# Supplementary material for: Age-period-cohort analysis of global, regional, and national trends in laryngeal Cancer among older adults, 1990–2021: insights from the 2021 global burden of disease study
Source: Front Public Health. 2025 Mar 27;13:1547801. doi: 10.3389/fpubh.2025.1547801 (PMC11983630; doi:10.3389/fpubh.2025.1547801)
Supplement: Supplementary file 2 [file Data_Sheet_2.zip › IHME-GBD_2021_DATA-f736f11e-1.csv]

measure_id	measure_name	location_id	location_name	sex_id	sex_name	age_id	age_name	cause_id	cause_name	metric_id	metric_name	year	val	upper	lower
1	Deaths	5	East Asia	1	Male	17	60-64 years	423	Larynx cancer	1	Number	1990	1746.198988067165	2142.025003401154	1371.2198906826345
1	Deaths	5	East Asia	2	Female	17	60-64 years	423	Larynx cancer	1	Number	1990	315.07306919095544	416.6011122301581	173.52139855202807
1	Deaths	5	East Asia	3	Both	17	60-64 years	423	Larynx cancer	1	Number	1990	2061.2720572581215	2476.912693459959	1670.1449537230542
1	Deaths	5	East Asia	1	Male	17	60-64 years	423	Larynx cancer	2	Percent	1990	0.00404469058405787	0.004538122377464446	0.003611056253839801
1	Deaths	5	East Asia	2	Female	17	60-64 years	423	Larynx cancer	2	Percent	1990	0.0011148878548707416	0.0013429570473477107	0.0006334361511716563
1	Deaths	5	East Asia	3	Both	17	60-64 years	423	Larynx cancer	2	Percent	1990	0.002884577572714762	0.00325204603246172	0.002509780456229119
1	Deaths	5	East Asia	1	Male	17	60-64 years	423	Larynx cancer	3	Rate	1990	9.235415460687676	11.32888689592443	7.252200616855347
1	Deaths	5	East Asia	2	Female	17	60-64 years	423	Larynx cancer	3	Rate	1990	1.7658191848363263	2.3348305784723062	0.9724963651434696
1	Deaths	5	East Asia	3	Both	17	60-64 years	423	Larynx cancer	3	Rate	1990	5.608823778238266	6.739802619833763	4.544547478127229
1	Deaths	5	East Asia	1	Male	18	65-69 years	423	Larynx cancer	1	Number	1990	1797.9127182791506	2193.8658500775664	1427.2769126291287
1	Deaths	5	East Asia	2	Female	18	65-69 years	423	Larynx cancer	1	Number	1990	390.8447951270998	496.0366325752187	217.7774672051193
1	Deaths	5	East Asia	3	Both	18	65-69 years	423	Larynx cancer	1	Number	1990	2188.757513406247	2603.078021674426	1753.7663835150463
1	Deaths	5	East Asia	1	Male	18	65-69 years	423	Larynx cancer	2	Percent	1990	0.003577633544596569	0.004081769708220734	0.003139054858233326
1	Deaths	5	East Asia	2	Female	18	65-69 years	423	Larynx cancer	2	Percent	1990	0.0010584730262742613	0.0012703308304288154	0.0005890574466269356
1	Deaths	5	East Asia	3	Both	18	65-69 years	423	Larynx cancer	2	Percent	1990	0.0025094452832610404	0.0028181620831144814	0.002141964747795369
1	Deaths	5	East Asia	1	Male	18	65-69 years	423	Larynx cancer	3	Rate	1990	12.940000999632359	15.789768882793618	10.272447871579917
1	Deaths	5	East Asia	2	Female	18	65-69 years	423	Larynx cancer	3	Rate	1990	2.712068524498157	3.441993740169502	1.5111558897947373
1	Deaths	5	East Asia	3	Both	18	65-69 years	423	Larynx cancer	3	Rate	1990	7.732611466858681	9.196354934815233	6.195841231519132
1	Deaths	5	East Asia	1	Male	19	70-74 years	423	Larynx cancer	1	Number	1990	1628.4481727818466	1950.500367943593	1286.4383957585114
1	Deaths	5	East Asia	2	Female	19	70-74 years	423	Larynx cancer	1	Number	1990	411.9673943870057	524.871647689428	226.13329329698183
1	Deaths	5	East Asia	3	Both	19	70-74 years	423	Larynx cancer	1	Number	1990	2040.4155671688527	2391.0163880968926	1653.9378035659502
1	Deaths	5	East Asia	1	Male	19	70-74 years	423	Larynx cancer	2	Percent	1990	0.002871812100369682	0.0032793263228471977	0.00253736711880845
1	Deaths	5	East Asia	2	Female	19	70-74 years	423	Larynx cancer	2	Percent	1990	0.0008605047827652176	0.001038404438037627	0.00046893175043210726
1	Deaths	5	East Asia	3	Both	19	70-74 years	423	Larynx cancer	2	Percent	1990	0.0019504696410374543	0.0021823012572534397	0.001647903027152215
1	Deaths	5	East Asia	1	Male	19	70-74 years	423	Larynx cancer	3	Rate	1990	18.071804533764972	21.64579873137625	14.276329834411278
1	Deaths	5	East Asia	2	Female	19	70-74 years	423	Larynx cancer	3	Rate	1990	3.9387019649840544	5.018147111362706	2.1619954850612166
1	Deaths	5	East Asia	3	Both	19	70-74 years	423	Larynx cancer	3	Rate	1990	10.479545113752295	12.280225905916595	8.494600858127749
1	Deaths	5	East Asia	1	Male	20	75-79 years	423	Larynx cancer	1	Number	1990	1085.4981402505716	1276.870552598997	883.5635415128968
1	Deaths	5	East Asia	2	Female	20	75-79 years	423	Larynx cancer	1	Number	1990	311.51551308667996	394.26401797576443	168.52432485410148
1	Deaths	5	East Asia	3	Both	20	75-79 years	423	Larynx cancer	1	Number	1990	1397.0136533372504	1597.0986136897402	1150.6369196592004
1	Deaths	5	East Asia	1	Male	20	75-79 years	423	Larynx cancer	2	Percent	1990	0.002177587085909688	0.0024773379147163487	0.0019282026716144526
1	Deaths	5	East Asia	2	Female	20	75-79 years	423	Larynx cancer	2	Percent	1990	0.0006159216260368537	0.0007373599159981049	0.0003567307355068002
1	Deaths	5	East Asia	3	Both	20	75-79 years	423	Larynx cancer	2	Percent	1990	0.001391069120738186	0.0015581315563833198	0.0011810032077527815
1	Deaths	5	East Asia	1	Male	20	75-79 years	423	Larynx cancer	3	Rate	1990	21.414337539252543	25.189667299637183	17.430640563757112
1	Deaths	5	East Asia	2	Female	20	75-79 years	423	Larynx cancer	3	Rate	1990	4.633527537897796	5.864340964568975	2.506655582830759
1	Deaths	5	East Asia	3	Both	20	75-79 years	423	Larynx cancer	3	Rate	1990	11.847030564266184	13.543801841399647	9.757693293126932
1	Deaths	5	East Asia	1	Male	30	80-84 years	423	Larynx cancer	1	Number	1990	532.1610102349791	638.30002079105	442.060386330748
1	Deaths	5	East Asia	2	Female	30	80-84 years	423	Larynx cancer	1	Number	1990	189.35940169016644	237.16724208057948	117.92258050275065
1	Deaths	5	East Asia	3	Both	30	80-84 years	423	Larynx cancer	1	Number	1990	721.520411925146	841.61480823614	590.0955016242368
1	Deaths	5	East Asia	1	Male	30	80-84 years	423	Larynx cancer	2	Percent	1990	0.001561234683030863	0.0018168820353170914	0.0013553135858749422
1	Deaths	5	East Asia	2	Female	30	80-84 years	423	Larynx cancer	2	Percent	1990	0.0004374729605534143	0.0005250188280255353	0.0002791133902766081
1	Deaths	5	East Asia	3	Both	30	80-84 years	423	Larynx cancer	2	Percent	1990	0.0009327264582190705	0.0010653883243218428	0.0007768113193296239
1	Deaths	5	East Asia	1	Male	30	80-84 years	423	Larynx cancer	3	Rate	1990	25.179877676236615	30.20198048173632	20.916651613396397
1	Deaths	5	East Asia	2	Female	30	80-84 years	423	Larynx cancer	3	Rate	1990	5.5848914133487595	6.994916977983988	3.4779620204299615
1	Deaths	5	East Asia	3	Both	30	80-84 years	423	Larynx cancer	3	Rate	1990	13.109011645727259	15.290958010386344	10.721205769138948
1	Deaths	5	East Asia	1	Male	31	85-89 years	423	Larynx cancer	1	Number	1990	200.35658318924376	238.21702419768292	166.60499609461766
1	Deaths	5	East Asia	2	Female	31	85-89 years	423	Larynx cancer	1	Number	1990	68.61645721467613	87.33089836728716	44.5539928347438
1	Deaths	5	East Asia	3	Both	31	85-89 years	423	Larynx cancer	1	Number	1990	268.97304040392015	310.4724689654606	225.25117905072068
1	Deaths	5	East Asia	1	Male	31	85-89 years	423	Larynx cancer	2	Percent	1990	0.0010986536189295818	0.0013023089568546514	0.0009369155655827286
1	Deaths	5	East Asia	2	Female	31	85-89 years	423	Larynx cancer	2	Percent	1990	0.0002673775014860014	0.0003375467452651128	0.00017567880130928728
1	Deaths	5	East Asia	3	Both	31	85-89 years	423	Larynx cancer	2	Percent	1990	0.0006129560942521514	0.0007072380702662188	0.0005115766551237888
1	Deaths	5	East Asia	1	Male	31	85-89 years	423	Larynx cancer	3	Rate	1990	34.825597071006925	41.40642632304673	28.95896092681681
1	Deaths	5	East Asia	2	Female	31	85-89 years	423	Larynx cancer	3	Rate	1990	5.7452373988451635	7.312192493482002	3.7304937662578728
1	Deaths	5	East Asia	3	Both	31	85-89 years	423	Larynx cancer	3	Rate	1990	15.199367997007998	17.544454647421624	12.728694136075744
1	Deaths	5	East Asia	1	Male	32	90-94 years	423	Larynx cancer	1	Number	1990	34.98062004829594	41.350511709922266	29.5553499115752
1	Deaths	5	East Asia	2	Female	32	90-94 years	423	Larynx cancer	1	Number	1990	14.237292134179716	18.2975346205522	9.922388140592835
1	Deaths	5	East Asia	3	Both	32	90-94 years	423	Larynx cancer	1	Number	1990	49.21791218247557	57.43663209202253	41.62411007457872
1	Deaths	5	East Asia	1	Male	32	90-94 years	423	Larynx cancer	2	Percent	1990	0.0007038330897522178	0.0008259763077424248	0.0006058802819050793
1	Deaths	5	East Asia	2	Female	32	90-94 years	423	Larynx cancer	2	Percent	1990	0.00017890961245090902	0.00022787795337460433	0.0001252783019000542
1	Deaths	5	East Asia	3	Both	32	90-94 years	423	Larynx cancer	2	Percent	1990	0.00038092848433607255	0.00044195979038921026	0.00032286608920729275
1	Deaths	5	East Asia	1	Male	32	90-94 years	423	Larynx cancer	3	Rate	1990	39.541099138951736	46.74144371114629	33.40852790277892
1	Deaths	5	East Asia	2	Female	32	90-94 years	423	Larynx cancer	3	Rate	1990	5.861454831750661	7.53304572948134	4.085020477282934
1	Deaths	5	East Asia	3	Both	32	90-94 years	423	Larynx cancer	3	Rate	1990	14.853153504710749	17.33342751503717	12.561469372015063
1	Deaths	5	East Asia	1	Male	235	95+ years	423	Larynx cancer	1	Number	1990	1.938954406117516	2.511113155026186	1.5193608362968818
1	Deaths	5	East Asia	2	Female	235	95+ years	423	Larynx cancer	1	Number	1990	2.028238627677323	2.7717121246653407	1.3913030948745528
1	Deaths	5	East Asia	3	Both	235	95+ years	423	Larynx cancer	1	Number	1990	3.967193033794841	4.973396763052282	3.1004482223690553
1	Deaths	5	East Asia	1	Male	235	95+ years	423	Larynx cancer	2	Percent	1990	0.0005325834836978386	0.0006968173639512934	0.00041827933949356626
1	Deaths	5	East Asia	2	Female	235	95+ years	423	Larynx cancer	2	Percent	1990	0.00011243424325204587	0.00015419650502291563	7.67006989657692e-05
1	Deaths	5	East Asia	3	Both	235	95+ years	423	Larynx cancer	2	Percent	1990	0.00018301172905124417	0.0002303063903682782	0.00014337330105970933
1	Deaths	5	East Asia	1	Male	235	95+ years	423	Larynx cancer	3	Rate	1990	21.56390473419729	27.92711612038415	16.89743308424686
1	Deaths	5	East Asia	2	Female	235	95+ years	423	Larynx cancer	3	Rate	1990	5.458222176233672	7.458994409503443	3.7441557924588387
1	Deaths	5	East Asia	3	Both	235	95+ years	423	Larynx cancer	3	Rate	1990	8.596116201250524	10.776359034192515	6.7180530335704605
1	Deaths	56	Eastern Europe	1	Male	17	60-64 years	423	Larynx cancer	1	Number	1990	2130.173215884961	2248.271584457963	2012.6358014345724
1	Deaths	56	Eastern Europe	2	Female	17	60-64 years	423	Larynx cancer	1	Number	1990	80.8576468590953	86.37202038001655	76.23803124251874
1	Deaths	56	Eastern Europe	3	Both	17	60-64 years	423	Larynx cancer	1	Number	1990	2211.030862744055	2329.8151348537103	2094.8123298639503
1	Deaths	56	Eastern Europe	1	Male	17	60-64 years	423	Larynx cancer	2	Percent	1990	0.012166699160273348	0.012834644978068965	0.011517415496007722
1	Deaths	56	Eastern Europe	2	Female	17	60-64 years	423	Larynx cancer	2	Percent	1990	0.0007782412683675348	0.0008315439639849971	0.000733039360715439
1	Deaths	56	Eastern Europe	3	Both	17	60-64 years	423	Larynx cancer	2	Percent	1990	0.007925421381221504	0.008346701263669147	0.007516573174333351
1	Deaths	56	Eastern Europe	1	Male	17	60-64 years	423	Larynx cancer	3	Rate	1990	39.43604944071997	41.622413003637305	37.260070861684916
1	Deaths	56	Eastern Europe	2	Female	17	60-64 years	423	Larynx cancer	3	Rate	1990	1.0134774528448915	1.0825951361699777	0.9555747503785528
1	Deaths	56	Eastern Europe	3	Both	17	60-64 years	423	Larynx cancer	3	Rate	1990	16.52510785820224	17.41289415804337	15.656497734604844
1	Deaths	56	Eastern Europe	1	Male	18	65-69 years	423	Larynx cancer	1	Number	1990	1132.0233074147166	1203.8484542146346	1067.3863965786954
1	Deaths	56	Eastern Europe	2	Female	18	65-69 years	423	Larynx cancer	1	Number	1990	77.81917127389121	83.21001335925442	72.94111080374074
1	Deaths	56	Eastern Europe	3	Both	18	65-69 years	423	Larynx cancer	1	Number	1990	1209.8424786886083	1283.7508003129944	1141.3046827560147
1	Deaths	56	Eastern Europe	1	Male	18	65-69 years	423	Larynx cancer	2	Percent	1990	0.009504851197611382	0.010098724860509653	0.00895833514339614
1	Deaths	56	Eastern Europe	2	Female	18	65-69 years	423	Larynx cancer	2	Percent	1990	0.0006392767484334441	0.0006836656781313219	0.0005996424623533205
1	Deaths	56	Eastern Europe	3	Both	18	65-69 years	423	Larynx cancer	2	Percent	1990	0.00502364933379944	0.005332141445208221	0.004737123043477142
1	Deaths	56	Eastern Europe	1	Male	18	65-69 years	423	Larynx cancer	3	Rate	1990	43.11605994715104	45.85170798094519	40.65419462675483
1	Deaths	56	Eastern Europe	2	Female	18	65-69 years	423	Larynx cancer	3	Rate	1990	1.386951932022419	1.4830315833875913	1.3000114611481495
1	Deaths	56	Eastern Europe	3	Both	18	65-69 years	423	Larynx cancer	3	Rate	1990	14.689094780486705	15.58643998081734	13.856954895969881
1	Deaths	56	Eastern Europe	1	Male	19	70-74 years	423	Larynx cancer	1	Number	1990	644.6630414831635	685.1118438249495	605.7169598150723
1	Deaths	56	Eastern Europe	2	Female	19	70-74 years	423	Larynx cancer	1	Number	1990	61.19678975255717	64.67801664601062	57.2162356153601
1	Deaths	56	Eastern Europe	3	Both	19	70-74 years	423	Larynx cancer	1	Number	1990	705.8598312357217	747.3538708724366	667.044643994452
1	Deaths	56	Eastern Europe	1	Male	19	70-74 years	423	Larynx cancer	2	Percent	1990	0.006625169036267963	0.0070386681038302435	0.006233471062417389
1	Deaths	56	Eastern Europe	2	Female	19	70-74 years	423	Larynx cancer	2	Percent	1990	0.00046074205514443485	0.0004871297604067743	0.00043060118210751637
1	Deaths	56	Eastern Europe	3	Both	19	70-74 years	423	Larynx cancer	2	Percent	1990	0.003067260168719946	0.0032466114456581848	0.0029002989560269104
1	Deaths	56	Eastern Europe	1	Male	19	70-74 years	423	Larynx cancer	3	Rate	1990	41.526951284223124	44.132522468338195	39.01818014012079
1	Deaths	56	Eastern Europe	2	Female	19	70-74 years	423	Larynx cancer	3	Rate	1990	1.615387044026113	1.7072795900851163	1.5103139575574887
1	Deaths	56	Eastern Europe	3	Both	19	70-74 years	423	Larynx cancer	3	Rate	1990	13.216458619617555	13.993389440088459	12.489686400423766
1	Deaths	56	Eastern Europe	1	Male	20	75-79 years	423	Larynx cancer	1	Number	1990	501.6108584434959	531.0445584542622	470.66155626997704
1	Deaths	56	Eastern Europe	2	Female	20	75-79 years	423	Larynx cancer	1	Number	1990	69.98205475806151	75.0259403403674	64.59424957179884
1	Deaths	56	Eastern Europe	3	Both	20	75-79 years	423	Larynx cancer	1	Number	1990	571.5929132015568	602.8271867738913	539.0490489156855
1	Deaths	56	Eastern Europe	1	Male	20	75-79 years	423	Larynx cancer	2	Percent	1990	0.003799735803982085	0.004026544980282879	0.0035650209795323835
1	Deaths	56	Eastern Europe	2	Female	20	75-79 years	423	Larynx cancer	2	Percent	1990	0.0002872629966516007	0.0003079637047238364	0.0002654911438174673
1	Deaths	56	Eastern Europe	3	Both	20	75-79 years	423	Larynx cancer	2	Percent	1990	0.0015216968790286172	0.0016040466141265391	0.0014334451771205667
1	Deaths	56	Eastern Europe	1	Male	20	75-79 years	423	Larynx cancer	3	Rate	1990	36.45052548915679	38.58938236281334	34.201534446084025
1	Deaths	56	Eastern Europe	2	Female	20	75-79 years	423	Larynx cancer	3	Rate	1990	1.7719986034604942	1.899713604667016	1.6355752975318447
1	Deaths	56	Eastern Europe	3	Both	20	75-79 years	423	Larynx cancer	3	Rate	1990	10.733190583259065	11.319697874092656	10.122092213022976
1	Deaths	56	Eastern Europe	1	Male	30	80-84 years	423	Larynx cancer	1	Number	1990	217.10005845422629	233.3259215235328	202.70305708676048
1	Deaths	56	Eastern Europe	2	Female	30	80-84 years	423	Larynx cancer	1	Number	1990	44.02527300766143	47.326504485277724	40.51401236346179
1	Deaths	56	Eastern Europe	3	Both	30	80-84 years	423	Larynx cancer	1	Number	1990	261.1253314618874	277.7705214538123	244.33690766578226
1	Deaths	56	Eastern Europe	1	Male	30	80-84 years	423	Larynx cancer	2	Percent	1990	0.0022364960615230854	0.0024046040239322796	0.0020881188121802995
1	Deaths	56	Eastern Europe	2	Female	30	80-84 years	423	Larynx cancer	2	Percent	1990	0.00018584390434014822	0.00019960111137816962	0.00017103992271357227
1	Deaths	56	Eastern Europe	3	Both	30	80-84 years	423	Larynx cancer	2	Percent	1990	0.0007818931441247528	0.0008325306019660774	0.0007322965152667342
1	Deaths	56	Eastern Europe	1	Male	30	80-84 years	423	Larynx cancer	3	Rate	1990	31.75589106055361	34.12929779135378	29.649997537174993
1	Deaths	56	Eastern Europe	2	Female	30	80-84 years	423	Larynx cancer	3	Rate	1990	1.9466313559996946	2.092599348216867	1.7913766669964686
1	Deaths	56	Eastern Europe	3	Both	30	80-84 years	423	Larynx cancer	3	Rate	1990	8.865933328917933	9.431083955589777	8.295919515089182
1	Deaths	56	Eastern Europe	1	Male	31	85-89 years	423	Larynx cancer	1	Number	1990	56.163358933731104	60.99175434864191	51.087303776061255
1	Deaths	56	Eastern Europe	2	Female	31	85-89 years	423	Larynx cancer	1	Number	1990	19.4120718453207	21.121179543198522	17.1817541523863
1	Deaths	56	Eastern Europe	3	Both	31	85-89 years	423	Larynx cancer	1	Number	1990	75.57543077905173	81.31833545051944	68.92303455265537
1	Deaths	56	Eastern Europe	1	Male	31	85-89 years	423	Larynx cancer	2	Percent	1990	0.0012054396190410291	0.0013102996209516469	0.0010972241883326157
1	Deaths	56	Eastern Europe	2	Female	31	85-89 years	423	Larynx cancer	2	Percent	1990	0.00011844343849793236	0.0001289617189028656	0.00010468259414394685
1	Deaths	56	Eastern Europe	3	Both	31	85-89 years	423	Larynx cancer	2	Percent	1990	0.0003590542550596003	0.0003859603579816957	0.00032689743389578756
1	Deaths	56	Eastern Europe	1	Male	31	85-89 years	423	Larynx cancer	3	Rate	1990	24.954691935849674	27.10006077437908	22.699282090108525
1	Deaths	56	Eastern Europe	2	Female	31	85-89 years	423	Larynx cancer	3	Rate	1990	2.0093898217304713	2.1863036328744774	1.7785243217921933
1	Deaths	56	Eastern Europe	3	Both	31	85-89 years	423	Larynx cancer	3	Rate	1990	6.344855275809122	6.826994757220189	5.786360393825284
1	Deaths	56	Eastern Europe	1	Male	32	90-94 years	423	Larynx cancer	1	Number	1990	15.48975826424782	16.84755270982638	13.869796165299839
1	Deaths	56	Eastern Europe	2	Female	32	90-94 years	423	Larynx cancer	1	Number	1990	5.14829832431454	5.711055943278071	4.41532311297804
1	Deaths	56	Eastern Europe	3	Both	32	90-94 years	423	Larynx cancer	1	Number	1990	20.638056588562335	22.38058705797217	18.37128942784553
1	Deaths	56	Eastern Europe	1	Male	32	90-94 years	423	Larynx cancer	2	Percent	1990	0.0009206452891577414	0.0010020682739908793	0.0008241201118812189
1	Deaths	56	Eastern Europe	2	Female	32	90-94 years	423	Larynx cancer	2	Percent	1990	7.904462848615438e-05	8.773698152606102e-05	6.777294224351677e-05
1	Deaths	56	Eastern Europe	3	Both	32	90-94 years	423	Larynx cancer	2	Percent	1990	0.0002518174505421486	0.0002730498718875761	0.00022389893868333943
1	Deaths	56	Eastern Europe	1	Male	32	90-94 years	423	Larynx cancer	3	Rate	1990	29.621466398375805	32.21801192603838	26.52357086882541
1	Deaths	56	Eastern Europe	2	Female	32	90-94 years	423	Larynx cancer	3	Rate	1990	2.1959451351513266	2.4359826733405785	1.8833033168015323
1	Deaths	56	Eastern Europe	3	Both	32	90-94 years	423	Larynx cancer	3	Rate	1990	7.197530727211609	7.805238945418091	6.406994747203911
1	Deaths	56	Eastern Europe	1	Male	235	95+ years	423	Larynx cancer	1	Number	1990	3.5584679148363394	3.970594984504083	3.0427490869366847
1	Deaths	56	Eastern Europe	2	Female	235	95+ years	423	Larynx cancer	1	Number	1990	1.17459344894987	1.2972950425495937	0.9730793934692796
1	Deaths	56	Eastern Europe	3	Both	235	95+ years	423	Larynx cancer	1	Number	1990	4.733061363786206	5.193908012588549	4.0355758329569795
1	Deaths	56	Eastern Europe	1	Male	235	95+ years	423	Larynx cancer	2	Percent	1990	0.0007673982966633338	0.0008559337353631729	0.0006564717279970052
1	Deaths	56	Eastern Europe	2	Female	235	95+ years	423	Larynx cancer	2	Percent	1990	5.786952538241679e-05	6.388429849777167e-05	4.79457115526804e-05
1	Deaths	56	Eastern Europe	3	Both	235	95+ years	423	Larynx cancer	2	Percent	1990	0.00018982148982002152	0.00020843138134286733	0.0001618692868477797
1	Deaths	56	Eastern Europe	1	Male	235	95+ years	423	Larynx cancer	3	Rate	1990	35.677406515154296	39.80941651280845	30.50677951756868
1	Deaths	56	Eastern Europe	2	Female	235	95+ years	423	Larynx cancer	3	Rate	1990	2.3239166976389547	2.566680083087976	1.925223959518406
1	Deaths	56	Eastern Europe	3	Both	235	95+ years	423	Larynx cancer	3	Rate	1990	7.820952776637357	8.582459885996164	6.668421469787889
1	Deaths	32	Central Asia	1	Male	17	60-64 years	423	Larynx cancer	1	Number	1990	281.89007801541584	298.7089680790812	266.25029893777184
1	Deaths	32	Central Asia	2	Female	17	60-64 years	423	Larynx cancer	1	Number	1990	30.067996177139143	32.98653652589318	27.58043915625653
1	Deaths	32	Central Asia	3	Both	17	60-64 years	423	Larynx cancer	1	Number	1990	311.95807419255493	330.3547323836527	294.91310532739055
1	Deaths	32	Central Asia	1	Male	17	60-64 years	423	Larynx cancer	2	Percent	1990	0.00995184145371026	0.010471774557284123	0.009404695299076116
1	Deaths	32	Central Asia	2	Female	17	60-64 years	423	Larynx cancer	2	Percent	1990	0.0016415274832468332	0.001789928220176566	0.00150593781747553
1	Deaths	32	Central Asia	3	Both	17	60-64 years	423	Larynx cancer	2	Percent	1990	0.0066882429581397364	0.007023116888255618	0.006334637003187194
1	Deaths	32	Central Asia	1	Male	17	60-64 years	423	Larynx cancer	3	Rate	1990	29.011232801525367	30.74217962496613	27.401636341159183
1	Deaths	32	Central Asia	2	Female	17	60-64 years	423	Larynx cancer	3	Rate	1990	2.4688548133395813	2.708493409323755	2.2646038520090723
1	Deaths	32	Central Asia	3	Both	17	60-64 years	423	Larynx cancer	3	Rate	1990	14.247583084170577	15.087785463054862	13.469114340567428
1	Deaths	32	Central Asia	1	Male	18	65-69 years	423	Larynx cancer	1	Number	1990	156.80412903912085	167.60502920943148	146.524633105767
1	Deaths	32	Central Asia	2	Female	18	65-69 years	423	Larynx cancer	1	Number	1990	26.121280192518093	28.73342349351366	23.462369344177528
1	Deaths	32	Central Asia	3	Both	18	65-69 years	423	Larynx cancer	1	Number	1990	182.92540923163867	194.44951414238534	171.22071497815918
1	Deaths	32	Central Asia	1	Male	18	65-69 years	423	Larynx cancer	2	Percent	1990	0.008102024879256873	0.008648907628554015	0.007583067815926784
1	Deaths	32	Central Asia	2	Female	18	65-69 years	423	Larynx cancer	2	Percent	1990	0.0013903705284943524	0.0015306525742260029	0.0012534581177512595
1	Deaths	32	Central Asia	3	Both	18	65-69 years	423	Larynx cancer	2	Percent	1990	0.004796029125310894	0.005088059895018117	0.004509779314822601
1	Deaths	32	Central Asia	1	Male	18	65-69 years	423	Larynx cancer	3	Rate	1990	34.24197396608644	36.600611743729445	31.99719741401891
1	Deaths	32	Central Asia	2	Female	18	65-69 years	423	Larynx cancer	3	Rate	1990	3.338026963345008	3.6718316125268537	2.998245909756616
1	Deaths	32	Central Asia	3	Both	18	65-69 years	423	Larynx cancer	3	Rate	1990	14.746506003216625	15.675520091318633	13.802933730781865
1	Deaths	32	Central Asia	1	Male	19	70-74 years	423	Larynx cancer	1	Number	1990	86.67858050604595	93.27484583116245	80.68140900470671
1	Deaths	32	Central Asia	2	Female	19	70-74 years	423	Larynx cancer	1	Number	1990	20.384599104299312	22.47191134759534	18.58146141946613
1	Deaths	32	Central Asia	3	Both	19	70-74 years	423	Larynx cancer	1	Number	1990	107.06317961034522	114.24199232093882	100.31787700010172
1	Deaths	32	Central Asia	1	Male	19	70-74 years	423	Larynx cancer	2	Percent	1990	0.005563700733794059	0.005961910523964975	0.005183010797158661
1	Deaths	32	Central Asia	2	Female	19	70-74 years	423	Larynx cancer	2	Percent	1990	0.0010270100302834056	0.0011326949662425806	0.0009366906572080624
1	Deaths	32	Central Asia	3	Both	19	70-74 years	423	Larynx cancer	2	Percent	1990	0.003021969964760816	0.0032237974520265577	0.0028398129820043755
1	Deaths	32	Central Asia	1	Male	19	70-74 years	423	Larynx cancer	3	Rate	1990	33.453802618220905	35.99964678082194	31.13918013014925
1	Deaths	32	Central Asia	2	Female	19	70-74 years	423	Larynx cancer	3	Rate	1990	3.807163331024139	4.197003650787818	3.4703973421832432
1	Deaths	32	Central Asia	3	Both	19	70-74 years	423	Larynx cancer	3	Rate	1990	13.475086798844124	14.378619878470198	12.626115766148233
1	Deaths	32	Central Asia	1	Male	20	75-79 years	423	Larynx cancer	1	Number	1990	71.28498337655222	76.53607081987734	66.27377407975544
1	Deaths	32	Central Asia	2	Female	20	75-79 years	423	Larynx cancer	1	Number	1990	18.262937808015675	20.062788538118685	16.603256214573793
1	Deaths	32	Central Asia	3	Both	20	75-79 years	423	Larynx cancer	1	Number	1990	89.54792118456776	95.99115453859312	83.46344738768119
1	Deaths	32	Central Asia	1	Male	20	75-79 years	423	Larynx cancer	2	Percent	1990	0.003622822900657723	0.003888363549093635	0.003358971525166402
1	Deaths	32	Central Asia	2	Female	20	75-79 years	423	Larynx cancer	2	Percent	1990	0.0006416481736045304	0.000703494045178173	0.000583361747385298
1	Deaths	32	Central Asia	3	Both	20	75-79 years	423	Larynx cancer	2	Percent	1990	0.0018601861684190634	0.0019869602132717617	0.0017348945836514413
1	Deaths	32	Central Asia	1	Male	20	75-79 years	423	Larynx cancer	3	Rate	1990	31.94457480857403	34.29771775277008	29.698927230635498
1	Deaths	32	Central Asia	2	Female	20	75-79 years	423	Larynx cancer	3	Rate	1990	3.881747737622163	4.264302098430892	3.5289860221610003
1	Deaths	32	Central Asia	3	Both	20	75-79 years	423	Larynx cancer	3	Rate	1990	12.90995916221526	13.838868268900656	12.032771761298678
1	Deaths	32	Central Asia	1	Male	30	80-84 years	423	Larynx cancer	1	Number	1990	38.88205740863919	41.61993643996751	35.87206184501288
1	Deaths	32	Central Asia	2	Female	30	80-84 years	423	Larynx cancer	1	Number	1990	11.025842337524312	12.440471027726648	9.733782557012814
1	Deaths	32	Central Asia	3	Both	30	80-84 years	423	Larynx cancer	1	Number	1990	49.90789974616354	53.53224643639281	45.95323115481849
1	Deaths	32	Central Asia	1	Male	30	80-84 years	423	Larynx cancer	2	Percent	1990	0.00235863980140111	0.0025323209562206025	0.002168410586444336
1	Deaths	32	Central Asia	2	Female	30	80-84 years	423	Larynx cancer	2	Percent	1990	0.00040621889285968264	0.0004585519036475683	0.00035560086078784456
1	Deaths	32	Central Asia	3	Both	30	80-84 years	423	Larynx cancer	2	Percent	1990	0.0011439647148360384	0.0012251870537601294	0.0010548383703240438
1	Deaths	32	Central Asia	1	Male	30	80-84 years	423	Larynx cancer	3	Rate	1990	27.330129397913154	29.254579727679186	25.214408838774943
1	Deaths	32	Central Asia	2	Female	30	80-84 years	423	Larynx cancer	3	Rate	1990	3.6038722540013994	4.066253351995514	3.1815536455038567
1	Deaths	32	Central Asia	3	Both	30	80-84 years	423	Larynx cancer	3	Rate	1990	11.134876512737293	11.943499056268664	10.252556346242757
1	Deaths	32	Central Asia	1	Male	31	85-89 years	423	Larynx cancer	1	Number	1990	11.374567331401634	12.462526096954834	10.105153733320426
1	Deaths	32	Central Asia	2	Female	31	85-89 years	423	Larynx cancer	1	Number	1990	5.2880193494535295	6.088286377886062	4.471154538634554
1	Deaths	32	Central Asia	3	Both	31	85-89 years	423	Larynx cancer	1	Number	1990	16.662586680855185	18.510362922683147	14.731404602327443
1	Deaths	32	Central Asia	1	Male	31	85-89 years	423	Larynx cancer	2	Percent	1990	0.001026444399305718	0.0011268203989235404	0.0009141424929901289
1	Deaths	32	Central Asia	2	Female	31	85-89 years	423	Larynx cancer	2	Percent	1990	0.00025808250968204345	0.00029704641884933084	0.00021829379105321622
1	Deaths	32	Central Asia	3	Both	31	85-89 years	423	Larynx cancer	2	Percent	1990	0.0005277807914691394	0.0005860930051722756	0.00046736234594600874
1	Deaths	32	Central Asia	1	Male	31	85-89 years	423	Larynx cancer	3	Rate	1990	16.07435184157525	17.61183731043774	14.280437381927584
1	Deaths	32	Central Asia	2	Female	31	85-89 years	423	Larynx cancer	3	Rate	1990	3.1686456041730793	3.648175355150533	2.6791702598227047
1	Deaths	32	Central Asia	3	Both	31	85-89 years	423	Larynx cancer	3	Rate	1990	7.011456499484355	7.788983001731646	6.198833621924871
1	Deaths	32	Central Asia	1	Male	32	90-94 years	423	Larynx cancer	1	Number	1990	3.4914214597125643	3.799525721314711	3.0621108088498645
1	Deaths	32	Central Asia	2	Female	32	90-94 years	423	Larynx cancer	1	Number	1990	1.8130736247701524	2.1670428637877324	1.4561138732723826
1	Deaths	32	Central Asia	3	Both	32	90-94 years	423	Larynx cancer	1	Number	1990	5.304495084482716	5.880580230967002	4.533444341609594
1	Deaths	32	Central Asia	1	Male	32	90-94 years	423	Larynx cancer	2	Percent	1990	0.0007830509848330057	0.0008544864869447003	0.0006889891399367207
1	Deaths	32	Central Asia	2	Female	32	90-94 years	423	Larynx cancer	2	Percent	1990	0.00018973321931038266	0.00022525104360580233	0.000153047406433049
1	Deaths	32	Central Asia	3	Both	32	90-94 years	423	Larynx cancer	2	Percent	1990	0.0003784958748497546	0.00041948855397722876	0.0003238713230254727
1	Deaths	32	Central Asia	1	Male	32	90-94 years	423	Larynx cancer	3	Rate	1990	19.78890013658785	21.535193024701066	17.355625982915495
1	Deaths	32	Central Asia	2	Female	32	90-94 years	423	Larynx cancer	3	Rate	1990	3.9149117249270127	4.679226149427614	3.1441399827464878
1	Deaths	32	Central Asia	3	Both	32	90-94 years	423	Larynx cancer	3	Rate	1990	8.294063206389598	9.194825020870338	7.088454850670474
1	Deaths	32	Central Asia	1	Male	235	95+ years	423	Larynx cancer	1	Number	1990	0.8204226466982272	0.8969966998073233	0.6936952025081665
1	Deaths	32	Central Asia	2	Female	235	95+ years	423	Larynx cancer	1	Number	1990	0.6820663799389972	0.8075649149815582	0.5553267709835188
1	Deaths	32	Central Asia	3	Both	235	95+ years	423	Larynx cancer	1	Number	1990	1.502489026637224	1.673320482871668	1.24057219950549
1	Deaths	32	Central Asia	1	Male	235	95+ years	423	Larynx cancer	2	Percent	1990	0.0005958491083077531	0.0006510018276358612	0.0005027589470557725
1	Deaths	32	Central Asia	2	Female	235	95+ years	423	Larynx cancer	2	Percent	1990	0.0001633387422028516	0.00019271215363039104	0.000132796541222961
1	Deaths	32	Central Asia	3	Both	235	95+ years	423	Larynx cancer	2	Percent	1990	0.0002705866874020035	0.0003017041040591367	0.00022408916424392916
1	Deaths	32	Central Asia	1	Male	235	95+ years	423	Larynx cancer	3	Rate	1990	22.314694104754484	24.39743350543708	18.86783148685953
1	Deaths	32	Central Asia	2	Female	235	95+ years	423	Larynx cancer	3	Rate	1990	5.8712727355094705	6.951572467051248	4.780289757231046
1	Deaths	32	Central Asia	3	Both	235	95+ years	423	Larynx cancer	3	Rate	1990	9.824290638910272	10.941302375143527	8.111701070970181
1	Deaths	9	Southeast Asia	1	Male	17	60-64 years	423	Larynx cancer	1	Number	1990	460.5313118350922	544.3357390660917	384.4251877435124
1	Deaths	9	Southeast Asia	2	Female	17	60-64 years	423	Larynx cancer	1	Number	1990	75.87172844884145	98.18583311245683	48.32020655733341
1	Deaths	9	Southeast Asia	3	Both	17	60-64 years	423	Larynx cancer	1	Number	1990	536.4030402839331	629.3273229714243	452.0201032731643
1	Deaths	9	Southeast Asia	1	Male	17	60-64 years	423	Larynx cancer	2	Percent	1990	0.003433406863310789	0.004030000820630003	0.002899004354842443
1	Deaths	9	Southeast Asia	2	Female	17	60-64 years	423	Larynx cancer	2	Percent	1990	0.0007736740285665132	0.0010136998507631828	0.0005159885629672286
1	Deaths	9	Southeast Asia	3	Both	17	60-64 years	423	Larynx cancer	2	Percent	1990	0.0023099711504482733	0.002660610779446684	0.001952068428148387
1	Deaths	9	Southeast Asia	1	Male	17	60-64 years	423	Larynx cancer	3	Rate	1990	9.047407072963573	10.693794078993921	7.55225773630226
1	Deaths	9	Southeast Asia	2	Female	17	60-64 years	423	Larynx cancer	3	Rate	1990	1.3790481064473745	1.7846303228084595	0.8782703481042714
1	Deaths	9	Southeast Asia	3	Both	17	60-64 years	423	Larynx cancer	3	Rate	1990	5.064252723714741	5.941563283793345	4.267582148608313
1	Deaths	9	Southeast Asia	1	Male	18	65-69 years	423	Larynx cancer	1	Number	1990	445.49796049802757	521.7853165009467	374.8999778587049
1	Deaths	9	Southeast Asia	2	Female	18	65-69 years	423	Larynx cancer	1	Number	1990	74.91445370232776	99.88989940651444	49.90893524194862
1	Deaths	9	Southeast Asia	3	Both	18	65-69 years	423	Larynx cancer	1	Number	1990	520.4124142003556	608.4293315343804	441.61107045923603
1	Deaths	9	Southeast Asia	1	Male	18	65-69 years	423	Larynx cancer	2	Percent	1990	0.0031576022454158506	0.0036671910802817797	0.00267450196122492
1	Deaths	9	Southeast Asia	2	Female	18	65-69 years	423	Larynx cancer	2	Percent	1990	0.0006703295984767429	0.0008850582144398044	0.0004731242019904042
1	Deaths	9	Southeast Asia	3	Both	18	65-69 years	423	Larynx cancer	2	Percent	1990	0.0020581731880029218	0.0023689164605237845	0.001744768930356167
1	Deaths	9	Southeast Asia	1	Male	18	65-69 years	423	Larynx cancer	3	Rate	1990	12.464986840693303	14.599499168481788	10.489662590959616
1	Deaths	9	Southeast Asia	2	Female	18	65-69 years	423	Larynx cancer	3	Rate	1990	1.86150535175636	2.4821055636404306	1.2401578795796813
1	Deaths	9	Southeast Asia	3	Both	18	65-69 years	423	Larynx cancer	3	Rate	1990	6.84897692874561	8.007338681292042	5.811898314726814
1	Deaths	9	Southeast Asia	1	Male	19	70-74 years	423	Larynx cancer	1	Number	1990	371.66798171604194	445.91692733796856	303.037216715895
1	Deaths	9	Southeast Asia	2	Female	19	70-74 years	423	Larynx cancer	1	Number	1990	76.15497311217494	102.75438114966599	53.77639026516663
1	Deaths	9	Southeast Asia	3	Both	19	70-74 years	423	Larynx cancer	1	Number	1990	447.8229548282168	532.0268377772423	374.90989898512305
1	Deaths	9	Southeast Asia	1	Male	19	70-74 years	423	Larynx cancer	2	Percent	1990	0.0027548758465216878	0.0032618466861989463	0.002269218073928138
1	Deaths	9	Southeast Asia	2	Female	19	70-74 years	423	Larynx cancer	2	Percent	1990	0.0006255921857377466	0.0008505790096224661	0.0004426771912755231
1	Deaths	9	Southeast Asia	3	Both	19	70-74 years	423	Larynx cancer	2	Percent	1990	0.0017446991635286734	0.0020466234517963824	0.0014724731265397001
1	Deaths	9	Southeast Asia	1	Male	19	70-74 years	423	Larynx cancer	3	Rate	1990	16.260678338867287	19.509110491090215	13.258044674635205
1	Deaths	9	Southeast Asia	2	Female	19	70-74 years	423	Larynx cancer	3	Rate	1990	2.7833772408426025	3.755555208030436	1.965465611001641
1	Deaths	9	Southeast Asia	3	Both	19	70-74 years	423	Larynx cancer	3	Rate	1990	8.917668581020816	10.594452482512708	7.465723207904357
1	Deaths	9	Southeast Asia	1	Male	20	75-79 years	423	Larynx cancer	1	Number	1990	238.86290333697693	283.7778149378747	198.40042287238506
1	Deaths	9	Southeast Asia	2	Female	20	75-79 years	423	Larynx cancer	1	Number	1990	52.01126735262486	71.78509902620947	38.12579527026494
1	Deaths	9	Southeast Asia	3	Both	20	75-79 years	423	Larynx cancer	1	Number	1990	290.87417068960156	339.20376099884095	244.77844635218128
1	Deaths	9	Southeast Asia	1	Male	20	75-79 years	423	Larynx cancer	2	Percent	1990	0.0020764726371696753	0.0024280597345805043	0.0017372445607380762
1	Deaths	9	Southeast Asia	2	Female	20	75-79 years	423	Larynx cancer	2	Percent	1990	0.000446607074271102	0.0006167017917935995	0.00032801866562794774
1	Deaths	9	Southeast Asia	3	Both	20	75-79 years	423	Larynx cancer	2	Percent	1990	0.0012564857456742414	0.0014540355924689196	0.0010661103103017649
1	Deaths	9	Southeast Asia	1	Male	20	75-79 years	423	Larynx cancer	3	Rate	1990	17.774553078698986	21.116815393701348	14.763610413821924
1	Deaths	9	Southeast Asia	2	Female	20	75-79 years	423	Larynx cancer	3	Rate	1990	3.0199169390776315	4.168039879760298	2.213688318184547
1	Deaths	9	Southeast Asia	3	Both	20	75-79 years	423	Larynx cancer	3	Rate	1990	9.486711127925808	11.062955801379529	7.983322841558306
1	Deaths	9	Southeast Asia	1	Male	30	80-84 years	423	Larynx cancer	1	Number	1990	153.85232023390552	185.86486928964905	123.67939300076702
1	Deaths	9	Southeast Asia	2	Female	30	80-84 years	423	Larynx cancer	1	Number	1990	33.53149564944735	47.053387149820814	24.714213816496233
1	Deaths	9	Southeast Asia	3	Both	30	80-84 years	423	Larynx cancer	1	Number	1990	187.383815883353	221.25722792469048	154.02215104015676
1	Deaths	9	Southeast Asia	1	Male	30	80-84 years	423	Larynx cancer	2	Percent	1990	0.0017123360468030238	0.0020429540090373083	0.0013921169384762194
1	Deaths	9	Southeast Asia	2	Female	30	80-84 years	423	Larynx cancer	2	Percent	1990	0.00032244446812254487	0.00046062576472596147	0.0002366747283372016
1	Deaths	9	Southeast Asia	3	Both	30	80-84 years	423	Larynx cancer	2	Percent	1990	0.0009665823118519696	0.001136546362677454	0.0007979453756045594
1	Deaths	9	Southeast Asia	1	Male	30	80-84 years	423	Larynx cancer	3	Rate	1990	20.60812845652632	24.896128287524153	16.566541307339417
1	Deaths	9	Southeast Asia	2	Female	30	80-84 years	423	Larynx cancer	3	Rate	1990	3.2897888204870025	4.616427153438903	2.424721675723245
1	Deaths	9	Southeast Asia	3	Both	30	80-84 years	423	Larynx cancer	3	Rate	1990	10.61170971652671	12.52999072706359	8.722409398315486
1	Deaths	9	Southeast Asia	1	Male	31	85-89 years	423	Larynx cancer	1	Number	1990	63.36925792934495	79.94476762297383	48.93361987098205
1	Deaths	9	Southeast Asia	2	Female	31	85-89 years	423	Larynx cancer	1	Number	1990	18.3824016261967	27.179617595325283	14.058420776906482
1	Deaths	9	Southeast Asia	3	Both	31	85-89 years	423	Larynx cancer	1	Number	1990	81.75165955554168	99.79711332380398	65.57820274235164
1	Deaths	9	Southeast Asia	1	Male	31	85-89 years	423	Larynx cancer	2	Percent	1990	0.0011052086063396004	0.001392395127892747	0.0008543987127232616
1	Deaths	9	Southeast Asia	2	Female	31	85-89 years	423	Larynx cancer	2	Percent	1990	0.00024368150674147876	0.00036561536678416496	0.00018354613399528756
1	Deaths	9	Southeast Asia	3	Both	31	85-89 years	423	Larynx cancer	2	Percent	1990	0.0006156687410735766	0.0007464144033465051	0.0004954950251795407
1	Deaths	9	Southeast Asia	1	Male	31	85-89 years	423	Larynx cancer	3	Rate	1990	19.782792813750195	24.95738195628014	15.276234804797472
1	Deaths	9	Southeast Asia	2	Female	31	85-89 years	423	Larynx cancer	3	Rate	1990	3.934684039501205	5.817695082870357	3.009152175886325
1	Deaths	9	Southeast Asia	3	Both	31	85-89 years	423	Larynx cancer	3	Rate	1990	10.380979924617119	12.672425680182096	8.327243873236792
1	Deaths	9	Southeast Asia	1	Male	32	90-94 years	423	Larynx cancer	1	Number	1990	14.858843957820245	18.041178940988615	11.434581126622188
1	Deaths	9	Southeast Asia	2	Female	32	90-94 years	423	Larynx cancer	1	Number	1990	4.200681898431965	6.7532866684176245	2.810038835113829
1	Deaths	9	Southeast Asia	3	Both	32	90-94 years	423	Larynx cancer	1	Number	1990	19.059525856252197	23.380502425228364	15.118477458323541
1	Deaths	9	Southeast Asia	1	Male	32	90-94 years	423	Larynx cancer	2	Percent	1990	0.0007950184923870256	0.0009703372395296884	0.0006141208157217439
1	Deaths	9	Southeast Asia	2	Female	32	90-94 years	423	Larynx cancer	2	Percent	1990	0.00013581577346542939	0.0002228473491018055	9.124888292866444e-05
1	Deaths	9	Southeast Asia	3	Both	32	90-94 years	423	Larynx cancer	2	Percent	1990	0.00038400754551481036	0.00047428422821806185	0.00030887244080720586
1	Deaths	9	Southeast Asia	1	Male	32	90-94 years	423	Larynx cancer	3	Rate	1990	20.079459193837724	24.37989909461625	15.45209074019506
1	Deaths	9	Southeast Asia	2	Female	32	90-94 years	423	Larynx cancer	3	Rate	1990	2.951518811920137	4.745051666864963	1.9744133654015934
1	Deaths	9	Southeast Asia	3	Both	32	90-94 years	423	Larynx cancer	3	Rate	1990	8.810681721450376	10.808147427692209	6.988846102617756
1	Deaths	9	Southeast Asia	1	Male	235	95+ years	423	Larynx cancer	1	Number	1990	2.930540114923125	3.6777981783591414	2.181177492156358
1	Deaths	9	Southeast Asia	2	Female	235	95+ years	423	Larynx cancer	1	Number	1990	0.9704589561728555	1.7930632543380742	0.5578863891077709
1	Deaths	9	Southeast Asia	3	Both	235	95+ years	423	Larynx cancer	1	Number	1990	3.900999071095984	4.928033884279149	2.987745632098513
1	Deaths	9	Southeast Asia	1	Male	235	95+ years	423	Larynx cancer	2	Percent	1990	0.0006257142807680526	0.00078160389078326	0.0004683049285516305
1	Deaths	9	Southeast Asia	2	Female	235	95+ years	423	Larynx cancer	2	Percent	1990	8.147761841702559e-05	0.00015098476251433756	4.718344717088551e-05
1	Deaths	9	Southeast Asia	3	Both	235	95+ years	423	Larynx cancer	2	Percent	1990	0.00023503286731787373	0.0002981994375529988	0.0001794283971141582
1	Deaths	9	Southeast Asia	1	Male	235	95+ years	423	Larynx cancer	3	Rate	1990	20.17976867096025	25.325405402175583	15.01963989432545
1	Deaths	9	Southeast Asia	2	Female	235	95+ years	423	Larynx cancer	3	Rate	1990	2.164289345435236	3.998837531841072	1.244182002988513
1	Deaths	9	Southeast Asia	3	Both	235	95+ years	423	Larynx cancer	3	Rate	1990	6.571566705163897	8.30169472118071	5.033113149109581
1	Deaths	65	High-income Asia Pacific	1	Male	17	60-64 years	423	Larynx cancer	1	Number	1990	214.46396339285926	247.69800332591572	180.59484706070168
1	Deaths	65	High-income Asia Pacific	2	Female	17	60-64 years	423	Larynx cancer	1	Number	1990	21.336283432642663	28.287684318361247	12.991643541114604
1	Deaths	65	High-income Asia Pacific	3	Both	17	60-64 years	423	Larynx cancer	1	Number	1990	235.80024682550192	271.76772318551286	196.8243499258249
1	Deaths	65	High-income Asia Pacific	1	Male	17	60-64 years	423	Larynx cancer	2	Percent	1990	0.0038456635544165535	0.004443614853911831	0.0032448956763976313
1	Deaths	65	High-income Asia Pacific	2	Female	17	60-64 years	423	Larynx cancer	2	Percent	1990	0.000770142016548429	0.0010204194845743885	0.00046853668096643106
1	Deaths	65	High-income Asia Pacific	3	Both	17	60-64 years	423	Larynx cancer	2	Percent	1990	0.0028248888543235687	0.0032585249033953716	0.0023580328984781494
1	Deaths	65	High-income Asia Pacific	1	Male	17	60-64 years	423	Larynx cancer	3	Rate	1990	5.633434286624657	6.506409760359503	4.743776937274338
1	Deaths	65	High-income Asia Pacific	2	Female	17	60-64 years	423	Larynx cancer	3	Rate	1990	0.5030386856734966	0.6669296264824105	0.3062997973518864
1	Deaths	65	High-income Asia Pacific	3	Both	17	60-64 years	423	Larynx cancer	3	Rate	1990	2.929754624308403	3.376640840964599	2.445489591868045
1	Deaths	65	High-income Asia Pacific	1	Male	18	65-69 years	423	Larynx cancer	1	Number	1990	231.56414863700581	268.79169169407174	197.41776968581462
1	Deaths	65	High-income Asia Pacific	2	Female	18	65-69 years	423	Larynx cancer	1	Number	1990	27.316699665980778	35.45894988337178	16.35949809665915
1	Deaths	65	High-income Asia Pacific	3	Both	18	65-69 years	423	Larynx cancer	1	Number	1990	258.8808483029868	298.13323258726956	217.74585846490018
1	Deaths	65	High-income Asia Pacific	1	Male	18	65-69 years	423	Larynx cancer	2	Percent	1990	0.003981855162245367	0.00462433384981662	0.003400487270343554
1	Deaths	65	High-income Asia Pacific	2	Female	18	65-69 years	423	Larynx cancer	2	Percent	1990	0.0007334608818144423	0.0009530122542136728	0.00043896883023714973
1	Deaths	65	High-income Asia Pacific	3	Both	18	65-69 years	423	Larynx cancer	2	Percent	1990	0.002713669290982749	0.003122117557570342	0.0022826513075880463
1	Deaths	65	High-income Asia Pacific	1	Male	18	65-69 years	423	Larynx cancer	3	Rate	1990	8.813834692352755	10.230795877573916	7.514149308455039
1	Deaths	65	High-income Asia Pacific	2	Female	18	65-69 years	423	Larynx cancer	3	Rate	1990	0.7826378678644662	1.015917635467354	0.46870825781517095
1	Deaths	65	High-income Asia Pacific	3	Both	18	65-69 years	423	Larynx cancer	3	Rate	1990	4.231726659334438	4.873355277701119	3.5593245319837385
1	Deaths	65	High-income Asia Pacific	1	Male	19	70-74 years	423	Larynx cancer	1	Number	1990	223.3473576538073	249.80851108152993	196.05518527257072
1	Deaths	65	High-income Asia Pacific	2	Female	19	70-74 years	423	Larynx cancer	1	Number	1990	35.48640925833954	44.65786813803437	23.116520215708917
1	Deaths	65	High-income Asia Pacific	3	Both	19	70-74 years	423	Larynx cancer	1	Number	1990	258.83376691214704	291.58160844991266	226.5151020385638
1	Deaths	65	High-income Asia Pacific	1	Male	19	70-74 years	423	Larynx cancer	2	Percent	1990	0.003309150448861804	0.0037040642236008314	0.002905273739945176
1	Deaths	65	High-income Asia Pacific	2	Female	19	70-74 years	423	Larynx cancer	2	Percent	1990	0.0007017775840902649	0.0008847885371372843	0.0004576615391091653
1	Deaths	65	High-income Asia Pacific	3	Both	19	70-74 years	423	Larynx cancer	2	Percent	1990	0.0021923796108681004	0.0024669841998420493	0.0019185733311763696
1	Deaths	65	High-income Asia Pacific	1	Male	19	70-74 years	423	Larynx cancer	3	Rate	1990	12.178801636833073	13.621689262920661	10.690599774223442
1	Deaths	65	High-income Asia Pacific	2	Female	19	70-74 years	423	Larynx cancer	3	Rate	1990	1.333160083173666	1.677715171682781	0.8684457700159623
1	Deaths	65	High-income Asia Pacific	3	Both	19	70-74 years	423	Larynx cancer	3	Rate	1990	5.757325639814235	6.485746780468371	5.038450818568834
1	Deaths	65	High-income Asia Pacific	1	Male	20	75-79 years	423	Larynx cancer	1	Number	1990	194.73448942303565	211.11689424638584	179.4049935947333
1	Deaths	65	High-income Asia Pacific	2	Female	20	75-79 years	423	Larynx cancer	1	Number	1990	37.789196955888244	46.05477502900222	27.0177155200143
1	Deaths	65	High-income Asia Pacific	3	Both	20	75-79 years	423	Larynx cancer	1	Number	1990	232.52368637892388	253.33750195315733	210.62144303405722
1	Deaths	65	High-income Asia Pacific	1	Male	20	75-79 years	423	Larynx cancer	2	Percent	1990	0.002371461188103087	0.0025708218106252775	0.002186179576107736
1	Deaths	65	High-income Asia Pacific	2	Female	20	75-79 years	423	Larynx cancer	2	Percent	1990	0.0005160681406619991	0.0006292220004382207	0.0003687948137014107
1	Deaths	65	High-income Asia Pacific	3	Both	20	75-79 years	423	Larynx cancer	2	Percent	1990	0.0014968433940881786	0.0016290427688766644	0.0013570941450082776
1	Deaths	65	High-income Asia Pacific	1	Male	20	75-79 years	423	Larynx cancer	3	Rate	1990	14.437289469122645	15.65185357297407	13.300786277804896
1	Deaths	65	High-income Asia Pacific	2	Female	20	75-79 years	423	Larynx cancer	3	Rate	1990	1.79980640158357	2.193475532635624	1.286787263721111
1	Deaths	65	High-income Asia Pacific	3	Both	20	75-79 years	423	Larynx cancer	3	Rate	1990	6.742835361790004	7.346404545873082	6.107703417908681
1	Deaths	65	High-income Asia Pacific	1	Male	30	80-84 years	423	Larynx cancer	1	Number	1990	147.99996251933902	158.82191021653577	135.25553969891874
1	Deaths	65	High-income Asia Pacific	2	Female	30	80-84 years	423	Larynx cancer	1	Number	1990	32.229909379827376	38.799103487403436	23.863960329629403
1	Deaths	65	High-income Asia Pacific	3	Both	30	80-84 years	423	Larynx cancer	1	Number	1990	180.22987189916626	194.81330728758255	162.21914653926726
1	Deaths	65	High-income Asia Pacific	1	Male	30	80-84 years	423	Larynx cancer	2	Percent	1990	0.0019509561578695688	0.002090442210035831	0.001786753548659006
1	Deaths	65	High-income Asia Pacific	2	Female	30	80-84 years	423	Larynx cancer	2	Percent	1990	0.0003788457043119972	0.0004558660979221665	0.0002808671478971658
1	Deaths	65	High-income Asia Pacific	3	Both	30	80-84 years	423	Larynx cancer	2	Percent	1990	0.0011198914191494363	0.0012098605008705162	0.0010074159978382445
1	Deaths	65	High-income Asia Pacific	1	Male	30	80-84 years	423	Larynx cancer	3	Rate	1990	19.79725345597613	21.244854102636594	18.092492424749388
1	Deaths	65	High-income Asia Pacific	2	Female	30	80-84 years	423	Larynx cancer	3	Rate	1990	2.4605387181027156	2.9620528942033726	1.8218542803310478
1	Deaths	65	High-income Asia Pacific	3	Both	30	80-84 years	423	Larynx cancer	3	Rate	1990	8.759865045581808	9.468676102025116	7.884474513128783
1	Deaths	65	High-income Asia Pacific	1	Male	31	85-89 years	423	Larynx cancer	1	Number	1990	67.45695909617342	72.63882584860195	60.182638285836845
1	Deaths	65	High-income Asia Pacific	2	Female	31	85-89 years	423	Larynx cancer	1	Number	1990	20.222741065039617	24.224428579079603	15.778022311343296
1	Deaths	65	High-income Asia Pacific	3	Both	31	85-89 years	423	Larynx cancer	1	Number	1990	87.67970016121292	95.40568319338686	76.34660864057392
1	Deaths	65	High-income Asia Pacific	1	Male	31	85-89 years	423	Larynx cancer	2	Percent	1990	0.0013777004698539352	0.0014828019605130451	0.0012283878095359078
1	Deaths	65	High-income Asia Pacific	2	Female	31	85-89 years	423	Larynx cancer	2	Percent	1990	0.00027239861816512773	0.0003266589284442679	0.0002127166472737435
1	Deaths	65	High-income Asia Pacific	3	Both	31	85-89 years	423	Larynx cancer	2	Percent	1990	0.0007116626742053538	0.0007744785763722138	0.0006194164208724119
1	Deaths	65	High-income Asia Pacific	1	Male	31	85-89 years	423	Larynx cancer	3	Rate	1990	22.85453203746168	24.61015727307884	20.389979821676405
1	Deaths	65	High-income Asia Pacific	2	Female	31	85-89 years	423	Larynx cancer	3	Rate	1990	3.240782710330028	3.882070637912905	2.5284970887650853
1	Deaths	65	High-income Asia Pacific	3	Both	31	85-89 years	423	Larynx cancer	3	Rate	1990	9.539051221244936	10.3795941033815	8.306075511797241
1	Deaths	65	High-income Asia Pacific	1	Male	32	90-94 years	423	Larynx cancer	1	Number	1990	21.624973006520946	23.382774133062778	18.760759913996008
1	Deaths	65	High-income Asia Pacific	2	Female	32	90-94 years	423	Larynx cancer	1	Number	1990	7.961920763058402	10.106715406145378	5.754607190384749
1	Deaths	65	High-income Asia Pacific	3	Both	32	90-94 years	423	Larynx cancer	1	Number	1990	29.58689376957933	32.93132116606453	25.05554142721689
1	Deaths	65	High-income Asia Pacific	1	Male	32	90-94 years	423	Larynx cancer	2	Percent	1990	0.0011317275153174314	0.0012236144129169186	0.00098337354035409
1	Deaths	65	High-income Asia Pacific	2	Female	32	90-94 years	423	Larynx cancer	2	Percent	1990	0.0002028060466647313	0.0002572909725583828	0.00014641543538535247
1	Deaths	65	High-income Asia Pacific	3	Both	32	90-94 years	423	Larynx cancer	2	Percent	1990	0.0005069103912841398	0.0005644681435244928	0.00042885176594202563
1	Deaths	65	High-income Asia Pacific	1	Male	32	90-94 years	423	Larynx cancer	3	Rate	1990	27.663024718248312	29.91163312107166	23.999075748094423
1	Deaths	65	High-income Asia Pacific	2	Female	32	90-94 years	423	Larynx cancer	3	Rate	1990	3.939439362274762	5.000651686840432	2.8472936060120855
1	Deaths	65	High-income Asia Pacific	3	Both	32	90-94 years	423	Larynx cancer	3	Rate	1990	10.556161100693162	11.74940276579722	8.939442370349028
1	Deaths	65	High-income Asia Pacific	1	Male	235	95+ years	423	Larynx cancer	1	Number	1990	3.8168948944115955	4.19374548662952	3.1340852185672445
1	Deaths	65	High-income Asia Pacific	2	Female	235	95+ years	423	Larynx cancer	1	Number	1990	1.5524078881758132	1.944592788273099	1.0775996578722113
1	Deaths	65	High-income Asia Pacific	3	Both	235	95+ years	423	Larynx cancer	1	Number	1990	5.369302782587408	6.061717447503009	4.198666716380158
1	Deaths	65	High-income Asia Pacific	1	Male	235	95+ years	423	Larynx cancer	2	Percent	1990	0.0009365446520631239	0.0010308094625980575	0.0007693038914985055
1	Deaths	65	High-income Asia Pacific	2	Female	235	95+ years	423	Larynx cancer	2	Percent	1990	0.00014362731845797016	0.00017964762985883675	9.971600060990471e-05
1	Deaths	65	High-income Asia Pacific	3	Both	235	95+ years	423	Larynx cancer	2	Percent	1990	0.0003607384359356588	0.0004075977528993039	0.0002820835967011391
1	Deaths	65	High-income Asia Pacific	1	Male	235	95+ years	423	Larynx cancer	3	Rate	1990	27.4890567624528	30.20311298014163	22.571500880911863
1	Deaths	65	High-income Asia Pacific	2	Female	235	95+ years	423	Larynx cancer	3	Rate	1990	3.807671595687803	4.769603904671894	2.643084745996997
1	Deaths	65	High-income Asia Pacific	3	Both	235	95+ years	423	Larynx cancer	3	Rate	1990	9.823870925003424	11.090737885229581	7.682032760862498
1	Deaths	42	Central Europe	1	Male	17	60-64 years	423	Larynx cancer	1	Number	1990	998.1979253404704	1070.1039701981547	929.9168149016874
1	Deaths	42	Central Europe	2	Female	17	60-64 years	423	Larynx cancer	1	Number	1990	71.39869704276033	78.89597194167665	65.74057274686203
1	Deaths	42	Central Europe	3	Both	17	60-64 years	423	Larynx cancer	1	Number	1990	1069.5966223832306	1142.1516571712111	1001.9136510661152
1	Deaths	42	Central Europe	1	Male	17	60-64 years	423	Larynx cancer	2	Percent	1990	0.012053183699163262	0.012919740799395741	0.011261400488590752
1	Deaths	42	Central Europe	2	Female	17	60-64 years	423	Larynx cancer	2	Percent	1990	0.0016035407075286868	0.001768840920612738	0.0014757559801192625
1	Deaths	42	Central Europe	3	Both	17	60-64 years	423	Larynx cancer	2	Percent	1990	0.008399395977470163	0.008963626440471672	0.007870551744390827
1	Deaths	42	Central Europe	1	Male	17	60-64 years	423	Larynx cancer	3	Rate	1990	33.931822740379545	36.37613073394758	31.61073743544387
1	Deaths	42	Central Europe	2	Female	17	60-64 years	423	Larynx cancer	3	Rate	1990	2.043615818708071	2.258207263863604	1.8816656320206377
1	Deaths	42	Central Europe	3	Both	17	60-64 years	423	Larynx cancer	3	Rate	1990	16.62020832376483	17.74762380720883	15.568498679473532
1	Deaths	42	Central Europe	1	Male	18	65-69 years	423	Larynx cancer	1	Number	1990	832.1663519079699	892.4080870653822	780.5093294464787
1	Deaths	42	Central Europe	2	Female	18	65-69 years	423	Larynx cancer	1	Number	1990	70.19794431106254	77.03500648839706	64.40895109260705
1	Deaths	42	Central Europe	3	Both	18	65-69 years	423	Larynx cancer	1	Number	1990	902.364296219032	962.1480412575545	848.5872375107135
1	Deaths	42	Central Europe	1	Male	18	65-69 years	423	Larynx cancer	2	Percent	1990	0.00898792329189143	0.009621765706675478	0.008428196641141672
1	Deaths	42	Central Europe	2	Female	18	65-69 years	423	Larynx cancer	2	Percent	1990	0.0010832047616642282	0.0011874896298069574	0.0009941298729034811
1	Deaths	42	Central Europe	3	Both	18	65-69 years	423	Larynx cancer	2	Percent	1990	0.005733166928432956	0.006107970698620002	0.005399985121009519
1	Deaths	42	Central Europe	1	Male	18	65-69 years	423	Larynx cancer	3	Rate	1990	37.231666868826146	39.92692150131446	34.920497897247266
1	Deaths	42	Central Europe	2	Female	18	65-69 years	423	Larynx cancer	3	Rate	1990	2.3355074175664323	2.562978600465604	2.1429058145617423
1	Deaths	42	Central Europe	3	Both	18	65-69 years	423	Larynx cancer	3	Rate	1990	17.218108481989514	18.358848437954066	16.191982742571525
1	Deaths	42	Central Europe	1	Male	19	70-74 years	423	Larynx cancer	1	Number	1990	422.54288418365087	450.90293127847355	395.4123430834
1	Deaths	42	Central Europe	2	Female	19	70-74 years	423	Larynx cancer	1	Number	1990	39.72252859696521	44.058486512504075	36.39524587710603
1	Deaths	42	Central Europe	3	Both	19	70-74 years	423	Larynx cancer	1	Number	1990	462.2654127806165	493.63116531475583	434.2726599490599
1	Deaths	42	Central Europe	1	Male	19	70-74 years	423	Larynx cancer	2	Percent	1990	0.00633938694145868	0.00677336780245935	0.00592370393224423
1	Deaths	42	Central Europe	2	Female	19	70-74 years	423	Larynx cancer	2	Percent	1990	0.0006721535220175888	0.0007462508904372971	0.0006154738636526629
1	Deaths	42	Central Europe	3	Both	19	70-74 years	423	Larynx cancer	2	Percent	1990	0.003676034707699798	0.003920557955425179	0.003457181373758992
1	Deaths	42	Central Europe	1	Male	19	70-74 years	423	Larynx cancer	3	Rate	1990	37.42647366727604	39.93844723381169	35.02340283097677
1	Deaths	42	Central Europe	2	Female	19	70-74 years	423	Larynx cancer	3	Rate	1990	2.4016020827034255	2.6637516972490602	2.200436411936747
1	Deaths	42	Central Europe	3	Both	19	70-74 years	423	Larynx cancer	3	Rate	1990	16.61035190250868	17.73740180257618	15.604502313946078
1	Deaths	42	Central Europe	1	Male	20	75-79 years	423	Larynx cancer	1	Number	1990	397.12187624817	424.81387944201595	373.6538143378083
1	Deaths	42	Central Europe	2	Female	20	75-79 years	423	Larynx cancer	1	Number	1990	47.24113527733535	51.88013350111788	43.3822675162746
1	Deaths	42	Central Europe	3	Both	20	75-79 years	423	Larynx cancer	1	Number	1990	444.36301152550504	474.21738733801726	418.72514590532035
1	Deaths	42	Central Europe	1	Male	20	75-79 years	423	Larynx cancer	2	Percent	1990	0.003964445915539876	0.004234857501332142	0.0037295145109436777
1	Deaths	42	Central Europe	2	Female	20	75-79 years	423	Larynx cancer	2	Percent	1990	0.00042114450910821905	0.00046200047170475355	0.00038724405544313865
1	Deaths	42	Central Europe	3	Both	20	75-79 years	423	Larynx cancer	2	Percent	1990	0.002092649954843993	0.00223381188751632	0.0019691056032205704
1	Deaths	42	Central Europe	1	Male	20	75-79 years	423	Larynx cancer	3	Rate	1990	39.535713529661095	42.29260800164979	37.19933613955079
1	Deaths	42	Central Europe	2	Female	20	75-79 years	423	Larynx cancer	3	Rate	1990	2.862017584362951	3.143062788131882	2.6282351546425216
1	Deaths	42	Central Europe	3	Both	20	75-79 years	423	Larynx cancer	3	Rate	1990	16.736287044757475	17.860708722936657	15.770674095197865
1	Deaths	42	Central Europe	1	Male	30	80-84 years	423	Larynx cancer	1	Number	1990	218.77836387098588	236.05411961234987	203.89628384756247
1	Deaths	42	Central Europe	2	Female	30	80-84 years	423	Larynx cancer	1	Number	1990	35.88242530818326	39.8847716291418	32.15075388262919
1	Deaths	42	Central Europe	3	Both	30	80-84 years	423	Larynx cancer	1	Number	1990	254.6607891791693	273.0832442868475	237.67232404902353
1	Deaths	42	Central Europe	1	Male	30	80-84 years	423	Larynx cancer	2	Percent	1990	0.0025426135129349176	0.0027454653820861187	0.002367831706446818
1	Deaths	42	Central Europe	2	Female	30	80-84 years	423	Larynx cancer	2	Percent	1990	0.0002983770039859648	0.00033134257069155547	0.0002669507803752053
1	Deaths	42	Central Europe	3	Both	30	80-84 years	423	Larynx cancer	2	Percent	1990	0.0012343956098308751	0.0013235163887911183	0.001151785843792344
1	Deaths	42	Central Europe	1	Male	30	80-84 years	423	Larynx cancer	3	Rate	1990	38.09603284567666	41.10427253863365	35.50460561606881
1	Deaths	42	Central Europe	2	Female	30	80-84 years	423	Larynx cancer	3	Rate	1990	3.39920915617186	3.7783588971251336	3.0457009535176884
1	Deaths	42	Central Europe	3	Both	30	80-84 years	423	Larynx cancer	3	Rate	1990	15.624394513352122	16.75468122704158	14.582088462918223
1	Deaths	42	Central Europe	1	Male	31	85-89 years	423	Larynx cancer	1	Number	1990	73.9488896671298	82.1929943802725	66.20679972570626
1	Deaths	42	Central Europe	2	Female	31	85-89 years	423	Larynx cancer	1	Number	1990	15.963901233708345	18.17299308923514	13.74773497229412
1	Deaths	42	Central Europe	3	Both	31	85-89 years	423	Larynx cancer	1	Number	1990	89.91279090083826	99.069108654085	80.23982884261858
1	Deaths	42	Central Europe	1	Male	31	85-89 years	423	Larynx cancer	2	Percent	1990	0.0015863499994906566	0.001764140803227639	0.0014198492327942758
1	Deaths	42	Central Europe	2	Female	31	85-89 years	423	Larynx cancer	2	Percent	1990	0.00019947698233363208	0.00022736498485026644	0.00017212690691991727
1	Deaths	42	Central Europe	3	Both	31	85-89 years	423	Larynx cancer	2	Percent	1990	0.0007099550110801472	0.0007833123864542725	0.0006330679832252914
1	Deaths	42	Central Europe	1	Male	31	85-89 years	423	Larynx cancer	3	Rate	1990	35.54646808975512	39.50932414389525	31.82492535544745
1	Deaths	42	Central Europe	2	Female	31	85-89 years	423	Larynx cancer	3	Rate	1990	3.616280754397367	4.116703316832734	3.1142556364534744
1	Deaths	42	Central Europe	3	Both	31	85-89 years	423	Larynx cancer	3	Rate	1990	13.843818135694281	15.253610852598994	12.354478007045081
1	Deaths	42	Central Europe	1	Male	32	90-94 years	423	Larynx cancer	1	Number	1990	15.648385642408458	17.189636290081815	13.901849033242035
1	Deaths	42	Central Europe	2	Female	32	90-94 years	423	Larynx cancer	1	Number	1990	4.904544572312431	5.615979198781874	4.0627677991798095
1	Deaths	42	Central Europe	3	Both	32	90-94 years	423	Larynx cancer	1	Number	1990	20.552930214720877	22.379878032166037	18.06356475309887
1	Deaths	42	Central Europe	1	Male	32	90-94 years	423	Larynx cancer	2	Percent	1990	0.0011915550765770506	0.0013093480146897797	0.0010582565181970528
1	Deaths	42	Central Europe	2	Female	32	90-94 years	423	Larynx cancer	2	Percent	1990	0.00016496804842761916	0.000189150007280743	0.00013691309599476393
1	Deaths	42	Central Europe	3	Both	32	90-94 years	423	Larynx cancer	2	Percent	1990	0.00047950044305138134	0.0005216056165981467	0.0004219789997893034
1	Deaths	42	Central Europe	1	Male	32	90-94 years	423	Larynx cancer	3	Rate	1990	38.21340741091882	41.97714638487853	33.948359467360525
1	Deaths	42	Central Europe	2	Female	32	90-94 years	423	Larynx cancer	3	Rate	1990	4.417259800455322	5.058010746811545	3.659116685209345
1	Deaths	42	Central Europe	3	Both	32	90-94 years	423	Larynx cancer	3	Rate	1990	13.523322198224452	14.7254088942109	11.885380996899583
1	Deaths	42	Central Europe	1	Male	235	95+ years	423	Larynx cancer	1	Number	1990	2.567243442464617	2.8344295498869574	2.102144388916089
1	Deaths	42	Central Europe	2	Female	235	95+ years	423	Larynx cancer	1	Number	1990	0.922998154778524	1.085112703269821	0.7147786116137594
1	Deaths	42	Central Europe	3	Both	235	95+ years	423	Larynx cancer	1	Number	1990	3.4902415972431378	3.863868157366455	2.8092068871969764
1	Deaths	42	Central Europe	1	Male	235	95+ years	423	Larynx cancer	2	Percent	1990	0.0010217102121663662	0.0011287522784772556	0.0008374568792564128
1	Deaths	42	Central Europe	2	Female	235	95+ years	423	Larynx cancer	2	Percent	1990	0.00012686796576062305	0.00014922495949182285	9.819579560566587e-05
1	Deaths	42	Central Europe	3	Both	235	95+ years	423	Larynx cancer	2	Percent	1990	0.00035658437086518173	0.00039461310353244166	0.00028697818541019763
1	Deaths	42	Central Europe	1	Male	235	95+ years	423	Larynx cancer	3	Rate	1990	36.398146582785664	40.18628717825093	29.804014041026317
1	Deaths	42	Central Europe	2	Female	235	95+ years	423	Larynx cancer	3	Rate	1990	4.0775485117272305	4.7937253886881965	3.157692622581129
1	Deaths	42	Central Europe	3	Both	235	95+ years	423	Larynx cancer	3	Rate	1990	11.755878401479958	13.014332375509245	9.46200818779225
1	Deaths	70	Australasia	1	Male	17	60-64 years	423	Larynx cancer	1	Number	1990	46.03140222386043	54.1712489096843	38.95756933964464
1	Deaths	70	Australasia	2	Female	17	60-64 years	423	Larynx cancer	1	Number	1990	3.0534741263464147	3.7784023631110686	2.461711912095291
1	Deaths	70	Australasia	3	Both	17	60-64 years	423	Larynx cancer	1	Number	1990	49.08487635020684	57.00636123748338	42.03223772463254
1	Deaths	70	Australasia	1	Male	17	60-64 years	423	Larynx cancer	2	Percent	1990	0.006501096691648281	0.00766776620574729	0.005509471517167361
1	Deaths	70	Australasia	2	Female	17	60-64 years	423	Larynx cancer	2	Percent	1990	0.0008117251376589017	0.0010078294131268732	0.0006576750501685742
1	Deaths	70	Australasia	3	Both	17	60-64 years	423	Larynx cancer	2	Percent	1990	0.004527243818476294	0.005265544581061166	0.0038845520273340563
1	Deaths	70	Australasia	1	Male	17	60-64 years	423	Larynx cancer	3	Rate	1990	10.773906764526124	12.679083340379929	9.11823667236294
1	Deaths	70	Australasia	2	Female	17	60-64 years	423	Larynx cancer	3	Rate	1990	0.7071027081129165	0.8749766438967282	0.5700664513961979
1	Deaths	70	Australasia	3	Both	17	60-64 years	423	Larynx cancer	3	Rate	1990	5.7136701612878635	6.635761754441779	4.892715645974715
1	Deaths	70	Australasia	1	Male	18	65-69 years	423	Larynx cancer	1	Number	1990	50.87591211525502	60.49415213213537	42.76698822485886
1	Deaths	70	Australasia	2	Female	18	65-69 years	423	Larynx cancer	1	Number	1990	4.626281346665795	5.509491792569804	3.8376194396962835
1	Deaths	70	Australasia	3	Both	18	65-69 years	423	Larynx cancer	1	Number	1990	55.502193461920776	64.83882184632881	47.334158141527254
1	Deaths	70	Australasia	1	Male	18	65-69 years	423	Larynx cancer	2	Percent	1990	0.005175273830675574	0.006143158161991872	0.004353231742513869
1	Deaths	70	Australasia	2	Female	18	65-69 years	423	Larynx cancer	2	Percent	1990	0.0008087329273088362	0.00096330412478967	0.0006699042800418389
1	Deaths	70	Australasia	3	Both	18	65-69 years	423	Larynx cancer	2	Percent	1990	0.0035690677319439733	0.004156238004889371	0.0030341989970021975
1	Deaths	70	Australasia	1	Male	18	65-69 years	423	Larynx cancer	3	Rate	1990	13.911968901563531	16.54206732023132	11.694591516116901
1	Deaths	70	Australasia	2	Female	18	65-69 years	423	Larynx cancer	3	Rate	1990	1.133483139610629	1.3498781389942451	0.94025343579087
1	Deaths	70	Australasia	3	Both	18	65-69 years	423	Larynx cancer	3	Rate	1990	7.1722511317031525	8.378773600807115	6.11673968402178
1	Deaths	70	Australasia	1	Male	19	70-74 years	423	Larynx cancer	1	Number	1990	39.440285388800945	47.51338807622593	33.32704056836485
1	Deaths	70	Australasia	2	Female	19	70-74 years	423	Larynx cancer	1	Number	1990	4.892286297226372	5.969203149840095	4.0314874861827095
1	Deaths	70	Australasia	3	Both	19	70-74 years	423	Larynx cancer	1	Number	1990	44.33257168602727	52.383536752137246	38.185573806774954
1	Deaths	70	Australasia	1	Male	19	70-74 years	423	Larynx cancer	2	Percent	1990	0.0036079703262722907	0.004356945197494303	0.0030484262722060484
1	Deaths	70	Australasia	2	Female	19	70-74 years	423	Larynx cancer	2	Percent	1990	0.000645682724363658	0.0007839766871702009	0.000532402989679394
1	Deaths	70	Australasia	3	Both	19	70-74 years	423	Larynx cancer	2	Percent	1990	0.0023953136759878374	0.002833038404952059	0.002066430465741541
1	Deaths	70	Australasia	1	Male	19	70-74 years	423	Larynx cancer	3	Rate	1990	15.393290636334998	18.544170879199484	13.00733035931421
1	Deaths	70	Australasia	2	Female	19	70-74 years	423	Larynx cancer	3	Rate	1990	1.523890840637664	1.8593380381487348	1.2557619241993692
1	Deaths	70	Australasia	3	Both	19	70-74 years	423	Larynx cancer	3	Rate	1990	7.679873537634549	9.074568030016692	6.615009385762119
1	Deaths	70	Australasia	1	Male	20	75-79 years	423	Larynx cancer	1	Number	1990	28.697872352017328	35.12265967594703	23.84662994200358
1	Deaths	70	Australasia	2	Female	20	75-79 years	423	Larynx cancer	1	Number	1990	4.365292929451141	5.225153985997082	3.5875847846056947
1	Deaths	70	Australasia	3	Both	20	75-79 years	423	Larynx cancer	1	Number	1990	33.06316528146845	39.70524647699887	28.10092233684552
1	Deaths	70	Australasia	1	Male	20	75-79 years	423	Larynx cancer	2	Percent	1990	0.002260628605378345	0.002762560073827098	0.0018767636794611666
1	Deaths	70	Australasia	2	Female	20	75-79 years	423	Larynx cancer	2	Percent	1990	0.00041806723246576094	0.0004996590564714737	0.0003436664897828317
1	Deaths	70	Australasia	3	Both	20	75-79 years	423	Larynx cancer	2	Percent	1990	0.0014290742380257363	0.0017175265592505363	0.0012143226363693154
1	Deaths	70	Australasia	1	Male	20	75-79 years	423	Larynx cancer	3	Rate	1990	15.617866775120618	19.11434453670505	12.977738729248813
1	Deaths	70	Australasia	2	Female	20	75-79 years	423	Larynx cancer	3	Rate	1990	1.66418519995815	1.9919909320018947	1.3676987085690273
1	Deaths	70	Australasia	3	Both	20	75-79 years	423	Larynx cancer	3	Rate	1990	7.412295329342331	8.901356252687652	6.299830449214643
1	Deaths	70	Australasia	1	Male	30	80-84 years	423	Larynx cancer	1	Number	1990	18.750614866407957	22.39124669864328	15.48427866699847
1	Deaths	70	Australasia	2	Female	30	80-84 years	423	Larynx cancer	1	Number	1990	2.750804428963257	3.3643643826505527	2.213983834029307
1	Deaths	70	Australasia	3	Both	30	80-84 years	423	Larynx cancer	1	Number	1990	21.501419295371218	25.270731618643385	18.038837022464026
1	Deaths	70	Australasia	1	Male	30	80-84 years	423	Larynx cancer	2	Percent	1990	0.0018008602791317117	0.0021435039972750687	0.0014849367473067237
1	Deaths	70	Australasia	2	Female	30	80-84 years	423	Larynx cancer	2	Percent	1990	0.0002393255709220648	0.00029220536028372963	0.00019241930933796406
1	Deaths	70	Australasia	3	Both	30	80-84 years	423	Larynx cancer	2	Percent	1990	0.0009815340739005838	0.001152280198887053	0.0008239166224763569
1	Deaths	70	Australasia	1	Male	30	80-84 years	423	Larynx cancer	3	Rate	1990	19.636548155492864	23.44919338336661	16.215883365100243
1	Deaths	70	Australasia	2	Female	30	80-84 years	423	Larynx cancer	3	Rate	1990	1.6658323350824953	2.037392013990397	1.34074448232074
1	Deaths	70	Australasia	3	Both	30	80-84 years	423	Larynx cancer	3	Rate	1990	8.250126272915995	9.69641696665398	6.921528351568793
1	Deaths	70	Australasia	1	Male	31	85-89 years	423	Larynx cancer	1	Number	1990	7.549536969883897	9.122580507479102	6.237994801764607
1	Deaths	70	Australasia	2	Female	31	85-89 years	423	Larynx cancer	1	Number	1990	1.465780692430579	1.8578344161129106	1.1503709107848523
1	Deaths	70	Australasia	3	Both	31	85-89 years	423	Larynx cancer	1	Number	1990	9.015317662314478	10.548669855798257	7.514595954813724
1	Deaths	70	Australasia	1	Male	31	85-89 years	423	Larynx cancer	2	Percent	1990	0.0012400392892504277	0.0014978095538379095	0.0010268008778251494
1	Deaths	70	Australasia	2	Female	31	85-89 years	423	Larynx cancer	2	Percent	1990	0.00014547566222349934	0.00018538251166975593	0.0001142181270324648
1	Deaths	70	Australasia	3	Both	31	85-89 years	423	Larynx cancer	2	Percent	1990	0.0005577511005393681	0.0006518535235772315	0.00046461491570997927
1	Deaths	70	Australasia	1	Male	31	85-89 years	423	Larynx cancer	3	Rate	1990	19.87497457673193	24.01618223522995	16.422197624758986
1	Deaths	70	Australasia	2	Female	31	85-89 years	423	Larynx cancer	3	Rate	1990	1.7301647210050437	2.1929334864531924	1.3578642263393421
1	Deaths	70	Australasia	3	Both	31	85-89 years	423	Larynx cancer	3	Rate	1990	7.347190788521261	8.596822973820283	6.124151388415118
1	Deaths	70	Australasia	1	Male	32	90-94 years	423	Larynx cancer	1	Number	1990	2.3385962581403046	2.8114872987181685	1.8885367322157447
1	Deaths	70	Australasia	2	Female	32	90-94 years	423	Larynx cancer	1	Number	1990	0.6104013190115163	0.812962322268815	0.42458984565062197
1	Deaths	70	Australasia	3	Both	32	90-94 years	423	Larynx cancer	1	Number	1990	2.948997577151819	3.449112771367342	2.4064891221424256
1	Deaths	70	Australasia	1	Male	32	90-94 years	423	Larynx cancer	2	Percent	1990	0.0009608593576296461	0.0011527754891696798	0.0007762398671691812
1	Deaths	70	Australasia	2	Female	32	90-94 years	423	Larynx cancer	2	Percent	1990	9.837919176786217e-05	0.0001314417608842657	6.862099484025305e-05
1	Deaths	70	Australasia	3	Both	32	90-94 years	423	Larynx cancer	2	Percent	1990	0.0003413843039324508	0.00039916473836518234	0.0002788528693152908
1	Deaths	70	Australasia	1	Male	32	90-94 years	423	Larynx cancer	3	Rate	1990	24.311036983940966	29.227008065672266	19.632412470777783
1	Deaths	70	Australasia	2	Female	32	90-94 years	423	Larynx cancer	3	Rate	1990	1.9795390005513473	2.6364468306130084	1.376950102376213
1	Deaths	70	Australasia	3	Both	32	90-94 years	423	Larynx cancer	3	Rate	1990	7.289572757567162	8.525798288454125	5.948556106680053
1	Deaths	70	Australasia	1	Male	235	95+ years	423	Larynx cancer	1	Number	1990	0.6535196128454746	0.7887382124360905	0.5132154504545465
1	Deaths	70	Australasia	2	Female	235	95+ years	423	Larynx cancer	1	Number	1990	0.15761635889936934	0.20185309093808776	0.11440934697567479
1	Deaths	70	Australasia	3	Both	235	95+ years	423	Larynx cancer	1	Number	1990	0.8111359717448439	0.9554649692932755	0.6328004094484985
1	Deaths	70	Australasia	1	Male	235	95+ years	423	Larynx cancer	2	Percent	1990	0.0009087452875115266	0.0010956332076285178	0.0007142375562619906
1	Deaths	70	Australasia	2	Female	235	95+ years	423	Larynx cancer	2	Percent	1990	5.88575704940129e-05	7.549863566099246e-05	4.268781977246175e-05
1	Deaths	70	Australasia	3	Both	235	95+ years	423	Larynx cancer	2	Percent	1990	0.0002387760107483755	0.0002809617664400313	0.00018668326752580548
1	Deaths	70	Australasia	1	Male	235	95+ years	423	Larynx cancer	3	Rate	1990	34.41404685973965	41.53459707912556	27.025693206335827
1	Deaths	70	Australasia	2	Female	235	95+ years	423	Larynx cancer	3	Rate	1990	1.8813911955149851	2.4094239375296467	1.3656497306988298
1	Deaths	70	Australasia	3	Both	235	95+ years	423	Larynx cancer	3	Rate	1990	7.893007309475825	9.297444878886745	6.157658433606568
1	Deaths	100	High-income North America	1	Male	17	60-64 years	423	Larynx cancer	1	Number	1990	590.8031901486393	611.36793365637	570.2734072991902
1	Deaths	100	High-income North America	2	Female	17	60-64 years	423	Larynx cancer	1	Number	1990	144.58764233472917	150.00927743616504	137.85508656627675
1	Deaths	100	High-income North America	3	Both	17	60-64 years	423	Larynx cancer	1	Number	1990	735.390832483369	756.7575418152431	711.7314323284355
1	Deaths	100	High-income North America	1	Male	17	60-64 years	423	Larynx cancer	2	Percent	1990	0.0057189693128104945	0.005920012415250349	0.0055206574977703015
1	Deaths	100	High-income North America	2	Female	17	60-64 years	423	Larynx cancer	2	Percent	1990	0.0022013888754196568	0.002286172509413322	0.0020985452251253674
1	Deaths	100	High-income North America	3	Both	17	60-64 years	423	Larynx cancer	2	Percent	1990	0.004351784473395629	0.0044794589283584894	0.004211726170202983
1	Deaths	100	High-income North America	1	Male	17	60-64 years	423	Larynx cancer	3	Rate	1990	10.669118954651058	11.040490840271147	10.298378411969114
1	Deaths	100	High-income North America	2	Female	17	60-64 years	423	Larynx cancer	3	Rate	1990	2.299360655471607	2.3855802952642366	2.1922935950038176
1	Deaths	100	High-income North America	3	Both	17	60-64 years	423	Larynx cancer	3	Rate	1990	6.21859550314208	6.399276192510268	6.018527412935325
1	Deaths	100	High-income North America	1	Male	18	65-69 years	423	Larynx cancer	1	Number	1990	689.4694769279139	714.9661012052002	664.8020253073536
1	Deaths	100	High-income North America	2	Female	18	65-69 years	423	Larynx cancer	1	Number	1990	174.10585274667926	181.6182558249769	164.52147373240982
1	Deaths	100	High-income North America	3	Both	18	65-69 years	423	Larynx cancer	1	Number	1990	863.5753296745927	892.031635147035	833.4247636436165
1	Deaths	100	High-income North America	1	Male	18	65-69 years	423	Larynx cancer	2	Percent	1990	0.0049070023151123595	0.005087647480670391	0.004731921828386438
1	Deaths	100	High-income North America	2	Female	18	65-69 years	423	Larynx cancer	2	Percent	1990	0.0018069358879013403	0.0018840784878598148	0.0017069828119336652
1	Deaths	100	High-income North America	3	Both	18	65-69 years	423	Larynx cancer	2	Percent	1990	0.0036459094406415885	0.003764058839609386	0.003515526478780353
1	Deaths	100	High-income North America	1	Male	18	65-69 years	423	Larynx cancer	3	Rate	1990	13.771700424264544	14.280978765259956	13.278984263047288
1	Deaths	100	High-income North America	2	Female	18	65-69 years	423	Larynx cancer	3	Rate	1990	2.8395394948919686	2.9620613108208795	2.6832252623967006
1	Deaths	100	High-income North America	3	Both	18	65-69 years	423	Larynx cancer	3	Rate	1990	7.753481350752183	8.008972014056603	7.482779023574913
1	Deaths	100	High-income North America	1	Male	19	70-74 years	423	Larynx cancer	1	Number	1990	614.6745103674218	640.0483365526054	587.8383849353314
1	Deaths	100	High-income North America	2	Female	19	70-74 years	423	Larynx cancer	1	Number	1990	153.06012464138692	160.41650863802502	143.32390906851558
1	Deaths	100	High-income North America	3	Both	19	70-74 years	423	Larynx cancer	1	Number	1990	767.7346350088075	797.5730710419116	734.8514815639643
1	Deaths	100	High-income North America	1	Male	19	70-74 years	423	Larynx cancer	2	Percent	1990	0.003811378818319444	0.00396597911410087	0.0036443541978953423
1	Deaths	100	High-income North America	2	Female	19	70-74 years	423	Larynx cancer	2	Percent	1990	0.0012520419208744387	0.0013124131578089449	0.0011707726604891925
1	Deaths	100	High-income North America	3	Both	19	70-74 years	423	Larynx cancer	2	Percent	1990	0.0027078503938981788	0.0028145487392611107	0.0025942283504001044
1	Deaths	100	High-income North America	1	Male	19	70-74 years	423	Larynx cancer	3	Rate	1990	16.170516160604016	16.838036709225147	15.464526254290508
1	Deaths	100	High-income North America	2	Female	19	70-74 years	423	Larynx cancer	3	Rate	1990	3.020085788835177	3.1652373155147386	2.827976927317148
1	Deaths	100	High-income North America	3	Both	19	70-74 years	423	Larynx cancer	3	Rate	1990	8.656112622109173	8.992537281089389	8.285359152604173
1	Deaths	100	High-income North America	1	Male	20	75-79 years	423	Larynx cancer	1	Number	1990	476.67270065897463	498.0589163293304	454.28628538982355
1	Deaths	100	High-income North America	2	Female	20	75-79 years	423	Larynx cancer	1	Number	1990	127.62332103456572	134.9492384261568	116.1492925592012
1	Deaths	100	High-income North America	3	Both	20	75-79 years	423	Larynx cancer	1	Number	1990	604.2960216935406	629.1701470022024	572.7667033072594
1	Deaths	100	High-income North America	1	Male	20	75-79 years	423	Larynx cancer	2	Percent	1990	0.0027616499590948865	0.0028885747300164658	0.0026309718033766046
1	Deaths	100	High-income North America	2	Female	20	75-79 years	423	Larynx cancer	2	Percent	1990	0.0008205880352264808	0.0008673180670384388	0.0007473208381504147
1	Deaths	100	High-income North America	3	Both	20	75-79 years	423	Larynx cancer	2	Percent	1990	0.0018416306546870777	0.0019169905452579644	0.0017441288340968209
1	Deaths	100	High-income North America	1	Male	20	75-79 years	423	Larynx cancer	3	Rate	1990	17.933417347680116	18.738011213814648	17.091193894595527
1	Deaths	100	High-income North America	2	Female	20	75-79 years	423	Larynx cancer	3	Rate	1990	3.131629046374424	3.311392866253647	2.850078616867524
1	Deaths	100	High-income North America	3	Both	20	75-79 years	423	Larynx cancer	3	Rate	1990	8.97471767176497	9.344136373797332	8.506459201177917
1	Deaths	100	High-income North America	1	Male	30	80-84 years	423	Larynx cancer	1	Number	1990	311.8303608767357	329.1870507798304	283.5656411513399
1	Deaths	100	High-income North America	2	Female	30	80-84 years	423	Larynx cancer	1	Number	1990	73.3680270326424	79.89099112864594	61.878618137971785
1	Deaths	100	High-income North America	3	Both	30	80-84 years	423	Larynx cancer	1	Number	1990	385.1983879093774	407.1826584728754	347.17068606721847
1	Deaths	100	High-income North America	1	Male	30	80-84 years	423	Larynx cancer	2	Percent	1990	0.0020722794397546	0.0021873938029459733	0.0018844626019198743
1	Deaths	100	High-income North America	2	Female	30	80-84 years	423	Larynx cancer	2	Percent	1990	0.0004169738132937107	0.00045380303949579717	0.00035175894660905024
1	Deaths	100	High-income North America	3	Both	30	80-84 years	423	Larynx cancer	2	Percent	1990	0.0011800314939479002	0.0012461103805389484	0.0010632745935684413
1	Deaths	100	High-income North America	1	Male	30	80-84 years	423	Larynx cancer	3	Rate	1990	20.70618644847802	21.858706864551166	18.829350097769478
1	Deaths	100	High-income North America	2	Female	30	80-84 years	423	Larynx cancer	3	Rate	1990	2.6273051920945045	2.860892193550207	2.2158700634159745
1	Deaths	100	High-income North America	3	Both	30	80-84 years	423	Larynx cancer	3	Rate	1990	8.96123443365166	9.472675313354074	8.076560037608308
1	Deaths	100	High-income North America	1	Male	31	85-89 years	423	Larynx cancer	1	Number	1990	141.4007679338897	151.2999173753353	122.58109909913821
1	Deaths	100	High-income North America	2	Female	31	85-89 years	423	Larynx cancer	1	Number	1990	38.78854967702998	43.09786634602928	30.68302279657144
1	Deaths	100	High-income North America	3	Both	31	85-89 years	423	Larynx cancer	1	Number	1990	180.18931761091963	193.83583632705088	153.25891864541498
1	Deaths	100	High-income North America	1	Male	31	85-89 years	423	Larynx cancer	2	Percent	1990	0.0014065781956103353	0.001504528197195596	0.0012187179142288261
1	Deaths	100	High-income North America	2	Female	31	85-89 years	423	Larynx cancer	2	Percent	1990	0.0002352408328602667	0.0002610558471041724	0.00018596217715327983
1	Deaths	100	High-income North America	3	Both	31	85-89 years	423	Larynx cancer	2	Percent	1990	0.0006788923839583126	0.0007301762884699396	0.0005777711606615326
1	Deaths	100	High-income North America	1	Male	31	85-89 years	423	Larynx cancer	3	Rate	1990	21.235671806063166	22.722333383431636	18.409320035042867
1	Deaths	100	High-income North America	2	Female	31	85-89 years	423	Larynx cancer	3	Rate	1990	2.500807105673583	2.7786408951852595	1.9782209459264788
1	Deaths	100	High-income North America	3	Both	31	85-89 years	423	Larynx cancer	3	Rate	1990	8.127965305550527	8.743531378705672	6.913191026151225
1	Deaths	100	High-income North America	1	Male	32	90-94 years	423	Larynx cancer	1	Number	1990	51.09181924751125	55.79744312581008	42.58635995605009
1	Deaths	100	High-income North America	2	Female	32	90-94 years	423	Larynx cancer	1	Number	1990	17.201533106391107	19.406232163652792	13.047015359267926
1	Deaths	100	High-income North America	3	Both	32	90-94 years	423	Larynx cancer	1	Number	1990	68.29335235390236	75.05763495089586	55.55484848494512
1	Deaths	100	High-income North America	1	Male	32	90-94 years	423	Larynx cancer	2	Percent	1990	0.0010607659809280389	0.0011591322978427557	0.0008831415883523998
1	Deaths	100	High-income North America	2	Female	32	90-94 years	423	Larynx cancer	2	Percent	1990	0.00015298452467493596	0.0001726201236102796	0.00011596430427417888
1	Deaths	100	High-income North America	3	Both	32	90-94 years	423	Larynx cancer	2	Percent	1990	0.00042522645909508173	0.000467726096596901	0.0003458753681855415
1	Deaths	100	High-income North America	1	Male	32	90-94 years	423	Larynx cancer	3	Rate	1990	24.575577412752327	26.839020476625244	20.484382847225092
1	Deaths	100	High-income North America	2	Female	32	90-94 years	423	Larynx cancer	3	Rate	1990	2.750703611374396	3.103257864608386	2.0863531200635483
1	Deaths	100	High-income North America	3	Both	32	90-94 years	423	Larynx cancer	3	Rate	1990	8.19605126542592	9.007849266664614	6.667272443531791
1	Deaths	100	High-income North America	1	Male	235	95+ years	423	Larynx cancer	1	Number	1990	12.695228479381639	14.347889258407923	9.387273600311673
1	Deaths	100	High-income North America	2	Female	235	95+ years	423	Larynx cancer	1	Number	1990	6.538143613504292	7.516914130840192	4.6504918630290115
1	Deaths	100	High-income North America	3	Both	235	95+ years	423	Larynx cancer	1	Number	1990	19.233372092885954	21.857595606719006	14.038457169707428
1	Deaths	100	High-income North America	1	Male	235	95+ years	423	Larynx cancer	2	Percent	1990	0.0006862238836236349	0.0007754658209083738	0.0005072387705624591
1	Deaths	100	High-income North America	2	Female	235	95+ years	423	Larynx cancer	2	Percent	1990	0.00010971431978991955	0.00012611727587399455	7.808378880299875e-05
1	Deaths	100	High-income North America	3	Both	235	95+ years	423	Larynx cancer	2	Percent	1990	0.0002462895300217494	0.0002796293380108582	0.00017980724316210344
1	Deaths	100	High-income North America	1	Male	235	95+ years	423	Larynx cancer	3	Rate	1990	21.526299551293622	24.32858633516462	15.91726086840007
1	Deaths	100	High-income North America	2	Female	235	95+ years	423	Larynx cancer	3	Rate	1990	3.0869688403906483	3.549092994817036	2.1957185896022824
1	Deaths	100	High-income North America	3	Both	235	95+ years	423	Larynx cancer	3	Rate	1990	7.103119215038703	8.07227700887968	5.1845736873426365
1	Deaths	104	Caribbean	1	Male	17	60-64 years	423	Larynx cancer	1	Number	1990	89.4503241443691	105.2679565108415	76.12408454874546
1	Deaths	104	Caribbean	2	Female	17	60-64 years	423	Larynx cancer	1	Number	1990	17.092554313935338	20.548123565018326	14.041265590413671
1	Deaths	104	Caribbean	3	Both	17	60-64 years	423	Larynx cancer	1	Number	1990	106.54287845830439	121.809981829371	93.51542771937171
1	Deaths	104	Caribbean	1	Male	17	60-64 years	423	Larynx cancer	2	Percent	1990	0.009442583394276633	0.010990265953034687	0.008060537051136928
1	Deaths	104	Caribbean	2	Female	17	60-64 years	423	Larynx cancer	2	Percent	1990	0.00235175925615168	0.0028200425017153564	0.0019318280138729963
1	Deaths	104	Caribbean	3	Both	17	60-64 years	423	Larynx cancer	2	Percent	1990	0.006364225134447101	0.007213183847837139	0.005547138578018058
1	Deaths	104	Caribbean	1	Male	17	60-64 years	423	Larynx cancer	3	Rate	1990	19.21820417996458	22.616587487909435	16.355091095136846
1	Deaths	104	Caribbean	2	Female	17	60-64 years	423	Larynx cancer	3	Rate	1990	3.562724625078392	4.2829938977908935	2.9267224644971788
1	Deaths	104	Caribbean	3	Both	17	60-64 years	423	Larynx cancer	3	Rate	1990	11.271914979866196	12.88712843831277	9.89365001032051
1	Deaths	104	Caribbean	1	Male	18	65-69 years	423	Larynx cancer	1	Number	1990	96.65177767101606	112.8630233623967	84.22985094545244
1	Deaths	104	Caribbean	2	Female	18	65-69 years	423	Larynx cancer	1	Number	1990	17.85494753650949	20.927957378806802	14.741124389297058
1	Deaths	104	Caribbean	3	Both	18	65-69 years	423	Larynx cancer	1	Number	1990	114.50672520752565	130.53501158773724	100.97414240053163
1	Deaths	104	Caribbean	1	Male	18	65-69 years	423	Larynx cancer	2	Percent	1990	0.008766735097510726	0.010225945589442913	0.007632859455625836
1	Deaths	104	Caribbean	2	Female	18	65-69 years	423	Larynx cancer	2	Percent	1990	0.0020734975289733865	0.0024531614460523462	0.0017061644117824638
1	Deaths	104	Caribbean	3	Both	18	65-69 years	423	Larynx cancer	2	Percent	1990	0.00583141547724535	0.006593752698888399	0.005126682384228586
1	Deaths	104	Caribbean	1	Male	18	65-69 years	423	Larynx cancer	3	Rate	1990	25.372200077609723	29.627837988264933	22.111301852817693
1	Deaths	104	Caribbean	2	Female	18	65-69 years	423	Larynx cancer	3	Rate	1990	4.446991454675638	5.212361864243462	3.6714559960185635
1	Deaths	104	Caribbean	3	Both	18	65-69 years	423	Larynx cancer	3	Rate	1990	14.634532721938694	16.68302796169595	12.905000892761162
1	Deaths	104	Caribbean	1	Male	19	70-74 years	423	Larynx cancer	1	Number	1990	95.58210595399812	111.16166694501369	83.15615798617581
1	Deaths	104	Caribbean	2	Female	19	70-74 years	423	Larynx cancer	1	Number	1990	18.29719793854293	21.91610817388585	15.066986119018452
1	Deaths	104	Caribbean	3	Both	19	70-74 years	423	Larynx cancer	1	Number	1990	113.879303892541	130.04759705394764	100.91175579762361
1	Deaths	104	Caribbean	1	Male	19	70-74 years	423	Larynx cancer	2	Percent	1990	0.007585871057017787	0.008818553991331052	0.006582805981275387
1	Deaths	104	Caribbean	2	Female	19	70-74 years	423	Larynx cancer	2	Percent	1990	0.001759170858084284	0.002105104177052597	0.0014536172996315897
1	Deaths	104	Caribbean	3	Both	19	70-74 years	423	Larynx cancer	2	Percent	1990	0.004950973300717885	0.005643408062512837	0.0043768839662155215
1	Deaths	104	Caribbean	1	Male	19	70-74 years	423	Larynx cancer	3	Rate	1990	32.84807390493726	38.20219919577001	28.577730066914107
1	Deaths	104	Caribbean	2	Female	19	70-74 years	423	Larynx cancer	3	Rate	1990	5.782852464613306	6.926613604650128	4.7619399486913405
1	Deaths	104	Caribbean	3	Both	19	70-74 years	423	Larynx cancer	3	Rate	1990	18.749059726053392	21.411003413710667	16.6140858947987
1	Deaths	104	Caribbean	1	Male	20	75-79 years	423	Larynx cancer	1	Number	1990	84.28142954802247	98.49423604400717	73.93203970705503
1	Deaths	104	Caribbean	2	Female	20	75-79 years	423	Larynx cancer	1	Number	1990	16.453901177777087	19.562036159756136	13.585812267414637
1	Deaths	104	Caribbean	3	Both	20	75-79 years	423	Larynx cancer	1	Number	1990	100.73533072579967	115.21838968555645	89.77219854231194
1	Deaths	104	Caribbean	1	Male	20	75-79 years	423	Larynx cancer	2	Percent	1990	0.006467063656183778	0.00748240044043992	0.005659624752564636
1	Deaths	104	Caribbean	2	Female	20	75-79 years	423	Larynx cancer	2	Percent	1990	0.001427194863120699	0.0016863785550787983	0.001170346623959626
1	Deaths	104	Caribbean	3	Both	20	75-79 years	423	Larynx cancer	2	Percent	1990	0.004101469804677536	0.004653100533463309	0.0036434481255034163
1	Deaths	104	Caribbean	1	Male	20	75-79 years	423	Larynx cancer	3	Rate	1990	41.508520071523336	48.50831310867287	36.41145588733026
1	Deaths	104	Caribbean	2	Female	20	75-79 years	423	Larynx cancer	3	Rate	1990	7.258885009297534	8.63008532123529	5.993584618112423
1	Deaths	104	Caribbean	3	Both	20	75-79 years	423	Larynx cancer	3	Rate	1990	23.4421585005624	26.81251685707354	20.890923690925625
1	Deaths	104	Caribbean	1	Male	30	80-84 years	423	Larynx cancer	1	Number	1990	55.90135324726471	65.95551581585497	46.30329582959471
1	Deaths	104	Caribbean	2	Female	30	80-84 years	423	Larynx cancer	1	Number	1990	11.087510402683293	13.220463332733058	9.320342202726954
1	Deaths	104	Caribbean	3	Both	30	80-84 years	423	Larynx cancer	1	Number	1990	66.98886364994806	77.40406396100397	57.231858892216124
1	Deaths	104	Caribbean	1	Male	30	80-84 years	423	Larynx cancer	2	Percent	1990	0.004763511999887506	0.0056188141863164785	0.004001461751894856
1	Deaths	104	Caribbean	2	Female	30	80-84 years	423	Larynx cancer	2	Percent	1990	0.0009808244699278112	0.001169309548367557	0.0008244144860922425
1	Deaths	104	Caribbean	3	Both	30	80-84 years	423	Larynx cancer	2	Percent	1990	0.0029075344415680146	0.003363441499951669	0.0025035856081861776
1	Deaths	104	Caribbean	1	Male	30	80-84 years	423	Larynx cancer	3	Rate	1990	43.611535117324735	51.45530702023153	36.12359441797685
1	Deaths	104	Caribbean	2	Female	30	80-84 years	423	Larynx cancer	3	Rate	1990	7.544690575570936	8.996095740935045	6.342190034021715
1	Deaths	104	Caribbean	3	Both	30	80-84 years	423	Larynx cancer	3	Rate	1990	24.347369803197253	28.132815916640176	20.801147490046574
1	Deaths	104	Caribbean	1	Male	31	85-89 years	423	Larynx cancer	1	Number	1990	31.12777042136392	36.52171792914001	26.079227613899178
1	Deaths	104	Caribbean	2	Female	31	85-89 years	423	Larynx cancer	1	Number	1990	8.274714683794228	10.026007622996385	6.66343858512753
1	Deaths	104	Caribbean	3	Both	31	85-89 years	423	Larynx cancer	1	Number	1990	39.40248510515816	45.08679677103777	34.24944290957836
1	Deaths	104	Caribbean	1	Male	31	85-89 years	423	Larynx cancer	2	Percent	1990	0.003453886808990642	0.004050692966357886	0.0028948528406473606
1	Deaths	104	Caribbean	2	Female	31	85-89 years	423	Larynx cancer	2	Percent	1990	0.0008068384577489793	0.0009796687071183285	0.0006485437823428291
1	Deaths	104	Caribbean	3	Both	31	85-89 years	423	Larynx cancer	2	Percent	1990	0.0020449624384752535	0.0023406281751762073	0.0017776880296231966
1	Deaths	104	Caribbean	1	Male	31	85-89 years	423	Larynx cancer	3	Rate	1990	54.67043709363924	64.1439542751934	45.803562330883494
1	Deaths	104	Caribbean	2	Female	31	85-89 years	423	Larynx cancer	3	Rate	1990	11.786976208942317	14.281617897276552	9.491782505379685
1	Deaths	104	Caribbean	3	Both	31	85-89 years	423	Larynx cancer	3	Rate	1990	30.991585672698765	35.46251768404966	26.938517744289424
1	Deaths	104	Caribbean	1	Male	32	90-94 years	423	Larynx cancer	1	Number	1990	7.78733714366636	9.158666593204455	6.569902666003353
1	Deaths	104	Caribbean	2	Female	32	90-94 years	423	Larynx cancer	1	Number	1990	2.4601589518969864	3.154904816554965	1.9203483738907785
1	Deaths	104	Caribbean	3	Both	32	90-94 years	423	Larynx cancer	1	Number	1990	10.247496095563346	11.760115954414669	8.757075649602811
1	Deaths	104	Caribbean	1	Male	32	90-94 years	423	Larynx cancer	2	Percent	1990	0.0024205300019781214	0.0028521905777633217	0.0020371201138720207
1	Deaths	104	Caribbean	2	Female	32	90-94 years	423	Larynx cancer	2	Percent	1990	0.0005936827855343747	0.0007622322770313067	0.0004614841565525841
1	Deaths	104	Caribbean	3	Both	32	90-94 years	423	Larynx cancer	2	Percent	1990	0.0013920994485084883	0.0015969475902477368	0.0011956750235418028
1	Deaths	104	Caribbean	1	Male	32	90-94 years	423	Larynx cancer	3	Rate	1990	58.281904784769154	68.54519388244657	49.17039477822481
1	Deaths	104	Caribbean	2	Female	32	90-94 years	423	Larynx cancer	3	Rate	1990	13.853099382788935	17.76519762402956	10.813438234376324
1	Deaths	104	Caribbean	3	Both	32	90-94 years	423	Larynx cancer	3	Rate	1990	32.92854122776056	37.78908129722004	28.1393350993721
1	Deaths	104	Caribbean	1	Male	235	95+ years	423	Larynx cancer	1	Number	1990	0.7841667362829257	0.9463681884802122	0.6233591025013462
1	Deaths	104	Caribbean	2	Female	235	95+ years	423	Larynx cancer	1	Number	1990	0.357702795459968	0.4544074217709895	0.2851072266993242
1	Deaths	104	Caribbean	3	Both	235	95+ years	423	Larynx cancer	1	Number	1990	1.1418695317428933	1.3525483137893868	0.9319151168206494
1	Deaths	104	Caribbean	1	Male	235	95+ years	423	Larynx cancer	2	Percent	1990	0.0013178961978938817	0.0015783105822979645	0.0010409312249987513
1	Deaths	104	Caribbean	2	Female	235	95+ years	423	Larynx cancer	2	Percent	1990	0.0003410458870721584	0.00043284432862997826	0.0002713689510677128
1	Deaths	104	Caribbean	3	Both	235	95+ years	423	Larynx cancer	2	Percent	1990	0.0006946293256845314	0.0008247582580670396	0.0005656073563672991
1	Deaths	104	Caribbean	1	Male	235	95+ years	423	Larynx cancer	3	Rate	1990	37.82831313122294	45.65293389127046	30.070930366665298
1	Deaths	104	Caribbean	2	Female	235	95+ years	423	Larynx cancer	3	Rate	1990	10.005860901144919	12.710936320309681	7.9751774055785685
1	Deaths	104	Caribbean	3	Both	235	95+ years	423	Larynx cancer	3	Rate	1990	20.217611904285345	23.947829528519627	16.500219714995357
1	Deaths	199	Western Sub-Saharan Africa	1	Male	17	60-64 years	423	Larynx cancer	1	Number	1990	205.76143535655086	266.409759870746	156.57109694094822
1	Deaths	199	Western Sub-Saharan Africa	2	Female	17	60-64 years	423	Larynx cancer	1	Number	1990	4.143025902188989	5.472904155731429	2.3449932403002607
1	Deaths	199	Western Sub-Saharan Africa	3	Both	17	60-64 years	423	Larynx cancer	1	Number	1990	209.9044612587401	271.111155629591	160.49884165391154
1	Deaths	199	Western Sub-Saharan Africa	1	Male	17	60-64 years	423	Larynx cancer	2	Percent	1990	0.003586106073267542	0.004228702061005809	0.0029267473606374526
1	Deaths	199	Western Sub-Saharan Africa	2	Female	17	60-64 years	423	Larynx cancer	2	Percent	1990	0.00010880525616178575	0.00014465296506319683	6.127598571600765e-05
1	Deaths	199	Western Sub-Saharan Africa	3	Both	17	60-64 years	423	Larynx cancer	2	Percent	1990	0.0021957300948953827	0.002657453543861701	0.0017736704276209141
1	Deaths	199	Western Sub-Saharan Africa	1	Male	17	60-64 years	423	Larynx cancer	3	Rate	1990	10.846203314026619	14.043129196644804	8.253256727039206
1	Deaths	199	Western Sub-Saharan Africa	2	Female	17	60-64 years	423	Larynx cancer	3	Rate	1990	0.26609458226266897	0.3515088197526182	0.15061213987505878
1	Deaths	199	Western Sub-Saharan Africa	3	Both	17	60-64 years	423	Larynx cancer	3	Rate	1990	6.0770401324172925	7.849063155814446	4.646675425993109
1	Deaths	199	Western Sub-Saharan Africa	1	Male	18	65-69 years	423	Larynx cancer	1	Number	1990	151.5254518285159	190.85020861966876	118.74947039559773
1	Deaths	199	Western Sub-Saharan Africa	2	Female	18	65-69 years	423	Larynx cancer	1	Number	1990	7.085871707914105	9.28981314003491	4.85580814664721
1	Deaths	199	Western Sub-Saharan Africa	3	Both	18	65-69 years	423	Larynx cancer	1	Number	1990	158.61132353643	199.4937118868545	125.85490026869523
1	Deaths	199	Western Sub-Saharan Africa	1	Male	18	65-69 years	423	Larynx cancer	2	Percent	1990	0.0025072339223247662	0.0028787346778893085	0.0020853331381660923
1	Deaths	199	Western Sub-Saharan Africa	2	Female	18	65-69 years	423	Larynx cancer	2	Percent	1990	0.00014428704324817245	0.0001871660959056285	9.66781198615021e-05
1	Deaths	199	Western Sub-Saharan Africa	3	Both	18	65-69 years	423	Larynx cancer	2	Percent	1990	0.0014459652295540234	0.001709359018595477	0.0011989026228496982
1	Deaths	199	Western Sub-Saharan Africa	1	Male	18	65-69 years	423	Larynx cancer	3	Rate	1990	11.313993808062946	14.250266556104055	8.866700323633065
1	Deaths	199	Western Sub-Saharan Africa	2	Female	18	65-69 years	423	Larynx cancer	3	Rate	1990	0.5279996547600435	0.6922250829415114	0.3618277511498256
1	Deaths	199	Western Sub-Saharan Africa	3	Both	18	65-69 years	423	Larynx cancer	3	Rate	1990	5.915470824929041	7.440195353722271	4.693807315357435
1	Deaths	199	Western Sub-Saharan Africa	1	Male	19	70-74 years	423	Larynx cancer	1	Number	1990	105.042243173332	129.4670513434231	84.04457687075089
1	Deaths	199	Western Sub-Saharan Africa	2	Female	19	70-74 years	423	Larynx cancer	1	Number	1990	6.220412337881897	8.021815694446149	4.3385863603098835
1	Deaths	199	Western Sub-Saharan Africa	3	Both	19	70-74 years	423	Larynx cancer	1	Number	1990	111.26265551121388	135.79891108289806	90.02937285686995
1	Deaths	199	Western Sub-Saharan Africa	1	Male	19	70-74 years	423	Larynx cancer	2	Percent	1990	0.0017163830925367128	0.001986590260003357	0.0014521401474174207
1	Deaths	199	Western Sub-Saharan Africa	2	Female	19	70-74 years	423	Larynx cancer	2	Percent	1990	0.00010791025967756362	0.00013953857130416937	7.672531894173643e-05
1	Deaths	199	Western Sub-Saharan Africa	3	Both	19	70-74 years	423	Larynx cancer	2	Percent	1990	0.0009353484914038805	0.0011133938743432238	0.0007785738513541951
1	Deaths	199	Western Sub-Saharan Africa	1	Male	19	70-74 years	423	Larynx cancer	3	Rate	1990	11.40673886150736	14.059075674982543	9.126561963348514
1	Deaths	199	Western Sub-Saharan Africa	2	Female	19	70-74 years	423	Larynx cancer	3	Rate	1990	0.6254731394181487	0.8066073394657781	0.4362523067632867
1	Deaths	199	Western Sub-Saharan Africa	3	Both	19	70-74 years	423	Larynx cancer	3	Rate	1990	5.808871468824486	7.089875901868757	4.700310746149008
1	Deaths	199	Western Sub-Saharan Africa	1	Male	20	75-79 years	423	Larynx cancer	1	Number	1990	102.16414058134355	122.39827129488052	82.78154738051502
1	Deaths	199	Western Sub-Saharan Africa	2	Female	20	75-79 years	423	Larynx cancer	1	Number	1990	3.81712973448022	5.39010271224648	2.7396748209443054
1	Deaths	199	Western Sub-Saharan Africa	3	Both	20	75-79 years	423	Larynx cancer	1	Number	1990	105.9812703158238	126.69844590853212	86.21686139250995
1	Deaths	199	Western Sub-Saharan Africa	1	Male	20	75-79 years	423	Larynx cancer	2	Percent	1990	0.001989657265222553	0.0022644267509809874	0.0017032218874943076
1	Deaths	199	Western Sub-Saharan Africa	2	Female	20	75-79 years	423	Larynx cancer	2	Percent	1990	7.112633482041335e-05	0.00010061484147643509	5.1617698364822776e-05
1	Deaths	199	Western Sub-Saharan Africa	3	Both	20	75-79 years	423	Larynx cancer	2	Percent	1990	0.0010083585223616025	0.0011747119430204637	0.0008494873861917821
1	Deaths	199	Western Sub-Saharan Africa	1	Male	20	75-79 years	423	Larynx cancer	3	Rate	1990	18.820119264865973	22.547540168939957	15.249563944513312
1	Deaths	199	Western Sub-Saharan Africa	2	Female	20	75-79 years	423	Larynx cancer	3	Rate	1990	0.6039900393160893	0.8528838618399288	0.4335027672410975
1	Deaths	199	Western Sub-Saharan Africa	3	Both	20	75-79 years	423	Larynx cancer	3	Rate	1990	9.020980951027239	10.78439863628408	7.3386614631195215
1	Deaths	199	Western Sub-Saharan Africa	1	Male	30	80-84 years	423	Larynx cancer	1	Number	1990	36.119132320153724	43.05751738909667	29.701812147658273
1	Deaths	199	Western Sub-Saharan Africa	2	Female	30	80-84 years	423	Larynx cancer	1	Number	1990	2.1867331279467126	3.199761590008628	1.64486976259158
1	Deaths	199	Western Sub-Saharan Africa	3	Both	30	80-84 years	423	Larynx cancer	1	Number	1990	38.30586544810039	45.14490003027614	32.063628859545126
1	Deaths	199	Western Sub-Saharan Africa	1	Male	30	80-84 years	423	Larynx cancer	2	Percent	1990	0.0009969400497293597	0.0011446476271243567	0.000854612699188153
1	Deaths	199	Western Sub-Saharan Africa	2	Female	30	80-84 years	423	Larynx cancer	2	Percent	1990	5.279007829228418e-05	7.957751578876318e-05	3.9225552464734806e-05
1	Deaths	199	Western Sub-Saharan Africa	3	Both	30	80-84 years	423	Larynx cancer	2	Percent	1990	0.0004930546175160661	0.000575205108798832	0.00042109684670810644
1	Deaths	199	Western Sub-Saharan Africa	1	Male	30	80-84 years	423	Larynx cancer	3	Rate	1990	13.605547110414413	16.219134947712096	11.188236773178497
1	Deaths	199	Western Sub-Saharan Africa	2	Female	30	80-84 years	423	Larynx cancer	3	Rate	1990	0.6471219559829969	0.9469084052108016	0.4867678293715824
1	Deaths	199	Western Sub-Saharan Africa	3	Both	30	80-84 years	423	Larynx cancer	3	Rate	1990	6.348439365465533	7.481874045908645	5.313912145579974
1	Deaths	199	Western Sub-Saharan Africa	1	Male	31	85-89 years	423	Larynx cancer	1	Number	1990	18.958504620760742	22.54898610545359	16.090105341082005
1	Deaths	199	Western Sub-Saharan Africa	2	Female	31	85-89 years	423	Larynx cancer	1	Number	1990	0.824371955009026	1.2454177054708242	0.5769461309789169
1	Deaths	199	Western Sub-Saharan Africa	3	Both	31	85-89 years	423	Larynx cancer	1	Number	1990	19.782876575769766	23.476525792386727	16.855338726324614
1	Deaths	199	Western Sub-Saharan Africa	1	Male	31	85-89 years	423	Larynx cancer	2	Percent	1990	0.0009806474965047911	0.001155599449302859	0.0008571786365629805
1	Deaths	199	Western Sub-Saharan Africa	2	Female	31	85-89 years	423	Larynx cancer	2	Percent	1990	3.2591832382971123e-05	5.066750575757758e-05	2.3186411935755883e-05
1	Deaths	199	Western Sub-Saharan Africa	3	Both	31	85-89 years	423	Larynx cancer	2	Percent	1990	0.00044324298753284033	0.0005262462902092754	0.0003822636837028696
1	Deaths	199	Western Sub-Saharan Africa	1	Male	31	85-89 years	423	Larynx cancer	3	Rate	1990	19.128938292215206	22.751697583305077	16.23475260004182
1	Deaths	199	Western Sub-Saharan Africa	2	Female	31	85-89 years	423	Larynx cancer	3	Rate	1990	0.5902828318086548	0.8917681945668635	0.413116183691078
1	Deaths	199	Western Sub-Saharan Africa	3	Both	31	85-89 years	423	Larynx cancer	3	Rate	1990	8.285461524955807	9.832435159136303	7.059350543495266
1	Deaths	199	Western Sub-Saharan Africa	1	Male	32	90-94 years	423	Larynx cancer	1	Number	1990	6.519900755462134	7.7632552143630535	5.3772657673157855
1	Deaths	199	Western Sub-Saharan Africa	2	Female	32	90-94 years	423	Larynx cancer	1	Number	1990	0.18562231473024274	0.3041857519959883	0.1263335702933941
1	Deaths	199	Western Sub-Saharan Africa	3	Both	32	90-94 years	423	Larynx cancer	1	Number	1990	6.705523070192373	7.952980184322813	5.572144525033381
1	Deaths	199	Western Sub-Saharan Africa	1	Male	32	90-94 years	423	Larynx cancer	2	Percent	1990	0.0008791060145970501	0.0010299302588890195	0.0007475180398349178
1	Deaths	199	Western Sub-Saharan Africa	2	Female	32	90-94 years	423	Larynx cancer	2	Percent	1990	1.685306599949746e-05	2.8048727886195318e-05	1.1386031151043619e-05
1	Deaths	199	Western Sub-Saharan Africa	3	Both	32	90-94 years	423	Larynx cancer	2	Percent	1990	0.00036381869002897815	0.0004284040799556079	0.00030425462186404507
1	Deaths	199	Western Sub-Saharan Africa	1	Male	32	90-94 years	423	Larynx cancer	3	Rate	1990	24.41286106053138	29.068428804980748	20.134423358063415
1	Deaths	199	Western Sub-Saharan Africa	2	Female	32	90-94 years	423	Larynx cancer	3	Rate	1990	0.42411688051941404	0.6950151032351689	0.2886517163390636
1	Deaths	199	Western Sub-Saharan Africa	3	Both	32	90-94 years	423	Larynx cancer	3	Rate	1990	9.5149418318898	11.285047124867004	7.906710703935407
1	Deaths	199	Western Sub-Saharan Africa	1	Male	235	95+ years	423	Larynx cancer	1	Number	1990	0.6917931018099838	0.8400828399554253	0.547946410642368
1	Deaths	199	Western Sub-Saharan Africa	2	Female	235	95+ years	423	Larynx cancer	1	Number	1990	0.041321713065260335	0.06963680877524157	0.02548589370865515
1	Deaths	199	Western Sub-Saharan Africa	3	Both	235	95+ years	423	Larynx cancer	1	Number	1990	0.7331148148752447	0.8828824673870538	0.5868661978508074
1	Deaths	199	Western Sub-Saharan Africa	1	Male	235	95+ years	423	Larynx cancer	2	Percent	1990	0.00037274589803862584	0.00044307393295356417	0.0003049109897771567
1	Deaths	199	Western Sub-Saharan Africa	2	Female	235	95+ years	423	Larynx cancer	2	Percent	1990	1.1027952544491454e-05	1.830171858499719e-05	6.789831744288674e-06
1	Deaths	199	Western Sub-Saharan Africa	3	Both	235	95+ years	423	Larynx cancer	2	Percent	1990	0.0001308260797706535	0.00015544545769130677	0.00010604970488583438
1	Deaths	199	Western Sub-Saharan Africa	1	Male	235	95+ years	423	Larynx cancer	3	Rate	1990	13.975371986150844	16.971071490654847	11.069429425022845
1	Deaths	199	Western Sub-Saharan Africa	2	Female	235	95+ years	423	Larynx cancer	3	Rate	1990	0.3726756551856649	0.6280461629063028	0.2298542686472098
1	Deaths	199	Western Sub-Saharan Africa	3	Both	235	95+ years	423	Larynx cancer	3	Rate	1990	4.571129448388388	5.5049631575451645	3.659237686686312
1	Deaths	1	Global	1	Male	17	60-64 years	423	Larynx cancer	1	Number	1990	13425.150468180464	14318.74440016042	12602.814856857354
1	Deaths	1	Global	2	Female	17	60-64 years	423	Larynx cancer	1	Number	1990	1511.3840291627512	1724.1332477741637	1164.546509720609
1	Deaths	1	Global	3	Both	17	60-64 years	423	Larynx cancer	1	Number	1990	14936.534497343206	15862.028817811146	14028.871604290818
1	Deaths	1	Global	1	Male	17	60-64 years	423	Larynx cancer	2	Percent	1990	0.0069652773589487646	0.007401766387348818	0.0065780392788980825
1	Deaths	1	Global	2	Female	17	60-64 years	423	Larynx cancer	2	Percent	1990	0.0012233394727679877	0.0013623850871511195	0.0009427432332570632
1	Deaths	1	Global	3	Both	17	60-64 years	423	Larynx cancer	2	Percent	1990	0.004722205681786911	0.004994606433642509	0.004458970918430771
1	Deaths	1	Global	1	Male	17	60-64 years	423	Larynx cancer	3	Rate	1990	17.092063086189814	18.22973106950501	16.04511674617908
1	Deaths	1	Global	2	Female	17	60-64 years	423	Larynx cancer	3	Rate	1990	1.8417333899620345	2.100984071486058	1.419086181759059
1	Deaths	1	Global	3	Both	17	60-64 years	423	Larynx cancer	3	Rate	1990	9.29992246714009	9.876162251921563	8.734785049676292
1	Deaths	1	Global	1	Male	18	65-69 years	423	Larynx cancer	1	Number	1990	11967.992824941304	12903.327023996984	11147.842601518158
1	Deaths	1	Global	2	Female	18	65-69 years	423	Larynx cancer	1	Number	1990	1607.5798132310933	1805.47324234287	1251.4027870359457
1	Deaths	1	Global	3	Both	18	65-69 years	423	Larynx cancer	1	Number	1990	13575.572638172383	14543.224400411727	12665.621375569233
1	Deaths	1	Global	1	Male	18	65-69 years	423	Larynx cancer	2	Percent	1990	0.005747838313667411	0.006155429782219533	0.005376502214332281
1	Deaths	1	Global	2	Female	18	65-69 years	423	Larynx cancer	2	Percent	1990	0.0010533944064138817	0.0011708008095883502	0.0008290618630616691
1	Deaths	1	Global	3	Both	18	65-69 years	423	Larynx cancer	2	Percent	1990	0.003762183513039706	0.004007462897964862	0.003512327828978885
1	Deaths	1	Global	1	Male	18	65-69 years	423	Larynx cancer	3	Rate	1990	20.875176875892137	22.506633973916756	19.444629479249237
1	Deaths	1	Global	2	Female	18	65-69 years	423	Larynx cancer	3	Rate	1990	2.4255016281737034	2.724081412869279	1.888105008830731
1	Deaths	1	Global	3	Both	18	65-69 years	423	Larynx cancer	3	Rate	1990	10.982632665617425	11.765462542202485	10.246482469441933
1	Deaths	1	Global	1	Male	19	70-74 years	423	Larynx cancer	1	Number	1990	8907.13179296296	9645.412574153717	8212.082485859684
1	Deaths	1	Global	2	Female	19	70-74 years	423	Larynx cancer	1	Number	1990	1456.1885091812314	1639.3673486575558	1106.4580227927931
1	Deaths	1	Global	3	Both	19	70-74 years	423	Larynx cancer	1	Number	1990	10363.320302144193	11126.368485451536	9583.450747292227
1	Deaths	1	Global	1	Male	19	70-74 years	423	Larynx cancer	2	Percent	1990	0.004270451034943845	0.004582477766712575	0.003957903269354166
1	Deaths	1	Global	2	Female	19	70-74 years	423	Larynx cancer	2	Percent	1990	0.0008235455345328688	0.0009154502578990968	0.0006257146984386688
1	Deaths	1	Global	3	Both	19	70-74 years	423	Larynx cancer	2	Percent	1990	0.002688921471826465	0.002866740269551362	0.002467374892125905
1	Deaths	1	Global	1	Male	19	70-74 years	423	Larynx cancer	3	Rate	1990	23.67752253376537	25.64006897848065	21.829896831851112
1	Deaths	1	Global	2	Female	19	70-74 years	423	Larynx cancer	3	Rate	1990	3.095464984026256	3.4848539126151397	2.3520320647055395
1	Deaths	1	Global	3	Both	19	70-74 years	423	Larynx cancer	3	Rate	1990	12.24093902270081	13.14223571246108	11.319773277719593
1	Deaths	1	Global	1	Male	20	75-79 years	423	Larynx cancer	1	Number	1990	6679.88559837283	7151.550967965528	6228.04420227154
1	Deaths	1	Global	2	Female	20	75-79 years	423	Larynx cancer	1	Number	1990	1185.5618582076895	1307.23354048868	952.4596084840115
1	Deaths	1	Global	3	Both	20	75-79 years	423	Larynx cancer	1	Number	1990	7865.447456580519	8360.71345616216	7337.639093131738
1	Deaths	1	Global	1	Male	20	75-79 years	423	Larynx cancer	2	Percent	1990	0.0031736615145193533	0.003378056399444348	0.0029925352083243423
1	Deaths	1	Global	2	Female	20	75-79 years	423	Larynx cancer	2	Percent	1990	0.0005544684539193801	0.0006023296985381004	0.00044980466242152116
1	Deaths	1	Global	3	Both	20	75-79 years	423	Larynx cancer	2	Percent	1990	0.0018537765665974284	0.0019606148013315257	0.0017334594613775617
1	Deaths	1	Global	1	Male	20	75-79 years	423	Larynx cancer	3	Rate	1990	26.47299294289411	28.342245614478298	24.682304477628996
1	Deaths	1	Global	2	Female	20	75-79 years	423	Larynx cancer	3	Rate	1990	3.263971029466259	3.598945407498254	2.6222170925171433
1	Deaths	1	Global	3	Both	20	75-79 years	423	Larynx cancer	3	Rate	1990	12.77781128052208	13.582395572928577	11.920360296625766
1	Deaths	1	Global	1	Male	30	80-84 years	423	Larynx cancer	1	Number	1990	3993.6230618476925	4328.563346525855	3649.117338473743
1	Deaths	1	Global	2	Female	30	80-84 years	423	Larynx cancer	1	Number	1990	788.5707950776266	877.098747461228	650.8686661431711
1	Deaths	1	Global	3	Both	30	80-84 years	423	Larynx cancer	1	Number	1990	4782.1938569253125	5134.883215133808	4360.037527811869
1	Deaths	1	Global	1	Male	30	80-84 years	423	Larynx cancer	2	Percent	1990	0.002404219632545453	0.0025942373398034654	0.0021957848742080064
1	Deaths	1	Global	2	Female	30	80-84 years	423	Larynx cancer	2	Percent	1990	0.00037779648594903363	0.0004206362975897651	0.0003125352320431464
1	Deaths	1	Global	3	Both	30	80-84 years	423	Larynx cancer	2	Percent	1990	0.0012758361085363032	0.0013716434245886402	0.0011691698399620787
1	Deaths	1	Global	1	Male	30	80-84 years	423	Larynx cancer	3	Rate	1990	30.06467582668014	32.586163439355836	27.471177959387244
1	Deaths	1	Global	2	Female	30	80-84 years	423	Larynx cancer	3	Rate	1990	3.5694069892263864	3.970122174156386	2.9461085555053996
1	Deaths	1	Global	3	Both	30	80-84 years	423	Larynx cancer	3	Rate	1990	13.51821489192568	14.515190480327098	12.324871387735069
1	Deaths	1	Global	1	Male	31	85-89 years	423	Larynx cancer	1	Number	1990	1610.0396507751561	1761.1637882347895	1474.4116886975016
1	Deaths	1	Global	2	Female	31	85-89 years	423	Larynx cancer	1	Number	1990	397.12441659862907	443.8271902900075	335.35901031253366
1	Deaths	1	Global	3	Both	31	85-89 years	423	Larynx cancer	1	Number	1990	2007.1640673737857	2173.594084039334	1819.5096271865907
1	Deaths	1	Global	1	Male	31	85-89 years	423	Larynx cancer	2	Percent	1990	0.001666516362175807	0.001812248442490339	0.001524985925420356
1	Deaths	1	Global	2	Female	31	85-89 years	423	Larynx cancer	2	Percent	1990	0.0002600885892211239	0.0002897046642769391	0.00022074889557237648
1	Deaths	1	Global	3	Both	31	85-89 years	423	Larynx cancer	2	Percent	1990	0.0008051421524886522	0.0008706411038221626	0.0007331357069838622
1	Deaths	1	Global	1	Male	31	85-89 years	423	Larynx cancer	3	Rate	1990	31.793450980020815	34.77769913434885	29.115205781674284
1	Deaths	1	Global	2	Female	31	85-89 years	423	Larynx cancer	3	Rate	1990	3.9526619820938396	4.417504410089956	3.3378980365105724
1	Deaths	1	Global	3	Both	31	85-89 years	423	Larynx cancer	3	Rate	1990	13.282737322765355	14.384115246934954	12.040903295854735
1	Deaths	1	Global	1	Male	32	90-94 years	423	Larynx cancer	1	Number	1990	418.7216729911716	459.1804107406786	368.5943701418781
1	Deaths	1	Global	2	Female	32	90-94 years	423	Larynx cancer	1	Number	1990	117.61526227825021	132.28357818642985	94.9671231675008
1	Deaths	1	Global	3	Both	32	90-94 years	423	Larynx cancer	1	Number	1990	536.3369352694211	585.173010674823	465.9914741039299
1	Deaths	1	Global	1	Male	32	90-94 years	423	Larynx cancer	2	Percent	1990	0.0012029443937339166	0.0013202271530023976	0.0010593320209885146
1	Deaths	1	Global	2	Female	32	90-94 years	423	Larynx cancer	2	Percent	1990	0.00016969785143381395	0.000190480673958901	0.0001363384007874476
1	Deaths	1	Global	3	Both	32	90-94 years	423	Larynx cancer	2	Percent	1990	0.0005151381379944636	0.000563927806090034	0.0004481823955035828
1	Deaths	1	Global	1	Male	32	90-94 years	423	Larynx cancer	3	Rate	1990	33.25931574558817	36.47297775612179	29.277673761237104
1	Deaths	1	Global	2	Female	32	90-94 years	423	Larynx cancer	3	Rate	1990	3.8865314212074433	4.371237823837977	3.1381361655172135
1	Deaths	1	Global	3	Both	32	90-94 years	423	Larynx cancer	3	Rate	1990	12.516066773365079	13.655715267675932	10.874470919616588
1	Deaths	1	Global	1	Male	235	95+ years	423	Larynx cancer	1	Number	1990	84.81205135238076	95.50575453267216	69.57919315061876
1	Deaths	1	Global	2	Female	235	95+ years	423	Larynx cancer	1	Number	1990	28.18396947824268	32.28095162488793	21.197860754614297
1	Deaths	1	Global	3	Both	235	95+ years	423	Larynx cancer	1	Number	1990	112.9960208306234	126.92491067347633	90.69754671585162
1	Deaths	1	Global	1	Male	235	95+ years	423	Larynx cancer	2	Percent	1990	0.0009753248284236214	0.0010980262132738905	0.0008017383827216975
1	Deaths	1	Global	2	Female	235	95+ years	423	Larynx cancer	2	Percent	1990	0.00011621175582442041	0.00013323550070544056	8.75265231726273e-05
1	Deaths	1	Global	3	Both	235	95+ years	423	Larynx cancer	2	Percent	1990	0.00034295149932317084	0.0003854560577961081	0.00027642101021416345
1	Deaths	1	Global	1	Male	235	95+ years	423	Larynx cancer	3	Rate	1990	32.59103972567556	36.700348480812465	26.73745313187278
1	Deaths	1	Global	2	Female	235	95+ years	423	Larynx cancer	3	Rate	1990	3.718911639066399	4.259513792427662	2.7970854547121524
1	Deaths	1	Global	3	Both	235	95+ years	423	Larynx cancer	3	Rate	1990	11.098862435013592	12.46700647320069	8.908628700309448
1	Deaths	159	South Asia	1	Male	17	60-64 years	423	Larynx cancer	1	Number	1990	2977.0782497443115	3545.527956415765	2473.6426231538358
1	Deaths	159	South Asia	2	Female	17	60-64 years	423	Larynx cancer	1	Number	1990	373.8134434114993	519.2818501909081	263.90524686268435
1	Deaths	159	South Asia	3	Both	17	60-64 years	423	Larynx cancer	1	Number	1990	3350.891693155812	3956.280945909162	2801.9565066660175
1	Deaths	159	South Asia	1	Male	17	60-64 years	423	Larynx cancer	2	Percent	1990	0.007608427168943524	0.009075864317940455	0.006391256505623968
1	Deaths	159	South Asia	2	Female	17	60-64 years	423	Larynx cancer	2	Percent	1990	0.0013982960789401659	0.0019442488165676052	0.0009781426807524412
1	Deaths	159	South Asia	3	Both	17	60-64 years	423	Larynx cancer	2	Percent	1990	0.005087389740779399	0.006023027783343006	0.00431550768570212
1	Deaths	159	South Asia	1	Male	17	60-64 years	423	Larynx cancer	3	Rate	1990	23.077483590528093	27.48394780720685	19.17499046239927
1	Deaths	159	South Asia	2	Female	17	60-64 years	423	Larynx cancer	3	Rate	1990	3.298235402630616	4.581734050580414	2.3284920419095383
1	Deaths	159	South Asia	3	Both	17	60-64 years	423	Larynx cancer	3	Rate	1990	13.827176349558615	16.325264835989103	11.56204088022213
1	Deaths	159	South Asia	1	Male	18	65-69 years	423	Larynx cancer	1	Number	1990	2736.6618425856213	3402.7950771430887	2246.259137576732
1	Deaths	159	South Asia	2	Female	18	65-69 years	423	Larynx cancer	1	Number	1990	333.3946144169675	461.76555717460514	244.71817264291482
1	Deaths	159	South Asia	3	Both	18	65-69 years	423	Larynx cancer	1	Number	1990	3070.0564570025917	3745.3635446843114	2531.551181746384
1	Deaths	159	South Asia	1	Male	18	65-69 years	423	Larynx cancer	2	Percent	1990	0.006918336274580621	0.008569178542000148	0.005680382168878732
1	Deaths	159	South Asia	2	Female	18	65-69 years	423	Larynx cancer	2	Percent	1990	0.0011616744027170833	0.0016207263001036365	0.0008477375972167875
1	Deaths	159	South Asia	3	Both	18	65-69 years	423	Larynx cancer	2	Percent	1990	0.004497250749668952	0.0054698551591393415	0.00373775438686298
1	Deaths	159	South Asia	1	Male	18	65-69 years	423	Larynx cancer	3	Rate	1990	30.850009808367446	38.35923747398258	25.321768056262506
1	Deaths	159	South Asia	2	Female	18	65-69 years	423	Larynx cancer	3	Rate	1990	4.165313247747317	5.769133961616008	3.0574214531228194
1	Deaths	159	South Asia	3	Both	18	65-69 years	423	Larynx cancer	3	Rate	1990	18.19299962269252	22.194835342479337	15.00184453914096
1	Deaths	159	South Asia	1	Male	19	70-74 years	423	Larynx cancer	1	Number	1990	1881.2594712268394	2284.309618441291	1470.65446647309
1	Deaths	159	South Asia	2	Female	19	70-74 years	423	Larynx cancer	1	Number	1990	277.4476712458869	382.3681974296961	201.67519392537488
1	Deaths	159	South Asia	3	Both	19	70-74 years	423	Larynx cancer	1	Number	1990	2158.7071424727283	2570.3647207598683	1744.3340129820363
1	Deaths	159	South Asia	1	Male	19	70-74 years	423	Larynx cancer	2	Percent	1990	0.005173560625443388	0.006285735129720203	0.004086595310721775
1	Deaths	159	South Asia	2	Female	19	70-74 years	423	Larynx cancer	2	Percent	1990	0.0009114342575427516	0.0012440399683131995	0.0006588029085551298
1	Deaths	159	South Asia	3	Both	19	70-74 years	423	Larynx cancer	2	Percent	1990	0.00323142927443723	0.003841687438290273	0.0026048471979489107
1	Deaths	159	South Asia	1	Male	19	70-74 years	423	Larynx cancer	3	Rate	1990	32.707467784966475	39.71487420995349	25.56871304606213
1	Deaths	159	South Asia	2	Female	19	70-74 years	423	Larynx cancer	3	Rate	1990	5.104941428665154	7.03544291180209	3.7107539882405387
1	Deaths	159	South Asia	3	Both	19	70-74 years	423	Larynx cancer	3	Rate	1990	19.297158592898445	22.977056351089054	15.592985924410343
1	Deaths	159	South Asia	1	Male	20	75-79 years	423	Larynx cancer	1	Number	1990	1117.6924045550434	1361.7738658000903	896.4562938805586
1	Deaths	159	South Asia	2	Female	20	75-79 years	423	Larynx cancer	1	Number	1990	160.71881749184396	217.87825632559083	111.53860787671852
1	Deaths	159	South Asia	3	Both	20	75-79 years	423	Larynx cancer	1	Number	1990	1278.4112220468849	1537.6915671727766	1043.2269173074708
1	Deaths	159	South Asia	1	Male	20	75-79 years	423	Larynx cancer	2	Percent	1990	0.0035203260339945683	0.004255478440209061	0.0028423080696089865
1	Deaths	159	South Asia	2	Female	20	75-79 years	423	Larynx cancer	2	Percent	1990	0.0005869706809792165	0.0007969034683726369	0.0004105489410985202
1	Deaths	159	South Asia	3	Both	20	75-79 years	423	Larynx cancer	2	Percent	1990	0.002161920232857903	0.00257240196631265	0.0017558964565326685
1	Deaths	159	South Asia	1	Male	20	75-79 years	423	Larynx cancer	3	Rate	1990	32.276202679720434	39.3246738703641	25.887448923229226
1	Deaths	159	South Asia	2	Female	20	75-79 years	423	Larynx cancer	3	Rate	1990	4.84379437958926	6.566483563619804	3.361585720775207
1	Deaths	159	South Asia	3	Both	20	75-79 years	423	Larynx cancer	3	Rate	1990	18.853023269931626	22.67668993977492	15.38470642984973
1	Deaths	159	South Asia	1	Male	30	80-84 years	423	Larynx cancer	1	Number	1990	677.8028334583398	843.767707803814	525.543126878433
1	Deaths	159	South Asia	2	Female	30	80-84 years	423	Larynx cancer	1	Number	1990	86.65091955105935	124.85351336933589	62.36282329382419
1	Deaths	159	South Asia	3	Both	30	80-84 years	423	Larynx cancer	1	Number	1990	764.4537530093986	935.6846590160117	603.188279020617
1	Deaths	159	South Asia	1	Male	30	80-84 years	423	Larynx cancer	2	Percent	1990	0.0028467531294799247	0.003533322860738634	0.0022067760688170845
1	Deaths	159	South Asia	2	Female	30	80-84 years	423	Larynx cancer	2	Percent	1990	0.0003905204130835489	0.0005556256232987013	0.00027883997337098664
1	Deaths	159	South Asia	3	Both	30	80-84 years	423	Larynx cancer	2	Percent	1990	0.0016618530728762244	0.002031371082839847	0.0013107017390149203
1	Deaths	159	South Asia	1	Male	30	80-84 years	423	Larynx cancer	3	Rate	1990	35.99418865739015	44.80762333604322	27.9085561798846
1	Deaths	159	South Asia	2	Female	30	80-84 years	423	Larynx cancer	3	Rate	1990	4.710253360182489	6.786906404749342	3.3899778501151694
1	Deaths	159	South Asia	3	Both	30	80-84 years	423	Larynx cancer	3	Rate	1990	20.534856226016615	25.134483113129413	16.20292207101565
1	Deaths	159	South Asia	1	Male	31	85-89 years	423	Larynx cancer	1	Number	1990	222.06699137407534	275.11891361206256	166.82198213851623
1	Deaths	159	South Asia	2	Female	31	85-89 years	423	Larynx cancer	1	Number	1990	26.619776775680933	38.993571796897946	17.98842086700967
1	Deaths	159	South Asia	3	Both	31	85-89 years	423	Larynx cancer	1	Number	1990	248.68676814975632	303.5363301491422	191.9543124848233
1	Deaths	159	South Asia	1	Male	31	85-89 years	423	Larynx cancer	2	Percent	1990	0.001872061628583812	0.002323433965495047	0.0014378061629395458
1	Deaths	159	South Asia	2	Female	31	85-89 years	423	Larynx cancer	2	Percent	1990	0.00023065525824148052	0.00033803463208563315	0.00015544495634213138
1	Deaths	159	South Asia	3	Both	31	85-89 years	423	Larynx cancer	2	Percent	1990	0.0010626203040443641	0.0013022774842261417	0.0008209562927766793
1	Deaths	159	South Asia	1	Male	31	85-89 years	423	Larynx cancer	3	Rate	1990	31.756287404805448	39.34288134000655	23.85607504046414
1	Deaths	159	South Asia	2	Female	31	85-89 years	423	Larynx cancer	3	Rate	1990	3.9280886224820595	5.754000381598392	2.6544216331923787
1	Deaths	159	South Asia	3	Both	31	85-89 years	423	Larynx cancer	3	Rate	1990	18.0605302405545	22.043903302745488	13.94041464783254
1	Deaths	159	South Asia	1	Male	32	90-94 years	423	Larynx cancer	1	Number	1990	53.19341497272091	67.07110194965564	40.33851570245976
1	Deaths	159	South Asia	2	Female	32	90-94 years	423	Larynx cancer	1	Number	1990	4.51038469557054	6.5220211433869375	3.0813796894587515
1	Deaths	159	South Asia	3	Both	32	90-94 years	423	Larynx cancer	1	Number	1990	57.70379966829141	71.51003098401453	44.25704779925826
1	Deaths	159	South Asia	1	Male	32	90-94 years	423	Larynx cancer	2	Percent	1990	0.001298209757315925	0.0016316038527639813	0.0009815569132276543
1	Deaths	159	South Asia	2	Female	32	90-94 years	423	Larynx cancer	2	Percent	1990	0.00010875217019601905	0.0001559184023686725	7.44563158379374e-05
1	Deaths	159	South Asia	3	Both	32	90-94 years	423	Larynx cancer	2	Percent	1990	0.0006998870496795225	0.0008679008928824183	0.0005356591055062326
1	Deaths	159	South Asia	1	Male	32	90-94 years	423	Larynx cancer	3	Rate	1990	30.46996601205753	38.41930806370111	23.106491716336006
1	Deaths	159	South Asia	2	Female	32	90-94 years	423	Larynx cancer	3	Rate	1990	2.604144089032658	3.7655951665889362	1.7790847668159417
1	Deaths	159	South Asia	3	Both	32	90-94 years	423	Larynx cancer	3	Rate	1990	16.5921924518105	20.56204622819136	12.72570365652686
1	Deaths	159	South Asia	1	Male	235	95+ years	423	Larynx cancer	1	Number	1990	13.45058396975183	17.294759024473123	10.202996906868302
1	Deaths	159	South Asia	2	Female	235	95+ years	423	Larynx cancer	1	Number	1990	0.7528815864359905	1.0711188718474063	0.5073204421642549
1	Deaths	159	South Asia	3	Both	235	95+ years	423	Larynx cancer	1	Number	1990	14.203465556187815	18.109699130325815	10.792330281620995
1	Deaths	159	South Asia	1	Male	235	95+ years	423	Larynx cancer	2	Percent	1990	0.001178703996919993	0.001521855732498679	0.0008927249559427556
1	Deaths	159	South Asia	2	Female	235	95+ years	423	Larynx cancer	2	Percent	1990	6.137036398770284e-05	8.755291317996982e-05	4.133267596326226e-05
1	Deaths	159	South Asia	3	Both	235	95+ years	423	Larynx cancer	2	Percent	1990	0.0005998125701780015	0.0007634295893073726	0.0004563201734698027
1	Deaths	159	South Asia	1	Male	235	95+ years	423	Larynx cancer	3	Rate	1990	37.64325811813443	48.40169612808184	28.554451390920327
1	Deaths	159	South Asia	2	Female	235	95+ years	423	Larynx cancer	3	Rate	1990	2.038888089447094	2.9007104829457253	1.3738808674525533
1	Deaths	159	South Asia	3	Both	235	95+ years	423	Larynx cancer	3	Rate	1990	19.54843667452503	24.92464287982491	14.853641475471818
1	Deaths	192	Southern Sub-Saharan Africa	1	Male	17	60-64 years	423	Larynx cancer	1	Number	1990	73.29114549048735	100.6819429870434	57.24869175109023
1	Deaths	192	Southern Sub-Saharan Africa	2	Female	17	60-64 years	423	Larynx cancer	1	Number	1990	11.083269469920028	14.758098419384678	7.3860883539601785
1	Deaths	192	Southern Sub-Saharan Africa	3	Both	17	60-64 years	423	Larynx cancer	1	Number	1990	84.3744149604074	114.54350639416596	66.58578761823615
1	Deaths	192	Southern Sub-Saharan Africa	1	Male	17	60-64 years	423	Larynx cancer	2	Percent	1990	0.006209433752507903	0.008549541620581243	0.00481323203129569
1	Deaths	192	Southern Sub-Saharan Africa	2	Female	17	60-64 years	423	Larynx cancer	2	Percent	1990	0.0013907086949403141	0.0018315058194559757	0.0009157883257822723
1	Deaths	192	Southern Sub-Saharan Africa	3	Both	17	60-64 years	423	Larynx cancer	2	Percent	1990	0.00426661263917521	0.0058204678739411	0.003419325631324046
1	Deaths	192	Southern Sub-Saharan Africa	1	Male	17	60-64 years	423	Larynx cancer	3	Rate	1990	15.491110959039506	21.280539960811677	12.100313485905257
1	Deaths	192	Southern Sub-Saharan Africa	2	Female	17	60-64 years	423	Larynx cancer	3	Rate	1990	1.8776030583195116	2.500151313871911	1.2512681497144733
1	Deaths	192	Southern Sub-Saharan Africa	3	Both	17	60-64 years	423	Larynx cancer	3	Rate	1990	7.934358454671175	10.771384178636376	6.261560535828342
1	Deaths	192	Southern Sub-Saharan Africa	1	Male	18	65-69 years	423	Larynx cancer	1	Number	1990	64.71167902072466	88.5651516632377	51.439433546252474
1	Deaths	192	Southern Sub-Saharan Africa	2	Female	18	65-69 years	423	Larynx cancer	1	Number	1990	10.74166948119397	14.574144867700454	7.323966004944417
1	Deaths	192	Southern Sub-Saharan Africa	3	Both	18	65-69 years	423	Larynx cancer	1	Number	1990	75.45334850191863	100.81420971642751	60.866240777973935
1	Deaths	192	Southern Sub-Saharan Africa	1	Male	18	65-69 years	423	Larynx cancer	2	Percent	1990	0.0052180338554593565	0.007102430818099025	0.004151363731130055
1	Deaths	192	Southern Sub-Saharan Africa	2	Female	18	65-69 years	423	Larynx cancer	2	Percent	1990	0.0011438399658724803	0.0015711745419618023	0.0007717626001327479
1	Deaths	192	Southern Sub-Saharan Africa	3	Both	18	65-69 years	423	Larynx cancer	2	Percent	1990	0.0034617761197076684	0.00461343220012407	0.002821964656518272
1	Deaths	192	Southern Sub-Saharan Africa	1	Male	18	65-69 years	423	Larynx cancer	3	Rate	1990	18.169816083412158	24.867420247358513	14.443220468301842
1	Deaths	192	Southern Sub-Saharan Africa	2	Female	18	65-69 years	423	Larynx cancer	3	Rate	1990	2.328732668215464	3.159591469849091	1.587794050680265
1	Deaths	192	Southern Sub-Saharan Africa	3	Both	18	65-69 years	423	Larynx cancer	3	Rate	1990	9.230714932982828	12.333279431099415	7.446176065327111
1	Deaths	192	Southern Sub-Saharan Africa	1	Male	19	70-74 years	423	Larynx cancer	1	Number	1990	48.01585046793797	64.67194864626593	37.67289674258001
1	Deaths	192	Southern Sub-Saharan Africa	2	Female	19	70-74 years	423	Larynx cancer	1	Number	1990	8.66124306657506	11.536447035144205	6.00902627445483
1	Deaths	192	Southern Sub-Saharan Africa	3	Both	19	70-74 years	423	Larynx cancer	1	Number	1990	56.677093534513006	74.52559288142055	45.71845486709807
1	Deaths	192	Southern Sub-Saharan Africa	1	Male	19	70-74 years	423	Larynx cancer	2	Percent	1990	0.004060545114000036	0.005463381337312259	0.003253194884284077
1	Deaths	192	Southern Sub-Saharan Africa	2	Female	19	70-74 years	423	Larynx cancer	2	Percent	1990	0.0008443647919800267	0.0011230180443510683	0.000580642196568257
1	Deaths	192	Southern Sub-Saharan Africa	3	Both	19	70-74 years	423	Larynx cancer	2	Percent	1990	0.002566111130771396	0.003390732019101112	0.0021092462917631154
1	Deaths	192	Southern Sub-Saharan Africa	1	Male	19	70-74 years	423	Larynx cancer	3	Rate	1990	19.267610863246816	25.951304166031296	15.117231236214376
1	Deaths	192	Southern Sub-Saharan Africa	2	Female	19	70-74 years	423	Larynx cancer	3	Rate	1990	2.495845774761149	3.3243718444454475	1.7315762555382685
1	Deaths	192	Southern Sub-Saharan Africa	3	Both	19	70-74 years	423	Larynx cancer	3	Rate	1990	9.505889106678952	12.499441614960256	7.667904879961758
1	Deaths	192	Southern Sub-Saharan Africa	1	Male	20	75-79 years	423	Larynx cancer	1	Number	1990	26.553912340359787	35.57220320216821	21.303028449228673
1	Deaths	192	Southern Sub-Saharan Africa	2	Female	20	75-79 years	423	Larynx cancer	1	Number	1990	5.364094614071935	7.419797304002265	3.493156790128563
1	Deaths	192	Southern Sub-Saharan Africa	3	Both	20	75-79 years	423	Larynx cancer	1	Number	1990	31.918006954431725	41.843898911500055	26.280362786552047
1	Deaths	192	Southern Sub-Saharan Africa	1	Male	20	75-79 years	423	Larynx cancer	2	Percent	1990	0.002905904627022488	0.003898759810217738	0.002369980836758901
1	Deaths	192	Southern Sub-Saharan Africa	2	Female	20	75-79 years	423	Larynx cancer	2	Percent	1990	0.000572591894063697	0.0007945437634804841	0.00037395505178433895
1	Deaths	192	Southern Sub-Saharan Africa	3	Both	20	75-79 years	423	Larynx cancer	2	Percent	1990	0.0017246003847810455	0.0022647795160914397	0.0014362093915191924
1	Deaths	192	Southern Sub-Saharan Africa	1	Male	20	75-79 years	423	Larynx cancer	3	Rate	1990	19.65557591990658	26.331040477822413	15.768798497211227
1	Deaths	192	Southern Sub-Saharan Africa	2	Female	20	75-79 years	423	Larynx cancer	3	Rate	1990	2.597032771357765	3.592303667570516	1.691216004217392
1	Deaths	192	Southern Sub-Saharan Africa	3	Both	20	75-79 years	423	Larynx cancer	3	Rate	1990	9.342499270812503	12.247838520329733	7.692343401033066
1	Deaths	192	Southern Sub-Saharan Africa	1	Male	30	80-84 years	423	Larynx cancer	1	Number	1990	19.400251264939087	26.065337122530572	15.825705786479682
1	Deaths	192	Southern Sub-Saharan Africa	2	Female	30	80-84 years	423	Larynx cancer	1	Number	1990	4.825329016007049	6.467240758138322	3.058426086702201
1	Deaths	192	Southern Sub-Saharan Africa	3	Both	30	80-84 years	423	Larynx cancer	1	Number	1990	24.225580280946158	31.753422815238604	19.821732731367376
1	Deaths	192	Southern Sub-Saharan Africa	1	Male	30	80-84 years	423	Larynx cancer	2	Percent	1990	0.002314120521196572	0.003071390557034117	0.0018648983083810438
1	Deaths	192	Southern Sub-Saharan Africa	2	Female	30	80-84 years	423	Larynx cancer	2	Percent	1990	0.000423587159873531	0.0005613689473076977	0.00026583825682474237
1	Deaths	192	Southern Sub-Saharan Africa	3	Both	30	80-84 years	423	Larynx cancer	2	Percent	1990	0.0012248934933544212	0.0016066749119184726	0.0010019791601749192
1	Deaths	192	Southern Sub-Saharan Africa	1	Male	30	80-84 years	423	Larynx cancer	3	Rate	1990	25.08473636571749	33.70276503500133	20.46281009631549
1	Deaths	192	Southern Sub-Saharan Africa	2	Female	30	80-84 years	423	Larynx cancer	3	Rate	1990	3.5838662317859002	4.803346194432332	2.271552869904674
1	Deaths	192	Southern Sub-Saharan Africa	3	Both	30	80-84 years	423	Larynx cancer	3	Rate	1990	11.428282316686689	14.979500026221626	9.3507918090261
1	Deaths	192	Southern Sub-Saharan Africa	1	Male	31	85-89 years	423	Larynx cancer	1	Number	1990	10.8082307772973	14.354059477313216	8.674884669142017
1	Deaths	192	Southern Sub-Saharan Africa	2	Female	31	85-89 years	423	Larynx cancer	1	Number	1990	3.1967261366098745	4.486404639648536	1.8928098713018533
1	Deaths	192	Southern Sub-Saharan Africa	3	Both	31	85-89 years	423	Larynx cancer	1	Number	1990	14.004956913907181	18.307627225940717	11.260041178171903
1	Deaths	192	Southern Sub-Saharan Africa	1	Male	31	85-89 years	423	Larynx cancer	2	Percent	1990	0.0017421435292763743	0.0023053650758094106	0.0014043088790338697
1	Deaths	192	Southern Sub-Saharan Africa	2	Female	31	85-89 years	423	Larynx cancer	2	Percent	1990	0.0003436526099151243	0.00048198837136666657	0.00020426019919021863
1	Deaths	192	Southern Sub-Saharan Africa	3	Both	31	85-89 years	423	Larynx cancer	2	Percent	1990	0.000903121730350613	0.001184546059255618	0.0007185615356484199
1	Deaths	192	Southern Sub-Saharan Africa	1	Male	31	85-89 years	423	Larynx cancer	3	Rate	1990	30.06443184201881	39.927593304024526	24.130265558412795
1	Deaths	192	Southern Sub-Saharan Africa	2	Female	31	85-89 years	423	Larynx cancer	3	Rate	1990	4.531222452445912	6.3592865216448455	2.6829769647236184
1	Deaths	192	Southern Sub-Saharan Africa	3	Both	31	85-89 years	423	Larynx cancer	3	Rate	1990	13.150306353895884	17.190406804820345	10.572898721552237
1	Deaths	192	Southern Sub-Saharan Africa	1	Male	32	90-94 years	423	Larynx cancer	1	Number	1990	3.957125205675919	5.234495678440575	3.171989245492172
1	Deaths	192	Southern Sub-Saharan Africa	2	Female	32	90-94 years	423	Larynx cancer	1	Number	1990	0.9512464476677875	1.3464308485610084	0.5366443036698709
1	Deaths	192	Southern Sub-Saharan Africa	3	Both	32	90-94 years	423	Larynx cancer	1	Number	1990	4.908371653343704	6.350824648792309	3.9098005332280406
1	Deaths	192	Southern Sub-Saharan Africa	1	Male	32	90-94 years	423	Larynx cancer	2	Percent	1990	0.0014846540829527679	0.00192458091898829	0.0011882893448221887
1	Deaths	192	Southern Sub-Saharan Africa	2	Female	32	90-94 years	423	Larynx cancer	2	Percent	1990	0.00018608159826600065	0.0002650513223647563	0.00010430936622005135
1	Deaths	192	Southern Sub-Saharan Africa	3	Both	32	90-94 years	423	Larynx cancer	2	Percent	1990	0.0006310303965954172	0.0008179138336027985	0.0005010418297637851
1	Deaths	192	Southern Sub-Saharan Africa	1	Male	32	90-94 years	423	Larynx cancer	3	Rate	1990	38.795805073618595	51.31919346605361	31.098302446234836
1	Deaths	192	Southern Sub-Saharan Africa	2	Female	32	90-94 years	423	Larynx cancer	3	Rate	1990	3.946543595652867	5.586089761918014	2.226436845030483
1	Deaths	192	Southern Sub-Saharan Africa	3	Both	32	90-94 years	423	Larynx cancer	3	Rate	1990	14.30880363487884	18.513818683068315	11.397785667553073
1	Deaths	192	Southern Sub-Saharan Africa	1	Male	235	95+ years	423	Larynx cancer	1	Number	1990	0.5544734173730268	0.6965073854694421	0.42832772867742247
1	Deaths	192	Southern Sub-Saharan Africa	2	Female	235	95+ years	423	Larynx cancer	1	Number	1990	0.1373795780873828	0.19541273741811735	0.0750101580546108
1	Deaths	192	Southern Sub-Saharan Africa	3	Both	235	95+ years	423	Larynx cancer	1	Number	1990	0.6918529954604102	0.8731213746758226	0.5338399428063415
1	Deaths	192	Southern Sub-Saharan Africa	1	Male	235	95+ years	423	Larynx cancer	2	Percent	1990	0.0008584103708641323	0.0010728686618707353	0.0006698797646354937
1	Deaths	192	Southern Sub-Saharan Africa	2	Female	235	95+ years	423	Larynx cancer	2	Percent	1990	7.928136331731115e-05	0.00011351944091302592	4.376922701210423e-05
1	Deaths	192	Southern Sub-Saharan Africa	3	Both	235	95+ years	423	Larynx cancer	2	Percent	1990	0.0002908276788410537	0.00036741694343701283	0.00022475465811971486
1	Deaths	192	Southern Sub-Saharan Africa	1	Male	235	95+ years	423	Larynx cancer	3	Rate	1990	30.11956937848155	37.83500139404915	23.267205129056283
1	Deaths	192	Southern Sub-Saharan Africa	2	Female	235	95+ years	423	Larynx cancer	3	Rate	1990	2.426345840538967	3.4513054212555345	1.3248008730832654
1	Deaths	192	Southern Sub-Saharan Africa	3	Both	235	95+ years	423	Larynx cancer	3	Rate	1990	9.22113810808959	11.637114869543858	7.11511241915785
1	Deaths	21	Oceania	1	Male	17	60-64 years	423	Larynx cancer	1	Number	1990	2.0109060387401376	2.9886314493720314	1.3274213805088058
1	Deaths	21	Oceania	2	Female	17	60-64 years	423	Larynx cancer	1	Number	1990	0.49057979858812667	0.7414331364029595	0.3086536849025546
1	Deaths	21	Oceania	3	Both	17	60-64 years	423	Larynx cancer	1	Number	1990	2.5014858373282634	3.560221569241352	1.7529393369710287
1	Deaths	21	Oceania	1	Male	17	60-64 years	423	Larynx cancer	2	Percent	1990	0.0009068904355991533	0.0012664845920633129	0.0006346748667032785
1	Deaths	21	Oceania	2	Female	17	60-64 years	423	Larynx cancer	2	Percent	1990	0.0003149161321125848	0.0004633295518074055	0.00020252252119443162
1	Deaths	21	Oceania	3	Both	17	60-64 years	423	Larynx cancer	2	Percent	1990	0.0006625237315120086	0.0008789419120985984	0.0004829805537398364
1	Deaths	21	Oceania	1	Male	17	60-64 years	423	Larynx cancer	3	Rate	1990	3.012218362033965	4.476793224406825	1.9883987513559855
1	Deaths	21	Oceania	2	Female	17	60-64 years	423	Larynx cancer	3	Rate	1990	0.7985440939037419	1.206872059964681	0.5024128140822446
1	Deaths	21	Oceania	3	Both	17	60-64 years	423	Larynx cancer	3	Rate	1990	1.9513498385016932	2.777244500248469	1.3674264475369104
1	Deaths	21	Oceania	1	Male	18	65-69 years	423	Larynx cancer	1	Number	1990	2.2358093609577088	3.217557672813779	1.522023612081358
1	Deaths	21	Oceania	2	Female	18	65-69 years	423	Larynx cancer	1	Number	1990	0.37269450199532356	0.5419514043848814	0.23533980030025473
1	Deaths	21	Oceania	3	Both	18	65-69 years	423	Larynx cancer	1	Number	1990	2.6085038629530306	3.5814795694495816	1.8564274410134163
1	Deaths	21	Oceania	1	Male	18	65-69 years	423	Larynx cancer	2	Percent	1990	0.0009605268836845213	0.0013466375742651763	0.0006799236136409845
1	Deaths	21	Oceania	2	Female	18	65-69 years	423	Larynx cancer	2	Percent	1990	0.00022428556666866776	0.00031854783206544305	0.00014156481059454738
1	Deaths	21	Oceania	3	Both	18	65-69 years	423	Larynx cancer	2	Percent	1990	0.0006535227119791791	0.0008811421043325571	0.0004855106867608435
1	Deaths	21	Oceania	1	Male	18	65-69 years	423	Larynx cancer	3	Rate	1990	4.649231856639935	6.690718759051231	3.164957078816296
1	Deaths	21	Oceania	2	Female	18	65-69 years	423	Larynx cancer	3	Rate	1990	0.8380854738774954	1.218696806984762	0.5292132483868748
1	Deaths	21	Oceania	3	Both	18	65-69 years	423	Larynx cancer	3	Rate	1990	2.818187914870034	3.8693760754298285	2.005655982879914
1	Deaths	21	Oceania	1	Male	19	70-74 years	423	Larynx cancer	1	Number	1990	1.935493798563741	2.7363126623031975	1.3437927550753448
1	Deaths	21	Oceania	2	Female	19	70-74 years	423	Larynx cancer	1	Number	1990	0.0707407774385226	0.10306800071631932	0.04452100534453617
1	Deaths	21	Oceania	3	Both	19	70-74 years	423	Larynx cancer	1	Number	1990	2.006234576002263	2.815930946045411	1.399327487203518
1	Deaths	21	Oceania	1	Male	19	70-74 years	423	Larynx cancer	2	Percent	1990	0.000933047922897516	0.0012894950062045634	0.0006827746077383647
1	Deaths	21	Oceania	2	Female	19	70-74 years	423	Larynx cancer	2	Percent	1990	4.461282177371552e-05	6.245662055853952e-05	2.8546384583641433e-05
1	Deaths	21	Oceania	3	Both	19	70-74 years	423	Larynx cancer	2	Percent	1990	0.0005477820449344426	0.0007469077053514659	0.00040311214414522604
1	Deaths	21	Oceania	1	Male	19	70-74 years	423	Larynx cancer	3	Rate	1990	6.5664079124918935	9.283287360637726	4.558987161944881
1	Deaths	21	Oceania	2	Female	19	70-74 years	423	Larynx cancer	3	Rate	1990	0.2560135936571043	0.37300705773794235	0.16112323025269684
1	Deaths	21	Oceania	3	Both	19	70-74 years	423	Larynx cancer	3	Rate	1990	3.513094363404772	4.930944393352956	2.450346318747972
1	Deaths	21	Oceania	1	Male	20	75-79 years	423	Larynx cancer	1	Number	1990	1.5194626799394808	2.1079543614532796	1.1071167057648676
1	Deaths	21	Oceania	2	Female	20	75-79 years	423	Larynx cancer	1	Number	1990	0.16383401239627432	0.2323440498330583	0.10835811821697564
1	Deaths	21	Oceania	3	Both	20	75-79 years	423	Larynx cancer	1	Number	1990	1.683296692335757	2.297354385980746	1.275588363910955
1	Deaths	21	Oceania	1	Male	20	75-79 years	423	Larynx cancer	2	Percent	1990	0.001042948276955779	0.0014158413727915074	0.0007947480558474712
1	Deaths	21	Oceania	2	Female	20	75-79 years	423	Larynx cancer	2	Percent	1990	0.00013713223004791755	0.00019011964008944847	9.127527211454235e-05
1	Deaths	21	Oceania	3	Both	20	75-79 years	423	Larynx cancer	2	Percent	1990	0.0006346322589202352	0.0008387740746456315	0.0004893824951604906
1	Deaths	21	Oceania	1	Male	20	75-79 years	423	Larynx cancer	3	Rate	1990	10.367495460503697	14.38285228182525	7.554004170554719
1	Deaths	21	Oceania	2	Female	20	75-79 years	423	Larynx cancer	3	Rate	1990	1.158170757288733	1.6424799723259633	0.7660021383727679
1	Deaths	21	Oceania	3	Both	20	75-79 years	423	Larynx cancer	3	Rate	1990	5.8443837587948195	7.9763839154172125	4.428825857552293
1	Deaths	21	Oceania	1	Male	30	80-84 years	423	Larynx cancer	1	Number	1990	1.1294413042389586	1.5901392465355764	0.803186330087013
1	Deaths	21	Oceania	2	Female	30	80-84 years	423	Larynx cancer	1	Number	1990	0.008675518547860672	0.012204894077685895	0.005907877624616538
1	Deaths	21	Oceania	3	Both	30	80-84 years	423	Larynx cancer	1	Number	1990	1.1381168227868186	1.599888856285937	0.810836449857009
1	Deaths	21	Oceania	1	Male	30	80-84 years	423	Larynx cancer	2	Percent	1990	0.0012563098844551898	0.00177904967852376	0.0009143973238123129
1	Deaths	21	Oceania	2	Female	30	80-84 years	423	Larynx cancer	2	Percent	1990	1.0917724947235076e-05	1.5005773893946728e-05	7.4130234161398056e-06
1	Deaths	21	Oceania	3	Both	30	80-84 years	423	Larynx cancer	2	Percent	1990	0.0006718584375446826	0.000945720257938412	0.0004919764086226489
1	Deaths	21	Oceania	1	Male	30	80-84 years	423	Larynx cancer	3	Rate	1990	18.104998833333404	25.490009171183296	12.875115789193854
1	Deaths	21	Oceania	2	Female	30	80-84 years	423	Larynx cancer	3	Rate	1990	0.13736166382270995	0.1932431529068987	0.0935409100564257
1	Deaths	21	Oceania	3	Both	30	80-84 years	423	Larynx cancer	3	Rate	1990	9.065693481261672	12.743948323037305	6.458734789490879
1	Deaths	21	Oceania	1	Male	31	85-89 years	423	Larynx cancer	1	Number	1990	0.04399582200115065	0.06522773290916321	0.031149249937393753
1	Deaths	21	Oceania	2	Female	31	85-89 years	423	Larynx cancer	1	Number	1990	0.003228661488799248	0.004558236360531244	0.002234048339455876
1	Deaths	21	Oceania	3	Both	31	85-89 years	423	Larynx cancer	1	Number	1990	0.0472244834899499	0.06858060664007487	0.03437716294341684
1	Deaths	21	Oceania	1	Male	31	85-89 years	423	Larynx cancer	2	Percent	1990	0.0001002083843946324	0.00014847448041341177	7.15331241630885e-05
1	Deaths	21	Oceania	2	Female	31	85-89 years	423	Larynx cancer	2	Percent	1990	7.136850860827342e-06	9.756631248370537e-06	4.9244624417308535e-06
1	Deaths	21	Oceania	3	Both	31	85-89 years	423	Larynx cancer	2	Percent	1990	5.2977567040791334e-05	7.738236693784957e-05	3.866711871705671e-05
1	Deaths	21	Oceania	1	Male	31	85-89 years	423	Larynx cancer	3	Rate	1990	2.259564773838556	3.3500064518635537	1.599782540446386
1	Deaths	21	Oceania	2	Female	31	85-89 years	423	Larynx cancer	3	Rate	1990	0.1371463501963585	0.1936237299413161	0.09489739849827283
1	Deaths	21	Oceania	3	Both	31	85-89 years	423	Larynx cancer	3	Rate	1990	1.0979207761377037	1.5944287222599218	0.7992337582322298
1	Deaths	21	Oceania	1	Male	32	90-94 years	423	Larynx cancer	1	Number	1990	0.1004875277258294	0.14753551901212208	0.0726731746981483
1	Deaths	21	Oceania	2	Female	32	90-94 years	423	Larynx cancer	1	Number	1990	0.005491627867038175	0.00846122019433811	0.003479771161195053
1	Deaths	21	Oceania	3	Both	32	90-94 years	423	Larynx cancer	1	Number	1990	0.10597915559286769	0.1529043981411382	0.07811053380099361
1	Deaths	21	Oceania	1	Male	32	90-94 years	423	Larynx cancer	2	Percent	1990	0.0009606292259328991	0.001385943822385046	0.0006921468979208359
1	Deaths	21	Oceania	2	Female	32	90-94 years	423	Larynx cancer	2	Percent	1990	3.464508745534021e-05	5.26744746760466e-05	2.1795669580070965e-05
1	Deaths	21	Oceania	3	Both	32	90-94 years	423	Larynx cancer	2	Percent	1990	0.00040261984785745986	0.0005778237993559855	0.00029331407864418907
1	Deaths	21	Oceania	1	Male	32	90-94 years	423	Larynx cancer	3	Rate	1990	29.813705427804713	43.772402441493035	21.56144819151588
1	Deaths	21	Oceania	2	Female	32	90-94 years	423	Larynx cancer	3	Rate	1990	0.92217396520533	1.420838623083262	0.5843357283888755
1	Deaths	21	Oceania	3	Both	32	90-94 years	423	Larynx cancer	3	Rate	1990	11.36432158943707	16.396193602359315	8.375922799830517
1	Deaths	21	Oceania	1	Male	235	95+ years	423	Larynx cancer	1	Number	1990	0.0010763610295471168	0.0017424574233163106	0.000673489229675528
1	Deaths	21	Oceania	2	Female	235	95+ years	423	Larynx cancer	1	Number	1990	0.0009541046446057973	0.0015615408928688118	0.0005705528580736544
1	Deaths	21	Oceania	3	Both	235	95+ years	423	Larynx cancer	1	Number	1990	0.002030465674152914	0.0030682593990517724	0.0014004535501000504
1	Deaths	21	Oceania	1	Male	235	95+ years	423	Larynx cancer	2	Percent	1990	3.79327085338996e-05	6.178566985941016e-05	2.397306542929245e-05
1	Deaths	21	Oceania	2	Female	235	95+ years	423	Larynx cancer	2	Percent	1990	1.4329091512168257e-05	2.386808966810598e-05	8.543629125222852e-06
1	Deaths	21	Oceania	3	Both	235	95+ years	423	Larynx cancer	2	Percent	1990	2.1378312709334834e-05	3.25052892438682e-05	1.4695486143719523e-05
1	Deaths	21	Oceania	1	Male	235	95+ years	423	Larynx cancer	3	Rate	1990	1.5168100482728426	2.4554743769252103	0.9490823273350949
1	Deaths	21	Oceania	2	Female	235	95+ years	423	Larynx cancer	3	Rate	1990	0.4980108001573668	0.8150722606086365	0.297809561024337
1	Deaths	21	Oceania	3	Both	235	95+ years	423	Larynx cancer	3	Rate	1990	0.7733773477287601	1.16865916345641	0.5334141157769394
1	Deaths	120	Andean Latin America	1	Male	17	60-64 years	423	Larynx cancer	1	Number	1990	25.229035902382137	31.679789624482083	20.176275905678015
1	Deaths	120	Andean Latin America	2	Female	17	60-64 years	423	Larynx cancer	1	Number	1990	5.738185723033221	7.4921643101475714	4.039092698148441
1	Deaths	120	Andean Latin America	3	Both	17	60-64 years	423	Larynx cancer	1	Number	1990	30.967221625415366	37.69354921670043	25.39866022826168
1	Deaths	120	Andean Latin America	1	Male	17	60-64 years	423	Larynx cancer	2	Percent	1990	0.0036714754734106887	0.004483390537924501	0.002973756520335201
1	Deaths	120	Andean Latin America	2	Female	17	60-64 years	423	Larynx cancer	2	Percent	1990	0.0011050381758617974	0.0014220079419573369	0.0007838768516887335
1	Deaths	120	Andean Latin America	3	Both	17	60-64 years	423	Larynx cancer	2	Percent	1990	0.0025666251367272345	0.0030789680205658395	0.0021136240261664433
1	Deaths	120	Andean Latin America	1	Male	17	60-64 years	423	Larynx cancer	3	Rate	1990	6.573411127577942	8.254151385041089	5.256917349701182
1	Deaths	120	Andean Latin America	2	Female	17	60-64 years	423	Larynx cancer	3	Rate	1990	1.470791270334075	1.9203647973681601	1.0352858145843664
1	Deaths	120	Andean Latin America	3	Both	17	60-64 years	423	Larynx cancer	3	Rate	1990	4.001206571980222	4.870300560749736	3.2817050058313155
1	Deaths	120	Andean Latin America	1	Male	18	65-69 years	423	Larynx cancer	1	Number	1990	31.175689252453374	39.01138147104908	24.74411463381346
1	Deaths	120	Andean Latin America	2	Female	18	65-69 years	423	Larynx cancer	1	Number	1990	6.016330008214227	8.130860857462086	4.277873275418011
1	Deaths	120	Andean Latin America	3	Both	18	65-69 years	423	Larynx cancer	1	Number	1990	37.192019260667635	45.426584961631235	30.519939042124122
1	Deaths	120	Andean Latin America	1	Male	18	65-69 years	423	Larynx cancer	2	Percent	1990	0.004112690299419029	0.004997790091651543	0.0033173765303098333
1	Deaths	120	Andean Latin America	2	Female	18	65-69 years	423	Larynx cancer	2	Percent	1990	0.001026601365087364	0.0013664033512945412	0.000731248524876555
1	Deaths	120	Andean Latin America	3	Both	18	65-69 years	423	Larynx cancer	2	Percent	1990	0.0027667310488210337	0.0032976230075345172	0.0022955125198426624
1	Deaths	120	Andean Latin America	1	Male	18	65-69 years	423	Larynx cancer	3	Rate	1990	11.00480799366963	13.770754486940854	8.734505540949312
1	Deaths	120	Andean Latin America	2	Female	18	65-69 years	423	Larynx cancer	3	Rate	1990	2.0231486385825908	2.7342150533330876	1.4385470014733663
1	Deaths	120	Andean Latin America	3	Both	18	65-69 years	423	Larynx cancer	3	Rate	1990	6.405060958993467	7.8231849633894015	5.2560219615798465
1	Deaths	120	Andean Latin America	1	Male	19	70-74 years	423	Larynx cancer	1	Number	1990	29.604606462451137	37.17664211917412	23.71085920960978
1	Deaths	120	Andean Latin America	2	Female	19	70-74 years	423	Larynx cancer	1	Number	1990	6.008752881711309	7.6990121700328515	4.152967485513013
1	Deaths	120	Andean Latin America	3	Both	19	70-74 years	423	Larynx cancer	1	Number	1990	35.613359344162475	43.87386519224748	29.038452399686467
1	Deaths	120	Andean Latin America	1	Male	19	70-74 years	423	Larynx cancer	2	Percent	1990	0.0036829408163309902	0.0045290121433391095	0.0030455790414216618
1	Deaths	120	Andean Latin America	2	Female	19	70-74 years	423	Larynx cancer	2	Percent	1990	0.0009342214985063685	0.0012020337386858737	0.0006406238339866593
1	Deaths	120	Andean Latin America	3	Both	19	70-74 years	423	Larynx cancer	2	Percent	1990	0.002460525165763526	0.002973933823862212	0.0020372381533650457
1	Deaths	120	Andean Latin America	1	Male	19	70-74 years	423	Larynx cancer	3	Rate	1990	14.747287915581534	18.519234355010617	11.811366853784591
1	Deaths	120	Andean Latin America	2	Female	19	70-74 years	423	Larynx cancer	3	Rate	1990	2.814571536603937	3.606309152718932	1.945299516767201
1	Deaths	120	Andean Latin America	3	Both	19	70-74 years	423	Larynx cancer	3	Rate	1990	8.597413531350773	10.591580497398851	7.010166639375792
1	Deaths	120	Andean Latin America	1	Male	20	75-79 years	423	Larynx cancer	1	Number	1990	26.85838457924787	33.11027447945873	21.92709545060504
1	Deaths	120	Andean Latin America	2	Female	20	75-79 years	423	Larynx cancer	1	Number	1990	5.342346804500055	6.905203661424054	3.7912922640369673
1	Deaths	120	Andean Latin America	3	Both	20	75-79 years	423	Larynx cancer	1	Number	1990	32.200731383747915	39.08911243259252	26.900779655180816
1	Deaths	120	Andean Latin America	1	Male	20	75-79 years	423	Larynx cancer	2	Percent	1990	0.003170727655451437	0.0038440270070066018	0.002597133174784738
1	Deaths	120	Andean Latin America	2	Female	20	75-79 years	423	Larynx cancer	2	Percent	1990	0.000743163540703752	0.0009446822224572788	0.0005315269272369151
1	Deaths	120	Andean Latin America	3	Both	20	75-79 years	423	Larynx cancer	2	Percent	1990	0.002056032221370846	0.002446250111055041	0.0017257097093514077
1	Deaths	120	Andean Latin America	1	Male	20	75-79 years	423	Larynx cancer	3	Rate	1990	19.54899623278297	24.099462466013815	15.959735221415686
1	Deaths	120	Andean Latin America	2	Female	20	75-79 years	423	Larynx cancer	3	Rate	1990	3.527844188017332	4.559884166170407	2.5035979258200856
1	Deaths	120	Andean Latin America	3	Both	20	75-79 years	423	Larynx cancer	3	Rate	1990	11.148917139375994	13.533893698535051	9.31390532053544
1	Deaths	120	Andean Latin America	1	Male	30	80-84 years	423	Larynx cancer	1	Number	1990	17.51808120581839	21.95592184764491	13.564318225928394
1	Deaths	120	Andean Latin America	2	Female	30	80-84 years	423	Larynx cancer	1	Number	1990	4.2493268867722644	5.5249918128114635	3.0433118589312365
1	Deaths	120	Andean Latin America	3	Both	30	80-84 years	423	Larynx cancer	1	Number	1990	21.767408092590667	26.35313322887556	17.416475663828876
1	Deaths	120	Andean Latin America	1	Male	30	80-84 years	423	Larynx cancer	2	Percent	1990	0.0024570442894555934	0.003045232424156674	0.0019349275788722213
1	Deaths	120	Andean Latin America	2	Female	30	80-84 years	423	Larynx cancer	2	Percent	1990	0.0005987763992511805	0.0007794406741471615	0.0004281672860332079
1	Deaths	120	Andean Latin America	3	Both	30	80-84 years	423	Larynx cancer	2	Percent	1990	0.0015299799316955676	0.0018387378274791091	0.0012304542611543384
1	Deaths	120	Andean Latin America	1	Male	30	80-84 years	423	Larynx cancer	3	Rate	1990	21.389616514518046	26.808229909784416	16.562063032173374
1	Deaths	120	Andean Latin America	2	Female	30	80-84 years	423	Larynx cancer	3	Rate	1990	4.337304735649521	5.639380963777632	3.1063204336880683
1	Deaths	120	Andean Latin America	3	Both	30	80-84 years	423	Larynx cancer	3	Rate	1990	12.101641564227977	14.651086205286548	9.682730479404166
1	Deaths	120	Andean Latin America	1	Male	31	85-89 years	423	Larynx cancer	1	Number	1990	9.09693419645895	12.069289594505275	6.646516628526978
1	Deaths	120	Andean Latin America	2	Female	31	85-89 years	423	Larynx cancer	1	Number	1990	2.8236472495356577	3.912659577847305	1.9650529060015862
1	Deaths	120	Andean Latin America	3	Both	31	85-89 years	423	Larynx cancer	1	Number	1990	11.920581445994614	15.201588155808377	9.039521774656107
1	Deaths	120	Andean Latin America	1	Male	31	85-89 years	423	Larynx cancer	2	Percent	1990	0.0017774929630404088	0.002348210294883411	0.0013012623307509347
1	Deaths	120	Andean Latin America	2	Female	31	85-89 years	423	Larynx cancer	2	Percent	1990	0.00040244355532968105	0.000555631961704696	0.00027952157248669013
1	Deaths	120	Andean Latin America	3	Both	31	85-89 years	423	Larynx cancer	2	Percent	1990	0.0009824142043805355	0.0012576565619651903	0.000750966597354539
1	Deaths	120	Andean Latin America	1	Male	31	85-89 years	423	Larynx cancer	3	Rate	1990	22.396351606400025	29.714192447739705	16.363504468155746
1	Deaths	120	Andean Latin America	2	Female	31	85-89 years	423	Larynx cancer	3	Rate	1990	5.229422107564578	7.246283507663261	3.6392970513114142
1	Deaths	120	Andean Latin America	3	Both	31	85-89 years	423	Larynx cancer	3	Rate	1990	12.599262594628405	16.067068699470006	9.554173937297495
1	Deaths	120	Andean Latin America	1	Male	32	90-94 years	423	Larynx cancer	1	Number	1990	3.1731591257742116	4.096000940867498	2.361285883743988
1	Deaths	120	Andean Latin America	2	Female	32	90-94 years	423	Larynx cancer	1	Number	1990	0.9022040674847555	1.319776657021452	0.6293076788130212
1	Deaths	120	Andean Latin America	3	Both	32	90-94 years	423	Larynx cancer	1	Number	1990	4.075363193258968	5.139126324540826	3.1269830774111114
1	Deaths	120	Andean Latin America	1	Male	32	90-94 years	423	Larynx cancer	2	Percent	1990	0.0011024061342524186	0.0014386299603040586	0.0008355116666102627
1	Deaths	120	Andean Latin America	2	Female	32	90-94 years	423	Larynx cancer	2	Percent	1990	0.00024035213532300467	0.0003450466772083799	0.00016770789788954813
1	Deaths	120	Andean Latin America	3	Both	32	90-94 years	423	Larynx cancer	2	Percent	1990	0.0006145545778374011	0.0007744947891424804	0.000474247442075784
1	Deaths	120	Andean Latin America	1	Male	32	90-94 years	423	Larynx cancer	3	Rate	1990	20.394593862222507	26.32590183383635	15.176505395016378
1	Deaths	120	Andean Latin America	2	Female	32	90-94 years	423	Larynx cancer	3	Rate	1990	4.987527036830594	7.295934475027862	3.4789125605644444
1	Deaths	120	Andean Latin America	3	Both	32	90-94 years	423	Larynx cancer	3	Rate	1990	12.1117433346217	15.273185739615391	9.293212567644217
1	Deaths	120	Andean Latin America	1	Male	235	95+ years	423	Larynx cancer	1	Number	1990	1.517225976781946	2.093505411817427	1.0496148748655862
1	Deaths	120	Andean Latin America	2	Female	235	95+ years	423	Larynx cancer	1	Number	1990	0.20144135901841237	0.3075301268517662	0.12969180317589432
1	Deaths	120	Andean Latin America	3	Both	235	95+ years	423	Larynx cancer	1	Number	1990	1.7186673358003555	2.3071225236753627	1.20496366038886
1	Deaths	120	Andean Latin America	1	Male	235	95+ years	423	Larynx cancer	2	Percent	1990	0.0011194573907342487	0.0015489271835836989	0.0007834743560689627
1	Deaths	120	Andean Latin America	2	Female	235	95+ years	423	Larynx cancer	2	Percent	1990	0.00016406254341761798	0.0002482399340701453	0.00010706400509157412
1	Deaths	120	Andean Latin America	3	Both	235	95+ years	423	Larynx cancer	2	Percent	1990	0.0006653172401597922	0.0008973213934442158	0.00046839360917146907
1	Deaths	120	Andean Latin America	1	Male	235	95+ years	423	Larynx cancer	3	Rate	1990	29.583988390230616	40.82070881059854	20.466163081453494
1	Deaths	120	Andean Latin America	2	Female	235	95+ years	423	Larynx cancer	3	Rate	1990	4.873886590377013	7.4407111265704	3.1379014888547756
1	Deaths	120	Andean Latin America	3	Both	235	95+ years	423	Larynx cancer	3	Rate	1990	18.556891933573063	24.910593491566345	13.010301623790276
1	Deaths	73	Western Europe	1	Male	17	60-64 years	423	Larynx cancer	1	Number	1990	1944.6803101256348	2070.731141245394	1822.6511548296203
1	Deaths	73	Western Europe	2	Female	17	60-64 years	423	Larynx cancer	1	Number	1990	119.49759346697265	127.49612805970541	112.19989193115184
1	Deaths	73	Western Europe	3	Both	17	60-64 years	423	Larynx cancer	1	Number	1990	2064.1779035926093	2192.959080131592	1939.8485025189307
1	Deaths	73	Western Europe	1	Male	17	60-64 years	423	Larynx cancer	2	Percent	1990	0.011598331898060492	0.012351438573772506	0.010884970575699125
1	Deaths	73	Western Europe	2	Female	17	60-64 years	423	Larynx cancer	2	Percent	1990	0.0013691534027925165	0.0014592980102177398	0.0012847582544358595
1	Deaths	73	Western Europe	3	Both	17	60-64 years	423	Larynx cancer	2	Percent	1990	0.008096491067590587	0.008599932503128313	0.007609620541674388
1	Deaths	73	Western Europe	1	Male	17	60-64 years	423	Larynx cancer	3	Rate	1990	20.4438689596945	21.76900536399451	19.16101128527665
1	Deaths	73	Western Europe	2	Female	17	60-64 years	423	Larynx cancer	3	Rate	1990	1.1212384604862882	1.1962882113030753	1.0527645824966563
1	Deaths	73	Western Europe	3	Both	17	60-64 years	423	Larynx cancer	3	Rate	1990	10.233934783349522	10.872415681594356	9.617525228714511
1	Deaths	73	Western Europe	1	Male	18	65-69 years	423	Larynx cancer	1	Number	1990	2035.7723765152566	2167.9976781914224	1909.0626542310097
1	Deaths	73	Western Europe	2	Female	18	65-69 years	423	Larynx cancer	1	Number	1990	156.20530686743004	166.94936922752436	146.10287267644497
1	Deaths	73	Western Europe	3	Both	18	65-69 years	423	Larynx cancer	1	Number	1990	2191.9776833826877	2323.981748197519	2067.2421915748373
1	Deaths	73	Western Europe	1	Male	18	65-69 years	423	Larynx cancer	2	Percent	1990	0.009051286374080607	0.009640346815782519	0.008483206856109385
1	Deaths	73	Western Europe	2	Female	18	65-69 years	423	Larynx cancer	2	Percent	1990	0.0011108083299206427	0.0011867001838219671	0.0010405699353491942
1	Deaths	73	Western Europe	3	Both	18	65-69 years	423	Larynx cancer	2	Percent	1990	0.005996577943452048	0.006363206332415823	0.0056465571440059165
1	Deaths	73	Western Europe	1	Male	18	65-69 years	423	Larynx cancer	3	Rate	1990	25.36081790048784	27.008026515915848	23.78232011255103
1	Deaths	73	Western Europe	2	Female	18	65-69 years	423	Larynx cancer	3	Rate	1990	1.5067537221647416	1.610390764189063	1.4093058145010788
1	Deaths	73	Western Europe	3	Both	18	65-69 years	423	Larynx cancer	3	Rate	1990	11.91664966713282	12.63428753678863	11.238527271909431
1	Deaths	73	Western Europe	1	Male	19	70-74 years	423	Larynx cancer	1	Number	1990	1454.162671658796	1544.1020392102648	1372.2027151662246
1	Deaths	73	Western Europe	2	Female	19	70-74 years	423	Larynx cancer	1	Number	1990	128.64885087700725	136.29834167589277	120.4580501738121
1	Deaths	73	Western Europe	3	Both	19	70-74 years	423	Larynx cancer	1	Number	1990	1582.8115225358058	1673.6439422946323	1497.0922485584401
1	Deaths	73	Western Europe	1	Male	19	70-74 years	423	Larynx cancer	2	Percent	1990	0.006629638210021678	0.007039393025463081	0.006257390008016677
1	Deaths	73	Western Europe	2	Female	19	70-74 years	423	Larynx cancer	2	Percent	1990	0.0007812545718276909	0.0008269933379465442	0.0007320187066174084
1	Deaths	73	Western Europe	3	Both	19	70-74 years	423	Larynx cancer	2	Percent	1990	0.0041217739388081254	0.004356375601071783	0.0039004690236328107
1	Deaths	73	Western Europe	1	Male	19	70-74 years	423	Larynx cancer	3	Rate	1990	28.70695591206462	30.482469415044104	27.08896577695606
1	Deaths	73	Western Europe	2	Female	19	70-74 years	423	Larynx cancer	3	Rate	1990	1.774332920139638	1.8798351710671954	1.6613648894817021
1	Deaths	73	Western Europe	3	Both	19	70-74 years	423	Larynx cancer	3	Rate	1990	12.85157623161502	13.589086510136653	12.155581940220248
1	Deaths	73	Western Europe	1	Male	20	75-79 years	423	Larynx cancer	1	Number	1990	1451.227824674276	1544.7817402155483	1359.425495371356
1	Deaths	73	Western Europe	2	Female	20	75-79 years	423	Larynx cancer	1	Number	1990	159.6175564159338	170.22860286981847	145.44057265899477
1	Deaths	73	Western Europe	3	Both	20	75-79 years	423	Larynx cancer	1	Number	1990	1610.8453810902092	1708.2678939668144	1511.502626578519
1	Deaths	73	Western Europe	1	Male	20	75-79 years	423	Larynx cancer	2	Percent	1990	0.004509398844032026	0.0047974611828664445	0.00422524645641294
1	Deaths	73	Western Europe	2	Female	20	75-79 years	423	Larynx cancer	2	Percent	1990	0.0005099685516452931	0.00054350059089455	0.00046506159261897804
1	Deaths	73	Western Europe	3	Both	20	75-79 years	423	Larynx cancer	2	Percent	1990	0.00253749490975452	0.0026919316724113933	0.0023825029540339537
1	Deaths	73	Western Europe	1	Male	20	75-79 years	423	Larynx cancer	3	Rate	1990	32.23561258784539	34.31369276670458	30.1964397772394
1	Deaths	73	Western Europe	2	Female	20	75-79 years	423	Larynx cancer	3	Rate	1990	2.1469916022490185	2.2897191827176684	1.9562991386201833
1	Deaths	73	Western Europe	3	Both	20	75-79 years	423	Larynx cancer	3	Rate	1990	13.495219566138049	14.311398584551915	12.66295329143647
1	Deaths	73	Western Europe	1	Male	30	80-84 years	423	Larynx cancer	1	Number	1990	1021.5213056061997	1103.399316409979	933.7386285945133
1	Deaths	73	Western Europe	2	Female	30	80-84 years	423	Larynx cancer	1	Number	1990	140.86611877047284	153.26232427968864	119.70535264716821
1	Deaths	73	Western Europe	3	Both	30	80-84 years	423	Larynx cancer	1	Number	1990	1162.3874243766704	1249.580351132954	1059.732783640024
1	Deaths	73	Western Europe	1	Male	30	80-84 years	423	Larynx cancer	2	Percent	1990	0.0033268919098080867	0.0035912128758547267	0.0030396703898789928
1	Deaths	73	Western Europe	2	Female	30	80-84 years	423	Larynx cancer	2	Percent	1990	0.00034775121298373464	0.00037885505563105504	0.00029559433691773746
1	Deaths	73	Western Europe	3	Both	30	80-84 years	423	Larynx cancer	2	Percent	1990	0.0016322779437105367	0.0017562020905448098	0.0014881199783899162
1	Deaths	73	Western Europe	1	Male	30	80-84 years	423	Larynx cancer	3	Rate	1990	38.19760378421687	41.25925682870886	34.915158379301495
1	Deaths	73	Western Europe	2	Female	30	80-84 years	423	Larynx cancer	3	Rate	1990	2.65514922090113	2.888802108388963	2.2562953859522814
1	Deaths	73	Western Europe	3	Both	30	80-84 years	423	Larynx cancer	3	Rate	1990	14.566804303118913	15.659488440988047	13.280357090203129
1	Deaths	73	Western Europe	1	Male	31	85-89 years	423	Larynx cancer	1	Number	1990	465.58219010165476	509.77527649318756	416.03085017466424
1	Deaths	73	Western Europe	2	Female	31	85-89 years	423	Larynx cancer	1	Number	1990	90.29248970115069	99.64439415880224	74.43121024891452
1	Deaths	73	Western Europe	3	Both	31	85-89 years	423	Larynx cancer	1	Number	1990	555.8746798028053	604.3496320177836	495.46421063116276
1	Deaths	73	Western Europe	1	Male	31	85-89 years	423	Larynx cancer	2	Percent	1990	0.002360231424090512	0.0025853666903914783	0.0021091381635135226
1	Deaths	73	Western Europe	2	Female	31	85-89 years	423	Larynx cancer	2	Percent	1990	0.0002491018808604451	0.0002750237014230278	0.00020550193707016587
1	Deaths	73	Western Europe	3	Both	31	85-89 years	423	Larynx cancer	2	Percent	1990	0.0009931080706435894	0.0010796386670932456	0.0008851941357289932
1	Deaths	73	Western Europe	1	Male	31	85-89 years	423	Larynx cancer	3	Rate	1990	43.29067787387294	47.39983133356688	38.683304265939704
1	Deaths	73	Western Europe	2	Female	31	85-89 years	423	Larynx cancer	3	Rate	1990	3.393337045531194	3.7447966624655726	2.797244642575675
1	Deaths	73	Western Europe	3	Both	31	85-89 years	423	Larynx cancer	3	Rate	1990	14.877458692558944	16.174844821853313	13.26062976986355
1	Deaths	73	Western Europe	1	Male	32	90-94 years	423	Larynx cancer	1	Number	1990	117.91563268436273	128.60560199465075	102.25782474005966
1	Deaths	73	Western Europe	2	Female	32	90-94 years	423	Larynx cancer	1	Number	1990	31.214404706317588	35.55514952661406	25.303578594981108
1	Deaths	73	Western Europe	3	Both	32	90-94 years	423	Larynx cancer	1	Number	1990	149.13003739068017	161.84573425279126	127.80891017263832
1	Deaths	73	Western Europe	1	Male	32	90-94 years	423	Larynx cancer	2	Percent	1990	0.0015762393629385485	0.001718455989340746	0.0013668185535840084
1	Deaths	73	Western Europe	2	Female	32	90-94 years	423	Larynx cancer	2	Percent	1990	0.00016033853418121388	0.00018251976883497544	0.0001299463562822616
1	Deaths	73	Western Europe	3	Both	32	90-94 years	423	Larynx cancer	2	Percent	1990	0.0005533874362736261	0.0006003946977185021	0.0004742164469026771
1	Deaths	73	Western Europe	1	Male	32	90-94 years	423	Larynx cancer	3	Rate	1990	44.03010839383973	48.02178020820151	38.183428311623544
1	Deaths	73	Western Europe	2	Female	32	90-94 years	423	Larynx cancer	3	Rate	1990	3.640961941586572	4.147282239459806	2.951501638973253
1	Deaths	73	Western Europe	3	Both	32	90-94 years	423	Larynx cancer	3	Rate	1990	13.254603069035042	14.384767840682773	11.35959195521629
1	Deaths	73	Western Europe	1	Male	235	95+ years	423	Larynx cancer	1	Number	1990	23.24009697159546	26.0093828662987	19.380548614158492
1	Deaths	73	Western Europe	2	Female	235	95+ years	423	Larynx cancer	1	Number	1990	8.10259142173727	9.316729738207549	6.242103875259858
1	Deaths	73	Western Europe	3	Both	235	95+ years	423	Larynx cancer	1	Number	1990	31.34268839333271	34.92947765879357	25.596107264821413
1	Deaths	73	Western Europe	1	Male	235	95+ years	423	Larynx cancer	2	Percent	1990	0.0012586583710308761	0.0014085603601062863	0.0010500664799784733
1	Deaths	73	Western Europe	2	Female	235	95+ years	423	Larynx cancer	2	Percent	1990	0.00011860855272054006	0.0001364867519568264	9.134458749153003e-05
1	Deaths	73	Western Europe	3	Both	235	95+ years	423	Larynx cancer	2	Percent	1990	0.000361182400213082	0.000402278496726611	0.00029498996478585657
1	Deaths	73	Western Europe	1	Male	235	95+ years	423	Larynx cancer	3	Rate	1990	46.79872878399464	52.375257129378	39.026732090987565
1	Deaths	73	Western Europe	2	Female	235	95+ years	423	Larynx cancer	3	Rate	1990	4.003583168804837	4.603502808758645	3.0842949757873326
1	Deaths	73	Western Europe	3	Both	235	95+ years	423	Larynx cancer	3	Rate	1990	12.435444560467385	13.858529858734451	10.155445788854923
1	Deaths	134	Tropical Latin America	1	Male	17	60-64 years	423	Larynx cancer	1	Number	1990	383.8914579152146	412.5552623272744	354.72491042931017
1	Deaths	134	Tropical Latin America	2	Female	17	60-64 years	423	Larynx cancer	1	Number	1990	46.1438401862222	50.3742486426964	42.11787414166333
1	Deaths	134	Tropical Latin America	3	Both	17	60-64 years	423	Larynx cancer	1	Number	1990	430.0352981014367	459.47027571057646	400.4806371407011
1	Deaths	134	Tropical Latin America	1	Male	17	60-64 years	423	Larynx cancer	2	Percent	1990	0.010015228188424484	0.010788882201035284	0.009299258410999645
1	Deaths	134	Tropical Latin America	2	Female	17	60-64 years	423	Larynx cancer	2	Percent	1990	0.001889120282844993	0.0020555360617606528	0.0017277484206709246
1	Deaths	134	Tropical Latin America	3	Both	17	60-64 years	423	Larynx cancer	2	Percent	1990	0.006852404637086351	0.007320017313850179	0.0063879440216536194
1	Deaths	134	Tropical Latin America	1	Male	17	60-64 years	423	Larynx cancer	3	Rate	1990	22.068125732129168	23.7158738825092	20.391477232090867
1	Deaths	134	Tropical Latin America	2	Female	17	60-64 years	423	Larynx cancer	3	Rate	1990	2.3996518212790154	2.619648841820958	2.1902865687936406
1	Deaths	134	Tropical Latin America	3	Both	17	60-64 years	423	Larynx cancer	3	Rate	1990	11.741535334245548	12.545217802141288	10.934585073431682
1	Deaths	134	Tropical Latin America	1	Male	18	65-69 years	423	Larynx cancer	1	Number	1990	327.2624575085978	355.9034826479337	300.90527564378
1	Deaths	134	Tropical Latin America	2	Female	18	65-69 years	423	Larynx cancer	1	Number	1990	45.359107054296416	49.2629293652281	41.56811129236103
1	Deaths	134	Tropical Latin America	3	Both	18	65-69 years	423	Larynx cancer	1	Number	1990	372.6215645628941	400.7422149855352	346.52284302360624
1	Deaths	134	Tropical Latin America	1	Male	18	65-69 years	423	Larynx cancer	2	Percent	1990	0.008052580196387873	0.008753173057694722	0.007411960714359748
1	Deaths	134	Tropical Latin America	2	Female	18	65-69 years	423	Larynx cancer	2	Percent	1990	0.0016470103442445627	0.0017888522144065945	0.0015136304140854094
1	Deaths	134	Tropical Latin America	3	Both	18	65-69 years	423	Larynx cancer	2	Percent	1990	0.005465202031466204	0.005889239527136765	0.0050863519928194345
1	Deaths	134	Tropical Latin America	1	Male	18	65-69 years	423	Larynx cancer	3	Rate	1990	25.202732000871105	27.408399239063062	23.172945278940848
1	Deaths	134	Tropical Latin America	2	Female	18	65-69 years	423	Larynx cancer	3	Rate	1990	3.136803330675937	3.4067716704988404	2.874637496626726
1	Deaths	134	Tropical Latin America	3	Both	18	65-69 years	423	Larynx cancer	3	Rate	1990	13.5767845282068	14.60138441154711	12.625855348312882
1	Deaths	134	Tropical Latin America	1	Male	19	70-74 years	423	Larynx cancer	1	Number	1990	253.38809961852942	275.93121811813546	234.43353533106688
1	Deaths	134	Tropical Latin America	2	Female	19	70-74 years	423	Larynx cancer	1	Number	1990	40.155507067294664	43.836378176435694	36.519505029936994
1	Deaths	134	Tropical Latin America	3	Both	19	70-74 years	423	Larynx cancer	1	Number	1990	293.5436066858239	316.5555121698285	274.09718196059384
1	Deaths	134	Tropical Latin America	1	Male	19	70-74 years	423	Larynx cancer	2	Percent	1990	0.00607102209231728	0.006610504352584541	0.005632097568086067
1	Deaths	134	Tropical Latin America	2	Female	19	70-74 years	423	Larynx cancer	2	Percent	1990	0.0012299072036970429	0.0013423200605020245	0.0011200017795390505
1	Deaths	134	Tropical Latin America	3	Both	19	70-74 years	423	Larynx cancer	2	Percent	1990	0.003946171050208322	0.004254358760020443	0.0036911498415439555
1	Deaths	134	Tropical Latin America	1	Male	19	70-74 years	423	Larynx cancer	3	Rate	1990	28.140283988274152	30.643833908397706	26.035264759959166
1	Deaths	134	Tropical Latin America	2	Female	19	70-74 years	423	Larynx cancer	3	Rate	1990	3.8468525727555942	4.199475899674397	3.498527652626619
1	Deaths	134	Tropical Latin America	3	Both	19	70-74 years	423	Larynx cancer	3	Rate	1990	15.09765234314896	16.28120988226016	14.09747603839648
1	Deaths	134	Tropical Latin America	1	Male	20	75-79 years	423	Larynx cancer	1	Number	1990	180.4166063866813	195.43304148532604	164.52912351523605
1	Deaths	134	Tropical Latin America	2	Female	20	75-79 years	423	Larynx cancer	1	Number	1990	37.634096004572946	41.550836794855954	34.02003979047589
1	Deaths	134	Tropical Latin America	3	Both	20	75-79 years	423	Larynx cancer	1	Number	1990	218.0507023912542	234.78858071664342	199.82551940381543
1	Deaths	134	Tropical Latin America	1	Male	20	75-79 years	423	Larynx cancer	2	Percent	1990	0.004435596904991299	0.004803208280584297	0.004049518617429044
1	Deaths	134	Tropical Latin America	2	Female	20	75-79 years	423	Larynx cancer	2	Percent	1990	0.0010339209411616005	0.0011443797640463501	0.0009339807677136757
1	Deaths	134	Tropical Latin America	3	Both	20	75-79 years	423	Larynx cancer	2	Percent	1990	0.002829101712532147	0.0030379435909152156	0.0025957237761694537
1	Deaths	134	Tropical Latin America	1	Male	20	75-79 years	423	Larynx cancer	3	Rate	1990	30.37651050826672	32.90480825039942	27.7015555800047
1	Deaths	134	Tropical Latin America	2	Female	20	75-79 years	423	Larynx cancer	3	Rate	1990	5.1863078287308175	5.726068991621133	4.688259249740975
1	Deaths	134	Tropical Latin America	3	Both	20	75-79 years	423	Larynx cancer	3	Rate	1990	16.52427643414976	17.79270311352644	15.143139118632066
1	Deaths	134	Tropical Latin America	1	Male	30	80-84 years	423	Larynx cancer	1	Number	1990	105.33872388716459	114.78888838845063	94.9343612109128
1	Deaths	134	Tropical Latin America	2	Female	30	80-84 years	423	Larynx cancer	1	Number	1990	27.565204731218852	30.334860094319488	23.52823007179371
1	Deaths	134	Tropical Latin America	3	Both	30	80-84 years	423	Larynx cancer	1	Number	1990	132.90392861838345	143.0825472467955	119.85676297404294
1	Deaths	134	Tropical Latin America	1	Male	30	80-84 years	423	Larynx cancer	2	Percent	1990	0.0033286720101763784	0.0036198118224501584	0.002998120647685835
1	Deaths	134	Tropical Latin America	2	Female	30	80-84 years	423	Larynx cancer	2	Percent	1990	0.0008041923960463146	0.0008852136594422791	0.0006878842608248687
1	Deaths	134	Tropical Latin America	3	Both	30	80-84 years	423	Larynx cancer	2	Percent	1990	0.0020160437297194545	0.002170399665656053	0.0018192092649820914
1	Deaths	134	Tropical Latin America	1	Male	30	80-84 years	423	Larynx cancer	3	Rate	1990	35.92866934572266	39.15190789561327	32.37997526102455
1	Deaths	134	Tropical Latin America	2	Female	30	80-84 years	423	Larynx cancer	3	Rate	1990	6.89485647590703	7.587627540098594	5.885092131872011
1	Deaths	134	Tropical Latin America	3	Both	30	80-84 years	423	Larynx cancer	3	Rate	1990	19.178547734787074	20.647361525835496	17.29579158367173
1	Deaths	134	Tropical Latin America	1	Male	31	85-89 years	423	Larynx cancer	1	Number	1990	37.61852862965145	42.070820126554665	32.26906857851333
1	Deaths	134	Tropical Latin America	2	Female	31	85-89 years	423	Larynx cancer	1	Number	1990	12.954819688032087	14.780764610314694	10.513438682548644
1	Deaths	134	Tropical Latin America	3	Both	31	85-89 years	423	Larynx cancer	1	Number	1990	50.57334831768354	55.69273364829045	42.88337130851846
1	Deaths	134	Tropical Latin America	1	Male	31	85-89 years	423	Larynx cancer	2	Percent	1990	0.002128393834087841	0.002376808415677976	0.0018264501020104466
1	Deaths	134	Tropical Latin America	2	Female	31	85-89 years	423	Larynx cancer	2	Percent	1990	0.0005496922370022561	0.0006263539998795557	0.0004448585770413995
1	Deaths	134	Tropical Latin America	3	Both	31	85-89 years	423	Larynx cancer	2	Percent	1990	0.0012262567796420447	0.0013503376567984514	0.0010382733863315277
1	Deaths	134	Tropical Latin America	1	Male	31	85-89 years	423	Larynx cancer	3	Rate	1990	31.73210258904318	35.48771387110433	27.21970879475473
1	Deaths	134	Tropical Latin America	2	Female	31	85-89 years	423	Larynx cancer	3	Rate	1990	7.067840882275064	8.064032915917489	5.735881588722993
1	Deaths	134	Tropical Latin America	3	Both	31	85-89 years	423	Larynx cancer	3	Rate	1990	16.754860728476693	18.450904021693514	14.207184964863139
1	Deaths	134	Tropical Latin America	1	Male	32	90-94 years	423	Larynx cancer	1	Number	1990	11.417468621380829	12.726593821995769	9.444354081853737
1	Deaths	134	Tropical Latin America	2	Female	32	90-94 years	423	Larynx cancer	1	Number	1990	3.9781639487884495	4.674255459233585	3.0686237907389775
1	Deaths	134	Tropical Latin America	3	Both	32	90-94 years	423	Larynx cancer	1	Number	1990	15.395632570169267	17.14666996287742	12.611714288010582
1	Deaths	134	Tropical Latin America	1	Male	32	90-94 years	423	Larynx cancer	2	Percent	1990	0.0016367520258013324	0.0018216924991446889	0.0013527724694378208
1	Deaths	134	Tropical Latin America	2	Female	32	90-94 years	423	Larynx cancer	2	Percent	1990	0.00034867810431303027	0.00040974957461028226	0.0002696132250720369
1	Deaths	134	Tropical Latin America	3	Both	32	90-94 years	423	Larynx cancer	2	Percent	1990	0.0008374015448190554	0.0009331527042645031	0.0006852967961741542
1	Deaths	134	Tropical Latin America	1	Male	32	90-94 years	423	Larynx cancer	3	Rate	1990	36.901308297304446	41.13240664577709	30.52419351438006
1	Deaths	134	Tropical Latin America	2	Female	32	90-94 years	423	Larynx cancer	3	Rate	1990	7.0577968170505505	8.292756589960824	5.444150492992889
1	Deaths	134	Tropical Latin America	3	Both	32	90-94 years	423	Larynx cancer	3	Rate	1990	17.63409115814812	19.63972183708306	14.445403162336733
1	Deaths	134	Tropical Latin America	1	Male	235	95+ years	423	Larynx cancer	1	Number	1990	1.9326270181850072	2.241047754065732	1.4414277199692214
1	Deaths	134	Tropical Latin America	2	Female	235	95+ years	423	Larynx cancer	1	Number	1990	0.9472706020243634	1.1224705687028982	0.6871035262405687
1	Deaths	134	Tropical Latin America	3	Both	235	95+ years	423	Larynx cancer	1	Number	1990	2.87989762020937	3.3158267167492945	2.1439216104359877
1	Deaths	134	Tropical Latin America	1	Male	235	95+ years	423	Larynx cancer	2	Percent	1990	0.0010545776315139693	0.0012217569767027715	0.0007884445552398478
1	Deaths	134	Tropical Latin America	2	Female	235	95+ years	423	Larynx cancer	2	Percent	1990	0.0002681878052347627	0.0003176648443442525	0.0001946102711421915
1	Deaths	134	Tropical Latin America	3	Both	235	95+ years	423	Larynx cancer	2	Percent	1990	0.000536819747041562	0.0006189545888131931	0.0003987993511220815
1	Deaths	134	Tropical Latin America	1	Male	235	95+ years	423	Larynx cancer	3	Rate	1990	28.57103970891522	33.13058534756441	21.309382636825664
1	Deaths	134	Tropical Latin America	2	Female	235	95+ years	423	Larynx cancer	3	Rate	1990	7.013557052705369	8.31073122796852	5.0872894947914
1	Deaths	134	Tropical Latin America	3	Both	235	95+ years	423	Larynx cancer	3	Rate	1990	14.207287726546161	16.35783990571208	10.576525696218976
1	Deaths	167	Central Sub-Saharan Africa	1	Male	17	60-64 years	423	Larynx cancer	1	Number	1990	61.72284902055721	90.05180123294072	38.18097403065189
1	Deaths	167	Central Sub-Saharan Africa	2	Female	17	60-64 years	423	Larynx cancer	1	Number	1990	7.670830545220532	12.696275023306208	3.8715187574679493
1	Deaths	167	Central Sub-Saharan Africa	3	Both	17	60-64 years	423	Larynx cancer	1	Number	1990	69.3936795657778	99.05787556054621	44.31623393643538
1	Deaths	167	Central Sub-Saharan Africa	1	Male	17	60-64 years	423	Larynx cancer	2	Percent	1990	0.0030855698707066338	0.004293206306173095	0.0020078034846875577
1	Deaths	167	Central Sub-Saharan Africa	2	Female	17	60-64 years	423	Larynx cancer	2	Percent	1990	0.0005110472365920107	0.0008001725861403783	0.0002634487067920443
1	Deaths	167	Central Sub-Saharan Africa	3	Both	17	60-64 years	423	Larynx cancer	2	Percent	1990	0.0019821624166091764	0.002700726363845398	0.0013050847219762698
1	Deaths	167	Central Sub-Saharan Africa	1	Male	17	60-64 years	423	Larynx cancer	3	Rate	1990	13.661126617592906	19.931177486246348	8.450600205477249
1	Deaths	167	Central Sub-Saharan Africa	2	Female	17	60-64 years	423	Larynx cancer	3	Rate	1990	1.4500206893310126	2.3999828118613844	0.7318350033112644
1	Deaths	167	Central Sub-Saharan Africa	3	Both	17	60-64 years	423	Larynx cancer	3	Rate	1990	7.075002821189014	10.099403194026312	4.518242613544547
1	Deaths	167	Central Sub-Saharan Africa	1	Male	18	65-69 years	423	Larynx cancer	1	Number	1990	57.046329169419074	81.0649963926069	37.94616535445065
1	Deaths	167	Central Sub-Saharan Africa	2	Female	18	65-69 years	423	Larynx cancer	1	Number	1990	7.085269091397123	11.417734122347397	3.7709344416344677
1	Deaths	167	Central Sub-Saharan Africa	3	Both	18	65-69 years	423	Larynx cancer	1	Number	1990	64.13159826081616	90.54103083762548	43.05229386159597
1	Deaths	167	Central Sub-Saharan Africa	1	Male	18	65-69 years	423	Larynx cancer	2	Percent	1990	0.0027317348436912653	0.0037514308425308086	0.001886501251812272
1	Deaths	167	Central Sub-Saharan Africa	2	Female	18	65-69 years	423	Larynx cancer	2	Percent	1990	0.0004446916192285883	0.0006916166696827612	0.00023994445840404453
1	Deaths	167	Central Sub-Saharan Africa	3	Both	18	65-69 years	423	Larynx cancer	2	Percent	1990	0.0017424352232994504	0.0023685959131127684	0.001219157248264857
1	Deaths	167	Central Sub-Saharan Africa	1	Male	18	65-69 years	423	Larynx cancer	3	Rate	1990	17.38530851614835	24.70518248352836	11.564386373269999
1	Deaths	167	Central Sub-Saharan Africa	2	Female	18	65-69 years	423	Larynx cancer	3	Rate	1990	1.8574974081418667	2.9933106654854305	0.9886005543690275
1	Deaths	167	Central Sub-Saharan Africa	3	Both	18	65-69 years	423	Larynx cancer	3	Rate	1990	9.038078135485266	12.75996440709048	6.067367824679955
1	Deaths	167	Central Sub-Saharan Africa	1	Male	19	70-74 years	423	Larynx cancer	1	Number	1990	43.71117912086117	60.85552810317391	29.55726759817685
1	Deaths	167	Central Sub-Saharan Africa	2	Female	19	70-74 years	423	Larynx cancer	1	Number	1990	4.915795014687637	7.494902327600715	2.7110427914999735
1	Deaths	167	Central Sub-Saharan Africa	3	Both	19	70-74 years	423	Larynx cancer	1	Number	1990	48.62697413554887	66.77823882711316	34.109175633529894
1	Deaths	167	Central Sub-Saharan Africa	1	Male	19	70-74 years	423	Larynx cancer	2	Percent	1990	0.0022608591525689406	0.003130903152230802	0.0015652193084006827
1	Deaths	167	Central Sub-Saharan Africa	2	Female	19	70-74 years	423	Larynx cancer	2	Percent	1990	0.000314902768993781	0.0004740350668998801	0.0001786017969294922
1	Deaths	167	Central Sub-Saharan Africa	3	Both	19	70-74 years	423	Larynx cancer	2	Percent	1990	0.0013913378903585472	0.0018741137750030521	0.000995578976594641
1	Deaths	167	Central Sub-Saharan Africa	1	Male	19	70-74 years	423	Larynx cancer	3	Rate	1990	20.11619117036226	28.006140802377928	13.602461828688504
1	Deaths	167	Central Sub-Saharan Africa	2	Female	19	70-74 years	423	Larynx cancer	3	Rate	1990	2.0220416849631775	3.0829204403062684	1.1151485197720772
1	Deaths	167	Central Sub-Saharan Africa	3	Both	19	70-74 years	423	Larynx cancer	3	Rate	1990	10.561805663080786	14.504270388051042	7.4085318030485565
1	Deaths	167	Central Sub-Saharan Africa	1	Male	20	75-79 years	423	Larynx cancer	1	Number	1990	24.012958532091396	33.49204368942808	16.426164089308855
1	Deaths	167	Central Sub-Saharan Africa	2	Female	20	75-79 years	423	Larynx cancer	1	Number	1990	2.714148201099577	4.0190652689023505	1.6119137234665353
1	Deaths	167	Central Sub-Saharan Africa	3	Both	20	75-79 years	423	Larynx cancer	1	Number	1990	26.727106733190997	36.37963308675347	18.55778151160428
1	Deaths	167	Central Sub-Saharan Africa	1	Male	20	75-79 years	423	Larynx cancer	2	Percent	1990	0.0017526497613098483	0.002361216981923059	0.0012184461961977232
1	Deaths	167	Central Sub-Saharan Africa	2	Female	20	75-79 years	423	Larynx cancer	2	Percent	1990	0.0002471959513069543	0.00034935776537934704	0.00014892885649849303
1	Deaths	167	Central Sub-Saharan Africa	3	Both	20	75-79 years	423	Larynx cancer	2	Percent	1990	0.0010826281189372676	0.0014257034041256877	0.0007657546380379356
1	Deaths	167	Central Sub-Saharan Africa	1	Male	20	75-79 years	423	Larynx cancer	3	Rate	1990	21.257903855444468	29.649434646743604	14.54155748687208
1	Deaths	167	Central Sub-Saharan Africa	2	Female	20	75-79 years	423	Larynx cancer	3	Rate	1990	2.315399633718213	3.428605058388514	1.3750997249847112
1	Deaths	167	Central Sub-Saharan Africa	3	Both	20	75-79 years	423	Larynx cancer	3	Rate	1990	11.611306745139542	15.804743972580745	8.06223044610075
1	Deaths	167	Central Sub-Saharan Africa	1	Male	30	80-84 years	423	Larynx cancer	1	Number	1990	9.579410458694566	13.45873176008072	6.588304965779333
1	Deaths	167	Central Sub-Saharan Africa	2	Female	30	80-84 years	423	Larynx cancer	1	Number	1990	0.9504295883738936	1.347246728202228	0.6142358004182921
1	Deaths	167	Central Sub-Saharan Africa	3	Both	30	80-84 years	423	Larynx cancer	1	Number	1990	10.529840047068467	14.419839761841546	7.4389579442844145
1	Deaths	167	Central Sub-Saharan Africa	1	Male	30	80-84 years	423	Larynx cancer	2	Percent	1990	0.0014057103896696328	0.0019350499232847441	0.0009781375335680042
1	Deaths	167	Central Sub-Saharan Africa	2	Female	30	80-84 years	423	Larynx cancer	2	Percent	1990	0.0001699286178238651	0.00023517194524983983	0.00011005249716305391
1	Deaths	167	Central Sub-Saharan Africa	3	Both	30	80-84 years	423	Larynx cancer	2	Percent	1990	0.000848744322300121	0.0011402458874509853	0.0005995425755772006
1	Deaths	167	Central Sub-Saharan Africa	1	Male	30	80-84 years	423	Larynx cancer	3	Rate	1990	23.469443348771993	32.97373506976522	16.141269948240904
1	Deaths	167	Central Sub-Saharan Africa	2	Female	30	80-84 years	423	Larynx cancer	3	Rate	1990	2.291005095972706	3.2475305457658212	1.4806118897190603
1	Deaths	167	Central Sub-Saharan Africa	3	Both	30	80-84 years	423	Larynx cancer	3	Rate	1990	12.794181221123779	17.520688089077815	9.038634548108854
1	Deaths	167	Central Sub-Saharan Africa	1	Male	31	85-89 years	423	Larynx cancer	1	Number	1990	2.641674780261687	3.9686650764158435	1.7221222058446841
1	Deaths	167	Central Sub-Saharan Africa	2	Female	31	85-89 years	423	Larynx cancer	1	Number	1990	0.3907908972925549	0.5853498398148012	0.2452425229120016
1	Deaths	167	Central Sub-Saharan Africa	3	Both	31	85-89 years	423	Larynx cancer	1	Number	1990	3.0324656775542436	4.523278687233704	2.0516664995474407
1	Deaths	167	Central Sub-Saharan Africa	1	Male	31	85-89 years	423	Larynx cancer	2	Percent	1990	0.0009280505027053234	0.0013774962522926913	0.0006058471680310597
1	Deaths	167	Central Sub-Saharan Africa	2	Female	31	85-89 years	423	Larynx cancer	2	Percent	1990	0.00013128822527882171	0.00019152041073502554	8.104439417388797e-05
1	Deaths	167	Central Sub-Saharan Africa	3	Both	31	85-89 years	423	Larynx cancer	2	Percent	1990	0.0005210252871992202	0.0007744890500691365	0.0003555355944975366
1	Deaths	167	Central Sub-Saharan Africa	1	Male	31	85-89 years	423	Larynx cancer	3	Rate	1990	20.459128804607634	30.736345967877423	13.337417720723819
1	Deaths	167	Central Sub-Saharan Africa	2	Female	31	85-89 years	423	Larynx cancer	3	Rate	1990	2.58139892001943	3.8665727753640278	1.619968090797036
1	Deaths	167	Central Sub-Saharan Africa	3	Both	31	85-89 years	423	Larynx cancer	3	Rate	1990	10.810664648413008	16.125375914703245	7.314139995437445
1	Deaths	167	Central Sub-Saharan Africa	1	Male	32	90-94 years	423	Larynx cancer	1	Number	1990	0.7653980237433342	1.2111686188318285	0.49464103840376905
1	Deaths	167	Central Sub-Saharan Africa	2	Female	32	90-94 years	423	Larynx cancer	1	Number	1990	0.11689230117294977	0.21236510624582478	0.06383337449222064
1	Deaths	167	Central Sub-Saharan Africa	3	Both	32	90-94 years	423	Larynx cancer	1	Number	1990	0.8822903249162839	1.357817916551763	0.6009985195840966
1	Deaths	167	Central Sub-Saharan Africa	1	Male	32	90-94 years	423	Larynx cancer	2	Percent	1990	0.00078944058641091	0.001237230509172829	0.0005132715398926767
1	Deaths	167	Central Sub-Saharan Africa	2	Female	32	90-94 years	423	Larynx cancer	2	Percent	1990	9.708852048132505e-05	0.00017654369123147633	5.330277793968087e-05
1	Deaths	167	Central Sub-Saharan Africa	3	Both	32	90-94 years	423	Larynx cancer	2	Percent	1990	0.000405867074706487	0.0006266787984738698	0.0002781978979327945
1	Deaths	167	Central Sub-Saharan Africa	1	Male	32	90-94 years	423	Larynx cancer	3	Rate	1990	23.467631693833138	37.13526581485565	15.16603564396898
1	Deaths	167	Central Sub-Saharan Africa	2	Female	32	90-94 years	423	Larynx cancer	3	Rate	1990	2.575146196623286	4.678419281311813	1.4062540466036382
1	Deaths	167	Central Sub-Saharan Africa	3	Both	32	90-94 years	423	Larynx cancer	3	Rate	1990	11.310320647508442	17.406238721465616	7.7043641681313835
1	Deaths	167	Central Sub-Saharan Africa	1	Male	235	95+ years	423	Larynx cancer	1	Number	1990	0.12290725020345533	0.21284857693873557	0.07274102909441595
1	Deaths	167	Central Sub-Saharan Africa	2	Female	235	95+ years	423	Larynx cancer	1	Number	1990	0.02872316793934403	0.0587927161591159	0.013810928683874383
1	Deaths	167	Central Sub-Saharan Africa	3	Both	235	95+ years	423	Larynx cancer	1	Number	1990	0.15163041814279923	0.2565620812480377	0.09111981978428561
1	Deaths	167	Central Sub-Saharan Africa	1	Male	235	95+ years	423	Larynx cancer	2	Percent	1990	0.00047348395285812684	0.0008200941486792591	0.0002809252357734497
1	Deaths	167	Central Sub-Saharan Africa	2	Female	235	95+ years	423	Larynx cancer	2	Percent	1990	6.548826222691699e-05	0.0001348932410859281	3.190070593936582e-05
1	Deaths	167	Central Sub-Saharan Africa	3	Both	235	95+ years	423	Larynx cancer	2	Percent	1990	0.00021718242798052668	0.00036243374899964367	0.00013096932806997753
1	Deaths	167	Central Sub-Saharan Africa	1	Male	235	95+ years	423	Larynx cancer	3	Rate	1990	19.354874967279212	33.518426185542666	11.454926546506211
1	Deaths	167	Central Sub-Saharan Africa	2	Female	235	95+ years	423	Larynx cancer	3	Rate	1990	2.3407612112636063	4.791244119754023	1.1255055926633746
1	Deaths	167	Central Sub-Saharan Africa	3	Both	235	95+ years	423	Larynx cancer	3	Rate	1990	8.142952060506424	13.778058213748576	4.893373858315506
1	Deaths	96	Southern Latin America	1	Male	17	60-64 years	423	Larynx cancer	1	Number	1990	250.42442503191066	290.8746754606905	214.78446079599667
1	Deaths	96	Southern Latin America	2	Female	17	60-64 years	423	Larynx cancer	1	Number	1990	14.196277501846982	17.230262446041852	11.580192685051697
1	Deaths	96	Southern Latin America	3	Both	17	60-64 years	423	Larynx cancer	1	Number	1990	264.62070253375776	305.80977022595465	228.1355536484012
1	Deaths	96	Southern Latin America	1	Male	17	60-64 years	423	Larynx cancer	2	Percent	1990	0.012735226351404724	0.014796903386027224	0.010962048529993374
1	Deaths	96	Southern Latin America	2	Female	17	60-64 years	423	Larynx cancer	2	Percent	1990	0.0013606669358565303	0.0016465108086130015	0.0011119211229625521
1	Deaths	96	Southern Latin America	3	Both	17	60-64 years	423	Larynx cancer	2	Percent	1990	0.008792195047344967	0.010158313532935706	0.0075960040744215244
1	Deaths	96	Southern Latin America	1	Male	17	60-64 years	423	Larynx cancer	3	Rate	1990	29.724471719028926	34.52576985416365	25.494137122622686
1	Deaths	96	Southern Latin America	2	Female	17	60-64 years	423	Larynx cancer	3	Rate	1990	1.469392783763305	1.7834269087278531	1.1986136199288675
1	Deaths	96	Southern Latin America	3	Both	17	60-64 years	423	Larynx cancer	3	Rate	1990	14.63110008696806	16.908478108124793	12.613805673045611
1	Deaths	96	Southern Latin America	1	Male	18	65-69 years	423	Larynx cancer	1	Number	1990	217.42325104598712	252.81153886134865	182.95046881236135
1	Deaths	96	Southern Latin America	2	Female	18	65-69 years	423	Larynx cancer	1	Number	1990	16.235241759516484	19.8891026101775	12.909430487489104
1	Deaths	96	Southern Latin America	3	Both	18	65-69 years	423	Larynx cancer	1	Number	1990	233.65849280550376	270.07183697952183	197.9999266141656
1	Deaths	96	Southern Latin America	1	Male	18	65-69 years	423	Larynx cancer	2	Percent	1990	0.009689676480224809	0.011295167947894608	0.008140890532365752
1	Deaths	96	Southern Latin America	2	Female	18	65-69 years	423	Larynx cancer	2	Percent	1990	0.0012208701738603645	0.0014934474292090827	0.000968721037748043
1	Deaths	96	Southern Latin America	3	Both	18	65-69 years	423	Larynx cancer	2	Percent	1990	0.006538289833891995	0.0075512182796432055	0.005548407598556803
1	Deaths	96	Southern Latin America	1	Male	18	65-69 years	423	Larynx cancer	3	Rate	1990	32.806316698168764	38.145945150468634	27.604826029702327
1	Deaths	96	Southern Latin America	2	Female	18	65-69 years	423	Larynx cancer	3	Rate	1990	2.0261128089894687	2.4821044339648117	1.6110608548301546
1	Deaths	96	Southern Latin America	3	Both	18	65-69 years	423	Larynx cancer	3	Rate	1990	15.959754951467191	18.446923481072105	13.524140600363133
1	Deaths	96	Southern Latin America	1	Male	19	70-74 years	423	Larynx cancer	1	Number	1990	162.62266427244836	191.6540955251842	138.08097194440367
1	Deaths	96	Southern Latin America	2	Female	19	70-74 years	423	Larynx cancer	1	Number	1990	16.90289275839651	20.534943614582655	13.703388694885538
1	Deaths	96	Southern Latin America	3	Both	19	70-74 years	423	Larynx cancer	1	Number	1990	179.52555703084488	209.08584499454682	154.6342583062666
1	Deaths	96	Southern Latin America	1	Male	19	70-74 years	423	Larynx cancer	2	Percent	1990	0.0068066263074101595	0.008030943544153638	0.005777180213429166
1	Deaths	96	Southern Latin America	2	Female	19	70-74 years	423	Larynx cancer	2	Percent	1990	0.0009855736691983211	0.0011980418331843238	0.0007962553463797102
1	Deaths	96	Southern Latin America	3	Both	19	70-74 years	423	Larynx cancer	2	Percent	1990	0.0043742170183770105	0.005090190925356554	0.003769047908840255
1	Deaths	96	Southern Latin America	1	Male	19	70-74 years	423	Larynx cancer	3	Rate	1990	34.33836871844001	40.46846131801981	29.156300868886994
1	Deaths	96	Southern Latin America	2	Female	19	70-74 years	423	Larynx cancer	3	Rate	1990	2.7316887072363487	3.31866706944735	2.2146145446076986
1	Deaths	96	Southern Latin America	3	Both	19	70-74 years	423	Larynx cancer	3	Rate	1990	16.434657124445003	19.14075204050106	14.155984568368245
1	Deaths	96	Southern Latin America	1	Male	20	75-79 years	423	Larynx cancer	1	Number	1990	114.93893923752962	135.6509113623566	97.55645232071147
1	Deaths	96	Southern Latin America	2	Female	20	75-79 years	423	Larynx cancer	1	Number	1990	16.096927416955708	19.606390881715146	13.279439096261934
1	Deaths	96	Southern Latin America	3	Both	20	75-79 years	423	Larynx cancer	1	Number	1990	131.0358666544854	151.93251798747596	113.15589736257107
1	Deaths	96	Southern Latin America	1	Male	20	75-79 years	423	Larynx cancer	2	Percent	1990	0.004584746854197337	0.005411516817601276	0.003884230600357661
1	Deaths	96	Southern Latin America	2	Female	20	75-79 years	423	Larynx cancer	2	Percent	1990	0.0007007734240451621	0.000854423702010128	0.000577524112252197
1	Deaths	96	Southern Latin America	3	Both	20	75-79 years	423	Larynx cancer	2	Percent	1990	0.0027276240805722395	0.003162415617799485	0.002356791516393687
1	Deaths	96	Southern Latin America	1	Male	20	75-79 years	423	Larynx cancer	3	Rate	1990	36.39555534133344	42.954026584394576	30.891369651541606
1	Deaths	96	Southern Latin America	2	Female	20	75-79 years	423	Larynx cancer	3	Rate	1990	3.518439382473791	4.285532017354903	2.9025975133760364
1	Deaths	96	Southern Latin America	3	Both	20	75-79 years	423	Larynx cancer	3	Rate	1990	16.944874718744938	19.647120660403687	14.632730361922587
1	Deaths	96	Southern Latin America	1	Male	30	80-84 years	423	Larynx cancer	1	Number	1990	63.79592417079225	75.50310244940788	52.99068670997747
1	Deaths	96	Southern Latin America	2	Female	30	80-84 years	423	Larynx cancer	1	Number	1990	12.38900161766059	14.716063704823302	10.05364360450814
1	Deaths	96	Southern Latin America	3	Both	30	80-84 years	423	Larynx cancer	1	Number	1990	76.18492578845279	88.4506216146631	64.87760914336202
1	Deaths	96	Southern Latin America	1	Male	30	80-84 years	423	Larynx cancer	2	Percent	1990	0.0030914855786355997	0.0036652618715910246	0.002568911104961133
1	Deaths	96	Southern Latin America	2	Female	30	80-84 years	423	Larynx cancer	2	Percent	1990	0.0005123505838221794	0.0006091514403731885	0.0004160986356503714
1	Deaths	96	Southern Latin America	3	Both	30	80-84 years	423	Larynx cancer	2	Percent	1990	0.0016999250546195252	0.001974582720749056	0.0014485209916523473
1	Deaths	96	Southern Latin America	1	Male	30	80-84 years	423	Larynx cancer	3	Rate	1990	35.19728751208676	41.65633525194763	29.23585573587325
1	Deaths	96	Southern Latin America	2	Female	30	80-84 years	423	Larynx cancer	3	Rate	1990	4.299906107992034	5.107569936851647	3.4893629750580892
1	Deaths	96	Southern Latin America	3	Both	30	80-84 years	423	Larynx cancer	3	Rate	1990	16.231142780483708	18.844340315256105	13.822127230081666
1	Deaths	96	Southern Latin America	1	Male	31	85-89 years	423	Larynx cancer	1	Number	1990	31.329942217577628	37.87940634159542	26.261002462800707
1	Deaths	96	Southern Latin America	2	Female	31	85-89 years	423	Larynx cancer	1	Number	1990	8.483205566200137	10.664853534141798	6.690432475954753
1	Deaths	96	Southern Latin America	3	Both	31	85-89 years	423	Larynx cancer	1	Number	1990	39.81314778377781	46.795150009085894	33.94325361123041
1	Deaths	96	Southern Latin America	1	Male	31	85-89 years	423	Larynx cancer	2	Percent	1990	0.0025585912050421354	0.003091724928085067	0.0021420918313252435
1	Deaths	96	Southern Latin America	2	Female	31	85-89 years	423	Larynx cancer	2	Percent	1990	0.00045792034751391316	0.0005754458693567711	0.00036078326411930183
1	Deaths	96	Southern Latin America	3	Both	31	85-89 years	423	Larynx cancer	2	Percent	1990	0.0012938635159289909	0.0015225531888272536	0.0011061977372747874
1	Deaths	96	Southern Latin America	1	Male	31	85-89 years	423	Larynx cancer	3	Rate	1990	40.391716689797036	48.83552732724192	33.85665265837574
1	Deaths	96	Southern Latin America	2	Female	31	85-89 years	423	Larynx cancer	3	Rate	1990	5.989507567590449	7.529844756384738	4.723732748484292
1	Deaths	96	Southern Latin America	3	Both	31	85-89 years	423	Larynx cancer	3	Rate	1990	18.16295671173157	21.348180971521323	15.485081695733331
1	Deaths	96	Southern Latin America	1	Male	32	90-94 years	423	Larynx cancer	1	Number	1990	8.582050475917706	10.160666683552432	7.124027214464178
1	Deaths	96	Southern Latin America	2	Female	32	90-94 years	423	Larynx cancer	1	Number	1990	2.9067545929942047	3.7370539718333737	2.0882178212617424
1	Deaths	96	Southern Latin America	3	Both	32	90-94 years	423	Larynx cancer	1	Number	1990	11.488805068911928	13.305482674752469	9.528941953972682
1	Deaths	96	Southern Latin America	1	Male	32	90-94 years	423	Larynx cancer	2	Percent	1990	0.0017907364198584022	0.002120848202563461	0.0014865749497750755
1	Deaths	96	Southern Latin America	2	Female	32	90-94 years	423	Larynx cancer	2	Percent	1990	0.0003013659735213003	0.0003871035917831637	0.00021685907872632683
1	Deaths	96	Southern Latin America	3	Both	32	90-94 years	423	Larynx cancer	2	Percent	1990	0.0007957546158093716	0.0009211191422598896	0.0006598088891374629
1	Deaths	96	Southern Latin America	1	Male	32	90-94 years	423	Larynx cancer	3	Rate	1990	42.1359513840005	49.886604443609635	34.97738276059951
1	Deaths	96	Southern Latin America	2	Female	32	90-94 years	423	Larynx cancer	3	Rate	1990	6.434178397698144	8.272068097717899	4.622325540530202
1	Deaths	96	Southern Latin America	3	Both	32	90-94 years	423	Larynx cancer	3	Rate	1990	17.528304134126483	20.299982946485823	14.538169256403725
1	Deaths	96	Southern Latin America	1	Male	235	95+ years	423	Larynx cancer	1	Number	1990	1.7545158947474213	2.09187584695841	1.4213130200203017
1	Deaths	96	Southern Latin America	2	Female	235	95+ years	423	Larynx cancer	1	Number	1990	0.7756858538522591	0.997089847223554	0.5857558010739178
1	Deaths	96	Southern Latin America	3	Both	235	95+ years	423	Larynx cancer	1	Number	1990	2.5302017485996804	2.95546344054166	2.0449331445159817
1	Deaths	96	Southern Latin America	1	Male	235	95+ years	423	Larynx cancer	2	Percent	1990	0.0012863146789863077	0.0015336981213323847	0.001041515959129055
1	Deaths	96	Southern Latin America	2	Female	235	95+ years	423	Larynx cancer	2	Percent	1990	0.00021725964615939105	0.00027970996640852585	0.00016421196336262816
1	Deaths	96	Southern Latin America	3	Both	235	95+ years	423	Larynx cancer	2	Percent	1990	0.0005127728999760275	0.0005989160832080551	0.00041409201774310084
1	Deaths	96	Southern Latin America	1	Male	235	95+ years	423	Larynx cancer	3	Rate	1990	39.52815447539486	47.12866487528921	32.02130045184933
1	Deaths	96	Southern Latin America	2	Female	235	95+ years	423	Larynx cancer	3	Rate	1990	7.103566119766032	9.131136815148086	5.36422708020355
1	Deaths	96	Southern Latin America	3	Both	235	95+ years	423	Larynx cancer	3	Rate	1990	16.474472860389515	19.24340707930658	13.314825827341446
1	Deaths	138	North Africa and Middle East	1	Male	17	60-64 years	423	Larynx cancer	1	Number	1990	582.9546066454591	752.2919620436893	465.6244153274997
1	Deaths	138	North Africa and Middle East	2	Female	17	60-64 years	423	Larynx cancer	1	Number	1990	84.03622059715732	111.78918754923117	49.16985281551344
1	Deaths	138	North Africa and Middle East	3	Both	17	60-64 years	423	Larynx cancer	1	Number	1990	666.9908272426167	841.6337948038114	535.6329986656848
1	Deaths	138	North Africa and Middle East	1	Male	17	60-64 years	423	Larynx cancer	2	Percent	1990	0.006499111120158138	0.008189822645532288	0.005300800274681521
1	Deaths	138	North Africa and Middle East	2	Female	17	60-64 years	423	Larynx cancer	2	Percent	1990	0.0014576305165831987	0.0019311787710627247	0.0008590757926755952
1	Deaths	138	North Africa and Middle East	3	Both	17	60-64 years	423	Larynx cancer	2	Percent	1990	0.0045268414555532654	0.005594782865671308	0.0036664442269216317
1	Deaths	138	North Africa and Middle East	1	Male	17	60-64 years	423	Larynx cancer	3	Rate	1990	15.899498968347872	20.51800455482892	12.699436331308776
1	Deaths	138	North Africa and Middle East	2	Female	17	60-64 years	423	Larynx cancer	3	Rate	1990	2.4434355904345524	3.250380342459073	1.4296617279087647
1	Deaths	138	North Africa and Middle East	3	Both	17	60-64 years	423	Larynx cancer	3	Rate	1990	9.386619922924218	11.844385594883338	7.5380097765903935
1	Deaths	138	North Africa and Middle East	1	Male	18	65-69 years	423	Larynx cancer	1	Number	1990	521.8954540018664	641.3348652568579	431.40314629770506
1	Deaths	138	North Africa and Middle East	2	Female	18	65-69 years	423	Larynx cancer	1	Number	1990	79.64477073182937	102.85183652435329	49.991745690277305
1	Deaths	138	North Africa and Middle East	3	Both	18	65-69 years	423	Larynx cancer	1	Number	1990	601.5402247336956	716.377737215557	505.22756236263757
1	Deaths	138	North Africa and Middle East	1	Male	18	65-69 years	423	Larynx cancer	2	Percent	1990	0.00540667004374071	0.006673067800611144	0.0045099647630729885
1	Deaths	138	North Africa and Middle East	2	Female	18	65-69 years	423	Larynx cancer	2	Percent	1990	0.001200648634819721	0.0015246156901270334	0.0007471774030902855
1	Deaths	138	North Africa and Middle East	3	Both	18	65-69 years	423	Larynx cancer	2	Percent	1990	0.0036938183068013007	0.0044065883385483685	0.003110063494213066
1	Deaths	138	North Africa and Middle East	1	Male	18	65-69 years	423	Larynx cancer	3	Rate	1990	19.86986061863173	24.41721667588459	16.424592936469498
1	Deaths	138	North Africa and Middle East	2	Female	18	65-69 years	423	Larynx cancer	3	Rate	1990	3.1601096498796872	4.080909243908012	1.983550163037149
1	Deaths	138	North Africa and Middle East	3	Both	18	65-69 years	423	Larynx cancer	3	Rate	1990	11.687462034058905	13.918666219633861	9.816181380534521
1	Deaths	138	North Africa and Middle East	1	Male	19	70-74 years	423	Larynx cancer	1	Number	1990	459.2700562326544	574.5824721569464	378.264232444002
1	Deaths	138	North Africa and Middle East	2	Female	19	70-74 years	423	Larynx cancer	1	Number	1990	67.97524964301518	86.58074897564521	39.89325277614609
1	Deaths	138	North Africa and Middle East	3	Both	19	70-74 years	423	Larynx cancer	1	Number	1990	527.2453058756698	638.7115951422204	432.18235487085025
1	Deaths	138	North Africa and Middle East	1	Male	19	70-74 years	423	Larynx cancer	2	Percent	1990	0.004792801730800093	0.0059330086750619074	0.004001090193540334
1	Deaths	138	North Africa and Middle East	2	Female	19	70-74 years	423	Larynx cancer	2	Percent	1990	0.0009052252783020081	0.0011529289018327716	0.0005518275598736307
1	Deaths	138	North Africa and Middle East	3	Both	19	70-74 years	423	Larynx cancer	2	Percent	1990	0.0030850780153289727	0.003745009931014502	0.002515120122552512
1	Deaths	138	North Africa and Middle East	1	Male	19	70-74 years	423	Larynx cancer	3	Rate	1990	26.29791994106031	32.90073813274121	21.65950591897464
1	Deaths	138	North Africa and Middle East	2	Female	19	70-74 years	423	Larynx cancer	3	Rate	1990	4.046402238179753	5.153942622913628	2.37474887064656
1	Deaths	138	North Africa and Middle East	3	Both	19	70-74 years	423	Larynx cancer	3	Rate	1990	15.388157440720962	18.641407473393805	12.613654490121608
1	Deaths	138	North Africa and Middle East	1	Male	20	75-79 years	423	Larynx cancer	1	Number	1990	307.80158245896456	392.30807071927	250.93970480687665
1	Deaths	138	North Africa and Middle East	2	Female	20	75-79 years	423	Larynx cancer	1	Number	1990	47.30953993968675	60.112384687064704	28.978709569176324
1	Deaths	138	North Africa and Middle East	3	Both	20	75-79 years	423	Larynx cancer	1	Number	1990	355.11112239865076	437.4091109836731	289.50657233122007
1	Deaths	138	North Africa and Middle East	1	Male	20	75-79 years	423	Larynx cancer	2	Percent	1990	0.003675943948735334	0.004687399322549299	0.0029989877478594704
1	Deaths	138	North Africa and Middle East	2	Female	20	75-79 years	423	Larynx cancer	2	Percent	1990	0.0006120178473771175	0.0007704954974024364	0.00037743518611914215
1	Deaths	138	North Africa and Middle East	3	Both	20	75-79 years	423	Larynx cancer	2	Percent	1990	0.0022053481237781975	0.0027347323280479873	0.0018026274588597616
1	Deaths	138	North Africa and Middle East	1	Male	20	75-79 years	423	Larynx cancer	3	Rate	1990	30.39500704190048	38.739913150694484	24.77997037495513
1	Deaths	138	North Africa and Middle East	2	Female	20	75-79 years	423	Larynx cancer	3	Rate	1990	4.653676820974555	5.913048649983366	2.8505360482421627
1	Deaths	138	North Africa and Middle East	3	Both	20	75-79 years	423	Larynx cancer	3	Rate	1990	17.49939002784166	21.554922254003294	14.266487601478783
1	Deaths	138	North Africa and Middle East	1	Male	30	80-84 years	423	Larynx cancer	1	Number	1990	195.3748022971961	259.13413596269737	152.24711559021338
1	Deaths	138	North Africa and Middle East	2	Female	30	80-84 years	423	Larynx cancer	1	Number	1990	32.570409266340945	41.5575282327831	19.689452462712637
1	Deaths	138	North Africa and Middle East	3	Both	30	80-84 years	423	Larynx cancer	1	Number	1990	227.94521156353682	292.8996783821938	177.4714270855843
1	Deaths	138	North Africa and Middle East	1	Male	30	80-84 years	423	Larynx cancer	2	Percent	1990	0.0029340937825754216	0.0038513597566735905	0.0022727877279010767
1	Deaths	138	North Africa and Middle East	2	Female	30	80-84 years	423	Larynx cancer	2	Percent	1990	0.0004566300403109609	0.000580255862786832	0.000275787781729502
1	Deaths	138	North Africa and Middle East	3	Both	30	80-84 years	423	Larynx cancer	2	Percent	1990	0.0016528936783769047	0.0021192659245839107	0.0013030291121176776
1	Deaths	138	North Africa and Middle East	1	Male	30	80-84 years	423	Larynx cancer	3	Rate	1990	38.1010527821318	50.535090891342435	29.690499075751582
1	Deaths	138	North Africa and Middle East	2	Female	30	80-84 years	423	Larynx cancer	3	Rate	1990	5.7772992627370305	7.371423406353895	3.492490937597141
1	Deaths	138	North Africa and Middle East	3	Both	30	80-84 years	423	Larynx cancer	3	Rate	1990	21.17375687168919	27.207356256009177	16.485263379768153
1	Deaths	138	North Africa and Middle East	1	Male	31	85-89 years	423	Larynx cancer	1	Number	1990	83.17322620897393	119.83909265524885	62.80082152486929
1	Deaths	138	North Africa and Middle East	2	Female	31	85-89 years	423	Larynx cancer	1	Number	1990	19.88170243315009	26.35900279976059	11.705603879404748
1	Deaths	138	North Africa and Middle East	3	Both	31	85-89 years	423	Larynx cancer	1	Number	1990	103.05492864212401	141.0694972228522	78.16122637439436
1	Deaths	138	North Africa and Middle East	1	Male	31	85-89 years	423	Larynx cancer	2	Percent	1990	0.0019791324627224357	0.002866001521189908	0.0014921407506913306
1	Deaths	138	North Africa and Middle East	2	Female	31	85-89 years	423	Larynx cancer	2	Percent	1990	0.0003566255768374975	0.0004763573906315956	0.00020910878808318075
1	Deaths	138	North Africa and Middle East	3	Both	31	85-89 years	423	Larynx cancer	2	Percent	1990	0.0010540653758847444	0.0014510128462430223	0.0008004869087329389
1	Deaths	138	North Africa and Middle East	1	Male	31	85-89 years	423	Larynx cancer	3	Rate	1990	36.9315870274027	53.2124107890475	27.88558423489227
1	Deaths	138	North Africa and Middle East	2	Female	31	85-89 years	423	Larynx cancer	3	Rate	1990	7.390291275776558	9.797989336387836	4.351127501205377
1	Deaths	138	North Africa and Middle East	3	Both	31	85-89 years	423	Larynx cancer	3	Rate	1990	20.851464567423246	28.54308533948334	15.814634620258753
1	Deaths	138	North Africa and Middle East	1	Male	32	90-94 years	423	Larynx cancer	1	Number	1990	24.308263025022896	35.146560386553396	18.587183963433095
1	Deaths	138	North Africa and Middle East	2	Female	32	90-94 years	423	Larynx cancer	1	Number	1990	6.513379699396575	9.084294062075621	3.710414049732483
1	Deaths	138	North Africa and Middle East	3	Both	32	90-94 years	423	Larynx cancer	1	Number	1990	30.82164272441949	43.21583117234782	22.941686331091187
1	Deaths	138	North Africa and Middle East	1	Male	32	90-94 years	423	Larynx cancer	2	Percent	1990	0.0014019980277536152	0.002032562734534487	0.0010675876429016877
1	Deaths	138	North Africa and Middle East	2	Female	32	90-94 years	423	Larynx cancer	2	Percent	1990	0.0002896729581431089	0.00040272981395317477	0.00016657647046700909
1	Deaths	138	North Africa and Middle East	3	Both	32	90-94 years	423	Larynx cancer	2	Percent	1990	0.0007739886082063323	0.0010858439413464426	0.0005766075219650816
1	Deaths	138	North Africa and Middle East	1	Male	32	90-94 years	423	Larynx cancer	3	Rate	1990	35.6086159684778	51.485388739186355	27.22793870578148
1	Deaths	138	North Africa and Middle East	2	Female	32	90-94 years	423	Larynx cancer	3	Rate	1990	7.487180793623004	10.442466916445442	4.265149905527495
1	Deaths	138	North Africa and Middle East	3	Both	32	90-94 years	423	Larynx cancer	3	Rate	1990	19.85177565330924	27.834693717510024	14.77640936356002
1	Deaths	138	North Africa and Middle East	1	Male	235	95+ years	423	Larynx cancer	1	Number	1990	6.476454732975484	9.286397365945563	4.52410033097857
1	Deaths	138	North Africa and Middle East	2	Female	235	95+ years	423	Larynx cancer	1	Number	1990	1.5800944231777314	2.3538511408094926	0.8212921278084383
1	Deaths	138	North Africa and Middle East	3	Both	235	95+ years	423	Larynx cancer	1	Number	1990	8.05654915615322	11.30912789648133	5.576048148944834
1	Deaths	138	North Africa and Middle East	1	Male	235	95+ years	423	Larynx cancer	2	Percent	1990	0.0013657809337247007	0.0019414857405392746	0.0009650428525788817
1	Deaths	138	North Africa and Middle East	2	Female	235	95+ years	423	Larynx cancer	2	Percent	1990	0.00020596665191621136	0.0003054707682529012	0.00010607948168588134
1	Deaths	138	North Africa and Middle East	3	Both	235	95+ years	423	Larynx cancer	2	Percent	1990	0.0006490325196646247	0.0009197935483579534	0.00045523182068840645
1	Deaths	138	North Africa and Middle East	1	Male	235	95+ years	423	Larynx cancer	3	Rate	1990	43.90444907264328	62.953294206716315	30.66926903227523
1	Deaths	138	North Africa and Middle East	2	Female	235	95+ years	423	Larynx cancer	3	Rate	1990	6.250700915537261	9.311607752723134	3.248952328362417
1	Deaths	138	North Africa and Middle East	3	Both	235	95+ years	423	Larynx cancer	3	Rate	1990	20.126315815817755	28.251683845585358	13.92969916458058
1	Deaths	124	Central Latin America	1	Male	17	60-64 years	423	Larynx cancer	1	Number	1990	183.21877009840406	194.31367245374827	172.46256625968712
1	Deaths	124	Central Latin America	2	Female	17	60-64 years	423	Larynx cancer	1	Number	1990	44.519189716426034	48.458801418393406	41.177184289265895
1	Deaths	124	Central Latin America	3	Both	17	60-64 years	423	Larynx cancer	1	Number	1990	227.73795981483028	239.98338149834902	216.69513254907616
1	Deaths	124	Central Latin America	1	Male	17	60-64 years	423	Larynx cancer	2	Percent	1990	0.006494420195239301	0.006898614065712597	0.006116489691905955
1	Deaths	124	Central Latin America	2	Female	17	60-64 years	423	Larynx cancer	2	Percent	1990	0.0021153561255724106	0.0023007778060105677	0.001957892175013224
1	Deaths	124	Central Latin America	3	Both	17	60-64 years	423	Larynx cancer	2	Percent	1990	0.0046234184532565606	0.0048713937800564	0.004399923649020211
1	Deaths	124	Central Latin America	1	Male	17	60-64 years	423	Larynx cancer	3	Rate	1990	11.782694331698952	12.49620115757085	11.090969013747184
1	Deaths	124	Central Latin America	2	Female	17	60-64 years	423	Larynx cancer	3	Rate	1990	2.7017046016025605	2.9407850325701825	2.4988906802654447
1	Deaths	124	Central Latin America	3	Both	17	60-64 years	423	Larynx cancer	3	Rate	1990	7.1105883577718085	7.492923182100755	6.765801748387061
1	Deaths	124	Central Latin America	1	Male	18	65-69 years	423	Larynx cancer	1	Number	1990	212.2923691308377	225.18150539019268	199.50500869362497
1	Deaths	124	Central Latin America	2	Female	18	65-69 years	423	Larynx cancer	1	Number	1990	43.36118483295167	47.15821249261469	39.826222674922526
1	Deaths	124	Central Latin America	3	Both	18	65-69 years	423	Larynx cancer	1	Number	1990	255.65355396378962	269.3994447210349	242.35175671447888
1	Deaths	124	Central Latin America	1	Male	18	65-69 years	423	Larynx cancer	2	Percent	1990	0.006947170701804463	0.007359635330334933	0.006538426507769709
1	Deaths	124	Central Latin America	2	Female	18	65-69 years	423	Larynx cancer	2	Percent	1990	0.001809338849151664	0.001974518601013843	0.0016645459222863685
1	Deaths	124	Central Latin America	3	Both	18	65-69 years	423	Larynx cancer	2	Percent	1990	0.0046888826617762095	0.004945868675284961	0.004442477073532296
1	Deaths	124	Central Latin America	1	Male	18	65-69 years	423	Larynx cancer	3	Rate	1990	18.42863172214018	19.547509175496693	17.318589203134582
1	Deaths	124	Central Latin America	2	Female	18	65-69 years	423	Larynx cancer	3	Rate	1990	3.5375035617873185	3.8472736689006197	3.249113351211053
1	Deaths	124	Central Latin America	3	Both	18	65-69 years	423	Larynx cancer	3	Rate	1990	10.752014734946837	11.33012529775876	10.192581401013534
1	Deaths	124	Central Latin America	1	Male	19	70-74 years	423	Larynx cancer	1	Number	1990	195.1451621912239	207.40952538639863	184.19544438321861
1	Deaths	124	Central Latin America	2	Female	19	70-74 years	423	Larynx cancer	1	Number	1990	48.47483298595318	52.92255175909949	44.476825640725394
1	Deaths	124	Central Latin America	3	Both	19	70-74 years	423	Larynx cancer	1	Number	1990	243.61999517717695	256.45255516053464	230.46598904362568
1	Deaths	124	Central Latin America	1	Male	19	70-74 years	423	Larynx cancer	2	Percent	1990	0.006220490803829997	0.006602980100227068	0.005873201053278636
1	Deaths	124	Central Latin America	2	Female	19	70-74 years	423	Larynx cancer	2	Percent	1990	0.001848137671692953	0.002012354840002361	0.0016953574929333408
1	Deaths	124	Central Latin America	3	Both	19	70-74 years	423	Larynx cancer	2	Percent	1990	0.004229476865378419	0.004448425543093802	0.004005785672601867
1	Deaths	124	Central Latin America	1	Male	19	70-74 years	423	Larynx cancer	3	Rate	1990	24.09996656337346	25.61458644739166	22.7477022792468
1	Deaths	124	Central Latin America	2	Female	19	70-74 years	423	Larynx cancer	3	Rate	1990	5.539218505755816	6.047459269447539	5.082366260813563
1	Deaths	124	Central Latin America	3	Both	19	70-74 years	423	Larynx cancer	3	Rate	1990	14.459425514523462	15.221068437572814	13.6787039987573
1	Deaths	124	Central Latin America	1	Male	20	75-79 years	423	Larynx cancer	1	Number	1990	170.863543423708	180.7773379752067	161.423679854415
1	Deaths	124	Central Latin America	2	Female	20	75-79 years	423	Larynx cancer	1	Number	1990	41.819959410390716	45.28748899593972	38.509063021268744
1	Deaths	124	Central Latin America	3	Both	20	75-79 years	423	Larynx cancer	1	Number	1990	212.68350283409865	224.2046243265249	201.50608887112705
1	Deaths	124	Central Latin America	1	Male	20	75-79 years	423	Larynx cancer	2	Percent	1990	0.0052227311187660035	0.005532827837016978	0.004925629360302359
1	Deaths	124	Central Latin America	2	Female	20	75-79 years	423	Larynx cancer	2	Percent	1990	0.0013944730901235332	0.001509260068711228	0.001286195286502188
1	Deaths	124	Central Latin America	3	Both	20	75-79 years	423	Larynx cancer	2	Percent	1990	0.003391800144664559	0.0035776919146501356	0.003212646138948089
1	Deaths	124	Central Latin America	1	Male	20	75-79 years	423	Larynx cancer	3	Rate	1990	31.683718665242225	33.522062124477294	29.933257592185456
1	Deaths	124	Central Latin America	2	Female	20	75-79 years	423	Larynx cancer	3	Rate	1990	6.845435171785154	7.413028955202962	6.303480399189161
1	Deaths	124	Central Latin America	3	Both	20	75-79 years	423	Larynx cancer	3	Rate	1990	18.491063509841013	19.492729301415007	17.519280232290274
1	Deaths	124	Central Latin America	1	Male	30	80-84 years	423	Larynx cancer	1	Number	1990	113.84261338461432	121.92196640566323	105.02650526644025
1	Deaths	124	Central Latin America	2	Female	30	80-84 years	423	Larynx cancer	1	Number	1990	34.46759591915931	37.44109378208998	30.542670790122063
1	Deaths	124	Central Latin America	3	Both	30	80-84 years	423	Larynx cancer	1	Number	1990	148.31020930377343	157.42559332940544	136.63677618903284
1	Deaths	124	Central Latin America	1	Male	30	80-84 years	423	Larynx cancer	2	Percent	1990	0.003965145493699706	0.004248529608665836	0.0036534422688632973
1	Deaths	124	Central Latin America	2	Female	30	80-84 years	423	Larynx cancer	2	Percent	1990	0.0011662943124693833	0.0012676127149928522	0.0010367481942536
1	Deaths	124	Central Latin America	3	Both	30	80-84 years	423	Larynx cancer	2	Percent	1990	0.0025454847896993955	0.0027017695046752414	0.00234913333325218
1	Deaths	124	Central Latin America	1	Male	30	80-84 years	423	Larynx cancer	3	Rate	1990	33.55052386326427	35.93158766945647	30.952331174199625
1	Deaths	124	Central Latin America	2	Female	30	80-84 years	423	Larynx cancer	3	Rate	1990	8.399626811367073	9.124257343522391	7.443136941177311
1	Deaths	124	Central Latin America	3	Both	30	80-84 years	423	Larynx cancer	3	Rate	1990	19.783565505152374	20.999495263611145	18.22640952931213
1	Deaths	124	Central Latin America	1	Male	31	85-89 years	423	Larynx cancer	1	Number	1990	66.30832147673478	70.73777630250197	60.16392194023334
1	Deaths	124	Central Latin America	2	Female	31	85-89 years	423	Larynx cancer	1	Number	1990	32.41173048453529	34.75009017627787	29.242288320616343
1	Deaths	124	Central Latin America	3	Both	31	85-89 years	423	Larynx cancer	1	Number	1990	98.72005196127012	104.42772045366368	90.02874774176294
1	Deaths	124	Central Latin America	1	Male	31	85-89 years	423	Larynx cancer	2	Percent	1990	0.00296028714531285	0.0031550777232010607	0.0026865987711945866
1	Deaths	124	Central Latin America	2	Female	31	85-89 years	423	Larynx cancer	2	Percent	1990	0.0009372261553963087	0.0010040574660484499	0.0008444574854925975
1	Deaths	124	Central Latin America	3	Both	31	85-89 years	423	Larynx cancer	2	Percent	1990	0.0017324814338046297	0.0018336505875742382	0.001576245100964199
1	Deaths	124	Central Latin America	1	Male	31	85-89 years	423	Larynx cancer	3	Rate	1990	41.946141539557146	44.74818108643204	38.05924096819961
1	Deaths	124	Central Latin America	2	Female	31	85-89 years	423	Larynx cancer	3	Rate	1990	17.496901768676032	18.759224058001905	15.785934246283196
1	Deaths	124	Central Latin America	3	Both	31	85-89 years	423	Larynx cancer	3	Rate	1990	28.754332831182563	30.416813717889635	26.222804035362895
1	Deaths	124	Central Latin America	1	Male	32	90-94 years	423	Larynx cancer	1	Number	1990	19.645633559965873	21.08181955685671	17.229701468440787
1	Deaths	124	Central Latin America	2	Female	32	90-94 years	423	Larynx cancer	1	Number	1990	7.350346616155027	8.32956620892654	6.245082457529309
1	Deaths	124	Central Latin America	3	Both	32	90-94 years	423	Larynx cancer	1	Number	1990	26.995980176120877	28.900905732719316	23.485538512231305
1	Deaths	124	Central Latin America	1	Male	32	90-94 years	423	Larynx cancer	2	Percent	1990	0.002041388626662836	0.002193606133491402	0.0017921503661558014
1	Deaths	124	Central Latin America	2	Female	32	90-94 years	423	Larynx cancer	2	Percent	1990	0.0007369627791205203	0.0008330957671950736	0.0006265871930531398
1	Deaths	124	Central Latin America	3	Both	32	90-94 years	423	Larynx cancer	2	Percent	1990	0.001377521256160854	0.0014749925880992187	0.0011999639013151695
1	Deaths	124	Central Latin America	1	Male	32	90-94 years	423	Larynx cancer	3	Rate	1990	43.478471055469015	46.65694687837834	38.13168327218232
1	Deaths	124	Central Latin America	2	Female	32	90-94 years	423	Larynx cancer	3	Rate	1990	17.175968367024712	19.464165866833547	14.593235440656661
1	Deaths	124	Central Latin America	3	Both	32	90-94 years	423	Larynx cancer	3	Rate	1990	30.684536426710284	32.84973869942937	26.69445070258679
1	Deaths	124	Central Latin America	1	Male	235	95+ years	423	Larynx cancer	1	Number	1990	4.968537396526511	5.581968254065768	4.105619833555513
1	Deaths	124	Central Latin America	2	Female	235	95+ years	423	Larynx cancer	1	Number	1990	1.1616642947180265	1.3623126622837702	0.8994950511095907
1	Deaths	124	Central Latin America	3	Both	235	95+ years	423	Larynx cancer	1	Number	1990	6.130201691244532	6.811088163503781	5.003150454468958
1	Deaths	124	Central Latin America	1	Male	235	95+ years	423	Larynx cancer	2	Percent	1990	0.0014579786750618785	0.0016373429293177158	0.001205817781182855
1	Deaths	124	Central Latin America	2	Female	235	95+ years	423	Larynx cancer	2	Percent	1990	0.00045201854390320665	0.0005301277250016835	0.00034983226841984604
1	Deaths	124	Central Latin America	3	Both	235	95+ years	423	Larynx cancer	2	Percent	1990	0.0010255020022353148	0.0011391121806938254	0.0008367070072820572
1	Deaths	124	Central Latin America	1	Male	235	95+ years	423	Larynx cancer	3	Rate	1990	38.14713278432241	42.85689473416914	31.521877054217388
1	Deaths	124	Central Latin America	2	Female	235	95+ years	423	Larynx cancer	3	Rate	1990	10.845525189233785	12.718817615029772	8.397861825277303
1	Deaths	124	Central Latin America	3	Both	235	95+ years	423	Larynx cancer	3	Rate	1990	25.826959970028703	28.6955813545893	21.078615846547724
1	Deaths	174	Eastern Sub-Saharan Africa	1	Male	17	60-64 years	423	Larynx cancer	1	Number	1990	177.14687775797353	219.94893009260622	138.74608688459676
1	Deaths	174	Eastern Sub-Saharan Africa	2	Female	17	60-64 years	423	Larynx cancer	1	Number	1990	40.71248091723153	52.871653634399536	22.461507711392617
1	Deaths	174	Eastern Sub-Saharan Africa	3	Both	17	60-64 years	423	Larynx cancer	1	Number	1990	217.85935867520504	264.58993256758987	168.86765408109247
1	Deaths	174	Eastern Sub-Saharan Africa	1	Male	17	60-64 years	423	Larynx cancer	2	Percent	1990	0.0026378850179813616	0.0032422901182788083	0.002066722839474959
1	Deaths	174	Eastern Sub-Saharan Africa	2	Female	17	60-64 years	423	Larynx cancer	2	Percent	1990	0.0008528167335069713	0.0011043932738979817	0.0004851434686279112
1	Deaths	174	Eastern Sub-Saharan Africa	3	Both	17	60-64 years	423	Larynx cancer	2	Percent	1990	0.0018961693110709763	0.002294641243303607	0.001472310946575384
1	Deaths	174	Eastern Sub-Saharan Africa	1	Male	17	60-64 years	423	Larynx cancer	3	Rate	1990	11.752639121053285	14.592300091068516	9.2049756069696
1	Deaths	174	Eastern Sub-Saharan Africa	2	Female	17	60-64 years	423	Larynx cancer	3	Rate	1990	2.728731251951792	3.5436929993989463	1.5054699855466596
1	Deaths	174	Eastern Sub-Saharan Africa	3	Both	17	60-64 years	423	Larynx cancer	3	Rate	1990	7.263703715365059	8.821759542148733	5.630258960701766
1	Deaths	174	Eastern Sub-Saharan Africa	1	Male	18	65-69 years	423	Larynx cancer	1	Number	1990	177.02433303088768	225.53272127897776	140.40550176709434
1	Deaths	174	Eastern Sub-Saharan Africa	2	Female	18	65-69 years	423	Larynx cancer	1	Number	1990	38.276326874653144	49.352870393138964	22.398570214492402
1	Deaths	174	Eastern Sub-Saharan Africa	3	Both	18	65-69 years	423	Larynx cancer	1	Number	1990	215.30065990554058	270.7627109500275	170.06936227156672
1	Deaths	174	Eastern Sub-Saharan Africa	1	Male	18	65-69 years	423	Larynx cancer	2	Percent	1990	0.0023880366413433153	0.002990044662019285	0.0019190625277036644
1	Deaths	174	Eastern Sub-Saharan Africa	2	Female	18	65-69 years	423	Larynx cancer	2	Percent	1990	0.0007494727492190898	0.0009572093472414181	0.00044046397021049467
1	Deaths	174	Eastern Sub-Saharan Africa	3	Both	18	65-69 years	423	Larynx cancer	2	Percent	1990	0.0017196466802217574	0.0021382033885478735	0.0013739893432751992
1	Deaths	174	Eastern Sub-Saharan Africa	1	Male	18	65-69 years	423	Larynx cancer	3	Rate	1990	15.11396725238676	19.255511970534492	11.987528038829154
1	Deaths	174	Eastern Sub-Saharan Africa	2	Female	18	65-69 years	423	Larynx cancer	3	Rate	1990	3.4145820387897627	4.402706282632515	1.998147727169291
1	Deaths	174	Eastern Sub-Saharan Africa	3	Both	18	65-69 years	423	Larynx cancer	3	Rate	1990	9.392629598193613	11.81219720400365	7.419385182185036
1	Deaths	174	Eastern Sub-Saharan Africa	1	Male	19	70-74 years	423	Larynx cancer	1	Number	1990	145.92937470453828	181.06380128120665	114.01749022313531
1	Deaths	174	Eastern Sub-Saharan Africa	2	Female	19	70-74 years	423	Larynx cancer	1	Number	1990	29.544257436886294	37.68500227136087	17.51312464423637
1	Deaths	174	Eastern Sub-Saharan Africa	3	Both	19	70-74 years	423	Larynx cancer	1	Number	1990	175.47363214142453	215.6379288695514	138.107364630282
1	Deaths	174	Eastern Sub-Saharan Africa	1	Male	19	70-74 years	423	Larynx cancer	2	Percent	1990	0.0019679856223194414	0.0024405620903547986	0.001554605036931713
1	Deaths	174	Eastern Sub-Saharan Africa	2	Female	19	70-74 years	423	Larynx cancer	2	Percent	1990	0.0005538434728601269	0.000709427286473625	0.0003263070870644722
1	Deaths	174	Eastern Sub-Saharan Africa	3	Both	19	70-74 years	423	Larynx cancer	2	Percent	1990	0.0013762901089268587	0.0016761357102044407	0.001088371168195276
1	Deaths	174	Eastern Sub-Saharan Africa	1	Male	19	70-74 years	423	Larynx cancer	3	Rate	1990	17.498627951873264	21.711654014736343	13.672022137150618
1	Deaths	174	Eastern Sub-Saharan Africa	2	Female	19	70-74 years	423	Larynx cancer	3	Rate	1990	3.8213827923704917	4.874342146451272	2.2652237342262236
1	Deaths	174	Eastern Sub-Saharan Africa	3	Both	19	70-74 years	423	Larynx cancer	3	Rate	1990	10.918803078759378	13.418016444433759	8.593696384589045
1	Deaths	174	Eastern Sub-Saharan Africa	1	Male	20	75-79 years	423	Larynx cancer	1	Number	1990	77.07058528582654	94.58890767024039	60.944959487138796
1	Deaths	174	Eastern Sub-Saharan Africa	2	Female	20	75-79 years	423	Larynx cancer	1	Number	1990	19.71878778135861	26.400242353123026	12.34490833396326
1	Deaths	174	Eastern Sub-Saharan Africa	3	Both	20	75-79 years	423	Larynx cancer	1	Number	1990	96.7893730671852	117.1639218199726	75.35406342755932
1	Deaths	174	Eastern Sub-Saharan Africa	1	Male	20	75-79 years	423	Larynx cancer	2	Percent	1990	0.0014382815566612527	0.0017654425970368996	0.0011373179423599558
1	Deaths	174	Eastern Sub-Saharan Africa	2	Female	20	75-79 years	423	Larynx cancer	2	Percent	1990	0.00043770296844384475	0.0005669237780567681	0.0002764632401262844
1	Deaths	174	Eastern Sub-Saharan Africa	3	Both	20	75-79 years	423	Larynx cancer	2	Percent	1990	0.000981263045241215	0.0011876424119403965	0.0007716463637833748
1	Deaths	174	Eastern Sub-Saharan Africa	1	Male	20	75-79 years	423	Larynx cancer	3	Rate	1990	17.010197892029705	20.876655236165824	13.451121689984271
1	Deaths	174	Eastern Sub-Saharan Africa	2	Female	20	75-79 years	423	Larynx cancer	3	Rate	1990	4.300918660823527	5.758228966496197	2.692581674310219
1	Deaths	174	Eastern Sub-Saharan Africa	3	Both	20	75-79 years	423	Larynx cancer	3	Rate	1990	10.617956469680994	12.85307862091471	8.266467071049432
1	Deaths	174	Eastern Sub-Saharan Africa	1	Male	30	80-84 years	423	Larynx cancer	1	Number	1990	36.94444077705592	45.62924524802391	29.505361080820474
1	Deaths	174	Eastern Sub-Saharan Africa	2	Female	30	80-84 years	423	Larynx cancer	1	Number	1990	8.580361846967484	11.201912142480426	5.424477074343112
1	Deaths	174	Eastern Sub-Saharan Africa	3	Both	30	80-84 years	423	Larynx cancer	1	Number	1990	45.5248026240234	55.03313585666165	36.90386564234254
1	Deaths	174	Eastern Sub-Saharan Africa	1	Male	30	80-84 years	423	Larynx cancer	2	Percent	1990	0.001223734551742338	0.0015091635594093446	0.0009923197818756287
1	Deaths	174	Eastern Sub-Saharan Africa	2	Female	30	80-84 years	423	Larynx cancer	2	Percent	1990	0.0002887958604660339	0.0003764822906327118	0.00018307760859321372
1	Deaths	174	Eastern Sub-Saharan Africa	3	Both	30	80-84 years	423	Larynx cancer	2	Percent	1990	0.0007599648486334682	0.0009185128717733008	0.0006229256031931764
1	Deaths	174	Eastern Sub-Saharan Africa	1	Male	30	80-84 years	423	Larynx cancer	3	Rate	1990	19.41252947318323	23.9759771588281	15.503650334154143
1	Deaths	174	Eastern Sub-Saharan Africa	2	Female	30	80-84 years	423	Larynx cancer	3	Rate	1990	3.9065996979183413	5.100179616246387	2.469739724028452
1	Deaths	174	Eastern Sub-Saharan Africa	3	Both	30	80-84 years	423	Larynx cancer	3	Rate	1990	11.104966030483224	13.424354835460544	9.002041760318821
1	Deaths	174	Eastern Sub-Saharan Africa	1	Male	31	85-89 years	423	Larynx cancer	1	Number	1990	9.663419097547148	12.126110054444913	7.364663190549085
1	Deaths	174	Eastern Sub-Saharan Africa	2	Female	31	85-89 years	423	Larynx cancer	1	Number	1990	2.827289662293724	3.675654526070734	1.793905859052425
1	Deaths	174	Eastern Sub-Saharan Africa	3	Both	31	85-89 years	423	Larynx cancer	1	Number	1990	12.490708759840873	15.398251129354533	9.843217202905683
1	Deaths	174	Eastern Sub-Saharan Africa	1	Male	31	85-89 years	423	Larynx cancer	2	Percent	1990	0.0007217606253343102	0.0009052736789274792	0.0005493386984477042
1	Deaths	174	Eastern Sub-Saharan Africa	2	Female	31	85-89 years	423	Larynx cancer	2	Percent	1990	0.0001815647277752035	0.00023668598253927579	0.00011485833308647114
1	Deaths	174	Eastern Sub-Saharan Africa	3	Both	31	85-89 years	423	Larynx cancer	2	Percent	1990	0.0004312998240198009	0.0005308315069114885	0.0003402312553446914
1	Deaths	174	Eastern Sub-Saharan Africa	1	Male	31	85-89 years	423	Larynx cancer	3	Rate	1990	15.119346838337682	18.972463251598306	11.522722547934798
1	Deaths	174	Eastern Sub-Saharan Africa	2	Female	31	85-89 years	423	Larynx cancer	3	Rate	1990	3.4608914529973727	4.499376736350735	2.195924081595375
1	Deaths	174	Eastern Sub-Saharan Africa	3	Both	31	85-89 years	423	Larynx cancer	3	Rate	1990	8.578383479187123	10.575228806961006	6.7601361507153035
1	Deaths	174	Eastern Sub-Saharan Africa	1	Male	32	90-94 years	423	Larynx cancer	1	Number	1990	1.8313839850950757	2.2716514681790763	1.407036982467589
1	Deaths	174	Eastern Sub-Saharan Africa	2	Female	32	90-94 years	423	Larynx cancer	1	Number	1990	0.4424665657381839	0.6445528909374346	0.2881875209825546
1	Deaths	174	Eastern Sub-Saharan Africa	3	Both	32	90-94 years	423	Larynx cancer	1	Number	1990	2.273850550833261	2.7493937853161867	1.791412120277035
1	Deaths	174	Eastern Sub-Saharan Africa	1	Male	32	90-94 years	423	Larynx cancer	2	Percent	1990	0.0004801952507743254	0.0005938355901229275	0.0003681472189699051
1	Deaths	174	Eastern Sub-Saharan Africa	2	Female	32	90-94 years	423	Larynx cancer	2	Percent	1990	8.502953394802787e-05	0.0001239986492414176	5.514926822285971e-05
1	Deaths	174	Eastern Sub-Saharan Africa	3	Both	32	90-94 years	423	Larynx cancer	2	Percent	1990	0.0002521619974014187	0.00030639622008542434	0.000198847925257264
1	Deaths	174	Eastern Sub-Saharan Africa	1	Male	32	90-94 years	423	Larynx cancer	3	Rate	1990	13.715894613713957	17.01321644734991	10.537806995249898
1	Deaths	174	Eastern Sub-Saharan Africa	2	Female	32	90-94 years	423	Larynx cancer	3	Rate	1990	2.1873033251300895	3.1863033068218	1.424635377487778
1	Deaths	174	Eastern Sub-Saharan Africa	3	Both	32	90-94 years	423	Larynx cancer	3	Rate	1990	6.771213729165259	8.187315977821164	5.33457853638086
1	Deaths	174	Eastern Sub-Saharan Africa	1	Male	235	95+ years	423	Larynx cancer	1	Number	1990	0.3363210134396604	0.43990741947599377	0.2413142798228533
1	Deaths	174	Eastern Sub-Saharan Africa	2	Female	235	95+ years	423	Larynx cancer	1	Number	1990	0.06973514998504203	0.10239655910704669	0.04390063415672197
1	Deaths	174	Eastern Sub-Saharan Africa	3	Both	235	95+ years	423	Larynx cancer	1	Number	1990	0.4060561634247019	0.5157804515338508	0.3020391381416867
1	Deaths	174	Eastern Sub-Saharan Africa	1	Male	235	95+ years	423	Larynx cancer	2	Percent	1990	0.00039492558414617703	0.0005168050140563305	0.00028222172891486627
1	Deaths	174	Eastern Sub-Saharan Africa	2	Female	235	95+ years	423	Larynx cancer	2	Percent	1990	4.4961798618030565e-05	6.621599389063757e-05	2.7962531119867742e-05
1	Deaths	174	Eastern Sub-Saharan Africa	3	Both	235	95+ years	423	Larynx cancer	2	Percent	1990	0.0001690105460037576	0.00021354705246222377	0.00012612618909931935
1	Deaths	174	Eastern Sub-Saharan Africa	1	Male	235	95+ years	423	Larynx cancer	3	Rate	1990	15.390677225817276	20.1309844816221	11.042991791532568
1	Deaths	174	Eastern Sub-Saharan Africa	2	Female	235	95+ years	423	Larynx cancer	3	Rate	1990	1.5457252416619103	2.2696867520187105	0.9730862894188299
1	Deaths	174	Eastern Sub-Saharan Africa	3	Both	235	95+ years	423	Larynx cancer	3	Rate	1990	6.063517427381036	7.701997995057918	4.51026173923076
1	Deaths	44635	High SDI	1	Male	17	60-64 years	423	Larynx cancer	1	Number	1990	2483.049253101063	2603.1101585638894	2372.178460526011
1	Deaths	44635	High SDI	2	Female	17	60-64 years	423	Larynx cancer	1	Number	1990	301.74900344647637	314.2729801857004	285.6419678348904
1	Deaths	44635	High SDI	3	Both	17	60-64 years	423	Larynx cancer	1	Number	1990	2784.7982565475395	2907.811884815383	2669.2209171556724
1	Deaths	44635	High SDI	1	Male	17	60-64 years	423	Larynx cancer	2	Percent	1990	0.007178807881442278	0.0075104559233349745	0.006853191953714152
1	Deaths	44635	High SDI	2	Female	17	60-64 years	423	Larynx cancer	2	Percent	1990	0.0015529893134388398	0.0016168796476210378	0.0014760295550840963
1	Deaths	44635	High SDI	3	Both	17	60-64 years	423	Larynx cancer	2	Percent	1990	0.0051552308512077686	0.005381113009396204	0.004945434006997517
1	Deaths	44635	High SDI	1	Male	17	60-64 years	423	Larynx cancer	3	Rate	1990	13.143390515912385	13.77890242298439	12.55652413708292
1	Deaths	44635	High SDI	2	Female	17	60-64 years	423	Larynx cancer	3	Rate	1990	1.4358466778354868	1.4954409438940774	1.3592027343310447
1	Deaths	44635	High SDI	3	Both	17	60-64 years	423	Larynx cancer	3	Rate	1990	6.97814918647221	7.286396811952438	6.688535418237576
1	Deaths	44635	High SDI	1	Male	18	65-69 years	423	Larynx cancer	1	Number	1990	2558.286773643953	2701.8122274046887	2439.263460493308
1	Deaths	44635	High SDI	2	Female	18	65-69 years	423	Larynx cancer	1	Number	1990	370.69183275274855	388.2693441085327	349.358027914175
1	Deaths	44635	High SDI	3	Both	18	65-69 years	423	Larynx cancer	1	Number	1990	2928.9786063967026	3081.471637553731	2802.212061412417
1	Deaths	44635	High SDI	1	Male	18	65-69 years	423	Larynx cancer	2	Percent	1990	0.005872847001557964	0.006192337398717741	0.005600908154297201
1	Deaths	44635	High SDI	2	Female	18	65-69 years	423	Larynx cancer	2	Percent	1990	0.0012777940169337657	0.0013378891619895597	0.0012042545883700938
1	Deaths	44635	High SDI	3	Both	18	65-69 years	423	Larynx cancer	2	Percent	1990	0.004035994068536881	0.0042372842542919365	0.0038590821703375928
1	Deaths	44635	High SDI	1	Male	18	65-69 years	423	Larynx cancer	3	Rate	1990	16.636467767657756	17.56980980340141	15.862462471132643
1	Deaths	44635	High SDI	2	Female	18	65-69 years	423	Larynx cancer	3	Rate	1990	1.8944061677232233	1.9842353546204547	1.785380589341644
1	Deaths	44635	High SDI	3	Both	18	65-69 years	423	Larynx cancer	3	Rate	1990	8.38161196380307	8.817988457489633	8.018854793870243
1	Deaths	44635	High SDI	1	Male	19	70-74 years	423	Larynx cancer	1	Number	1990	1937.8391442290024	2022.7324597414922	1855.8688872776709
1	Deaths	44635	High SDI	2	Female	19	70-74 years	423	Larynx cancer	1	Number	1990	320.2154310402237	336.2344659051363	299.08683325327024
1	Deaths	44635	High SDI	3	Both	19	70-74 years	423	Larynx cancer	1	Number	1990	2258.054575269227	2353.6507857849133	2160.5717582152492
1	Deaths	44635	High SDI	1	Male	19	70-74 years	423	Larynx cancer	2	Percent	1990	0.004247229641612631	0.004421182007723017	0.0040718987382173805
1	Deaths	44635	High SDI	2	Female	19	70-74 years	423	Larynx cancer	2	Percent	1990	0.0009172595470188337	0.0009636029078143287	0.0008555967389709321
1	Deaths	44635	High SDI	3	Both	19	70-74 years	423	Larynx cancer	2	Percent	1990	0.002803774741965159	0.0029190228070799335	0.0026844268740247495
1	Deaths	44635	High SDI	1	Male	19	70-74 years	423	Larynx cancer	3	Rate	1990	18.47205241107	19.281280451573917	17.690687824095317
1	Deaths	44635	High SDI	2	Female	19	70-74 years	423	Larynx cancer	3	Rate	1990	2.1994737701302376	2.3095042171131324	2.0543471081168785
1	Deaths	44635	High SDI	3	Both	19	70-74 years	423	Larynx cancer	3	Rate	1990	9.014411788020855	9.396042779760721	8.625249247484794
1	Deaths	44635	High SDI	1	Male	20	75-79 years	423	Larynx cancer	1	Number	1990	1723.8493015906047	1809.9311762894936	1637.4738069915036
1	Deaths	44635	High SDI	2	Female	20	75-79 years	423	Larynx cancer	1	Number	1990	318.41194871859665	335.6810677775856	290.21423608800154
1	Deaths	44635	High SDI	3	Both	20	75-79 years	423	Larynx cancer	1	Number	1990	2042.2612503092	2137.7579492084824	1938.0079210880585
1	Deaths	44635	High SDI	1	Male	20	75-79 years	423	Larynx cancer	2	Percent	1990	0.003017050319785999	0.0031662451254951163	0.0028654513430178027
1	Deaths	44635	High SDI	2	Female	20	75-79 years	423	Larynx cancer	2	Percent	1990	0.000582189362739934	0.0006137470860542981	0.0005320233320639833
1	Deaths	44635	High SDI	3	Both	20	75-79 years	423	Larynx cancer	2	Percent	1990	0.0018262381787078803	0.0019102753879388509	0.001733791454200436
1	Deaths	44635	High SDI	1	Male	20	75-79 years	423	Larynx cancer	3	Rate	1990	21.218211747912157	22.27776111996743	20.155048319100068
1	Deaths	44635	High SDI	2	Female	20	75-79 years	423	Larynx cancer	3	Rate	1990	2.4403503050853974	2.572703064250864	2.22423939311206
1	Deaths	44635	High SDI	3	Both	20	75-79 years	423	Larynx cancer	3	Rate	1990	9.645964833862628	10.097012807863484	9.153557730056491
1	Deaths	44635	High SDI	1	Male	30	80-84 years	423	Larynx cancer	1	Number	1990	1195.9697070868003	1275.5150371575457	1105.3125577569456
1	Deaths	44635	High SDI	2	Female	30	80-84 years	423	Larynx cancer	1	Number	1990	231.51210290380502	249.42871314454234	198.93053113558793
1	Deaths	44635	High SDI	3	Both	30	80-84 years	423	Larynx cancer	1	Number	1990	1427.4818099906042	1517.2259722478361	1303.7725596886605
1	Deaths	44635	High SDI	1	Male	30	80-84 years	423	Larynx cancer	2	Percent	1990	0.002312022836708657	0.0024681303560886944	0.0021370774588473284
1	Deaths	44635	High SDI	2	Female	30	80-84 years	423	Larynx cancer	2	Percent	1990	0.0003532097458601039	0.00038061364977149537	0.000304524285015249
1	Deaths	44635	High SDI	3	Both	30	80-84 years	423	Larynx cancer	2	Percent	1990	0.0012172278862360322	0.001292489673835515	0.0011138277999498257
1	Deaths	44635	High SDI	1	Male	30	80-84 years	423	Larynx cancer	3	Rate	1990	25.710201355301685	27.420216618125004	23.76131122057933
1	Deaths	44635	High SDI	2	Female	30	80-84 years	423	Larynx cancer	3	Rate	1990	2.57831262845793	2.777847002097331	2.2154569639317967
1	Deaths	44635	High SDI	3	Both	30	80-84 years	423	Larynx cancer	3	Rate	1990	10.472363555809704	11.130749174170392	9.564801557252853
1	Deaths	44635	High SDI	1	Male	31	85-89 years	423	Larynx cancer	1	Number	1990	554.5830860013715	597.2440213131979	500.18407311119057
1	Deaths	44635	High SDI	2	Female	31	85-89 years	423	Larynx cancer	1	Number	1990	135.94255144412415	149.27532352206518	112.59285995377662
1	Deaths	44635	High SDI	3	Both	31	85-89 years	423	Larynx cancer	1	Number	1990	690.5256374454965	740.5181304073303	616.9241787981898
1	Deaths	44635	High SDI	1	Male	31	85-89 years	423	Larynx cancer	2	Percent	1990	0.001684333286476359	0.0018139980112753917	0.0015174014154568612
1	Deaths	44635	High SDI	2	Female	31	85-89 years	423	Larynx cancer	2	Percent	1990	0.0002358718145046551	0.0002589833048295135	0.00019521903312845606
1	Deaths	44635	High SDI	3	Both	31	85-89 years	423	Larynx cancer	2	Percent	1990	0.0007625075880700689	0.0008177474450655146	0.0006807818639294197
1	Deaths	44635	High SDI	1	Male	31	85-89 years	423	Larynx cancer	3	Rate	1990	29.0104096716181	31.24201615513682	26.164780784782774
1	Deaths	44635	High SDI	2	Female	31	85-89 years	423	Larynx cancer	3	Rate	1990	2.9535755977432054	3.243252007677766	2.446265132637882
1	Deaths	44635	High SDI	3	Both	31	85-89 years	423	Larynx cancer	3	Rate	1990	10.600130448684153	11.367555896942319	9.470288165404032
1	Deaths	44635	High SDI	1	Male	32	90-94 years	423	Larynx cancer	1	Number	1990	158.11951287043496	171.57350031576746	136.61901365265052
1	Deaths	44635	High SDI	2	Female	32	90-94 years	423	Larynx cancer	1	Number	1990	53.02425378108586	59.84219628199357	41.74547522665926
1	Deaths	44635	High SDI	3	Both	32	90-94 years	423	Larynx cancer	1	Number	1990	211.14376665152088	229.45921303082554	180.91520844324486
1	Deaths	44635	High SDI	1	Male	32	90-94 years	423	Larynx cancer	2	Percent	1990	0.0011846569415600368	0.0012848748518236872	0.0010232631112551483
1	Deaths	44635	High SDI	2	Female	32	90-94 years	423	Larynx cancer	2	Percent	1990	0.0001606742297636373	0.00018133258250889635	0.00012657770239412204
1	Deaths	44635	High SDI	3	Both	32	90-94 years	423	Larynx cancer	2	Percent	1990	0.0004555586369055759	0.0004947789234669065	0.00039035648617733083
1	Deaths	44635	High SDI	1	Male	32	90-94 years	423	Larynx cancer	3	Rate	1990	30.42912254798208	33.01825924149379	26.291484418038912
1	Deaths	44635	High SDI	2	Female	32	90-94 years	423	Larynx cancer	3	Rate	1990	3.285512182259384	3.7079685403848135	2.586651534553428
1	Deaths	44635	High SDI	3	Both	32	90-94 years	423	Larynx cancer	3	Rate	1990	9.896530188106926	10.7549944036317	8.479685904255108
1	Deaths	44635	High SDI	1	Male	235	95+ years	423	Larynx cancer	1	Number	1990	31.990136309594465	35.59219850527549	25.391797645265118
1	Deaths	44635	High SDI	2	Female	235	95+ years	423	Larynx cancer	1	Number	1990	15.386917453214863	17.53618660436566	11.37785643940057
1	Deaths	44635	High SDI	3	Both	235	95+ years	423	Larynx cancer	1	Number	1990	47.37705376280933	52.78858414472072	36.61875504421079
1	Deaths	44635	High SDI	1	Male	235	95+ years	423	Larynx cancer	2	Percent	1990	0.0008406799081456563	0.0009347920562370631	0.0006670601438720346
1	Deaths	44635	High SDI	2	Female	235	95+ years	423	Larynx cancer	2	Percent	1990	0.0001159590305223711	0.00013220207695121815	8.576214524744784e-05
1	Deaths	44635	High SDI	3	Both	235	95+ years	423	Larynx cancer	2	Percent	1990	0.00027747179831966385	0.0003091227100536268	0.00021466485799681367
1	Deaths	44635	High SDI	1	Male	235	95+ years	423	Larynx cancer	3	Rate	1990	27.72369534025837	30.845359904087417	22.005359878622638
1	Deaths	44635	High SDI	2	Female	235	95+ years	423	Larynx cancer	3	Rate	1990	3.4876684908868087	3.974831583799712	2.578956540072941
1	Deaths	44635	High SDI	3	Both	235	95+ years	423	Larynx cancer	3	Rate	1990	8.512329700562347	9.484630152719232	6.579364722023813
1	Deaths	44637	Low SDI	1	Male	17	60-64 years	423	Larynx cancer	1	Number	1990	791.512406419136	994.1662294720066	620.9726886439378
1	Deaths	44637	Low SDI	2	Female	17	60-64 years	423	Larynx cancer	1	Number	1990	124.03078838955622	164.51534739957972	71.8076259952563
1	Deaths	44637	Low SDI	3	Both	17	60-64 years	423	Larynx cancer	1	Number	1990	915.5431948086916	1138.7220480274277	725.4945264834297
1	Deaths	44637	Low SDI	1	Male	17	60-64 years	423	Larynx cancer	2	Percent	1990	0.004371918354162056	0.005427554681692445	0.003434143333028972
1	Deaths	44637	Low SDI	2	Female	17	60-64 years	423	Larynx cancer	2	Percent	1990	0.0009463283034266473	0.0012615227389730702	0.0005385952493705441
1	Deaths	44637	Low SDI	3	Both	17	60-64 years	423	Larynx cancer	2	Percent	1990	0.002933484319521035	0.0035986323501178805	0.0023518270734841566
1	Deaths	44637	Low SDI	1	Male	17	60-64 years	423	Larynx cancer	3	Rate	1990	16.22276427398564	20.376338082742606	12.727398164267276
1	Deaths	44637	Low SDI	2	Female	17	60-64 years	423	Larynx cancer	3	Rate	1990	2.784768234464872	3.6937370105347083	1.612241593078203
1	Deaths	44637	Low SDI	3	Both	17	60-64 years	423	Larynx cancer	3	Rate	1990	9.80982276544263	12.201129923296628	7.7734974848328235
1	Deaths	44637	Low SDI	1	Male	18	65-69 years	423	Larynx cancer	1	Number	1990	742.6375318771658	952.210362750531	580.3444260170401
1	Deaths	44637	Low SDI	2	Female	18	65-69 years	423	Larynx cancer	1	Number	1990	118.88961974360917	158.0298562378258	69.58200552092342
1	Deaths	44637	Low SDI	3	Both	18	65-69 years	423	Larynx cancer	1	Number	1990	861.5271516207757	1091.4159923508748	671.9872221509174
1	Deaths	44637	Low SDI	1	Male	18	65-69 years	423	Larynx cancer	2	Percent	1990	0.003797386821936336	0.004812092154187729	0.0029688542048764257
1	Deaths	44637	Low SDI	2	Female	18	65-69 years	423	Larynx cancer	2	Percent	1990	0.0008122918726099362	0.0010668000219218137	0.0004952726036442527
1	Deaths	44637	Low SDI	3	Both	18	65-69 years	423	Larynx cancer	2	Percent	1990	0.0025196344252808324	0.0031567591343699877	0.0019813209701666596
1	Deaths	44637	Low SDI	1	Male	18	65-69 years	423	Larynx cancer	3	Rate	1990	20.706691939141113	26.55013488598409	16.181532352340316
1	Deaths	44637	Low SDI	2	Female	18	65-69 years	423	Larynx cancer	3	Rate	1990	3.5309181175660904	4.693349038459665	2.066524936998285
1	Deaths	44637	Low SDI	3	Both	18	65-69 years	423	Larynx cancer	3	Rate	1990	12.389721254092098	15.695779166154342	9.663925684870735
1	Deaths	44637	Low SDI	1	Male	19	70-74 years	423	Larynx cancer	1	Number	1990	542.9843405937571	686.6097132618717	428.37849833765097
1	Deaths	44637	Low SDI	2	Female	19	70-74 years	423	Larynx cancer	1	Number	1990	93.70974648606014	120.43584286018796	58.64821670908646
1	Deaths	44637	Low SDI	3	Both	19	70-74 years	423	Larynx cancer	1	Number	1990	636.6940870798176	788.2634698235782	509.3125284966494
1	Deaths	44637	Low SDI	1	Male	19	70-74 years	423	Larynx cancer	2	Percent	1990	0.0028903113076279774	0.0036582837333309906	0.002243628434521699
1	Deaths	44637	Low SDI	2	Female	19	70-74 years	423	Larynx cancer	2	Percent	1990	0.0006172717949403509	0.0007990161440674689	0.00038311197658164807
1	Deaths	44637	Low SDI	3	Both	19	70-74 years	423	Larynx cancer	2	Percent	1990	0.0018744492423713446	0.0023103425086931514	0.0015033036014108138
1	Deaths	44637	Low SDI	1	Male	19	70-74 years	423	Larynx cancer	3	Rate	1990	22.482369653603676	28.42920546185213	17.737093008522468
1	Deaths	44637	Low SDI	2	Female	19	70-74 years	423	Larynx cancer	3	Rate	1990	4.0523757673818634	5.208116652022272	2.5361781575987496
1	Deaths	44637	Low SDI	3	Both	19	70-74 years	423	Larynx cancer	3	Rate	1990	13.467537794846022	16.673577291781363	10.77312616232501
1	Deaths	44637	Low SDI	1	Male	20	75-79 years	423	Larynx cancer	1	Number	1990	326.937054414546	410.8369288933958	255.84048304227687
1	Deaths	44637	Low SDI	2	Female	20	75-79 years	423	Larynx cancer	1	Number	1990	56.81666881680585	72.3521173919802	34.743642209257835
1	Deaths	44637	Low SDI	3	Both	20	75-79 years	423	Larynx cancer	1	Number	1990	383.75372323135093	473.1106713239673	306.2024903976832
1	Deaths	44637	Low SDI	1	Male	20	75-79 years	423	Larynx cancer	2	Percent	1990	0.0022478573684612544	0.002779347915785476	0.0017895288606382554
1	Deaths	44637	Low SDI	2	Female	20	75-79 years	423	Larynx cancer	2	Percent	1990	0.00043866406917297406	0.000559306298273563	0.00027000528436058464
1	Deaths	44637	Low SDI	3	Both	20	75-79 years	423	Larynx cancer	2	Percent	1990	0.0013955741296289344	0.0017005869440187582	0.0010986920511583988
1	Deaths	44637	Low SDI	1	Male	20	75-79 years	423	Larynx cancer	3	Rate	1990	24.20759972884855	30.41984930796595	18.943352930774928
1	Deaths	44637	Low SDI	2	Female	20	75-79 years	423	Larynx cancer	3	Rate	1990	4.169966692329549	5.310165589201753	2.549952924025809
1	Deaths	44637	Low SDI	3	Both	20	75-79 years	423	Larynx cancer	3	Rate	1990	14.144597192720386	17.43816272870584	11.286172938241412
1	Deaths	44637	Low SDI	1	Male	30	80-84 years	423	Larynx cancer	1	Number	1990	162.13963745829238	208.8770358090703	124.26862717735769
1	Deaths	44637	Low SDI	2	Female	30	80-84 years	423	Larynx cancer	1	Number	1990	27.980377670405982	35.88014797670076	17.618689264518846
1	Deaths	44637	Low SDI	3	Both	30	80-84 years	423	Larynx cancer	1	Number	1990	190.12001512869818	239.22583208285647	145.2703252208264
1	Deaths	44637	Low SDI	1	Male	30	80-84 years	423	Larynx cancer	2	Percent	1990	0.0017779678890541763	0.0022650041318587576	0.0013696692937448266
1	Deaths	44637	Low SDI	2	Female	30	80-84 years	423	Larynx cancer	2	Percent	1990	0.00030746143865226455	0.0003940973470222411	0.00019332091790919738
1	Deaths	44637	Low SDI	3	Both	30	80-84 years	423	Larynx cancer	2	Percent	1990	0.0010434641568118975	0.00130563571446543	0.0007953515906422825
1	Deaths	44637	Low SDI	1	Male	30	80-84 years	423	Larynx cancer	3	Rate	1990	26.06847621573403	33.58281864545578	19.979653357546066
1	Deaths	44637	Low SDI	2	Female	30	80-84 years	423	Larynx cancer	3	Rate	1990	4.134069206391169	5.301251349016714	2.6031414444580343
1	Deaths	44637	Low SDI	3	Both	30	80-84 years	423	Larynx cancer	3	Rate	1990	14.638128493273904	18.418989008436217	11.18496485182089
1	Deaths	44637	Low SDI	1	Male	31	85-89 years	423	Larynx cancer	1	Number	1990	49.26234994532332	64.53986112465601	37.167977919810035
1	Deaths	44637	Low SDI	2	Female	31	85-89 years	423	Larynx cancer	1	Number	1990	9.022713146517852	11.599770415189251	5.611920809040918
1	Deaths	44637	Low SDI	3	Both	31	85-89 years	423	Larynx cancer	1	Number	1990	58.285063091841124	74.38323934775083	44.798625868114215
1	Deaths	44637	Low SDI	1	Male	31	85-89 years	423	Larynx cancer	2	Percent	1990	0.0011985259508612782	0.001553991342372779	0.0009178472768294301
1	Deaths	44637	Low SDI	2	Female	31	85-89 years	423	Larynx cancer	2	Percent	1990	0.00019066407052354057	0.00024328031233400823	0.0001182728302151084
1	Deaths	44637	Low SDI	3	Both	31	85-89 years	423	Larynx cancer	2	Percent	1990	0.0006591530752149354	0.0008344323862202901	0.0005058407035511067
1	Deaths	44637	Low SDI	1	Male	31	85-89 years	423	Larynx cancer	3	Rate	1990	23.64629334884607	30.979612027060565	17.840905073565192
1	Deaths	44637	Low SDI	2	Female	31	85-89 years	423	Larynx cancer	3	Rate	1990	3.6501827767944643	4.692743911584368	2.2703300381217697
1	Deaths	44637	Low SDI	3	Both	31	85-89 years	423	Larynx cancer	3	Rate	1990	12.795411227618532	16.329469085366366	9.834712531948703
1	Deaths	44637	Low SDI	1	Male	32	90-94 years	423	Larynx cancer	1	Number	1990	11.3396809221968	14.516996759650546	8.66657449272209
1	Deaths	44637	Low SDI	2	Female	32	90-94 years	423	Larynx cancer	1	Number	1990	1.6509107094603843	2.2546163285336633	1.0864879932800549
1	Deaths	44637	Low SDI	3	Both	32	90-94 years	423	Larynx cancer	1	Number	1990	12.990591631657177	16.259395114705384	9.932689039156559
1	Deaths	44637	Low SDI	1	Male	32	90-94 years	423	Larynx cancer	2	Percent	1990	0.0008776716102117368	0.0011179205366136779	0.0006763711069257932
1	Deaths	44637	Low SDI	2	Female	32	90-94 years	423	Larynx cancer	2	Percent	1990	9.663572288417629e-05	0.00013297968624029083	6.33757268054002e-05
1	Deaths	44637	Low SDI	3	Both	32	90-94 years	423	Larynx cancer	2	Percent	1990	0.0004329609794087693	0.0005398384589842461	0.0003330641309607581
1	Deaths	44637	Low SDI	1	Male	32	90-94 years	423	Larynx cancer	3	Rate	1990	23.9472589343041	30.657148356909687	18.3021643090858
1	Deaths	44637	Low SDI	2	Female	32	90-94 years	423	Larynx cancer	3	Rate	1990	2.512235710262171	3.4309109638847954	1.65333831796476
1	Deaths	44637	Low SDI	3	Both	32	90-94 years	423	Larynx cancer	3	Rate	1990	11.489232528188396	14.38025122622611	8.784740313363242
1	Deaths	44637	Low SDI	1	Male	235	95+ years	423	Larynx cancer	1	Number	1990	2.2949616466480784	3.1344406149213246	1.7157216473064274
1	Deaths	44637	Low SDI	2	Female	235	95+ years	423	Larynx cancer	1	Number	1990	0.30966730850728125	0.45517041551012966	0.19216902690111254
1	Deaths	44637	Low SDI	3	Both	235	95+ years	423	Larynx cancer	1	Number	1990	2.6046289551553605	3.4915512139381537	1.9570376196699115
1	Deaths	44637	Low SDI	1	Male	235	95+ years	423	Larynx cancer	2	Percent	1990	0.0007104184087535278	0.0009757454799764162	0.0005340782592970131
1	Deaths	44637	Low SDI	2	Female	235	95+ years	423	Larynx cancer	2	Percent	1990	5.738405389110106e-05	8.495285327948474e-05	3.592093506119734e-05
1	Deaths	44637	Low SDI	3	Both	235	95+ years	423	Larynx cancer	2	Percent	1990	0.0003019088177295972	0.00040747096526825487	0.00022817226375249433
1	Deaths	44637	Low SDI	1	Male	235	95+ years	423	Larynx cancer	3	Rate	1990	26.43928262920231	36.11056482072165	19.76610354793057
1	Deaths	44637	Low SDI	2	Female	235	95+ years	423	Larynx cancer	3	Rate	1990	2.0166700465319023	2.964241034843287	1.2514770199371716
1	Deaths	44637	Low SDI	3	Both	235	95+ years	423	Larynx cancer	3	Rate	1990	10.836592107216536	14.526643517501563	8.142280066749775
1	Deaths	44639	Middle SDI	1	Male	17	60-64 years	423	Larynx cancer	1	Number	1990	2766.1775743390044	3046.9447500063156	2504.606334543394
1	Deaths	44639	Middle SDI	2	Female	17	60-64 years	423	Larynx cancer	1	Number	1990	451.3339205439401	542.4150841127685	306.21903223600754
1	Deaths	44639	Middle SDI	3	Both	17	60-64 years	423	Larynx cancer	1	Number	1990	3217.511494882947	3517.2678970392967	2904.5528018445316
1	Deaths	44639	Middle SDI	1	Male	17	60-64 years	423	Larynx cancer	2	Percent	1990	0.005446086521995774	0.005824084641503717	0.005036288757410812
1	Deaths	44639	Middle SDI	2	Female	17	60-64 years	423	Larynx cancer	2	Percent	1990	0.0013013647400385933	0.0014799048010321898	0.0008745975602424464
1	Deaths	44639	Middle SDI	3	Both	17	60-64 years	423	Larynx cancer	2	Percent	1990	0.003763308685458577	0.004002558118614457	0.003472147923979257
1	Deaths	44639	Middle SDI	1	Male	17	60-64 years	423	Larynx cancer	3	Rate	1990	12.793637711229177	14.09219264133014	11.58386444552633
1	Deaths	44639	Middle SDI	2	Female	17	60-64 years	423	Larynx cancer	3	Rate	1990	2.1279877927107314	2.5574250572238166	1.4437876987144769
1	Deaths	44639	Middle SDI	3	Both	17	60-64 years	423	Larynx cancer	3	Rate	1990	7.512121169842249	8.21198080298286	6.781437339497283
1	Deaths	44639	Middle SDI	1	Male	18	65-69 years	423	Larynx cancer	1	Number	1990	2632.1177499530904	2917.655138121969	2381.8390937386152
1	Deaths	44639	Middle SDI	2	Female	18	65-69 years	423	Larynx cancer	1	Number	1990	485.8087541573589	571.5939838727534	319.71717146618386
1	Deaths	44639	Middle SDI	3	Both	18	65-69 years	423	Larynx cancer	1	Number	1990	3117.926504110451	3408.834548560409	2805.04929731969
1	Deaths	44639	Middle SDI	1	Male	18	65-69 years	423	Larynx cancer	2	Percent	1990	0.0047710062880968514	0.005140557631924592	0.004342599483490375
1	Deaths	44639	Middle SDI	2	Female	18	65-69 years	423	Larynx cancer	2	Percent	1990	0.0011556264983607811	0.0013342887336990374	0.0007583300260316048
1	Deaths	44639	Middle SDI	3	Both	18	65-69 years	423	Larynx cancer	2	Percent	1990	0.00320667142282821	0.003442191474640199	0.002917786222901625
1	Deaths	44639	Middle SDI	1	Male	18	65-69 years	423	Larynx cancer	3	Rate	1990	17.00660723079503	18.851517934498048	15.389509817669563
1	Deaths	44639	Middle SDI	2	Female	18	65-69 years	423	Larynx cancer	3	Rate	1990	2.963842418226635	3.487204544808338	1.9505439260157487
1	Deaths	44639	Middle SDI	3	Both	18	65-69 years	423	Larynx cancer	3	Rate	1990	9.783814180945374	10.696661307677958	8.802029508132067
1	Deaths	44639	Middle SDI	1	Male	19	70-74 years	423	Larynx cancer	1	Number	1990	2170.7084623497735	2397.617028961636	1942.293746557577
1	Deaths	44639	Middle SDI	2	Female	19	70-74 years	423	Larynx cancer	1	Number	1990	478.488493713618	568.4103733809595	310.5627380895924
1	Deaths	44639	Middle SDI	3	Both	19	70-74 years	423	Larynx cancer	1	Number	1990	2649.196956063393	2897.6931795186106	2371.237512285097
1	Deaths	44639	Middle SDI	1	Male	19	70-74 years	423	Larynx cancer	2	Percent	1990	0.003739882084406154	0.0040700619064424565	0.003411012567645371
1	Deaths	44639	Middle SDI	2	Female	19	70-74 years	423	Larynx cancer	2	Percent	1990	0.00094518624605814	0.001104082662068829	0.0006011717759619866
1	Deaths	44639	Middle SDI	3	Both	19	70-74 years	423	Larynx cancer	2	Percent	1990	0.0024375006966435974	0.0026304412881088704	0.00221030702375224
1	Deaths	44639	Middle SDI	1	Male	19	70-74 years	423	Larynx cancer	3	Rate	1990	21.427097105029514	23.666915106887025	19.172411881109994
1	Deaths	44639	Middle SDI	2	Female	19	70-74 years	423	Larynx cancer	3	Rate	1990	4.080549527086821	4.847403251621608	2.6484788050112473
1	Deaths	44639	Middle SDI	3	Both	19	70-74 years	423	Larynx cancer	3	Rate	1990	12.120727010947792	13.257658291522663	10.848994257956145
1	Deaths	44639	Middle SDI	1	Male	20	75-79 years	423	Larynx cancer	1	Number	1990	1445.590176606567	1567.4701616540501	1312.9946998137023
1	Deaths	44639	Middle SDI	2	Female	20	75-79 years	423	Larynx cancer	1	Number	1990	355.49386886588087	421.4596369195524	234.06402572890482
1	Deaths	44639	Middle SDI	3	Both	20	75-79 years	423	Larynx cancer	1	Number	1990	1801.084045472448	1945.3888300047493	1618.5076445016339
1	Deaths	44639	Middle SDI	1	Male	20	75-79 years	423	Larynx cancer	2	Percent	1990	0.002846042530759595	0.003063095977637411	0.0026314240157235126
1	Deaths	44639	Middle SDI	2	Female	20	75-79 years	423	Larynx cancer	2	Percent	1990	0.0006893294121893268	0.0007968926975825444	0.0004691077465685635
1	Deaths	44639	Middle SDI	3	Both	20	75-79 years	423	Larynx cancer	2	Percent	1990	0.0017593134795794534	0.0018791647989525135	0.0016011605471671596
1	Deaths	44639	Middle SDI	1	Male	20	75-79 years	423	Larynx cancer	3	Rate	1990	24.64776120761653	26.72585278298271	22.38696717201201
1	Deaths	44639	Middle SDI	2	Female	20	75-79 years	423	Larynx cancer	3	Rate	1990	4.736205521518592	5.615060157981776	3.118409143265274
1	Deaths	44639	Middle SDI	3	Both	20	75-79 years	423	Larynx cancer	3	Rate	1990	13.470203150537266	14.549450267367238	12.104724833324312
1	Deaths	44639	Middle SDI	1	Male	30	80-84 years	423	Larynx cancer	1	Number	1990	815.7331420480292	890.8735557843813	733.5360100225083
1	Deaths	44639	Middle SDI	2	Female	30	80-84 years	423	Larynx cancer	1	Number	1990	226.96858966923548	265.32457286979025	162.35069804182967
1	Deaths	44639	Middle SDI	3	Both	30	80-84 years	423	Larynx cancer	1	Number	1990	1042.701731717265	1129.3272842233177	926.0279240669013
1	Deaths	44639	Middle SDI	1	Male	30	80-84 years	423	Larynx cancer	2	Percent	1990	0.0022010039619657098	0.0023684420665986737	0.001992949250751309
1	Deaths	44639	Middle SDI	2	Female	30	80-84 years	423	Larynx cancer	2	Percent	1990	0.000508777560961872	0.0005763525007090407	0.0003687869974788255
1	Deaths	44639	Middle SDI	3	Both	30	80-84 years	423	Larynx cancer	2	Percent	1990	0.0012766859745457738	0.0013762873445119902	0.0011469180440677525
1	Deaths	44639	Middle SDI	1	Male	30	80-84 years	423	Larynx cancer	3	Rate	1990	28.553193457739983	31.183341307957356	25.676038550801184
1	Deaths	44639	Middle SDI	2	Female	30	80-84 years	423	Larynx cancer	3	Rate	1990	5.572073498880752	6.51371197769752	3.985705790400337
1	Deaths	44639	Middle SDI	3	Both	30	80-84 years	423	Larynx cancer	3	Rate	1990	15.04573851754342	16.295708065208064	13.362185543230773
1	Deaths	44639	Middle SDI	1	Male	31	85-89 years	423	Larynx cancer	1	Number	1990	343.55395349022257	373.44915813168797	308.00303445701275
1	Deaths	44639	Middle SDI	2	Female	31	85-89 years	423	Larynx cancer	1	Number	1990	114.64416933883552	131.07801470920464	88.94419715534409
1	Deaths	44639	Middle SDI	3	Both	31	85-89 years	423	Larynx cancer	1	Number	1990	458.19812282905804	495.1130667796396	410.7066890810874
1	Deaths	44639	Middle SDI	1	Male	31	85-89 years	423	Larynx cancer	2	Percent	1990	0.001567880245349781	0.0016989288162819192	0.001419769567878376
1	Deaths	44639	Middle SDI	2	Female	31	85-89 years	423	Larynx cancer	2	Percent	1990	0.0003829864869958408	0.0004364963705030244	0.0002982573569565872
1	Deaths	44639	Middle SDI	3	Both	31	85-89 years	423	Larynx cancer	2	Percent	1990	0.0008837686215716603	0.000955537976272989	0.0007955479703925351
1	Deaths	44639	Middle SDI	1	Male	31	85-89 years	423	Larynx cancer	3	Rate	1990	32.24369422012405	35.04945974054583	28.9071208787149
1	Deaths	44639	Middle SDI	2	Female	31	85-89 years	423	Larynx cancer	3	Rate	1990	6.894424279488387	7.882716167163559	5.3488898382176915
1	Deaths	44639	Middle SDI	3	Both	31	85-89 years	423	Larynx cancer	3	Rate	1990	16.793993017002435	18.147008841470107	15.053325024286954
1	Deaths	44639	Middle SDI	1	Male	32	90-94 years	423	Larynx cancer	1	Number	1990	86.07846215860778	93.82654401422114	76.1548399581128
1	Deaths	44639	Middle SDI	2	Female	32	90-94 years	423	Larynx cancer	1	Number	1990	26.365482430104475	31.12024696804464	20.698885576308186
1	Deaths	44639	Middle SDI	3	Both	32	90-94 years	423	Larynx cancer	1	Number	1990	112.44394458871218	122.21558954885535	97.95279769127724
1	Deaths	44639	Middle SDI	1	Male	32	90-94 years	423	Larynx cancer	2	Percent	1990	0.0011731562831571905	0.0012753670797708283	0.0010355822574702664
1	Deaths	44639	Middle SDI	2	Female	32	90-94 years	423	Larynx cancer	2	Percent	1990	0.0002489979979037061	0.0002918459621736415	0.00019544296900705436
1	Deaths	44639	Middle SDI	3	Both	32	90-94 years	423	Larynx cancer	2	Percent	1990	0.0006272934831880074	0.0006842440409714238	0.0005511100166059094
1	Deaths	44639	Middle SDI	1	Male	32	90-94 years	423	Larynx cancer	3	Rate	1990	34.6725211300923	37.7934589944495	30.675272668569814
1	Deaths	44639	Middle SDI	2	Female	32	90-94 years	423	Larynx cancer	3	Rate	1990	6.372300807153898	7.521484782196485	5.0027351335126795
1	Deaths	44639	Middle SDI	3	Both	32	90-94 years	423	Larynx cancer	3	Rate	1990	16.985164049227343	18.461215012095245	14.79621107168216
1	Deaths	44639	Middle SDI	1	Male	235	95+ years	423	Larynx cancer	1	Number	1990	16.549089138967588	18.797478307694004	13.669591612637218
1	Deaths	44639	Middle SDI	2	Female	235	95+ years	423	Larynx cancer	1	Number	1990	4.774683601429491	5.992174430567231	3.671897348914799
1	Deaths	44639	Middle SDI	3	Both	235	95+ years	423	Larynx cancer	1	Number	1990	21.323772740397068	24.209660402972997	17.54143048862861
1	Deaths	44639	Middle SDI	1	Male	235	95+ years	423	Larynx cancer	2	Percent	1990	0.0010432683415212037	0.0011798956992913293	0.0008662607615690259
1	Deaths	44639	Middle SDI	2	Female	235	95+ years	423	Larynx cancer	2	Percent	1990	0.0001501262391691124	0.00018918220091750557	0.00011556435214030739
1	Deaths	44639	Middle SDI	3	Both	235	95+ years	423	Larynx cancer	2	Percent	1990	0.0004473383708033872	0.0005088322381515349	0.00037045316247086193
1	Deaths	44639	Middle SDI	1	Male	235	95+ years	423	Larynx cancer	3	Rate	1990	33.48620249759858	38.03569850702532	27.65969226199971
1	Deaths	44639	Middle SDI	2	Female	235	95+ years	423	Larynx cancer	3	Rate	1990	4.899405473844931	6.148698983230054	3.7678127960738186
1	Deaths	44639	Middle SDI	3	Both	235	95+ years	423	Larynx cancer	3	Rate	1990	14.518316563447353	16.483176682803705	11.943104248487447
1	Deaths	32	Central Asia	1	Male	17	60-64 years	423	Larynx cancer	1	Number	1991	288.9373212037657	304.44583028822984	273.4380412954356
1	Deaths	32	Central Asia	2	Female	17	60-64 years	423	Larynx cancer	1	Number	1991	32.017765206455884	34.87758030347812	29.400800314344927
1	Deaths	32	Central Asia	3	Both	17	60-64 years	423	Larynx cancer	1	Number	1991	320.9550864102219	338.1161568432898	303.76003850907506
1	Deaths	32	Central Asia	1	Male	17	60-64 years	423	Larynx cancer	2	Percent	1991	0.009563650189094362	0.010022288885747563	0.009065181406292784
1	Deaths	32	Central Asia	2	Female	17	60-64 years	423	Larynx cancer	2	Percent	1991	0.0016605908734915657	0.0018092527890663426	0.0015266445707459745
1	Deaths	32	Central Asia	3	Both	17	60-64 years	423	Larynx cancer	2	Percent	1991	0.006484843370126989	0.006814198405522545	0.0061491227698189195
1	Deaths	32	Central Asia	1	Male	17	60-64 years	423	Larynx cancer	3	Rate	1991	28.511005657314843	30.04131398993708	26.981608017336473
1	Deaths	32	Central Asia	2	Female	17	60-64 years	423	Larynx cancer	3	Rate	1991	2.588615790254656	2.819830007412689	2.37703585647169
1	Deaths	32	Central Asia	3	Both	17	60-64 years	423	Larynx cancer	3	Rate	1991	14.262819494728534	15.025434764861162	13.498694310858399
1	Deaths	32	Central Asia	1	Male	18	65-69 years	423	Larynx cancer	1	Number	1991	175.27646219218107	187.59327004953212	164.22645481409685
1	Deaths	32	Central Asia	2	Female	18	65-69 years	423	Larynx cancer	1	Number	1991	29.33088229160661	32.30745665848447	26.361675967782496
1	Deaths	32	Central Asia	3	Both	18	65-69 years	423	Larynx cancer	1	Number	1991	204.60734448378744	218.1659266893508	192.2955144356859
1	Deaths	32	Central Asia	1	Male	18	65-69 years	423	Larynx cancer	2	Percent	1991	0.007847815599608513	0.008398362708632203	0.007353258195479101
1	Deaths	32	Central Asia	2	Female	18	65-69 years	423	Larynx cancer	2	Percent	1991	0.0014238900555405328	0.001568138682510401	0.0012885000310522642
1	Deaths	32	Central Asia	3	Both	18	65-69 years	423	Larynx cancer	2	Percent	1991	0.0047656822727527364	0.005072608347410345	0.004484371527295149
1	Deaths	32	Central Asia	1	Male	18	65-69 years	423	Larynx cancer	3	Rate	1991	34.049412001882736	36.442089604099166	31.902824552920517
1	Deaths	32	Central Asia	2	Female	18	65-69 years	423	Larynx cancer	3	Rate	1991	3.51844633361997	3.8755074361046242	3.1622690798995925
1	Deaths	32	Central Asia	3	Both	18	65-69 years	423	Larynx cancer	3	Rate	1991	15.174055053068937	16.179584318637797	14.260987208777914
1	Deaths	32	Central Asia	1	Male	19	70-74 years	423	Larynx cancer	1	Number	1991	86.47196212471124	92.79480135661903	80.59096385296743
1	Deaths	32	Central Asia	2	Female	19	70-74 years	423	Larynx cancer	1	Number	1991	21.37533130575311	23.516535459267754	19.54302907874609
1	Deaths	32	Central Asia	3	Both	19	70-74 years	423	Larynx cancer	1	Number	1991	107.8472934304644	115.00587098849574	101.25148691221112
1	Deaths	32	Central Asia	1	Male	19	70-74 years	423	Larynx cancer	2	Percent	1991	0.005346812685910825	0.005707245542961423	0.004973788067175455
1	Deaths	32	Central Asia	2	Female	19	70-74 years	423	Larynx cancer	2	Percent	1991	0.0010271064294643654	0.0011237663180679656	0.0009409552380669344
1	Deaths	32	Central Asia	3	Both	19	70-74 years	423	Larynx cancer	2	Percent	1991	0.0029160523507049505	0.003098460117853712	0.0027359538845021353
1	Deaths	32	Central Asia	1	Male	19	70-74 years	423	Larynx cancer	3	Rate	1991	33.13465579031144	35.55746540881635	30.8811524737496
1	Deaths	32	Central Asia	2	Female	19	70-74 years	423	Larynx cancer	3	Rate	1991	3.97282832605544	4.370793456573025	3.632275841267117
1	Deaths	32	Central Asia	3	Both	19	70-74 years	423	Larynx cancer	3	Rate	1991	13.497623547923359	14.393555026066753	12.672125655983004
1	Deaths	32	Central Asia	1	Male	20	75-79 years	423	Larynx cancer	1	Number	1991	64.2449650188639	68.9819046203605	59.55661863256451
1	Deaths	32	Central Asia	2	Female	20	75-79 years	423	Larynx cancer	1	Number	1991	18.186125437072498	19.90552965265711	16.47437233220226
1	Deaths	32	Central Asia	3	Both	20	75-79 years	423	Larynx cancer	1	Number	1991	82.43109045593629	88.42044359004692	76.94392753924035
1	Deaths	32	Central Asia	1	Male	20	75-79 years	423	Larynx cancer	2	Percent	1991	0.003364670808111743	0.0036161601886108095	0.0031231266924967513
1	Deaths	32	Central Asia	2	Female	20	75-79 years	423	Larynx cancer	2	Percent	1991	0.0006418117725986439	0.0007037828754685876	0.0005856979870382183
1	Deaths	32	Central Asia	3	Both	20	75-79 years	423	Larynx cancer	2	Percent	1991	0.0017379687055063115	0.0018573195354451488	0.0016193674227549253
1	Deaths	32	Central Asia	1	Male	20	75-79 years	423	Larynx cancer	3	Rate	1991	30.391480618388403	32.632319383684454	28.17362917602754
1	Deaths	32	Central Asia	2	Female	20	75-79 years	423	Larynx cancer	3	Rate	1991	3.988606393876461	4.365708524380789	3.6131823156445293
1	Deaths	32	Central Asia	3	Both	20	75-79 years	423	Larynx cancer	3	Rate	1991	12.352128024583303	13.249620175757974	11.529888036444286
1	Deaths	32	Central Asia	1	Male	30	80-84 years	423	Larynx cancer	1	Number	1991	35.78167369061803	38.17085553735061	33.1056451641303
1	Deaths	32	Central Asia	2	Female	30	80-84 years	423	Larynx cancer	1	Number	1991	11.370887173728773	12.772462409008137	9.980371010377864
1	Deaths	32	Central Asia	3	Both	30	80-84 years	423	Larynx cancer	1	Number	1991	47.15256086434682	50.479571300147	43.530753239180996
1	Deaths	32	Central Asia	1	Male	30	80-84 years	423	Larynx cancer	2	Percent	1991	0.002096862725054452	0.002249182922350182	0.0019478205441389928
1	Deaths	32	Central Asia	2	Female	30	80-84 years	423	Larynx cancer	2	Percent	1991	0.00039562424714538946	0.00044560680872383435	0.00034779522492659935
1	Deaths	32	Central Asia	3	Both	30	80-84 years	423	Larynx cancer	2	Percent	1991	0.0010294020699244506	0.0011045777237241195	0.0009501815214069868
1	Deaths	32	Central Asia	1	Male	30	80-84 years	423	Larynx cancer	3	Rate	1991	25.445556360351127	27.1445842443403	23.542542116763503
1	Deaths	32	Central Asia	2	Female	30	80-84 years	423	Larynx cancer	3	Rate	1991	3.6809102515286263	4.134619146270628	3.230781328218224
1	Deaths	32	Central Asia	3	Both	30	80-84 years	423	Larynx cancer	3	Rate	1991	10.48917147577674	11.22927089610737	9.683493893557358
1	Deaths	32	Central Asia	1	Male	31	85-89 years	423	Larynx cancer	1	Number	1991	11.075554507445268	12.111411994219736	9.841306916404468
1	Deaths	32	Central Asia	2	Female	31	85-89 years	423	Larynx cancer	1	Number	1991	5.509792495572518	6.344025497418261	4.6640650009553815
1	Deaths	32	Central Asia	3	Both	31	85-89 years	423	Larynx cancer	1	Number	1991	16.585347003017798	18.47604097891071	14.611147526233697
1	Deaths	32	Central Asia	1	Male	31	85-89 years	423	Larynx cancer	2	Percent	1991	0.0009686110360484855	0.0010659921092099974	0.0008626487943141286
1	Deaths	32	Central Asia	2	Female	31	85-89 years	423	Larynx cancer	2	Percent	1991	0.0002554920627040217	0.0002945528514045657	0.0002159699820719722
1	Deaths	32	Central Asia	3	Both	31	85-89 years	423	Larynx cancer	2	Percent	1991	0.0005025927197203016	0.0005588693054539248	0.00044331987254125
1	Deaths	32	Central Asia	1	Male	31	85-89 years	423	Larynx cancer	3	Rate	1991	15.538817723762389	16.99210845191174	13.807188997608458
1	Deaths	32	Central Asia	2	Female	31	85-89 years	423	Larynx cancer	3	Rate	1991	3.192157431777497	3.6754792771674705	2.702176128603187
1	Deaths	32	Central Asia	3	Both	31	85-89 years	423	Larynx cancer	3	Rate	1991	6.8005978196008945	7.5758513809312955	5.991103954031957
1	Deaths	32	Central Asia	1	Male	32	90-94 years	423	Larynx cancer	1	Number	1991	3.6220854935682416	3.9390179153361617	3.199853700104732
1	Deaths	32	Central Asia	2	Female	32	90-94 years	423	Larynx cancer	1	Number	1991	1.983666273449482	2.395982010043507	1.5964467472600807
1	Deaths	32	Central Asia	3	Both	32	90-94 years	423	Larynx cancer	1	Number	1991	5.605751767017726	6.2517682096739176	4.804270993871219
1	Deaths	32	Central Asia	1	Male	32	90-94 years	423	Larynx cancer	2	Percent	1991	0.0007405964108238875	0.0008036016878290117	0.0006552371441178434
1	Deaths	32	Central Asia	2	Female	32	90-94 years	423	Larynx cancer	2	Percent	1991	0.00018776497244871288	0.00022632106627208266	0.00015124234224910148
1	Deaths	32	Central Asia	3	Both	32	90-94 years	423	Larynx cancer	2	Percent	1991	0.000362706598406567	0.00040435543970958267	0.0003111429111318161
1	Deaths	32	Central Asia	1	Male	32	90-94 years	423	Larynx cancer	3	Rate	1991	18.953845817330386	20.612307018030677	16.74436834180059
1	Deaths	32	Central Asia	2	Female	32	90-94 years	423	Larynx cancer	3	Rate	1991	3.8512026235371866	4.651695865646551	3.0994325929098916
1	Deaths	32	Central Asia	3	Both	32	90-94 years	423	Larynx cancer	3	Rate	1991	7.938163741662327	8.852971338349635	6.803207026228635
1	Deaths	32	Central Asia	1	Male	235	95+ years	423	Larynx cancer	1	Number	1991	0.8141541251612923	0.8885444867230025	0.6934362559533828
1	Deaths	32	Central Asia	2	Female	235	95+ years	423	Larynx cancer	1	Number	1991	0.7045933132793414	0.8384301498412903	0.5759782519057454
1	Deaths	32	Central Asia	3	Both	235	95+ years	423	Larynx cancer	1	Number	1991	1.5187474384406348	1.6940372735314468	1.2619034782402845
1	Deaths	32	Central Asia	1	Male	235	95+ years	423	Larynx cancer	2	Percent	1991	0.0005668232490537794	0.0006171849024578278	0.0004832629026459681
1	Deaths	32	Central Asia	2	Female	235	95+ years	423	Larynx cancer	2	Percent	1991	0.00016221628796278206	0.000193085431932437	0.0001321571923864808
1	Deaths	32	Central Asia	3	Both	235	95+ years	423	Larynx cancer	2	Percent	1991	0.00026276377660035656	0.0002932271251968799	0.00021847426800147564
1	Deaths	32	Central Asia	1	Male	235	95+ years	423	Larynx cancer	3	Rate	1991	22.075308771352216	24.092359536478465	18.80211496857393
1	Deaths	32	Central Asia	2	Female	235	95+ years	423	Larynx cancer	3	Rate	1991	5.878825726283735	6.995503138737232	4.805716576167662
1	Deaths	32	Central Asia	3	Both	235	95+ years	423	Larynx cancer	3	Rate	1991	9.68999959423981	10.808393863038262	8.051269014598658
1	Deaths	44636	Low-middle SDI	1	Male	17	60-64 years	423	Larynx cancer	1	Number	1990	2439.236300313165	2926.501038782169	2025.0528981742257
1	Deaths	44636	Low-middle SDI	2	Female	17	60-64 years	423	Larynx cancer	1	Number	1990	321.32163502928057	440.32224726402734	230.32282733036388
1	Deaths	44636	Low-middle SDI	3	Both	17	60-64 years	423	Larynx cancer	1	Number	1990	2760.5579353424464	3275.5824824455085	2330.092039530915
1	Deaths	44636	Low-middle SDI	1	Male	17	60-64 years	423	Larynx cancer	2	Percent	1990	0.006158426882919018	0.007393088691504329	0.005209685216712586
1	Deaths	44636	Low-middle SDI	2	Female	17	60-64 years	423	Larynx cancer	2	Percent	1990	0.0011630866271458882	0.001591126519448214	0.0008490999172328187
1	Deaths	44636	Low-middle SDI	3	Both	17	60-64 years	423	Larynx cancer	2	Percent	1990	0.0041057428554373806	0.004865490534280948	0.003495765719874699
1	Deaths	44636	Low-middle SDI	1	Male	17	60-64 years	423	Larynx cancer	3	Rate	1990	18.631171247434622	22.352956129074375	15.467590133089544
1	Deaths	44636	Low-middle SDI	2	Female	17	60-64 years	423	Larynx cancer	3	Rate	1990	2.6301381861333675	3.6042028624298674	1.8852787900341375
1	Deaths	44636	Low-middle SDI	3	Both	17	60-64 years	423	Larynx cancer	3	Rate	1990	10.90735423906827	12.942288954673856	9.206522695798462
1	Deaths	44636	Low-middle SDI	1	Male	18	65-69 years	423	Larynx cancer	1	Number	1990	2239.4099590270002	2722.061230579917	1854.6990691170768
1	Deaths	44636	Low-middle SDI	2	Female	18	65-69 years	423	Larynx cancer	1	Number	1990	294.39843655752014	402.0710555032217	223.32313336825055
1	Deaths	44636	Low-middle SDI	3	Both	18	65-69 years	423	Larynx cancer	1	Number	1990	2533.8083955845204	3026.626807865108	2136.513115790797
1	Deaths	44636	Low-middle SDI	1	Male	18	65-69 years	423	Larynx cancer	2	Percent	1990	0.005499435397374478	0.00672124266020927	0.004564157198856793
1	Deaths	44636	Low-middle SDI	2	Female	18	65-69 years	423	Larynx cancer	2	Percent	1990	0.0009662478681435182	0.001334081724758562	0.0007296421157673331
1	Deaths	44636	Low-middle SDI	3	Both	18	65-69 years	423	Larynx cancer	2	Percent	1990	0.003559047113536719	0.004272095347034723	0.002977011189142036
1	Deaths	44636	Low-middle SDI	1	Male	18	65-69 years	423	Larynx cancer	3	Rate	1990	24.26861676791172	29.49913684068675	20.09948234210843
1	Deaths	44636	Low-middle SDI	2	Female	18	65-69 years	423	Larynx cancer	3	Rate	1990	3.2921343694199896	4.496192154582	2.497329032875265
1	Deaths	44636	Low-middle SDI	3	Both	18	65-69 years	423	Larynx cancer	3	Rate	1990	13.944952439634084	16.65720539948877	11.7584162394742
1	Deaths	44636	Low-middle SDI	1	Male	19	70-74 years	423	Larynx cancer	1	Number	1990	1632.1662168558958	1954.5011359082664	1330.5041273955999
1	Deaths	44636	Low-middle SDI	2	Female	19	70-74 years	423	Larynx cancer	1	Number	1990	258.777854723578	351.0753131085348	193.60152738069868
1	Deaths	44636	Low-middle SDI	3	Both	19	70-74 years	423	Larynx cancer	1	Number	1990	1890.9440715794715	2221.5668688344717	1560.0728780088716
1	Deaths	44636	Low-middle SDI	1	Male	19	70-74 years	423	Larynx cancer	2	Percent	1990	0.00422104102320949	0.005077572831344714	0.003453340232346055
1	Deaths	44636	Low-middle SDI	2	Female	19	70-74 years	423	Larynx cancer	2	Percent	1990	0.0007738310195552936	0.001045442530020922	0.0005771483330151339
1	Deaths	44636	Low-middle SDI	3	Both	19	70-74 years	423	Larynx cancer	2	Percent	1990	0.0026224217250999417	0.0030739255946546583	0.002158189674260242
1	Deaths	44636	Low-middle SDI	1	Male	19	70-74 years	423	Larynx cancer	3	Rate	1990	26.62669678460921	31.88517724086584	21.705467007568608
1	Deaths	44636	Low-middle SDI	2	Female	19	70-74 years	423	Larynx cancer	3	Rate	1990	4.2028433744896985	5.7018578936022974	3.144306523107284
1	Deaths	44636	Low-middle SDI	3	Both	19	70-74 years	423	Larynx cancer	3	Rate	1990	15.389769364143799	18.080599131537408	12.696917981163844
1	Deaths	44636	Low-middle SDI	1	Male	20	75-79 years	423	Larynx cancer	1	Number	1990	1020.7504587632478	1227.4095249680065	840.5879421729429
1	Deaths	44636	Low-middle SDI	2	Female	20	75-79 years	423	Larynx cancer	1	Number	1990	162.98798044019472	213.4517778747585	121.6718511157415
1	Deaths	44636	Low-middle SDI	3	Both	20	75-79 years	423	Larynx cancer	1	Number	1990	1183.738439203444	1406.615800281829	988.5236417860847
1	Deaths	44636	Low-middle SDI	1	Male	20	75-79 years	423	Larynx cancer	2	Percent	1990	0.003022044814792232	0.003613057309193642	0.0025025159954453545
1	Deaths	44636	Low-middle SDI	2	Female	20	75-79 years	423	Larynx cancer	2	Percent	1990	0.0005283003228093357	0.0006951764091647659	0.00039641887607095016
1	Deaths	44636	Low-middle SDI	3	Both	20	75-79 years	423	Larynx cancer	2	Percent	1990	0.0018315622841537933	0.002161557863016622	0.0015206999571143885
1	Deaths	44636	Low-middle SDI	1	Male	20	75-79 years	423	Larynx cancer	3	Rate	1990	27.12085990233831	32.61169415469622	22.334026518968084
1	Deaths	44636	Low-middle SDI	2	Female	20	75-79 years	423	Larynx cancer	3	Rate	1990	4.271781769922494	5.594396660540943	3.188919784791506
1	Deaths	44636	Low-middle SDI	3	Both	20	75-79 years	423	Larynx cancer	3	Rate	1990	15.618319681479548	18.55897765101306	13.0426433228819
1	Deaths	44636	Low-middle SDI	1	Male	30	80-84 years	423	Larynx cancer	1	Number	1990	615.8195845207323	757.227712576817	489.15667760187887
1	Deaths	44636	Low-middle SDI	2	Female	30	80-84 years	423	Larynx cancer	1	Number	1990	93.66744363335778	124.89766707405298	72.09761680746226
1	Deaths	44636	Low-middle SDI	3	Both	30	80-84 years	423	Larynx cancer	1	Number	1990	709.48702815409	858.1960258585751	577.4239624107652
1	Deaths	44636	Low-middle SDI	1	Male	30	80-84 years	423	Larynx cancer	2	Percent	1990	0.0024175916250078816	0.0029956018425638213	0.0019281472773434085
1	Deaths	44636	Low-middle SDI	2	Female	30	80-84 years	423	Larynx cancer	2	Percent	1990	0.00037035401765070716	0.0004969015805059488	0.00028310686645319823
1	Deaths	44636	Low-middle SDI	3	Both	30	80-84 years	423	Larynx cancer	2	Percent	1990	0.0013975779525158796	0.0016929995176138547	0.0011399998626583669
1	Deaths	44636	Low-middle SDI	1	Male	30	80-84 years	423	Larynx cancer	3	Rate	1990	30.398562557191124	37.37885992813886	24.14613019480527
1	Deaths	44636	Low-middle SDI	2	Female	30	80-84 years	423	Larynx cancer	3	Rate	1990	4.384673812214429	5.84659417171546	3.374967011762975
1	Deaths	44636	Low-middle SDI	3	Both	30	80-84 years	423	Larynx cancer	3	Rate	1990	17.04651619670637	20.61947840372633	13.87349808665382
1	Deaths	44636	Low-middle SDI	1	Male	31	85-89 years	423	Larynx cancer	1	Number	1990	214.38860195569535	264.62517392907665	168.6001453371765
1	Deaths	44636	Low-middle SDI	2	Female	31	85-89 years	423	Larynx cancer	1	Number	1990	37.64595050633112	50.267385739988704	29.426555482994473
1	Deaths	44636	Low-middle SDI	3	Both	31	85-89 years	423	Larynx cancer	1	Number	1990	252.03455246202665	304.36803064594994	202.6064311921952
1	Deaths	44636	Low-middle SDI	1	Male	31	85-89 years	423	Larynx cancer	2	Percent	1990	0.0015841625830309452	0.001956416932774097	0.0012502841615984897
1	Deaths	44636	Low-middle SDI	2	Female	31	85-89 years	423	Larynx cancer	2	Percent	1990	0.0002486008908667953	0.0003318194659255582	0.00019282250604397725
1	Deaths	44636	Low-middle SDI	3	Both	31	85-89 years	423	Larynx cancer	2	Percent	1990	0.0008789082936073764	0.0010621317822635714	0.0007048806136116806
1	Deaths	44636	Low-middle SDI	1	Male	31	85-89 years	423	Larynx cancer	3	Rate	1990	27.177311449304092	33.545630241494905	21.372865061050696
1	Deaths	44636	Low-middle SDI	2	Female	31	85-89 years	423	Larynx cancer	3	Rate	1990	4.353590626354912	5.813204778351329	3.4030533003843946
1	Deaths	44636	Low-middle SDI	3	Both	31	85-89 years	423	Larynx cancer	3	Rate	1990	15.24191922245781	18.4068132392407	12.25272815975173
1	Deaths	44636	Low-middle SDI	1	Male	32	90-94 years	423	Larynx cancer	1	Number	1990	54.76612896273813	69.16542972457545	44.11228640460174
1	Deaths	44636	Low-middle SDI	2	Female	32	90-94 years	423	Larynx cancer	1	Number	1990	8.989568757085232	11.297441232115155	6.996323224554961
1	Deaths	44636	Low-middle SDI	3	Both	32	90-94 years	423	Larynx cancer	1	Number	1990	63.75569771982336	77.8029126652197	52.26627373911316
1	Deaths	44636	Low-middle SDI	1	Male	32	90-94 years	423	Larynx cancer	2	Percent	1990	0.001135266101495017	0.0014291949870273617	0.000915296530999884
1	Deaths	44636	Low-middle SDI	2	Female	32	90-94 years	423	Larynx cancer	2	Percent	1990	0.00016082051818478745	0.00020491802190947085	0.00012548543118204514
1	Deaths	44636	Low-middle SDI	3	Both	32	90-94 years	423	Larynx cancer	2	Percent	1990	0.0006122010944856346	0.0007532984135030621	0.0004989410139042354
1	Deaths	44636	Low-middle SDI	1	Male	32	90-94 years	423	Larynx cancer	3	Rate	1990	27.10023852872647	34.22552732827204	21.828336350476235
1	Deaths	44636	Low-middle SDI	2	Female	32	90-94 years	423	Larynx cancer	3	Rate	1990	3.7554289059808696	4.719552017805783	2.9227424788726055
1	Deaths	44636	Low-middle SDI	3	Both	32	90-94 years	423	Larynx cancer	3	Rate	1990	14.441926795727401	17.623898873215694	11.839344971845962
1	Deaths	44636	Low-middle SDI	1	Male	235	95+ years	423	Larynx cancer	1	Number	1990	13.118721454832377	16.87444491188252	10.152823313914
1	Deaths	44636	Low-middle SDI	2	Female	235	95+ years	423	Larynx cancer	1	Number	1990	1.8835281315049235	2.36842311136305	1.4302931285824052
1	Deaths	44636	Low-middle SDI	3	Both	235	95+ years	423	Larynx cancer	1	Number	1990	15.002249586337298	18.921598788121837	11.75885625746598
1	Deaths	44636	Low-middle SDI	1	Male	235	95+ years	423	Larynx cancer	2	Percent	1990	0.0009922637553118243	0.001280159484696873	0.000771400217020549
1	Deaths	44636	Low-middle SDI	2	Female	235	95+ years	423	Larynx cancer	2	Percent	1990	0.00010777272067588763	0.0001357415456236757	8.183547809092027e-05
1	Deaths	44636	Low-middle SDI	3	Both	235	95+ years	423	Larynx cancer	2	Percent	1990	0.0004886817320411756	0.0006178014877981408	0.00038215900918114957
1	Deaths	44636	Low-middle SDI	1	Male	235	95+ years	423	Larynx cancer	3	Rate	1990	30.88578552341179	39.72799393366576	23.903085709250604
1	Deaths	44636	Low-middle SDI	2	Female	235	95+ years	423	Larynx cancer	3	Rate	1990	3.217103442443125	4.045313694699129	2.442969059341165
1	Deaths	44636	Low-middle SDI	3	Both	235	95+ years	423	Larynx cancer	3	Rate	1990	14.850436954026566	18.73012498927448	11.639864574842923
1	Deaths	124	Central Latin America	1	Male	17	60-64 years	423	Larynx cancer	1	Number	1991	194.67417800811694	206.41992309699765	183.50584382622236
1	Deaths	124	Central Latin America	2	Female	17	60-64 years	423	Larynx cancer	1	Number	1991	41.8651107611398	45.58858517214052	38.68512437180527
1	Deaths	124	Central Latin America	3	Both	17	60-64 years	423	Larynx cancer	1	Number	1991	236.5392887692566	249.33855074844774	225.1360031866265
1	Deaths	124	Central Latin America	1	Male	17	60-64 years	423	Larynx cancer	2	Percent	1991	0.006547940638636017	0.00693375103213473	0.0061706631028290385
1	Deaths	124	Central Latin America	2	Female	17	60-64 years	423	Larynx cancer	2	Percent	1991	0.0019256303936750108	0.002093995056139367	0.0017813879932616857
1	Deaths	124	Central Latin America	3	Both	17	60-64 years	423	Larynx cancer	2	Percent	1991	0.004595526461224633	0.004840732834198585	0.004371756611727795
1	Deaths	124	Central Latin America	1	Male	17	60-64 years	423	Larynx cancer	3	Rate	1991	12.1767007796965	12.911386935021758	11.478131175180598
1	Deaths	124	Central Latin America	2	Female	17	60-64 years	423	Larynx cancer	3	Rate	1991	2.458818832110621	2.677505677462255	2.2720520882087003
1	Deaths	124	Central Latin America	3	Both	17	60-64 years	423	Larynx cancer	3	Rate	1991	7.164829515289372	7.552522107414669	6.819421369611701
1	Deaths	124	Central Latin America	1	Male	18	65-69 years	423	Larynx cancer	1	Number	1991	221.07566637543695	235.01768477606234	207.6126111886318
1	Deaths	124	Central Latin America	2	Female	18	65-69 years	423	Larynx cancer	1	Number	1991	44.360242755405075	48.22936990258012	40.97046564309119
1	Deaths	124	Central Latin America	3	Both	18	65-69 years	423	Larynx cancer	1	Number	1991	265.435909130842	281.17254283127335	251.48130305597502
1	Deaths	124	Central Latin America	1	Male	18	65-69 years	423	Larynx cancer	2	Percent	1991	0.006950760834885293	0.007416261006953771	0.0065245036989292635
1	Deaths	124	Central Latin America	2	Female	18	65-69 years	423	Larynx cancer	2	Percent	1991	0.0018054136331760236	0.0019630089167007657	0.0016643621939965237
1	Deaths	124	Central Latin America	3	Both	18	65-69 years	423	Larynx cancer	2	Percent	1991	0.004708261716132928	0.004983757558498824	0.004462976044427862
1	Deaths	124	Central Latin America	1	Male	18	65-69 years	423	Larynx cancer	3	Rate	1991	18.420076320382222	19.58172856013423	17.298331407826705
1	Deaths	124	Central Latin America	2	Female	18	65-69 years	423	Larynx cancer	3	Rate	1991	3.4581656176930826	3.7597889100771935	3.1939107368962802
1	Deaths	124	Central Latin America	3	Both	18	65-69 years	423	Larynx cancer	3	Rate	1991	10.690315755945862	11.324101831628429	10.128300067568778
1	Deaths	124	Central Latin America	1	Male	19	70-74 years	423	Larynx cancer	1	Number	1991	207.53898483341283	219.88335485722428	195.49366418915818
1	Deaths	124	Central Latin America	2	Female	19	70-74 years	423	Larynx cancer	1	Number	1991	50.31000343083541	54.66033693491923	46.460725504722895
1	Deaths	124	Central Latin America	3	Both	19	70-74 years	423	Larynx cancer	1	Number	1991	257.84898826424796	271.02702188065734	244.21322437073806
1	Deaths	124	Central Latin America	1	Male	19	70-74 years	423	Larynx cancer	2	Percent	1991	0.0061637981206795825	0.006534664817597786	0.005816924419397559
1	Deaths	124	Central Latin America	2	Female	19	70-74 years	423	Larynx cancer	2	Percent	1991	0.0018341546042017994	0.001996087468129041	0.0016934195973030569
1	Deaths	124	Central Latin America	3	Both	19	70-74 years	423	Larynx cancer	2	Percent	1991	0.004220090409890139	0.004436749404079952	0.004000744381319374
1	Deaths	124	Central Latin America	1	Male	19	70-74 years	423	Larynx cancer	3	Rate	1991	24.655265008566214	26.12175437462518	23.22430218085637
1	Deaths	124	Central Latin America	2	Female	19	70-74 years	423	Larynx cancer	3	Rate	1991	5.523831693366131	6.001480440093154	5.1011967906659885
1	Deaths	124	Central Latin America	3	Both	19	70-74 years	423	Larynx cancer	3	Rate	1991	14.712837620123619	15.464774907354933	13.934782288814892
1	Deaths	124	Central Latin America	1	Male	20	75-79 years	423	Larynx cancer	1	Number	1991	169.0530703366224	179.26404937041394	159.01374887880917
1	Deaths	124	Central Latin America	2	Female	20	75-79 years	423	Larynx cancer	1	Number	1991	43.432422552781695	47.000398826483085	40.017687584202186
1	Deaths	124	Central Latin America	3	Both	20	75-79 years	423	Larynx cancer	1	Number	1991	212.48549288940384	223.789986654782	201.06211808044753
1	Deaths	124	Central Latin America	1	Male	20	75-79 years	423	Larynx cancer	2	Percent	1991	0.0051568695058275505	0.005456817843449316	0.004845808481137506
1	Deaths	124	Central Latin America	2	Female	20	75-79 years	423	Larynx cancer	2	Percent	1991	0.00145532313484723	0.0015753097847446764	0.001339805550496099
1	Deaths	124	Central Latin America	3	Both	20	75-79 years	423	Larynx cancer	2	Percent	1991	0.003392915383063508	0.003571688548113741	0.00320876481275155
1	Deaths	124	Central Latin America	1	Male	20	75-79 years	423	Larynx cancer	3	Rate	1991	30.16610645345042	31.988170258112284	28.374673507489973
1	Deaths	124	Central Latin America	2	Female	20	75-79 years	423	Larynx cancer	3	Rate	1991	6.868716759863569	7.432982278329302	6.328685927351967
1	Deaths	124	Central Latin America	3	Both	20	75-79 years	423	Larynx cancer	3	Rate	1991	17.815060678830445	18.76284417047095	16.857310045546022
1	Deaths	124	Central Latin America	1	Male	30	80-84 years	423	Larynx cancer	1	Number	1991	119.12106286517817	127.13716358583288	110.0995588731498
1	Deaths	124	Central Latin America	2	Female	30	80-84 years	423	Larynx cancer	1	Number	1991	37.30506506041148	40.515596297757554	33.14189640373487
1	Deaths	124	Central Latin America	3	Both	30	80-84 years	423	Larynx cancer	1	Number	1991	156.42612792558958	165.41214829874417	144.72568578002776
1	Deaths	124	Central Latin America	1	Male	30	80-84 years	423	Larynx cancer	2	Percent	1991	0.003939592411723524	0.004202586334335147	0.003643050927926511
1	Deaths	124	Central Latin America	2	Female	30	80-84 years	423	Larynx cancer	2	Percent	1991	0.0012080426537279287	0.0013102640887064148	0.0010731856692077829
1	Deaths	124	Central Latin America	3	Both	30	80-84 years	423	Larynx cancer	2	Percent	1991	0.0025594304177709486	0.002706732734134962	0.002368418496607656
1	Deaths	124	Central Latin America	1	Male	30	80-84 years	423	Larynx cancer	3	Rate	1991	34.650727677922696	36.98250441353301	32.02649254641719
1	Deaths	124	Central Latin America	2	Female	30	80-84 years	423	Larynx cancer	3	Rate	1991	8.92205675966497	9.68990267768958	7.926373546278907
1	Deaths	124	Central Latin America	3	Both	30	80-84 years	423	Larynx cancer	3	Rate	1991	20.53110288282251	21.710528028960073	18.995406866749555
1	Deaths	124	Central Latin America	1	Male	31	85-89 years	423	Larynx cancer	1	Number	1991	69.73805976973692	74.40635675673819	62.81486399013996
1	Deaths	124	Central Latin America	2	Female	31	85-89 years	423	Larynx cancer	1	Number	1991	33.650564605182396	36.13513497239958	30.222682851017222
1	Deaths	124	Central Latin America	3	Both	31	85-89 years	423	Larynx cancer	1	Number	1991	103.38862437491929	109.29411932648159	93.32731891003486
1	Deaths	124	Central Latin America	1	Male	31	85-89 years	423	Larynx cancer	2	Percent	1991	0.0029839173241632336	0.003186851091693515	0.002687491735973511
1	Deaths	124	Central Latin America	2	Female	31	85-89 years	423	Larynx cancer	2	Percent	1991	0.0009543057328766255	0.0010228677395541315	0.0008568639495209175
1	Deaths	124	Central Latin America	3	Both	31	85-89 years	423	Larynx cancer	2	Percent	1991	0.001763314662572611	0.0018649211641754138	0.0015912499784646618
1	Deaths	124	Central Latin America	1	Male	31	85-89 years	423	Larynx cancer	3	Rate	1991	41.03731134152504	43.78436736119093	36.963361741783785
1	Deaths	124	Central Latin America	2	Female	31	85-89 years	423	Larynx cancer	3	Rate	1991	16.82749299630393	18.069941405229933	15.113326922505284
1	Deaths	124	Central Latin America	3	Both	31	85-89 years	423	Larynx cancer	3	Rate	1991	27.94952611254335	29.54598593928052	25.2296067643826
1	Deaths	124	Central Latin America	1	Male	32	90-94 years	423	Larynx cancer	1	Number	1991	20.20134851944328	21.767947416911674	17.624553347211595
[truncated: 184,625 more rows]
