# Supplementary material for: Age-period-cohort analysis of global, regional, and national trends in laryngeal Cancer among older adults, 1990–2021: insights from the 2021 global burden of disease study
Source: Front Public Health. 2025 Mar 27;13:1547801. doi: 10.3389/fpubh.2025.1547801 (PMC11983630; doi:10.3389/fpubh.2025.1547801)
Supplement: Supplementary file 3 [file Data_Sheet_3.zip › IHME-GBD_2021_DATA-4fd1ed85-3.csv]

measure_id	measure_name	location_id	location_name	sex_id	sex_name	age_id	age_name	cause_id	cause_name	metric_id	metric_name	year	val	upper	lower
6	Incidence	34	Azerbaijan	3	Both	20	75-79 years	423	Larynx cancer	1	Number	2012	17.608620255342068	22.91303249737335	13.755233088074958
6	Incidence	34	Azerbaijan	1	Male	20	75-79 years	423	Larynx cancer	2	Percent	2012	7.57322908111e-05	0.0001029625419196	5.58105569145e-05
6	Incidence	34	Azerbaijan	2	Female	20	75-79 years	423	Larynx cancer	2	Percent	2012	1.77022532061e-05	2.47272221785e-05	1.22620762209e-05
6	Incidence	34	Azerbaijan	3	Both	20	75-79 years	423	Larynx cancer	2	Percent	2012	4.18621202358e-05	5.43675377749e-05	3.17465586961e-05
6	Incidence	34	Azerbaijan	1	Male	20	75-79 years	423	Larynx cancer	3	Rate	2012	25.4870247956	34.533663086	19.37494104403
6	Incidence	34	Azerbaijan	2	Female	20	75-79 years	423	Larynx cancer	3	Rate	2012	5.89845845579	8.22155778376	4.1210112507200005
6	Incidence	34	Azerbaijan	3	Both	20	75-79 years	423	Larynx cancer	3	Rate	2012	14.0088636295	18.22888692807	10.94323017525
6	Incidence	34	Azerbaijan	1	Male	20	75-79 years	423	Larynx cancer	1	Number	2013	13.566698994129382	18.197291732124064	10.236112606815464
6	Incidence	34	Azerbaijan	2	Female	20	75-79 years	423	Larynx cancer	1	Number	2013	4.5521249965413615	6.3345535731048255	3.1557057696388
6	Incidence	34	Azerbaijan	3	Both	20	75-79 years	423	Larynx cancer	1	Number	2013	18.118823990670744	23.55468025327246	14.061586362741297
6	Incidence	34	Azerbaijan	1	Male	20	75-79 years	423	Larynx cancer	2	Percent	2013	7.47456627792e-05	0.0001019586282064	5.49113434099e-05
6	Incidence	34	Azerbaijan	2	Female	20	75-79 years	423	Larynx cancer	2	Percent	2013	1.77410134088e-05	2.50885935231e-05	1.23336470053e-05
6	Incidence	34	Azerbaijan	3	Both	20	75-79 years	423	Larynx cancer	2	Percent	2013	4.13524764405e-05	5.45710387301e-05	3.10553034786e-05
6	Incidence	34	Azerbaijan	1	Male	20	75-79 years	423	Larynx cancer	3	Rate	2013	25.15218998657	33.737148519739996	18.97739819554
6	Incidence	34	Azerbaijan	2	Female	20	75-79 years	423	Larynx cancer	3	Rate	2013	5.90966667671	8.22365383009	4.09680517176
6	Incidence	34	Azerbaijan	3	Both	20	75-79 years	423	Larynx cancer	3	Rate	2013	13.834659362870001	17.98521680398	10.73674856217
6	Incidence	34	Azerbaijan	1	Male	20	75-79 years	423	Larynx cancer	1	Number	2014	13.941480142038966	18.616090753261677	10.543976678531884
6	Incidence	34	Azerbaijan	2	Female	20	75-79 years	423	Larynx cancer	1	Number	2014	4.879640864080139	6.828829594482624	3.3956487814688234
6	Incidence	34	Azerbaijan	3	Both	20	75-79 years	423	Larynx cancer	1	Number	2014	18.82112100611912	24.628777767477796	14.637026084305614
6	Incidence	34	Azerbaijan	1	Male	20	75-79 years	423	Larynx cancer	2	Percent	2014	7.35508451482e-05	0.0001019002239884	5.52543413983e-05
6	Incidence	34	Azerbaijan	2	Female	20	75-79 years	423	Larynx cancer	2	Percent	2014	1.78258489637e-05	2.5226080128e-05	1.20975997266e-05
6	Incidence	34	Azerbaijan	3	Both	20	75-79 years	423	Larynx cancer	2	Percent	2014	4.06194104258e-05	5.37697841794e-05	3.06068650152e-05
6	Incidence	34	Azerbaijan	1	Male	20	75-79 years	423	Larynx cancer	3	Rate	2014	24.74129168339	33.037104140909996	18.71190145154
6	Incidence	34	Azerbaijan	2	Female	20	75-79 years	423	Larynx cancer	3	Rate	2014	5.936573848399999	8.307957965549999	4.131148237320001
6	Incidence	34	Azerbaijan	3	Both	20	75-79 years	423	Larynx cancer	3	Rate	2014	13.58481520167	17.77669855613	10.56479549718
6	Incidence	34	Azerbaijan	1	Male	20	75-79 years	423	Larynx cancer	1	Number	2015	13.094110415739154	18.10029653924316	9.903141876769116
6	Incidence	34	Azerbaijan	2	Female	20	75-79 years	423	Larynx cancer	1	Number	2015	4.845114979410319	6.694809755622954	3.482132013917948
6	Incidence	34	Azerbaijan	3	Both	20	75-79 years	423	Larynx cancer	1	Number	2015	17.93922539514951	23.89107201283595	13.781098033801577
6	Incidence	34	Azerbaijan	1	Male	20	75-79 years	423	Larynx cancer	2	Percent	2015	6.89532673068e-05	9.75947025365e-05	4.97082486544e-05
6	Incidence	34	Azerbaijan	2	Female	20	75-79 years	423	Larynx cancer	2	Percent	2015	1.7545832033e-05	2.48342177466e-05	1.21406046154e-05
6	Incidence	34	Azerbaijan	3	Both	20	75-79 years	423	Larynx cancer	2	Percent	2015	3.84922794562e-05	5.0936008883e-05	2.86759980475e-05
6	Incidence	34	Azerbaijan	1	Male	20	75-79 years	423	Larynx cancer	3	Rate	2015	23.17638294975	32.03725879639	17.52841554366
6	Incidence	34	Azerbaijan	2	Female	20	75-79 years	423	Larynx cancer	3	Rate	2015	5.844200225260001	8.0753106682	4.20016383235
6	Incidence	34	Azerbaijan	3	Both	20	75-79 years	423	Larynx cancer	3	Rate	2015	12.86867103026	17.138217482709997	9.885845856020001
6	Incidence	34	Azerbaijan	1	Male	20	75-79 years	423	Larynx cancer	1	Number	2016	12.91419219399389	17.7063977951289	9.621817811701009
6	Incidence	34	Azerbaijan	2	Female	20	75-79 years	423	Larynx cancer	1	Number	2016	4.826838934792535	6.585576751538756	3.487697407204481
6	Incidence	34	Azerbaijan	3	Both	20	75-79 years	423	Larynx cancer	1	Number	2016	17.74103112878644	23.77321144631162	13.415850760532908
6	Incidence	34	Azerbaijan	1	Male	20	75-79 years	423	Larynx cancer	2	Percent	2016	6.87543505192e-05	9.633875257e-05	4.98938201086e-05
6	Incidence	34	Azerbaijan	2	Female	20	75-79 years	423	Larynx cancer	2	Percent	2016	1.75138670304e-05	2.40364323511e-05	1.22452206184e-05
6	Incidence	34	Azerbaijan	3	Both	20	75-79 years	423	Larynx cancer	2	Percent	2016	3.8284558305e-05	5.12303345685e-05	2.827865097e-05
6	Incidence	34	Azerbaijan	1	Male	20	75-79 years	423	Larynx cancer	3	Rate	2016	23.09307521474	31.66246637208	17.205672572490002
6	Incidence	34	Azerbaijan	2	Female	20	75-79 years	423	Larynx cancer	3	Rate	2016	5.8401945973	7.96816514577	4.2199111737
6	Incidence	34	Azerbaijan	3	Both	20	75-79 years	423	Larynx cancer	3	Rate	2016	12.80284966341	17.15598433677	9.6815748277
6	Incidence	34	Azerbaijan	1	Male	20	75-79 years	423	Larynx cancer	1	Number	2017	12.151077241359268	16.75778153813257	8.940473093930317
6	Incidence	34	Azerbaijan	2	Female	20	75-79 years	423	Larynx cancer	1	Number	2017	4.562637489554107	6.205406896697057	3.30060820195594
6	Incidence	34	Azerbaijan	3	Both	20	75-79 years	423	Larynx cancer	1	Number	2017	16.713714730913374	22.302009107177703	12.487118223767524
6	Incidence	34	Azerbaijan	1	Male	20	75-79 years	423	Larynx cancer	2	Percent	2017	6.95702650093e-05	9.76634546257e-05	4.94693457185e-05
6	Incidence	34	Azerbaijan	2	Female	20	75-79 years	423	Larynx cancer	2	Percent	2017	1.77087584706e-05	2.42287318799e-05	1.22462818759e-05
6	Incidence	34	Azerbaijan	3	Both	20	75-79 years	423	Larynx cancer	2	Percent	2017	3.86687913863e-05	5.11857111622e-05	2.89887622791e-05
6	Incidence	34	Azerbaijan	1	Male	20	75-79 years	423	Larynx cancer	3	Rate	2017	23.34580449562	32.19664263494	17.17728665561
6	Incidence	34	Azerbaijan	2	Female	20	75-79 years	423	Larynx cancer	3	Rate	2017	5.91303205944	8.04200859833	4.27748252157
6	Incidence	34	Azerbaijan	3	Both	20	75-79 years	423	Larynx cancer	3	Rate	2017	12.935247723060002	17.26019721933	9.66415726079
6	Incidence	34	Azerbaijan	1	Male	20	75-79 years	423	Larynx cancer	1	Number	2018	10.459024805765615	14.614455552678862	7.674862223194425
6	Incidence	34	Azerbaijan	2	Female	20	75-79 years	423	Larynx cancer	1	Number	2018	4.152032798416817	5.722635423201214	2.9895746466519757
6	Incidence	34	Azerbaijan	3	Both	20	75-79 years	423	Larynx cancer	1	Number	2018	14.611057604182433	19.724221887690145	11.058147879686704
6	Incidence	34	Azerbaijan	1	Male	20	75-79 years	423	Larynx cancer	2	Percent	2018	6.67762763454e-05	9.3846596735e-05	4.75231733212e-05
6	Incidence	34	Azerbaijan	2	Female	20	75-79 years	423	Larynx cancer	2	Percent	2018	1.77093750984e-05	2.4275141622e-05	1.24348860071e-05
6	Incidence	34	Azerbaijan	3	Both	20	75-79 years	423	Larynx cancer	2	Percent	2018	3.73683478459e-05	5.06236544452e-05	2.7902416234e-05
6	Incidence	34	Azerbaijan	1	Male	20	75-79 years	423	Larynx cancer	3	Rate	2018	22.38009016241	31.27182878114	16.422573971189998
6	Incidence	34	Azerbaijan	2	Female	20	75-79 years	423	Larynx cancer	3	Rate	2018	5.9189468522199995	8.15792566414	4.2618000154099995
6	Incidence	34	Azerbaijan	3	Both	20	75-79 years	423	Larynx cancer	3	Rate	2018	12.50071431075	16.8753603948	9.46096793229
6	Incidence	34	Azerbaijan	1	Male	20	75-79 years	423	Larynx cancer	1	Number	2019	8.688055985871532	12.446716765207494	6.372495095101206
6	Incidence	34	Azerbaijan	2	Female	20	75-79 years	423	Larynx cancer	1	Number	2019	3.533486262630114	4.958346462735731	2.535835481111996
6	Incidence	34	Azerbaijan	3	Both	20	75-79 years	423	Larynx cancer	1	Number	2019	12.221542248501656	16.655376950601163	9.080454167808028
6	Incidence	34	Azerbaijan	1	Male	20	75-79 years	423	Larynx cancer	2	Percent	2019	6.54991588681e-05	9.48059898827e-05	4.72303260156e-05
6	Incidence	34	Azerbaijan	2	Female	20	75-79 years	423	Larynx cancer	2	Percent	2019	1.78632766604e-05	2.48779373279e-05	1.26817178284e-05
6	Incidence	34	Azerbaijan	3	Both	20	75-79 years	423	Larynx cancer	2	Percent	2019	3.69929858445e-05	5.13837985809e-05	2.7339137977e-05
6	Incidence	34	Azerbaijan	1	Male	20	75-79 years	423	Larynx cancer	3	Rate	2019	21.92428246905	31.4092513465	16.080971707
6	Incidence	34	Azerbaijan	2	Female	20	75-79 years	423	Larynx cancer	3	Rate	2019	5.97306394657	8.38167132681	4.28661847277
6	Incidence	34	Azerbaijan	3	Both	20	75-79 years	423	Larynx cancer	3	Rate	2019	12.371914989599999	16.860303189459998	9.19217924766
6	Incidence	34	Azerbaijan	1	Male	20	75-79 years	423	Larynx cancer	1	Number	2020	6.894745338411627	10.01286716793206	5.093802230118465
6	Incidence	34	Azerbaijan	2	Female	20	75-79 years	423	Larynx cancer	1	Number	2020	2.773566701952132	3.8808397361934817	1.961753282342701
6	Incidence	34	Azerbaijan	3	Both	20	75-79 years	423	Larynx cancer	1	Number	2020	9.668312040363755	13.413329339467833	7.183763121722703
6	Incidence	34	Azerbaijan	1	Male	20	75-79 years	423	Larynx cancer	2	Percent	2020	5.45267041051e-05	7.90842029815e-05	3.94372229539e-05
6	Incidence	34	Azerbaijan	2	Female	20	75-79 years	423	Larynx cancer	2	Percent	2020	1.45151441081e-05	2.01283904898e-05	1.01893566099e-05
6	Incidence	34	Azerbaijan	3	Both	20	75-79 years	423	Larynx cancer	2	Percent	2020	3.04594066701e-05	4.18304576538e-05	2.26840811827e-05
6	Incidence	34	Azerbaijan	1	Male	20	75-79 years	423	Larynx cancer	3	Rate	2020	20.2843239956	29.45783082483	14.98595375663
6	Incidence	34	Azerbaijan	2	Female	20	75-79 years	423	Larynx cancer	3	Rate	2020	5.41403682077	7.57544760416	3.82936689296
6	Incidence	34	Azerbaijan	3	Both	20	75-79 years	423	Larynx cancer	3	Rate	2020	11.34516199113	15.739706534229999	8.429698584579999
6	Incidence	34	Azerbaijan	1	Male	20	75-79 years	423	Larynx cancer	1	Number	2021	5.665845765589865	8.237018805003382	4.184628451294772
6	Incidence	34	Azerbaijan	2	Female	20	75-79 years	423	Larynx cancer	1	Number	2021	2.294725060130642	3.2292081604215324	1.600962392271564
6	Incidence	34	Azerbaijan	3	Both	20	75-79 years	423	Larynx cancer	1	Number	2021	7.960570825720511	11.272232118576484	5.908112269824658
6	Incidence	34	Azerbaijan	1	Male	20	75-79 years	423	Larynx cancer	2	Percent	2021	4.91973458664e-05	7.18346825619e-05	3.54721082873e-05
6	Incidence	34	Azerbaijan	2	Female	20	75-79 years	423	Larynx cancer	2	Percent	2021	1.3076538645e-05	1.82235293126e-05	9.0048000628e-06
6	Incidence	34	Azerbaijan	3	Both	20	75-79 years	423	Larynx cancer	2	Percent	2021	2.73969027685e-05	3.82854730549e-05	1.98291727406e-05
6	Incidence	34	Azerbaijan	1	Male	20	75-79 years	423	Larynx cancer	3	Rate	2021	19.22860480206	27.95458717046	14.20168674942
6	Incidence	34	Azerbaijan	2	Female	20	75-79 years	423	Larynx cancer	3	Rate	2021	5.1234409440399995	7.20986474301	3.5744745254900003
6	Incidence	34	Azerbaijan	3	Both	20	75-79 years	423	Larynx cancer	3	Rate	2021	10.72066318842	15.180545035100002	7.95657536512
6	Incidence	61	Republic of Moldova	1	Male	17	60-64 years	423	Larynx cancer	1	Number	1990	39.155804596334285	44.65800379966889	33.80003633060092
6	Incidence	61	Republic of Moldova	2	Female	17	60-64 years	423	Larynx cancer	1	Number	1990	1.9177204083455608	2.247426962054957	1.6196392188575706
6	Incidence	61	Republic of Moldova	3	Both	17	60-64 years	423	Larynx cancer	1	Number	1990	41.07352500467984	46.491602661983535	35.62336782867797
6	Incidence	61	Republic of Moldova	1	Male	17	60-64 years	423	Larynx cancer	2	Percent	1990	0.0001361171585334	0.0001632472998785	0.0001095165676621
6	Incidence	61	Republic of Moldova	2	Female	17	60-64 years	423	Larynx cancer	2	Percent	1990	4.3681422013e-06	5.3267656137e-06	3.5391686492e-06
6	Incidence	61	Republic of Moldova	3	Both	17	60-64 years	423	Larynx cancer	2	Percent	1990	5.65230914417e-05	6.63738831827e-05	4.61168513126e-05
6	Incidence	61	Republic of Moldova	1	Male	17	60-64 years	423	Larynx cancer	3	Rate	1990	47.299320668010004	53.94585206178	40.82967451373
6	Incidence	61	Republic of Moldova	2	Female	17	60-64 years	423	Larynx cancer	3	Rate	1990	1.6783540139200002	1.96690719165	1.41747877962
6	Incidence	61	Republic of Moldova	3	Both	17	60-64 years	423	Larynx cancer	3	Rate	1990	20.84474467494	23.59440994916	18.07879909907
6	Incidence	61	Republic of Moldova	1	Male	17	60-64 years	423	Larynx cancer	1	Number	1991	41.18384719981104	46.785191743665095	35.478582204334465
6	Incidence	61	Republic of Moldova	2	Female	17	60-64 years	423	Larynx cancer	1	Number	1991	2.119899249469872	2.4707348920172683	1.78754393812387
6	Incidence	61	Republic of Moldova	3	Both	17	60-64 years	423	Larynx cancer	1	Number	1991	43.30374644928092	48.92256322854358	37.706818377217935
6	Incidence	61	Republic of Moldova	1	Male	17	60-64 years	423	Larynx cancer	2	Percent	1991	0.000138234841289	0.000162082453639	0.0001116210394509
6	Incidence	61	Republic of Moldova	2	Female	17	60-64 years	423	Larynx cancer	2	Percent	1991	4.7821209508e-06	5.8934038638e-06	3.951841169e-06
6	Incidence	61	Republic of Moldova	3	Both	17	60-64 years	423	Larynx cancer	2	Percent	1991	5.8423757096e-05	6.81080109727e-05	4.74860655928e-05
6	Incidence	61	Republic of Moldova	1	Male	17	60-64 years	423	Larynx cancer	3	Rate	1991	48.043439932780004	54.57774593945	41.38790445595
6	Incidence	61	Republic of Moldova	2	Female	17	60-64 years	423	Larynx cancer	3	Rate	1991	1.83424447966	2.13780529312	1.5466737871999998
6	Incidence	61	Republic of Moldova	3	Both	17	60-64 years	423	Larynx cancer	3	Rate	1991	21.51252234137	24.30384945293	18.73206914584
6	Incidence	61	Republic of Moldova	1	Male	17	60-64 years	423	Larynx cancer	1	Number	1992	38.51269200997091	43.88474191166978	33.20717357964009
6	Incidence	61	Republic of Moldova	2	Female	17	60-64 years	423	Larynx cancer	1	Number	1992	1.940519510408772	2.281193623721394	1.6232322563434871
6	Incidence	61	Republic of Moldova	3	Both	17	60-64 years	423	Larynx cancer	1	Number	1992	40.4532115203796	45.8237036744856	35.07948991103569
6	Incidence	61	Republic of Moldova	1	Male	17	60-64 years	423	Larynx cancer	2	Percent	1992	0.0001282367791035	0.0001530578484649	0.000103215420562
6	Incidence	61	Republic of Moldova	2	Female	17	60-64 years	423	Larynx cancer	2	Percent	1992	4.4805281303e-06	5.5175887684e-06	3.6614571081e-06
6	Incidence	61	Republic of Moldova	3	Both	17	60-64 years	423	Larynx cancer	2	Percent	1992	5.51582245018e-05	6.5274461876e-05	4.48917209788e-05
6	Incidence	61	Republic of Moldova	1	Male	17	60-64 years	423	Larynx cancer	3	Rate	1992	44.6909021402	50.924736855960006	38.53427188149
6	Incidence	61	Republic of Moldova	2	Female	17	60-64 years	423	Larynx cancer	3	Rate	1992	1.71710682838	2.01855901327	1.43634896556
6	Incidence	61	Republic of Moldova	3	Both	17	60-64 years	423	Larynx cancer	3	Rate	1992	20.30919492382	23.005405382659998	17.611363144120002
6	Incidence	61	Republic of Moldova	1	Male	17	60-64 years	423	Larynx cancer	1	Number	1993	40.33772524075568	45.97857160327946	34.92276385128755
6	Incidence	61	Republic of Moldova	2	Female	17	60-64 years	423	Larynx cancer	1	Number	1993	1.9034888277435795	2.2300501919521545	1.5929503862516707
6	Incidence	61	Republic of Moldova	3	Both	17	60-64 years	423	Larynx cancer	1	Number	1993	42.2412140684992	47.85240190353537	36.77148170078856
6	Incidence	61	Republic of Moldova	1	Male	17	60-64 years	423	Larynx cancer	2	Percent	1993	0.0001362907865146	0.0001627803295157	0.0001106620071184
6	Incidence	61	Republic of Moldova	2	Female	17	60-64 years	423	Larynx cancer	2	Percent	1993	4.4430524492e-06	5.4336173435e-06	3.6362175159e-06
6	Incidence	61	Republic of Moldova	3	Both	17	60-64 years	423	Larynx cancer	2	Percent	1993	5.83172872551e-05	6.91488772203e-05	4.78465261096e-05
6	Incidence	61	Republic of Moldova	1	Male	17	60-64 years	423	Larynx cancer	3	Rate	1993	47.37390387662	53.99869275021	41.014401479570004
6	Incidence	61	Republic of Moldova	2	Female	17	60-64 years	423	Larynx cancer	3	Rate	1993	1.69851768306	1.98991432465	1.42141858667
6	Incidence	61	Republic of Moldova	3	Both	17	60-64 years	423	Larynx cancer	3	Rate	1993	21.418841613279998	24.26405205884	18.64535761585
6	Incidence	61	Republic of Moldova	1	Male	17	60-64 years	423	Larynx cancer	1	Number	1994	45.54006418987858	51.83169878596695	39.73607181522775
6	Incidence	61	Republic of Moldova	2	Female	17	60-64 years	423	Larynx cancer	1	Number	1994	1.9406685333572768	2.26564789818615	1.6327941690989636
6	Incidence	61	Republic of Moldova	3	Both	17	60-64 years	423	Larynx cancer	1	Number	1994	47.48073272323585	53.806153724150455	41.79966580302461
6	Incidence	61	Republic of Moldova	1	Male	17	60-64 years	423	Larynx cancer	2	Percent	1994	0.0001612973297366	0.0001920068546034	0.0001303236854032
6	Incidence	61	Republic of Moldova	2	Female	17	60-64 years	423	Larynx cancer	2	Percent	1994	4.760376606e-06	5.7654722166e-06	3.8938502103e-06
6	Incidence	61	Republic of Moldova	3	Both	17	60-64 years	423	Larynx cancer	2	Percent	1994	6.88151130014e-05	8.09930953486e-05	5.66487524928e-05
6	Incidence	61	Republic of Moldova	1	Male	17	60-64 years	423	Larynx cancer	3	Rate	1994	56.024160512019996	63.76423626213	48.883990505839996
6	Incidence	61	Republic of Moldova	2	Female	17	60-64 years	423	Larynx cancer	3	Rate	1994	1.81729707961	2.12161697787	1.52899478922
6	Incidence	61	Republic of Moldova	3	Both	17	60-64 years	423	Larynx cancer	3	Rate	1994	25.24560977291	28.60884999857	22.22497402583
6	Incidence	61	Republic of Moldova	1	Male	17	60-64 years	423	Larynx cancer	1	Number	1995	43.048858062454826	49.23066708632231	37.6408232711951
6	Incidence	61	Republic of Moldova	2	Female	17	60-64 years	423	Larynx cancer	1	Number	1995	1.939569596146416	2.2739516754688864	1.644690968932423
6	Incidence	61	Republic of Moldova	3	Both	17	60-64 years	423	Larynx cancer	1	Number	1995	44.98842765860134	51.29651630558703	39.47968042258
6	Incidence	61	Republic of Moldova	1	Male	17	60-64 years	423	Larynx cancer	2	Percent	1995	0.0001542647501006	0.0001841846012482	0.0001240148905191
6	Incidence	61	Republic of Moldova	2	Female	17	60-64 years	423	Larynx cancer	2	Percent	1995	4.8200430213e-06	5.797271494e-06	3.9461510548e-06
6	Incidence	61	Republic of Moldova	3	Both	17	60-64 years	423	Larynx cancer	2	Percent	1995	6.60175155167e-05	7.81605327834e-05	5.41537513245e-05
6	Incidence	61	Republic of Moldova	1	Male	17	60-64 years	423	Larynx cancer	3	Rate	1995	53.55442311845	61.244829577580006	46.82662134889
6	Incidence	61	Republic of Moldova	2	Female	17	60-64 years	423	Larynx cancer	3	Rate	1995	1.83725678859	2.15400012506	1.5579330867
6	Incidence	61	Republic of Moldova	3	Both	17	60-64 years	423	Larynx cancer	3	Rate	1995	24.1935486122	27.585866532030003	21.23109468831
6	Incidence	61	Republic of Moldova	1	Male	17	60-64 years	423	Larynx cancer	1	Number	1996	35.47706211086247	40.3955571834171	31.016402942096956
6	Incidence	61	Republic of Moldova	2	Female	17	60-64 years	423	Larynx cancer	1	Number	1996	1.6579651172097118	1.9472256984120504	1.4074098951600476
6	Incidence	61	Republic of Moldova	3	Both	17	60-64 years	423	Larynx cancer	1	Number	1996	37.13502722807217	42.0561974784259	32.57005537424642
6	Incidence	61	Republic of Moldova	1	Male	17	60-64 years	423	Larynx cancer	2	Percent	1996	0.0001289672269098	0.0001555465362284	0.0001042845244763
6	Incidence	61	Republic of Moldova	2	Female	17	60-64 years	423	Larynx cancer	2	Percent	1996	4.2084680423e-06	5.0907965832e-06	3.4377133426e-06
6	Incidence	61	Republic of Moldova	3	Both	17	60-64 years	423	Larynx cancer	2	Percent	1996	5.55074159352e-05	6.64675087377e-05	4.52507631658e-05
6	Incidence	61	Republic of Moldova	1	Male	17	60-64 years	423	Larynx cancer	3	Rate	1996	44.73098545359	50.93243276782	39.1067970761
6	Incidence	61	Republic of Moldova	2	Female	17	60-64 years	423	Larynx cancer	3	Rate	1996	1.6023789787300002	1.8819416003300002	1.36022405239
6	Incidence	61	Republic of Moldova	3	Both	17	60-64 years	423	Larynx cancer	3	Rate	1996	20.31667500312	23.0090607121	17.81916641149
6	Incidence	61	Republic of Moldova	1	Male	17	60-64 years	423	Larynx cancer	1	Number	1997	33.57109737924731	38.46610246254038	29.372234609364725
6	Incidence	61	Republic of Moldova	2	Female	17	60-64 years	423	Larynx cancer	1	Number	1997	1.496579404778756	1.7462686906665033	1.2643576258626528
6	Incidence	61	Republic of Moldova	3	Both	17	60-64 years	423	Larynx cancer	1	Number	1997	35.0676767840261	40.08885663442676	30.87381392300288
6	Incidence	61	Republic of Moldova	1	Male	17	60-64 years	423	Larynx cancer	2	Percent	1997	0.0001196330626091	0.0001448282269012	9.64943176367e-05
6	Incidence	61	Republic of Moldova	2	Female	17	60-64 years	423	Larynx cancer	2	Percent	1997	3.6896469322e-06	4.4559971256e-06	3.0171520773e-06
6	Incidence	61	Republic of Moldova	3	Both	17	60-64 years	423	Larynx cancer	2	Percent	1997	5.11024726719e-05	6.09236809916e-05	4.16323969111e-05
6	Incidence	61	Republic of Moldova	1	Male	17	60-64 years	423	Larynx cancer	3	Rate	1997	41.43316991735	47.47454458769	36.25096831581
6	Incidence	61	Republic of Moldova	2	Female	17	60-64 years	423	Larynx cancer	3	Rate	1997	1.40318112339	1.63728784139	1.18545180307
6	Incidence	61	Republic of Moldova	3	Both	17	60-64 years	423	Larynx cancer	3	Rate	1997	18.68473678922	21.36011857894	16.45016550093
6	Incidence	61	Republic of Moldova	1	Male	17	60-64 years	423	Larynx cancer	1	Number	1998	32.999359140788705	37.93214081103338	28.860771628079743
6	Incidence	61	Republic of Moldova	2	Female	17	60-64 years	423	Larynx cancer	1	Number	1998	1.47031805433167	1.7322448503883834	1.2382798964859774
6	Incidence	61	Republic of Moldova	3	Both	17	60-64 years	423	Larynx cancer	1	Number	1998	34.4696771951204	39.4140990011172	30.312562800713863
6	Incidence	61	Republic of Moldova	1	Male	17	60-64 years	423	Larynx cancer	2	Percent	1998	0.0001158822344055	0.0001420741600298	9.43510371833e-05
6	Incidence	61	Republic of Moldova	2	Female	17	60-64 years	423	Larynx cancer	2	Percent	1998	3.5796409192e-06	4.3775357879e-06	2.9243116139e-06
6	Incidence	61	Republic of Moldova	3	Both	17	60-64 years	423	Larynx cancer	2	Percent	1998	4.95601759889e-05	5.97079659302e-05	4.0798642908e-05
6	Incidence	61	Republic of Moldova	1	Male	17	60-64 years	423	Larynx cancer	3	Rate	1998	40.074296400230004	46.06464772455	35.04841144425
6	Incidence	61	Republic of Moldova	2	Female	17	60-64 years	423	Larynx cancer	3	Rate	1998	1.36005702118	1.6023415914899999	1.14541970184
6	Incidence	61	Republic of Moldova	3	Both	17	60-64 years	423	Larynx cancer	3	Rate	1998	18.09882799726	20.694971828430003	15.91607189068
6	Incidence	61	Republic of Moldova	1	Male	17	60-64 years	423	Larynx cancer	1	Number	1999	33.03134787966523	37.72913785296304	28.92564666062467
6	Incidence	61	Republic of Moldova	2	Female	17	60-64 years	423	Larynx cancer	1	Number	1999	1.5186594968900544	1.7960639827807148	1.280656996098506
6	Incidence	61	Republic of Moldova	3	Both	17	60-64 years	423	Larynx cancer	1	Number	1999	34.55000737655531	39.36527241668989	30.51451940044259
6	Incidence	61	Republic of Moldova	1	Male	17	60-64 years	423	Larynx cancer	2	Percent	1999	0.00011311946088	0.0001386994272513	9.11512008345e-05
6	Incidence	61	Republic of Moldova	2	Female	17	60-64 years	423	Larynx cancer	2	Percent	1999	3.5659488462e-06	4.3339985041e-06	2.8834700715e-06
6	Incidence	61	Republic of Moldova	3	Both	17	60-64 years	423	Larynx cancer	2	Percent	1999	4.81221382316e-05	5.80784594145e-05	3.93640951031e-05
6	Incidence	61	Republic of Moldova	1	Male	17	60-64 years	423	Larynx cancer	3	Rate	1999	39.06710039682	44.62330819066	34.211172557969995
6	Incidence	61	Republic of Moldova	2	Female	17	60-64 years	423	Larynx cancer	3	Rate	1999	1.3537040363	1.6009770906	1.14155315809
6	Incidence	61	Republic of Moldova	3	Both	17	60-64 years	423	Larynx cancer	3	Rate	1999	17.56162857566	20.009208259399998	15.51040640989
6	Incidence	61	Republic of Moldova	1	Male	17	60-64 years	423	Larynx cancer	1	Number	2000	32.43944171939447	37.20487709300504	28.42234917157437
6	Incidence	61	Republic of Moldova	2	Female	17	60-64 years	423	Larynx cancer	1	Number	2000	1.4790920372855485	1.7409000979080012	1.2419200012339124
6	Incidence	61	Republic of Moldova	3	Both	17	60-64 years	423	Larynx cancer	1	Number	2000	33.918533756680034	38.80701112068444	29.815075807173613
6	Incidence	61	Republic of Moldova	1	Male	17	60-64 years	423	Larynx cancer	2	Percent	2000	0.0001117813658423	0.0001381321635501	9.0767219243e-05
6	Incidence	61	Republic of Moldova	2	Female	17	60-64 years	423	Larynx cancer	2	Percent	2000	3.4572718055e-06	4.2318168304e-06	2.8095336115e-06
6	Incidence	61	Republic of Moldova	3	Both	17	60-64 years	423	Larynx cancer	2	Percent	2000	4.72293788727e-05	5.73804534463e-05	3.90141085083e-05
6	Incidence	61	Republic of Moldova	1	Male	17	60-64 years	423	Larynx cancer	3	Rate	2000	38.58193172689	44.24971429306	33.80419258571
6	Incidence	61	Republic of Moldova	2	Female	17	60-64 years	423	Larynx cancer	3	Rate	2000	1.31162396539	1.54378918431	1.10130539253
6	Incidence	61	Republic of Moldova	3	Both	17	60-64 years	423	Larynx cancer	3	Rate	2000	17.23088110255	19.71426593387	15.14629228912
6	Incidence	61	Republic of Moldova	1	Male	17	60-64 years	423	Larynx cancer	1	Number	2001	32.36920958583204	37.31033996971082	28.34520848373265
6	Incidence	61	Republic of Moldova	2	Female	17	60-64 years	423	Larynx cancer	1	Number	2001	1.2348107718425485	1.4624128546285615	1.0404150875707527
6	Incidence	61	Republic of Moldova	3	Both	17	60-64 years	423	Larynx cancer	1	Number	2001	33.60402035767459	38.54734548720333	29.50317874790368
6	Incidence	61	Republic of Moldova	1	Male	17	60-64 years	423	Larynx cancer	2	Percent	2001	0.0001135873852648	0.0001384360258568	9.29056932872e-05
6	Incidence	61	Republic of Moldova	2	Female	17	60-64 years	423	Larynx cancer	2	Percent	2001	2.9260162428e-06	3.599302493e-06	2.3610124311e-06
6	Incidence	61	Republic of Moldova	3	Both	17	60-64 years	423	Larynx cancer	2	Percent	2001	4.7525944391e-05	5.73390895793e-05	3.95356863824e-05
6	Incidence	61	Republic of Moldova	1	Male	17	60-64 years	423	Larynx cancer	3	Rate	2001	39.209653269819995	45.19497115654	34.3352775903
6	Incidence	61	Republic of Moldova	2	Female	17	60-64 years	423	Larynx cancer	3	Rate	2001	1.10983904685	1.31440616303	0.935117603
6	Incidence	61	Republic of Moldova	3	Both	17	60-64 years	423	Larynx cancer	3	Rate	2001	17.33823573744	19.88877985419	15.222377045670001
6	Incidence	61	Republic of Moldova	1	Male	17	60-64 years	423	Larynx cancer	1	Number	2002	36.74919516484784	42.23060371391988	32.14599843413171
6	Incidence	61	Republic of Moldova	2	Female	17	60-64 years	423	Larynx cancer	1	Number	2002	1.242509975155711	1.4716862346289852	1.046750493795963
6	Incidence	61	Republic of Moldova	3	Both	17	60-64 years	423	Larynx cancer	1	Number	2002	37.991705140003525	43.50134563993174	33.30765235012941
6	Incidence	61	Republic of Moldova	1	Male	17	60-64 years	423	Larynx cancer	2	Percent	2002	0.000127175363391	0.000154286592695	0.0001041693160913
6	Incidence	61	Republic of Moldova	2	Female	17	60-64 years	423	Larynx cancer	2	Percent	2002	2.9358732964e-06	3.6305829019e-06	2.3542383551e-06
6	Incidence	61	Republic of Moldova	3	Both	17	60-64 years	423	Larynx cancer	2	Percent	2002	5.33429511036e-05	6.44935495341e-05	4.40821583111e-05
6	Incidence	61	Republic of Moldova	1	Male	17	60-64 years	423	Larynx cancer	3	Rate	2002	43.9182089207	50.468927780200005	38.41702298137
6	Incidence	61	Republic of Moldova	2	Female	17	60-64 years	423	Larynx cancer	3	Rate	2002	1.1134295005500001	1.31879735532	0.93800685935
6	Incidence	61	Republic of Moldova	3	Both	17	60-64 years	423	Larynx cancer	3	Rate	2002	19.45603682387	22.27759400479	17.05727364046
6	Incidence	61	Republic of Moldova	1	Male	17	60-64 years	423	Larynx cancer	1	Number	2003	34.21618282167863	39.34323003856198	29.941283392477477
6	Incidence	61	Republic of Moldova	2	Female	17	60-64 years	423	Larynx cancer	1	Number	2003	1.2495432464978244	1.4838510395171047	1.0514534294966822
6	Incidence	61	Republic of Moldova	3	Both	17	60-64 years	423	Larynx cancer	1	Number	2003	35.46572606817644	40.65337133998887	31.191785628750328
6	Incidence	61	Republic of Moldova	1	Male	17	60-64 years	423	Larynx cancer	2	Percent	2003	0.0001231797876529	0.0001500706183651	0.0001000523009609
6	Incidence	61	Republic of Moldova	2	Female	17	60-64 years	423	Larynx cancer	2	Percent	2003	3.0636967382e-06	3.7666304649e-06	2.4532158181e-06
6	Incidence	61	Republic of Moldova	3	Both	17	60-64 years	423	Larynx cancer	2	Percent	2003	5.17244672487e-05	6.26233555179e-05	4.22206424028e-05
6	Incidence	61	Republic of Moldova	1	Male	17	60-64 years	423	Larynx cancer	3	Rate	2003	42.56741380756	48.94583251164	37.24912877451
6	Incidence	61	Republic of Moldova	2	Female	17	60-64 years	423	Larynx cancer	3	Rate	2003	1.16177199357	1.37962138179	0.97759653406
6	Incidence	61	Republic of Moldova	3	Both	17	60-64 years	423	Larynx cancer	3	Rate	2003	18.87116101075	21.63148485137	16.59701559983
6	Incidence	61	Republic of Moldova	1	Male	17	60-64 years	423	Larynx cancer	1	Number	2004	29.10711704290669	33.55250308404162	25.39274735246256
6	Incidence	61	Republic of Moldova	2	Female	17	60-64 years	423	Larynx cancer	1	Number	2004	1.1506974782523496	1.3674742056919138	0.9624842636377748
6	Incidence	61	Republic of Moldova	3	Both	17	60-64 years	423	Larynx cancer	1	Number	2004	30.257814521159062	34.776225381223114	26.472738616628423
6	Incidence	61	Republic of Moldova	1	Male	17	60-64 years	423	Larynx cancer	2	Percent	2004	0.0001114943122658	0.000135306528077	9.06403665884e-05
6	Incidence	61	Republic of Moldova	2	Female	17	60-64 years	423	Larynx cancer	2	Percent	2004	3.0304184213e-06	3.7450408482e-06	2.4220824819e-06
6	Incidence	61	Republic of Moldova	3	Both	17	60-64 years	423	Larynx cancer	2	Percent	2004	4.72158637819e-05	5.73792168877e-05	3.89038114246e-05
6	Incidence	61	Republic of Moldova	1	Male	17	60-64 years	423	Larynx cancer	3	Rate	2004	38.564623282389995	44.45440748082	33.64337781406
6	Incidence	61	Republic of Moldova	2	Female	17	60-64 years	423	Larynx cancer	3	Rate	2004	1.14927714432	1.36578629896	0.96129624586
6	Incidence	61	Republic of Moldova	3	Both	17	60-64 years	423	Larynx cancer	3	Rate	2004	17.23112152996	19.8042514101	15.075608848589999
6	Incidence	61	Republic of Moldova	1	Male	17	60-64 years	423	Larynx cancer	1	Number	2005	24.269653544020144	27.913393708131608	21.07842796624008
6	Incidence	61	Republic of Moldova	2	Female	17	60-64 years	423	Larynx cancer	1	Number	2005	1.1000961113448504	1.2960057909946323	0.918475838005602
6	Incidence	61	Republic of Moldova	3	Both	17	60-64 years	423	Larynx cancer	1	Number	2005	25.369749655365	29.10908919609265	22.159690660153046
6	Incidence	61	Republic of Moldova	1	Male	17	60-64 years	423	Larynx cancer	2	Percent	2005	9.96048289371e-05	0.0001200050229972	8.04932189889e-05
6	Incidence	61	Republic of Moldova	2	Female	17	60-64 years	423	Larynx cancer	2	Percent	2005	3.1076025641e-06	3.83538133e-06	2.4980370981e-06
6	Incidence	61	Republic of Moldova	3	Both	17	60-64 years	423	Larynx cancer	2	Percent	2005	4.24396356025e-05	5.13326563772e-05	3.49900570869e-05
6	Incidence	61	Republic of Moldova	1	Male	17	60-64 years	423	Larynx cancer	3	Rate	2005	34.4904681083	39.668716891180004	29.95530390345
6	Incidence	61	Republic of Moldova	2	Female	17	60-64 years	423	Larynx cancer	3	Rate	2005	1.17887073659	1.38880892833	0.9842451732399999
6	Incidence	61	Republic of Moldova	3	Both	17	60-64 years	423	Larynx cancer	3	Rate	2005	15.49921892952	17.78370509832	13.53808774693
6	Incidence	61	Republic of Moldova	1	Male	17	60-64 years	423	Larynx cancer	1	Number	2006	21.5336432892497	24.79854015565328	18.68165371430352
6	Incidence	61	Republic of Moldova	2	Female	17	60-64 years	423	Larynx cancer	1	Number	2006	0.9735171933659988	1.1512840628738512	0.8183634056487266
6	Incidence	61	Republic of Moldova	3	Both	17	60-64 years	423	Larynx cancer	1	Number	2006	22.507160482615724	25.79084519015385	19.77873605161291
6	Incidence	61	Republic of Moldova	1	Male	17	60-64 years	423	Larynx cancer	2	Percent	2006	9.87146453218e-05	0.0001189141467084	8.06669957064e-05
6	Incidence	61	Republic of Moldova	2	Female	17	60-64 years	423	Larynx cancer	2	Percent	2006	3.0616057755e-06	3.7738925631e-06	2.4557810786e-06
6	Incidence	61	Republic of Moldova	3	Both	17	60-64 years	423	Larynx cancer	2	Percent	2006	4.19750120918e-05	5.02888481986e-05	3.4626426017e-05
6	Incidence	61	Republic of Moldova	1	Male	17	60-64 years	423	Larynx cancer	3	Rate	2006	34.25512612747	39.44883405926	29.718259732320004
6	Incidence	61	Republic of Moldova	2	Female	17	60-64 years	423	Larynx cancer	3	Rate	2006	1.16277591492	1.3751019382799998	0.97745911857
6	Incidence	61	Republic of Moldova	3	Both	17	60-64 years	423	Larynx cancer	3	Rate	2006	15.35422708897	17.59433377534	13.49291507047
6	Incidence	61	Republic of Moldova	1	Male	17	60-64 years	423	Larynx cancer	1	Number	2007	21.21399123160077	24.532817710635957	18.41112314677413
6	Incidence	61	Republic of Moldova	2	Female	17	60-64 years	423	Larynx cancer	1	Number	2007	0.959983084911969	1.1352054470944384	0.8046634774599779
6	Incidence	61	Republic of Moldova	3	Both	17	60-64 years	423	Larynx cancer	1	Number	2007	22.173974316512712	25.52825419669665	19.32580688600065
6	Incidence	61	Republic of Moldova	1	Male	17	60-64 years	423	Larynx cancer	2	Percent	2007	0.0001063419834766	0.0001283120520582	8.6949584336e-05
6	Incidence	61	Republic of Moldova	2	Female	17	60-64 years	423	Larynx cancer	2	Percent	2007	3.2982605054e-06	4.0848870319e-06	2.5837730405e-06
6	Incidence	61	Republic of Moldova	3	Both	17	60-64 years	423	Larynx cancer	2	Percent	2007	4.51937679394e-05	5.40394187905e-05	3.71506392665e-05
6	Incidence	61	Republic of Moldova	1	Male	17	60-64 years	423	Larynx cancer	3	Rate	2007	37.01206377875	42.80242241384	32.12189807695
6	Incidence	61	Republic of Moldova	2	Female	17	60-64 years	423	Larynx cancer	3	Rate	2007	1.25437667755	1.4833336747799999	1.0514259212100001
6	Incidence	61	Republic of Moldova	3	Both	17	60-64 years	423	Larynx cancer	3	Rate	2007	16.56664404768	19.07269731617	14.43871806851
6	Incidence	61	Republic of Moldova	1	Male	17	60-64 years	423	Larynx cancer	1	Number	2008	24.448911220024367	28.243134949981467	21.17154838097806
6	Incidence	61	Republic of Moldova	2	Female	17	60-64 years	423	Larynx cancer	1	Number	2008	0.9999226310210836	1.1850252857479022	0.8340249226421075
6	Incidence	61	Republic of Moldova	3	Both	17	60-64 years	423	Larynx cancer	1	Number	2008	25.44883385104548	29.22937184137026	22.15657414221116
6	Incidence	61	Republic of Moldova	1	Male	17	60-64 years	423	Larynx cancer	2	Percent	2008	0.0001261012808711	0.000150923081296	0.0001030513701108
6	Incidence	61	Republic of Moldova	2	Female	17	60-64 years	423	Larynx cancer	2	Percent	2008	3.576821642e-06	4.4306701539e-06	2.8191642735e-06
6	Incidence	61	Republic of Moldova	3	Both	17	60-64 years	423	Larynx cancer	2	Percent	2008	5.37426253741e-05	6.49278413889e-05	4.36955939737e-05
6	Incidence	61	Republic of Moldova	1	Male	17	60-64 years	423	Larynx cancer	3	Rate	2008	44.02609163447	50.85849574905001	38.12441873898
6	Incidence	61	Republic of Moldova	2	Female	17	60-64 years	423	Larynx cancer	3	Rate	2008	1.36245105009	1.61466386984	1.13640605423
6	Incidence	61	Republic of Moldova	3	Both	17	60-64 years	423	Larynx cancer	3	Rate	2008	19.73937230604	22.67174427031	17.18573309014
6	Incidence	61	Republic of Moldova	1	Male	17	60-64 years	423	Larynx cancer	1	Number	2009	27.29833909386502	31.65653221112152	23.57178169155149
6	Incidence	61	Republic of Moldova	2	Female	17	60-64 years	423	Larynx cancer	1	Number	2009	1.1765993065539568	1.3941535392127369	0.9796647387857882
6	Incidence	61	Republic of Moldova	3	Both	17	60-64 years	423	Larynx cancer	1	Number	2009	28.47493840041898	32.82413272365888	24.73976170586789
6	Incidence	61	Republic of Moldova	1	Male	17	60-64 years	423	Larynx cancer	2	Percent	2009	0.0001276257346363	0.0001550468863446	0.0001049033516345
6	Incidence	61	Republic of Moldova	2	Female	17	60-64 years	423	Larynx cancer	2	Percent	2009	3.8640420168e-06	4.7621391472e-06	3.0066827281e-06
6	Incidence	61	Republic of Moldova	3	Both	17	60-64 years	423	Larynx cancer	2	Percent	2009	5.49145742546e-05	6.7109991416e-05	4.48723814723e-05
6	Incidence	61	Republic of Moldova	1	Male	17	60-64 years	423	Larynx cancer	3	Rate	2009	44.66898735291	51.80041291572999	38.57112385648
6	Incidence	61	Republic of Moldova	2	Female	17	60-64 years	423	Larynx cancer	3	Rate	2009	1.4738237247800001	1.74633501026	1.22714090202
6	Incidence	61	Republic of Moldova	3	Both	17	60-64 years	423	Larynx cancer	3	Rate	2009	20.202783629269998	23.28850871982	17.55270005346
6	Incidence	61	Republic of Moldova	1	Male	17	60-64 years	423	Larynx cancer	1	Number	2010	34.397690617112154	39.85612674412972	29.806075665335584
6	Incidence	61	Republic of Moldova	2	Female	17	60-64 years	423	Larynx cancer	1	Number	2010	1.205069244170316	1.4235077686033144	0.9950346704982204
6	Incidence	61	Republic of Moldova	3	Both	17	60-64 years	423	Larynx cancer	1	Number	2010	35.60275986128242	41.110927943326764	31.06467066896004
6	Incidence	61	Republic of Moldova	1	Male	17	60-64 years	423	Larynx cancer	2	Percent	2010	0.0001371768579464	0.0001663196784035	0.000111587964012
6	Incidence	61	Republic of Moldova	2	Female	17	60-64 years	423	Larynx cancer	2	Percent	2010	3.4120000091e-06	4.175914445e-06	2.6569218559e-06
6	Incidence	61	Republic of Moldova	3	Both	17	60-64 years	423	Larynx cancer	2	Percent	2010	5.89328254738e-05	7.08679015568e-05	4.82245292716e-05
6	Incidence	61	Republic of Moldova	1	Male	17	60-64 years	423	Larynx cancer	3	Rate	2010	48.067672974160004	55.695345588129996	41.65130484114
6	Incidence	61	Republic of Moldova	2	Female	17	60-64 years	423	Larynx cancer	3	Rate	2010	1.30222630077	1.53827613193	1.07525797739
6	Incidence	61	Republic of Moldova	3	Both	17	60-64 years	423	Larynx cancer	3	Rate	2010	21.69575462912	25.05234450107	18.93031537707
6	Incidence	61	Republic of Moldova	1	Male	17	60-64 years	423	Larynx cancer	1	Number	2011	41.21243745542077	47.62610244994116	35.61581071935562
6	Incidence	61	Republic of Moldova	2	Female	17	60-64 years	423	Larynx cancer	1	Number	2011	1.307791780531827	1.5468935251494624	1.0848883614743683
6	Incidence	61	Republic of Moldova	3	Both	17	60-64 years	423	Larynx cancer	1	Number	2011	42.52022923595258	48.994927326391405	36.97983634352421
6	Incidence	61	Republic of Moldova	1	Male	17	60-64 years	423	Larynx cancer	2	Percent	2011	0.0001398439078382	0.0001692601587035	0.000114501414266
6	Incidence	61	Republic of Moldova	2	Female	17	60-64 years	423	Larynx cancer	2	Percent	2011	3.1549349152e-06	3.9111789157e-06	2.4503466718e-06
6	Incidence	61	Republic of Moldova	3	Both	17	60-64 years	423	Larynx cancer	2	Percent	2011	5.99348018837e-05	7.18103039122e-05	4.94557581036e-05
6	Incidence	61	Republic of Moldova	1	Male	17	60-64 years	423	Larynx cancer	3	Rate	2011	48.97100454422	56.592092666750005	42.32076859007
6	Incidence	61	Republic of Moldova	2	Female	17	60-64 years	423	Larynx cancer	3	Rate	2011	1.2044350290699999	1.42464020318	0.99914800249
6	Incidence	61	Republic of Moldova	3	Both	17	60-64 years	423	Larynx cancer	3	Rate	2011	22.06113665465	25.42046001525	19.186566904750002
6	Incidence	61	Republic of Moldova	1	Male	17	60-64 years	423	Larynx cancer	1	Number	2012	50.8500613762377	58.47443407007967	43.65192117463288
6	Incidence	61	Republic of Moldova	2	Female	17	60-64 years	423	Larynx cancer	1	Number	2012	1.4368262480260312	1.710648021088412	1.189678837553152
6	Incidence	61	Republic of Moldova	3	Both	17	60-64 years	423	Larynx cancer	1	Number	2012	52.28688762426376	59.91820348125484	44.991876997570174
6	Incidence	61	Republic of Moldova	1	Male	17	60-64 years	423	Larynx cancer	2	Percent	2012	0.0001571767064389	0.0001911440336373	0.0001283405000366
6	Incidence	61	Republic of Moldova	2	Female	17	60-64 years	423	Larynx cancer	2	Percent	2012	3.1461660823e-06	3.8618432879e-06	2.4320705156e-06
6	Incidence	61	Republic of Moldova	3	Both	17	60-64 years	423	Larynx cancer	2	Percent	2012	6.69892272451e-05	8.0614301687e-05	5.5177481387e-05
6	Incidence	61	Republic of Moldova	1	Male	17	60-64 years	423	Larynx cancer	3	Rate	2012	54.94177970659	63.179657766290006	47.16443150778
6	Incidence	61	Republic of Moldova	2	Female	17	60-64 years	423	Larynx cancer	3	Rate	2012	1.20105900375	1.42994966218	0.99446574099
6	Incidence	61	Republic of Moldova	3	Both	17	60-64 years	423	Larynx cancer	3	Rate	2012	24.642404063140003	28.23898395967	21.20432220982
6	Incidence	61	Republic of Moldova	1	Male	17	60-64 years	423	Larynx cancer	1	Number	2013	53.70767933293402	61.89666747754029	46.24065357562437
6	Incidence	61	Republic of Moldova	2	Female	17	60-64 years	423	Larynx cancer	1	Number	2013	1.4512075116035317	1.7363785663319242	1.2035898062441786
6	Incidence	61	Republic of Moldova	3	Both	17	60-64 years	423	Larynx cancer	1	Number	2013	55.15888684453756	63.24753500901261	47.70550386938965
6	Incidence	61	Republic of Moldova	1	Male	17	60-64 years	423	Larynx cancer	2	Percent	2013	0.0001545043351459	0.0001886072009961	0.0001268669153328
6	Incidence	61	Republic of Moldova	2	Female	17	60-64 years	423	Larynx cancer	2	Percent	2013	2.9353359131e-06	3.5957805803e-06	2.2922968755e-06
6	Incidence	61	Republic of Moldova	3	Both	17	60-64 years	423	Larynx cancer	2	Percent	2013	6.54784548498e-05	7.97016641272e-05	5.41151668384e-05
6	Incidence	61	Republic of Moldova	1	Male	17	60-64 years	423	Larynx cancer	3	Rate	2013	53.865453744549995	62.07849827742	46.37649247243
6	Incidence	61	Republic of Moldova	2	Female	17	60-64 years	423	Larynx cancer	3	Rate	2013	1.12050675379	1.34069310912	0.92931610118
6	Incidence	61	Republic of Moldova	3	Both	17	60-64 years	423	Larynx cancer	3	Rate	2013	24.0636696806	27.5924312044	20.81204956683
6	Incidence	61	Republic of Moldova	1	Male	17	60-64 years	423	Larynx cancer	1	Number	2014	54.677128124850434	62.909099153612274	47.087157023583984
6	Incidence	61	Republic of Moldova	2	Female	17	60-64 years	423	Larynx cancer	1	Number	2014	1.5163002480159282	1.8048660486346264	1.2714233562193775
6	Incidence	61	Republic of Moldova	3	Both	17	60-64 years	423	Larynx cancer	1	Number	2014	56.19342837286628	64.43608248244914	48.635725138638406
6	Incidence	61	Republic of Moldova	1	Male	17	60-64 years	423	Larynx cancer	2	Percent	2014	0.0001537588891191	0.0001877087167931	0.0001258434965557
6	Incidence	61	Republic of Moldova	2	Female	17	60-64 years	423	Larynx cancer	2	Percent	2014	2.9724873144e-06	3.6836137529e-06	2.3374111997e-06
6	Incidence	61	Republic of Moldova	3	Both	17	60-64 years	423	Larynx cancer	2	Percent	2014	6.48776118679e-05	7.90314424617e-05	5.35400125649e-05
6	Incidence	61	Republic of Moldova	1	Male	17	60-64 years	423	Larynx cancer	3	Rate	2014	53.47719150338	61.52850484504	46.05378884842
6	Incidence	61	Republic of Moldova	2	Female	17	60-64 years	423	Larynx cancer	3	Rate	2014	1.13437245779	1.35025390799	0.95117549401
6	Incidence	61	Republic of Moldova	3	Both	17	60-64 years	423	Larynx cancer	3	Rate	2014	23.819609207459997	27.31355512619	20.616004395330002
6	Incidence	61	Republic of Moldova	1	Male	17	60-64 years	423	Larynx cancer	1	Number	2015	56.483413828149175	65.29099012980384	48.460067760372375
6	Incidence	61	Republic of Moldova	2	Female	17	60-64 years	423	Larynx cancer	1	Number	2015	1.7842028108451218	2.1303664083323475	1.4920992968725495
6	Incidence	61	Republic of Moldova	3	Both	17	60-64 years	423	Larynx cancer	1	Number	2015	58.2676166389944	67.02969106679119	50.12464525368362
6	Incidence	61	Republic of Moldova	1	Male	17	60-64 years	423	Larynx cancer	2	Percent	2015	0.0001600101883607	0.0001926768910342	0.0001301926763938
6	Incidence	61	Republic of Moldova	2	Female	17	60-64 years	423	Larynx cancer	2	Percent	2015	3.50293824e-06	4.3678214713e-06	2.7472644645e-06
6	Incidence	61	Republic of Moldova	3	Both	17	60-64 years	423	Larynx cancer	2	Percent	2015	6.75287443375e-05	8.16177847927e-05	5.57444056513e-05
6	Incidence	61	Republic of Moldova	1	Male	17	60-64 years	423	Larynx cancer	3	Rate	2015	55.57401404937	64.2397857504	47.67984624198
6	Incidence	61	Republic of Moldova	2	Female	17	60-64 years	423	Larynx cancer	3	Rate	2015	1.33625706868	1.5955120991299998	1.1174896825
6	Incidence	61	Republic of Moldova	3	Both	17	60-64 years	423	Larynx cancer	3	Rate	2015	24.77798704408	28.504011535460002	21.31523275407
6	Incidence	61	Republic of Moldova	1	Male	17	60-64 years	423	Larynx cancer	1	Number	2016	55.31173672959568	63.84784095808523	47.44603055652327
6	Incidence	61	Republic of Moldova	2	Female	17	60-64 years	423	Larynx cancer	1	Number	2016	1.5766532509702276	1.8884989467197864	1.3157599281349026
6	Incidence	61	Republic of Moldova	3	Both	17	60-64 years	423	Larynx cancer	1	Number	2016	56.88838998056587	65.36852351734817	49.04595741170074
6	Incidence	61	Republic of Moldova	1	Male	17	60-64 years	423	Larynx cancer	2	Percent	2016	0.0001580838621433	0.0001919730451393	0.0001293166220121
6	Incidence	61	Republic of Moldova	2	Female	17	60-64 years	423	Larynx cancer	2	Percent	2016	3.105708984e-06	3.84179217e-06	2.4186204814e-06
6	Incidence	61	Republic of Moldova	3	Both	17	60-64 years	423	Larynx cancer	2	Percent	2016	6.63083726236e-05	8.00314237031e-05	5.43597777018e-05
6	Incidence	61	Republic of Moldova	1	Male	17	60-64 years	423	Larynx cancer	3	Rate	2016	54.874317306	63.34291582934	47.07081515804
6	Incidence	61	Republic of Moldova	2	Female	17	60-64 years	423	Larynx cancer	3	Rate	2016	1.18388047355	1.41803977886	0.98798038557
6	Incidence	61	Republic of Moldova	3	Both	17	60-64 years	423	Larynx cancer	3	Rate	2016	24.31399435927	27.9383880018	20.962152950020002
6	Incidence	61	Republic of Moldova	1	Male	17	60-64 years	423	Larynx cancer	1	Number	2017	57.434839397890485	66.91094809293965	49.17260319128641
6	Incidence	61	Republic of Moldova	2	Female	17	60-64 years	423	Larynx cancer	1	Number	2017	1.4787402986857834	1.7690756642710683	1.229835909728982
6	Incidence	61	Republic of Moldova	3	Both	17	60-64 years	423	Larynx cancer	1	Number	2017	58.91357969657632	68.47240962249347	50.61092339924616
6	Incidence	61	Republic of Moldova	1	Male	17	60-64 years	423	Larynx cancer	2	Percent	2017	0.0001637728804933	0.0001981461961634	0.0001343876842372
6	Incidence	61	Republic of Moldova	2	Female	17	60-64 years	423	Larynx cancer	2	Percent	2017	2.8966806898e-06	3.5745874302e-06	2.2467036156e-06
6	Incidence	61	Republic of Moldova	3	Both	17	60-64 years	423	Larynx cancer	2	Percent	2017	6.83855918515e-05	8.32725677097e-05	5.62936202377e-05
6	Incidence	61	Republic of Moldova	1	Male	17	60-64 years	423	Larynx cancer	3	Rate	2017	56.81205288182	66.18540873936	48.639407058959996
6	Incidence	61	Republic of Moldova	2	Female	17	60-64 years	423	Larynx cancer	3	Rate	2017	1.1024298757700002	1.31888058134	0.9168667753099999
6	Incidence	61	Republic of Moldova	3	Both	17	60-64 years	423	Larynx cancer	3	Rate	2017	25.04500477569	29.10860000072	21.51542691455
6	Incidence	61	Republic of Moldova	1	Male	17	60-64 years	423	Larynx cancer	1	Number	2018	59.90562234777027	69.43933315058896	50.89957346697479
6	Incidence	61	Republic of Moldova	2	Female	17	60-64 years	423	Larynx cancer	1	Number	2018	1.6127157027615364	1.931443949298717	1.332345201033711
6	Incidence	61	Republic of Moldova	3	Both	17	60-64 years	423	Larynx cancer	1	Number	2018	61.51833805053179	71.22313071048922	52.55927136656755
6	Incidence	61	Republic of Moldova	1	Male	17	60-64 years	423	Larynx cancer	2	Percent	2018	0.000167681075286	0.0002048114165791	0.0001369611561384
6	Incidence	61	Republic of Moldova	2	Female	17	60-64 years	423	Larynx cancer	2	Percent	2018	3.1042569181e-06	3.8616401915e-06	2.4038004878e-06
6	Incidence	61	Republic of Moldova	3	Both	17	60-64 years	423	Larynx cancer	2	Percent	2018	7.01476526406e-05	8.48658378776e-05	5.77831585621e-05
6	Incidence	61	Republic of Moldova	1	Male	17	60-64 years	423	Larynx cancer	3	Rate	2018	58.148336045209994	67.40238262369999	49.40647282376
6	Incidence	61	Republic of Moldova	2	Female	17	60-64 years	423	Larynx cancer	3	Rate	2018	1.17958227287	1.41270841459	0.97451198484
6	Incidence	61	Republic of Moldova	3	Both	17	60-64 years	423	Larynx cancer	3	Rate	2018	25.66030087778	29.70832797836	21.92332822898
6	Incidence	61	Republic of Moldova	1	Male	17	60-64 years	423	Larynx cancer	1	Number	2019	58.61882264032314	69.23412472805205	48.45680109649562
6	Incidence	61	Republic of Moldova	2	Female	17	60-64 years	423	Larynx cancer	1	Number	2019	1.6720144588260262	2.0248304067455343	1.3434702865158743
6	Incidence	61	Republic of Moldova	3	Both	17	60-64 years	423	Larynx cancer	1	Number	2019	60.29083709914916	70.93877205111882	50.11818949771401
6	Incidence	61	Republic of Moldova	1	Male	17	60-64 years	423	Larynx cancer	2	Percent	2019	0.0001608016145815	0.0001987096425617	0.0001272763107363
6	Incidence	61	Republic of Moldova	2	Female	17	60-64 years	423	Larynx cancer	2	Percent	2019	3.1507298092e-06	3.9520624519e-06	2.4553393905e-06
6	Incidence	61	Republic of Moldova	3	Both	17	60-64 years	423	Larynx cancer	2	Percent	2019	6.73327194402e-05	8.28536907475e-05	5.35667838981e-05
6	Incidence	61	Republic of Moldova	1	Male	17	60-64 years	423	Larynx cancer	3	Rate	2019	55.746619711150004	65.84179361518	46.0825165275
6	Incidence	61	Republic of Moldova	2	Female	17	60-64 years	423	Larynx cancer	3	Rate	2019	1.19595759031	1.44831958913	0.9609566939
6	Incidence	61	Republic of Moldova	3	Both	17	60-64 years	423	Larynx cancer	3	Rate	2019	24.61275004659	28.95959567181	20.45993272354
6	Incidence	61	Republic of Moldova	1	Male	17	60-64 years	423	Larynx cancer	1	Number	2020	60.28947880176457	70.73756607397011	50.5939541530944
6	Incidence	61	Republic of Moldova	2	Female	17	60-64 years	423	Larynx cancer	1	Number	2020	1.7097894263945164	2.057573332051277	1.4087299851540778
6	Incidence	61	Republic of Moldova	3	Both	17	60-64 years	423	Larynx cancer	1	Number	2020	61.999268228159096	72.43884223347344	52.24464795282266
6	Incidence	61	Republic of Moldova	1	Male	17	60-64 years	423	Larynx cancer	2	Percent	2020	0.0001407894047244	0.0001710552713139	0.0001157972320714
6	Incidence	61	Republic of Moldova	2	Female	17	60-64 years	423	Larynx cancer	2	Percent	2020	2.7709354441e-06	3.4875077434e-06	2.1562492548e-06
6	Incidence	61	Republic of Moldova	3	Both	17	60-64 years	423	Larynx cancer	2	Percent	2020	5.9286108988e-05	7.13922051124e-05	4.86618091959e-05
6	Incidence	61	Republic of Moldova	1	Male	17	60-64 years	423	Larynx cancer	3	Rate	2020	56.30044770926	66.05724114688	47.2464238672
6	Incidence	61	Republic of Moldova	2	Female	17	60-64 years	423	Larynx cancer	3	Rate	2020	1.20024433628	1.44438297497	0.98890551078
6	Incidence	61	Republic of Moldova	3	Both	17	60-64 years	423	Larynx cancer	3	Rate	2020	24.84555198805	29.02910102168	20.93649092812
6	Incidence	61	Republic of Moldova	1	Male	17	60-64 years	423	Larynx cancer	1	Number	2021	60.3015651540038	72.42268889850834	49.43749442837375
6	Incidence	61	Republic of Moldova	2	Female	17	60-64 years	423	Larynx cancer	1	Number	2021	1.7593136610386189	2.1682140248752555	1.4203475144339222
6	Incidence	61	Republic of Moldova	3	Both	17	60-64 years	423	Larynx cancer	1	Number	2021	62.06087881504244	74.43225064672596	51.19600228337464
6	Incidence	61	Republic of Moldova	1	Male	17	60-64 years	423	Larynx cancer	2	Percent	2021	0.0001383935602329	0.0001695693334309	0.0001097839835918
6	Incidence	61	Republic of Moldova	2	Female	17	60-64 years	423	Larynx cancer	2	Percent	2021	2.787641915e-06	3.5670061977e-06	2.1785037527e-06
6	Incidence	61	Republic of Moldova	3	Both	17	60-64 years	423	Larynx cancer	2	Percent	2021	5.81499009361e-05	7.04833649102e-05	4.60678491593e-05
6	Incidence	61	Republic of Moldova	1	Male	17	60-64 years	423	Larynx cancer	3	Rate	2021	55.45045063843	66.59645940554	45.46036802672
6	Incidence	61	Republic of Moldova	2	Female	17	60-64 years	423	Larynx cancer	3	Rate	2021	1.2155984841999998	1.49812835564	0.9813896883900001
6	Incidence	61	Republic of Moldova	3	Both	17	60-64 years	423	Larynx cancer	3	Rate	2021	24.48385499081	29.3645282869	20.19751443983
6	Incidence	61	Republic of Moldova	1	Male	18	65-69 years	423	Larynx cancer	1	Number	1990	26.72508087661418	30.83848908038304	23.108162394217263
6	Incidence	61	Republic of Moldova	2	Female	18	65-69 years	423	Larynx cancer	1	Number	1990	1.8902294966442736	2.2724131527086637	1.5677687631640755
6	Incidence	61	Republic of Moldova	3	Both	18	65-69 years	423	Larynx cancer	1	Number	1990	28.615310373258417	32.68075086530176	24.97192967167548
6	Incidence	61	Republic of Moldova	1	Male	18	65-69 years	423	Larynx cancer	2	Percent	1990	0.0001251903944295	0.0001499160574302	0.0001002112018008
6	Incidence	61	Republic of Moldova	2	Female	18	65-69 years	423	Larynx cancer	2	Percent	1990	5.1988028605e-06	6.3837900859e-06	4.12841275e-06
6	Incidence	61	Republic of Moldova	3	Both	18	65-69 years	423	Larynx cancer	2	Percent	1990	4.95932159989e-05	5.88541887745e-05	4.00721678695e-05
6	Incidence	61	Republic of Moldova	1	Male	18	65-69 years	423	Larynx cancer	3	Rate	1990	44.84627188695	51.74881499018	38.77686800363
6	Incidence	61	Republic of Moldova	2	Female	18	65-69 years	423	Larynx cancer	3	Rate	1990	2.00976689893	2.41611970563	1.66691386997
6	Incidence	61	Republic of Moldova	3	Both	18	65-69 years	423	Larynx cancer	3	Rate	1990	18.62432439795	21.27032339488	16.25302374783
6	Incidence	61	Republic of Moldova	1	Male	18	65-69 years	423	Larynx cancer	1	Number	1991	27.3049285566742	31.244737198072755	23.5654622208156
6	Incidence	61	Republic of Moldova	2	Female	18	65-69 years	423	Larynx cancer	1	Number	1991	2.0279800987320087	2.4317570619477653	1.6790780049502096
6	Incidence	61	Republic of Moldova	3	Both	18	65-69 years	423	Larynx cancer	1	Number	1991	29.332908655406204	33.28729148983507	25.73965520295901
6	Incidence	61	Republic of Moldova	1	Male	18	65-69 years	423	Larynx cancer	2	Percent	1991	0.0001267166399967	0.0001514538308072	0.0001016784415413
6	Incidence	61	Republic of Moldova	2	Female	18	65-69 years	423	Larynx cancer	2	Percent	1991	5.4713803644e-06	6.686556353e-06	4.322270946e-06
6	Incidence	61	Republic of Moldova	3	Both	18	65-69 years	423	Larynx cancer	2	Percent	1991	5.00546779693e-05	5.91397600756e-05	4.09084488553e-05
6	Incidence	61	Republic of Moldova	1	Male	18	65-69 years	423	Larynx cancer	3	Rate	1991	45.40140172183	51.952337552479996	39.1835860265
6	Incidence	61	Republic of Moldova	2	Female	18	65-69 years	423	Larynx cancer	3	Rate	1991	2.1131663601499997	2.53390416532	1.7496084692099998
6	Incidence	61	Republic of Moldova	3	Both	18	65-69 years	423	Larynx cancer	3	Rate	1991	18.789904095940003	21.322979662719998	16.4881586892
6	Incidence	61	Republic of Moldova	1	Male	18	65-69 years	423	Larynx cancer	1	Number	1992	26.577910052233868	30.603320696532503	22.99272352409839
6	Incidence	61	Republic of Moldova	2	Female	18	65-69 years	423	Larynx cancer	1	Number	1992	1.9626474925719952	2.350961101129645	1.619617006178988
6	Incidence	61	Republic of Moldova	3	Both	18	65-69 years	423	Larynx cancer	1	Number	1992	28.540557544805875	32.60537131929372	24.984767910728717
6	Incidence	61	Republic of Moldova	1	Male	18	65-69 years	423	Larynx cancer	2	Percent	1992	0.0001229909394669	0.0001461122389544	9.9555704256e-05
6	Incidence	61	Republic of Moldova	2	Female	18	65-69 years	423	Larynx cancer	2	Percent	1992	5.2110300154e-06	6.3801126854e-06	4.0862017739e-06
6	Incidence	61	Republic of Moldova	3	Both	18	65-69 years	423	Larynx cancer	2	Percent	1992	4.81618741628e-05	5.66534960499e-05	3.94893497994e-05
6	Incidence	61	Republic of Moldova	1	Male	18	65-69 years	423	Larynx cancer	3	Rate	1992	44.17194516174	50.86209566206	38.21343817589
6	Incidence	61	Republic of Moldova	2	Female	18	65-69 years	423	Larynx cancer	3	Rate	1992	2.0117668650700002	2.40979883663	1.66015132084
6	Incidence	61	Republic of Moldova	3	Both	18	65-69 years	423	Larynx cancer	3	Rate	1992	18.0948398064	20.67194973065	15.84045344016
6	Incidence	61	Republic of Moldova	1	Male	18	65-69 years	423	Larynx cancer	1	Number	1993	29.432323615590807	33.85385531641391	25.55540829808277
6	Incidence	61	Republic of Moldova	2	Female	18	65-69 years	423	Larynx cancer	1	Number	1993	2.0121424643355645	2.422979826817458	1.6508628107044938
6	Incidence	61	Republic of Moldova	3	Both	18	65-69 years	423	Larynx cancer	1	Number	1993	31.44446607992637	35.81171243202396	27.465217544696657
6	Incidence	61	Republic of Moldova	1	Male	18	65-69 years	423	Larynx cancer	2	Percent	1993	0.0001297499358982	0.0001537799224238	0.0001060191233111
6	Incidence	61	Republic of Moldova	2	Female	18	65-69 years	423	Larynx cancer	2	Percent	1993	5.3110688563e-06	6.5261690075e-06	4.1429111981e-06
6	Incidence	61	Republic of Moldova	3	Both	18	65-69 years	423	Larynx cancer	2	Percent	1993	5.19234997413e-05	6.17812556803e-05	4.30228086719e-05
6	Incidence	61	Republic of Moldova	1	Male	18	65-69 years	423	Larynx cancer	3	Rate	1993	46.50305589623	53.489073667570004	40.37753172526
6	Incidence	61	Republic of Moldova	2	Female	18	65-69 years	423	Larynx cancer	3	Rate	1993	2.04631548321	2.46413026065	1.67890007297
6	Incidence	61	Republic of Moldova	3	Both	18	65-69 years	423	Larynx cancer	3	Rate	1993	19.45565899977	22.15780873825	16.99357545286
6	Incidence	61	Republic of Moldova	1	Male	18	65-69 years	423	Larynx cancer	1	Number	1994	33.35322088602799	38.32925849330583	29.044907062661693
6	Incidence	61	Republic of Moldova	2	Female	18	65-69 years	423	Larynx cancer	1	Number	1994	2.1588525623221493	2.600710261603174	1.7767109292309482
6	Incidence	61	Republic of Moldova	3	Both	18	65-69 years	423	Larynx cancer	1	Number	1994	35.512073448350186	40.460642778406175	31.122170016473703
6	Incidence	61	Republic of Moldova	1	Male	18	65-69 years	423	Larynx cancer	2	Percent	1994	0.0001402490532845	0.0001660029983019	0.0001153843591346
6	Incidence	61	Republic of Moldova	2	Female	18	65-69 years	423	Larynx cancer	2	Percent	1994	5.5832071063e-06	6.841263616e-06	4.3712760109e-06
6	Incidence	61	Republic of Moldova	3	Both	18	65-69 years	423	Larynx cancer	2	Percent	1994	5.6873514986e-05	6.6867357647e-05	4.68327573505e-05
6	Incidence	61	Republic of Moldova	1	Male	18	65-69 years	423	Larynx cancer	3	Rate	1994	50.27020687545	57.77012542283	43.7766862669
6	Incidence	61	Republic of Moldova	2	Female	18	65-69 years	423	Larynx cancer	3	Rate	1994	2.14873219018	2.58851852783	1.7683819788800001
6	Incidence	61	Republic of Moldova	3	Both	18	65-69 years	423	Larynx cancer	3	Rate	1994	21.28780216924	24.254234559409998	18.656263463520002
6	Incidence	61	Republic of Moldova	1	Male	18	65-69 years	423	Larynx cancer	1	Number	1995	33.35657304553172	38.2749421106026	29.259151886994974
6	Incidence	61	Republic of Moldova	2	Female	18	65-69 years	423	Larynx cancer	1	Number	1995	1.9763398984486755	2.3844313777757176	1.6305734920555892
6	Incidence	61	Republic of Moldova	3	Both	18	65-69 years	423	Larynx cancer	1	Number	1995	35.33291294398043	40.21135737014684	31.199307364633167
6	Incidence	61	Republic of Moldova	1	Male	18	65-69 years	423	Larynx cancer	2	Percent	1995	0.0001380361072657	0.0001643525956416	0.0001124516451013
6	Incidence	61	Republic of Moldova	2	Female	18	65-69 years	423	Larynx cancer	2	Percent	1995	5.1860753352e-06	6.3913662347e-06	4.1264569903e-06
6	Incidence	61	Republic of Moldova	3	Both	18	65-69 years	423	Larynx cancer	2	Percent	1995	5.67416505275e-05	6.75393726303e-05	4.65274870311e-05
6	Incidence	61	Republic of Moldova	1	Male	18	65-69 years	423	Larynx cancer	3	Rate	1995	49.46572848883	56.75936469207	43.38950710194
6	Incidence	61	Republic of Moldova	2	Female	18	65-69 years	423	Larynx cancer	3	Rate	1995	1.9925406233	2.40397736615	1.6439398530300002
6	Incidence	61	Republic of Moldova	3	Both	18	65-69 years	423	Larynx cancer	3	Rate	1995	21.20560447906	24.13347977591	18.72475595329
6	Incidence	61	Republic of Moldova	1	Male	18	65-69 years	423	Larynx cancer	1	Number	1996	31.68282544928212	36.31484533356811	27.791434124146
6	Incidence	61	Republic of Moldova	2	Female	18	65-69 years	423	Larynx cancer	1	Number	1996	1.8389189537165052	2.213355211621599	1.5193860026936024
6	Incidence	61	Republic of Moldova	3	Both	18	65-69 years	423	Larynx cancer	1	Number	1996	33.52174440299866	38.14332144206213	29.727176953468064
6	Incidence	61	Republic of Moldova	1	Male	18	65-69 years	423	Larynx cancer	2	Percent	1996	0.0001275901628988	0.0001529510160258	0.0001047561861787
6	Incidence	61	Republic of Moldova	2	Female	18	65-69 years	423	Larynx cancer	2	Percent	1996	4.7981412963e-06	5.947542945e-06	3.838610221e-06
6	Incidence	61	Republic of Moldova	3	Both	18	65-69 years	423	Larynx cancer	2	Percent	1996	5.30822901216e-05	6.34601554336e-05	4.40008542978e-05
6	Incidence	61	Republic of Moldova	1	Male	18	65-69 years	423	Larynx cancer	3	Rate	1996	45.70404456272	52.385962611530005	40.09051988451
6	Incidence	61	Republic of Moldova	2	Female	18	65-69 years	423	Larynx cancer	3	Rate	1996	1.8407875739200001	2.21560431578	1.52092992902
6	Incidence	61	Republic of Moldova	3	Both	18	65-69 years	423	Larynx cancer	3	Rate	1996	19.8095408842	22.54064336515	17.56715641501
6	Incidence	61	Republic of Moldova	1	Male	18	65-69 years	423	Larynx cancer	1	Number	1997	28.41446922852416	32.52107011334556	24.930240930231008
6	Incidence	61	Republic of Moldova	2	Female	18	65-69 years	423	Larynx cancer	1	Number	1997	1.676042621229941	2.028516875644143	1.3904399777738514
6	Incidence	61	Republic of Moldova	3	Both	18	65-69 years	423	Larynx cancer	1	Number	1997	30.09051184975414	34.13114045046822	26.686809470267637
6	Incidence	61	Republic of Moldova	1	Male	18	65-69 years	423	Larynx cancer	2	Percent	1997	0.0001144800178924	0.0001364460735791	9.34547380036e-05
6	Incidence	61	Republic of Moldova	2	Female	18	65-69 years	423	Larynx cancer	2	Percent	1997	4.4913516977e-06	5.5589013264e-06	3.602139219e-06
6	Incidence	61	Republic of Moldova	3	Both	18	65-69 years	423	Larynx cancer	2	Percent	1997	4.84320594664e-05	5.74201339089e-05	4.01434299449e-05
6	Incidence	61	Republic of Moldova	1	Male	18	65-69 years	423	Larynx cancer	3	Rate	1997	40.97213616405	46.8936337388	35.94806638058
6	Incidence	61	Republic of Moldova	2	Female	18	65-69 years	423	Larynx cancer	3	Rate	1997	1.72022231774	2.081987628	1.42709132271
6	Incidence	61	Republic of Moldova	3	Both	18	65-69 years	423	Larynx cancer	3	Rate	1997	18.04177245338	20.464466429029997	16.000968889240003
6	Incidence	61	Republic of Moldova	1	Male	18	65-69 years	423	Larynx cancer	1	Number	1998	26.310569347133875	30.24336401658426	22.99684515684862
6	Incidence	61	Republic of Moldova	2	Female	18	65-69 years	423	Larynx cancer	1	Number	1998	1.599400493945801	1.934203869406619	1.3135382245024338
6	Incidence	61	Republic of Moldova	3	Both	18	65-69 years	423	Larynx cancer	1	Number	1998	27.909969841079644	31.783700643972807	24.66287871532471
6	Incidence	61	Republic of Moldova	1	Male	18	65-69 years	423	Larynx cancer	2	Percent	1998	0.0001073388733694	0.0001289147485194	8.80315929514e-05
6	Incidence	61	Republic of Moldova	2	Female	18	65-69 years	423	Larynx cancer	2	Percent	1998	4.3281589759e-06	5.3435004686e-06	3.4356076252e-06
6	Incidence	61	Republic of Moldova	3	Both	18	65-69 years	423	Larynx cancer	2	Percent	1998	4.54138175652e-05	5.42036135817e-05	3.74603416229e-05
6	Incidence	61	Republic of Moldova	1	Male	18	65-69 years	423	Larynx cancer	3	Rate	1998	38.38743984523	44.12543497584	33.552676053540004
6	Incidence	61	Republic of Moldova	2	Female	18	65-69 years	423	Larynx cancer	3	Rate	1998	1.6552569646000002	2.00175280544	1.3594114185900001
6	Incidence	61	Republic of Moldova	3	Both	18	65-69 years	423	Larynx cancer	3	Rate	1998	16.898231247440002	19.24360099418	14.932263636690001
6	Incidence	61	Republic of Moldova	1	Male	18	65-69 years	423	Larynx cancer	1	Number	1999	24.529485719257565	28.196780410748413	21.43612384449185
6	Incidence	61	Republic of Moldova	2	Female	18	65-69 years	423	Larynx cancer	1	Number	1999	1.4876955305963622	1.801987195701182	1.21515344906041
6	Incidence	61	Republic of Moldova	3	Both	18	65-69 years	423	Larynx cancer	1	Number	1999	26.01718124985395	29.578782661220245	22.961184549007736
6	Incidence	61	Republic of Moldova	1	Male	18	65-69 years	423	Larynx cancer	2	Percent	1999	0.0001045361358374	0.0001251244916069	8.49002703217e-05
6	Incidence	61	Republic of Moldova	2	Female	18	65-69 years	423	Larynx cancer	2	Percent	1999	4.2172587393e-06	5.1829616089e-06	3.3133274521e-06
6	Incidence	61	Republic of Moldova	3	Both	18	65-69 years	423	Larynx cancer	2	Percent	1999	4.42977430619e-05	5.27043699167e-05	3.66101592758e-05
6	Incidence	61	Republic of Moldova	1	Male	18	65-69 years	423	Larynx cancer	3	Rate	1999	37.354077415649996	42.93871997113	32.64343324368
6	Incidence	61	Republic of Moldova	2	Female	18	65-69 years	423	Larynx cancer	3	Rate	1999	1.61074262466	1.9510293104399998	1.3156586248
6	Incidence	61	Republic of Moldova	3	Both	18	65-69 years	423	Larynx cancer	3	Rate	1999	16.4636175099	18.71739138326	14.52978923269
6	Incidence	61	Republic of Moldova	1	Male	18	65-69 years	423	Larynx cancer	1	Number	2000	26.82730386206236	31.130897367623053	23.29872326188066
6	Incidence	61	Republic of Moldova	2	Female	18	65-69 years	423	Larynx cancer	1	Number	2000	1.400177045744025	1.69231431746256	1.134218469854008
6	Incidence	61	Republic of Moldova	3	Both	18	65-69 years	423	Larynx cancer	1	Number	2000	28.2274809078064	32.58955018965621	24.708074004878288
6	Incidence	61	Republic of Moldova	1	Male	18	65-69 years	423	Larynx cancer	2	Percent	2000	0.0001149839730987	0.0001394001398684	9.3271160945e-05
6	Incidence	61	Republic of Moldova	2	Female	18	65-69 years	423	Larynx cancer	2	Percent	2000	4.0036736913e-06	4.9150051061e-06	3.193162641e-06
6	Incidence	61	Republic of Moldova	3	Both	18	65-69 years	423	Larynx cancer	2	Percent	2000	4.84196018464e-05	5.77624048934e-05	4.01694778914e-05
6	Incidence	61	Republic of Moldova	1	Male	18	65-69 years	423	Larynx cancer	3	Rate	2000	41.06901401989	47.65724006469	35.66722907407
6	Incidence	61	Republic of Moldova	2	Female	18	65-69 years	423	Larynx cancer	3	Rate	2000	1.5278048923599998	1.8465708329400001	1.2376038676799999
6	Incidence	61	Republic of Moldova	3	Both	18	65-69 years	423	Larynx cancer	3	Rate	2000	17.98285872389	20.76179871842	15.74075297829
6	Incidence	61	Republic of Moldova	1	Male	18	65-69 years	423	Larynx cancer	1	Number	2001	25.90932947856924	30.02202977452484	22.494413758612566
6	Incidence	61	Republic of Moldova	2	Female	18	65-69 years	423	Larynx cancer	1	Number	2001	1.2194316537824572	1.47080134114587	0.9923404546123022
6	Incidence	61	Republic of Moldova	3	Both	18	65-69 years	423	Larynx cancer	1	Number	2001	27.12876113235169	31.371231636466284	23.687013236074925
6	Incidence	61	Republic of Moldova	1	Male	18	65-69 years	423	Larynx cancer	2	Percent	2001	0.0001118057643355	0.0001341459563316	9.07074953321e-05
6	Incidence	61	Republic of Moldova	2	Female	18	65-69 years	423	Larynx cancer	2	Percent	2001	3.5413775414e-06	4.3586618005e-06	2.7982427907e-06
6	Incidence	61	Republic of Moldova	3	Both	18	65-69 years	423	Larynx cancer	2	Percent	2001	4.70983332482e-05	5.60085152272e-05	3.90578824307e-05
6	Incidence	61	Republic of Moldova	1	Male	18	65-69 years	423	Larynx cancer	3	Rate	2001	39.93417365845	46.2730983288	34.670747698220005
6	Incidence	61	Republic of Moldova	2	Female	18	65-69 years	423	Larynx cancer	3	Rate	2001	1.35073316519	1.6291689204	1.09919006863
6	Incidence	61	Republic of Moldova	3	Both	18	65-69 years	423	Larynx cancer	3	Rate	2001	17.4844530273	20.21872002486	15.26625076105
6	Incidence	61	Republic of Moldova	1	Male	18	65-69 years	423	Larynx cancer	1	Number	2002	26.807589779024838	31.05069877901	23.343297598737543
6	Incidence	61	Republic of Moldova	2	Female	18	65-69 years	423	Larynx cancer	1	Number	2002	1.255897671701003	1.51694646260846	1.0197521475299105
6	Incidence	61	Republic of Moldova	3	Both	18	65-69 years	423	Larynx cancer	1	Number	2002	28.063487450725862	32.387068104772275	24.569319680090366
6	Incidence	61	Republic of Moldova	1	Male	18	65-69 years	423	Larynx cancer	2	Percent	2002	0.0001128398364147	0.0001352234561749	9.22410624141e-05
6	Incidence	61	Republic of Moldova	2	Female	18	65-69 years	423	Larynx cancer	2	Percent	2002	3.5311459117e-06	4.3689068309e-06	2.785916322e-06
6	Incidence	61	Republic of Moldova	3	Both	18	65-69 years	423	Larynx cancer	2	Percent	2002	4.73103866457e-05	5.60401496839e-05	3.90595517864e-05
6	Incidence	61	Republic of Moldova	1	Male	18	65-69 years	423	Larynx cancer	3	Rate	2002	40.3147683887	46.69579547813	35.10497004314
6	Incidence	61	Republic of Moldova	2	Female	18	65-69 years	423	Larynx cancer	3	Rate	2002	1.3463062821	1.6261472556499998	1.09316129278
6	Incidence	61	Republic of Moldova	3	Both	18	65-69 years	423	Larynx cancer	3	Rate	2002	17.56378617041	20.269738031590002	15.37692982639
6	Incidence	61	Republic of Moldova	1	Male	18	65-69 years	423	Larynx cancer	1	Number	2003	25.10807070757946	29.05649107702313	21.81645766720006
6	Incidence	61	Republic of Moldova	2	Female	18	65-69 years	423	Larynx cancer	1	Number	2003	1.2023492189999423	1.453001617256806	0.9756642723532876
6	Incidence	61	Republic of Moldova	3	Both	18	65-69 years	423	Larynx cancer	1	Number	2003	26.31041992657941	30.321266547000956	22.980694593065454
6	Incidence	61	Republic of Moldova	1	Male	18	65-69 years	423	Larynx cancer	2	Percent	2003	0.0001038165353043	0.0001244738046147	8.50546724313e-05
6	Incidence	61	Republic of Moldova	2	Female	18	65-69 years	423	Larynx cancer	2	Percent	2003	3.3315829791e-06	4.165217856e-06	2.5923060016e-06
6	Incidence	61	Republic of Moldova	3	Both	18	65-69 years	423	Larynx cancer	2	Percent	2003	4.36528270109e-05	5.17727792562e-05	3.58804072025e-05
6	Incidence	61	Republic of Moldova	1	Male	18	65-69 years	423	Larynx cancer	3	Rate	2003	37.1020253814	42.93657931705	32.23803117045
6	Incidence	61	Republic of Moldova	2	Female	18	65-69 years	423	Larynx cancer	3	Rate	2003	1.26984321741	1.5345660141	1.03043328772
6	Incidence	61	Republic of Moldova	3	Both	18	65-69 years	423	Larynx cancer	3	Rate	2003	16.20519829137	18.675571815679998	14.154343176320001
6	Incidence	61	Republic of Moldova	1	Male	18	65-69 years	423	Larynx cancer	1	Number	2004	23.813591808040755	27.61016622752105	20.700583249158964
6	Incidence	61	Republic of Moldova	2	Female	18	65-69 years	423	Larynx cancer	1	Number	2004	1.2399903610542171	1.4983160930416433	1.0108937206492463
6	Incidence	61	Republic of Moldova	3	Both	18	65-69 years	423	Larynx cancer	1	Number	2004	25.053582169094945	28.85225387265413	21.986596902339542
6	Incidence	61	Republic of Moldova	1	Male	18	65-69 years	423	Larynx cancer	2	Percent	2004	9.59023535575e-05	0.0001157031560476	7.82547644216e-05
6	Incidence	61	Republic of Moldova	2	Female	18	65-69 years	423	Larynx cancer	2	Percent	2004	3.3124254844e-06	4.1706094771e-06	2.5912172051e-06
6	Incidence	61	Republic of Moldova	3	Both	18	65-69 years	423	Larynx cancer	2	Percent	2004	4.02332661921e-05	4.80567717408e-05	3.27328018154e-05
6	Incidence	61	Republic of Moldova	1	Male	18	65-69 years	423	Larynx cancer	3	Rate	2004	34.286954580090004	39.75328556157	29.80482588963
6	Incidence	61	Republic of Moldova	2	Female	18	65-69 years	423	Larynx cancer	3	Rate	2004	1.26225764679	1.52522229619	1.02904697412
6	Incidence	61	Republic of Moldova	3	Both	18	65-69 years	423	Larynx cancer	3	Rate	2004	14.94044073282	17.20573872763	13.111476263900002
6	Incidence	61	Republic of Moldova	1	Male	18	65-69 years	423	Larynx cancer	1	Number	2005	21.04229431260636	24.319635714633154	18.31495879241781
6	Incidence	61	Republic of Moldova	2	Female	18	65-69 years	423	Larynx cancer	1	Number	2005	1.3815096604617303	1.6630507822306595	1.1295798201333542
6	Incidence	61	Republic of Moldova	3	Both	18	65-69 years	423	Larynx cancer	1	Number	2005	22.42380397306809	25.74557621869807	19.674523994635404
6	Incidence	61	Republic of Moldova	1	Male	18	65-69 years	423	Larynx cancer	2	Percent	2005	8.52265115621e-05	0.0001022466551622	6.95023399595e-05
6	Incidence	61	Republic of Moldova	2	Female	18	65-69 years	423	Larynx cancer	2	Percent	2005	3.6705467799e-06	4.5955519364e-06	2.8767860521e-06
6	Incidence	61	Republic of Moldova	3	Both	18	65-69 years	423	Larynx cancer	2	Percent	2005	3.59682764797e-05	4.24952281947e-05	2.9374741192e-05
6	Incidence	61	Republic of Moldova	1	Male	18	65-69 years	423	Larynx cancer	3	Rate	2005	30.487098450370002	35.23546992046	26.53560222682
6	Incidence	61	Republic of Moldova	2	Female	18	65-69 years	423	Larynx cancer	3	Rate	2005	1.3987275474799998	1.68377754318	1.14365788146
6	Incidence	61	Republic of Moldova	3	Both	18	65-69 years	423	Larynx cancer	3	Rate	2005	13.364258861640002	15.343986486050001	11.72572824662
6	Incidence	61	Republic of Moldova	1	Male	18	65-69 years	423	Larynx cancer	1	Number	2006	23.75905057209348	27.557115378276325	20.589757183070414
6	Incidence	61	Republic of Moldova	2	Female	18	65-69 years	423	Larynx cancer	1	Number	2006	1.2649624498789631	1.5152614095100232	1.0401452626183334
6	Incidence	61	Republic of Moldova	3	Both	18	65-69 years	423	Larynx cancer	1	Number	2006	25.02401302197245	28.9132851372922	21.886151292667435
6	Incidence	61	Republic of Moldova	1	Male	18	65-69 years	423	Larynx cancer	2	Percent	2006	9.80047326582e-05	0.0001173587879733	8.00602919813e-05
6	Incidence	61	Republic of Moldova	2	Female	18	65-69 years	423	Larynx cancer	2	Percent	2006	3.4037618455e-06	4.320282239e-06	2.6910668118e-06
6	Incidence	61	Republic of Moldova	3	Both	18	65-69 years	423	Larynx cancer	2	Percent	2006	4.07396288982e-05	4.81211332649e-05	3.35614497265e-05
6	Incidence	61	Republic of Moldova	1	Male	18	65-69 years	423	Larynx cancer	3	Rate	2006	35.10346866579	40.71502492348	30.420908189029998
6	Incidence	61	Republic of Moldova	2	Female	18	65-69 years	423	Larynx cancer	3	Rate	2006	1.29780654471	1.55460438718	1.06715209562
6	Incidence	61	Republic of Moldova	3	Both	18	65-69 years	423	Larynx cancer	3	Rate	2006	15.15209410734	17.50705680052	13.25211203106
6	Incidence	61	Republic of Moldova	1	Male	18	65-69 years	423	Larynx cancer	1	Number	2007	26.26822755898265	30.441963181419297	22.806544312676927
6	Incidence	61	Republic of Moldova	2	Female	18	65-69 years	423	Larynx cancer	1	Number	2007	1.1949618118191443	1.4290648816280118	0.9883896107593876
6	Incidence	61	Republic of Moldova	3	Both	18	65-69 years	423	Larynx cancer	1	Number	2007	27.463189370801764	31.681904448512405	24.006999897694445
6	Incidence	61	Republic of Moldova	1	Male	18	65-69 years	423	Larynx cancer	2	Percent	2007	0.0001066021557608	0.0001273318331982	8.7598494427e-05
6	Incidence	61	Republic of Moldova	2	Female	18	65-69 years	423	Larynx cancer	2	Percent	2007	3.1975857812e-06	4.0459174937e-06	2.5262768023e-06
6	Incidence	61	Republic of Moldova	3	Both	18	65-69 years	423	Larynx cancer	2	Percent	2007	4.42709384513e-05	5.23863570541e-05	3.64044115181e-05
6	Incidence	61	Republic of Moldova	1	Male	18	65-69 years	423	Larynx cancer	3	Rate	2007	38.26970571073	44.35034566355	33.226441988329995
6	Incidence	61	Republic of Moldova	2	Female	18	65-69 years	423	Larynx cancer	3	Rate	2007	1.22031828477	1.4593889009099998	1.00936272821
6	Incidence	61	Republic of Moldova	3	Both	18	65-69 years	423	Larynx cancer	3	Rate	2007	16.488279595559998	19.02110099501	14.41326137396
6	Incidence	61	Republic of Moldova	1	Male	18	65-69 years	423	Larynx cancer	1	Number	2008	26.87487791645103	31.118768738323254	23.41089087230321
6	Incidence	61	Republic of Moldova	2	Female	18	65-69 years	423	Larynx cancer	1	Number	2008	1.2754799177240068	1.52836967067942	1.049262429025791
6	Incidence	61	Republic of Moldova	3	Both	18	65-69 years	423	Larynx cancer	1	Number	2008	28.150357834175068	32.42900180395836	24.58707382962369
6	Incidence	61	Republic of Moldova	1	Male	18	65-69 years	423	Larynx cancer	2	Percent	2008	0.000113135696674	0.0001343868227086	9.25244229061e-05
6	Incidence	61	Republic of Moldova	2	Female	18	65-69 years	423	Larynx cancer	2	Percent	2008	3.52921832e-06	4.4589113504e-06	2.7931041279e-06
6	Incidence	61	Republic of Moldova	3	Both	18	65-69 years	423	Larynx cancer	2	Percent	2008	4.69811304175e-05	5.5285122142e-05	3.88856728991e-05
6	Incidence	61	Republic of Moldova	1	Male	18	65-69 years	423	Larynx cancer	3	Rate	2008	40.70744891307	47.13568160536	35.46053854296
6	Incidence	61	Republic of Moldova	2	Female	18	65-69 years	423	Larynx cancer	3	Rate	2008	1.34810661951	1.61539608854	1.1090081517700001
6	Incidence	61	Republic of Moldova	3	Both	18	65-69 years	423	Larynx cancer	3	Rate	2008	17.52472395919	20.188351005490002	15.306437110549998
6	Incidence	61	Republic of Moldova	1	Male	18	65-69 years	423	Larynx cancer	1	Number	2009	25.65234645072217	29.587128363864423	22.18064326909977
6	Incidence	61	Republic of Moldova	2	Female	18	65-69 years	423	Larynx cancer	1	Number	2009	1.2496240366783258	1.510098802332291	1.024199199301416
6	Incidence	61	Republic of Moldova	3	Both	18	65-69 years	423	Larynx cancer	1	Number	2009	26.901970487400504	30.920117293532755	23.451575008472357
6	Incidence	61	Republic of Moldova	1	Male	18	65-69 years	423	Larynx cancer	2	Percent	2009	0.0001146676427216	0.0001350790842997	9.39808402555e-05
6	Incidence	61	Republic of Moldova	2	Female	18	65-69 years	423	Larynx cancer	2	Percent	2009	3.7019549102e-06	4.7284278821e-06	2.954115973e-06
6	Incidence	61	Republic of Moldova	3	Both	18	65-69 years	423	Larynx cancer	2	Percent	2009	4.79121295189e-05	5.62858985122e-05	3.96147813126e-05
6	Incidence	61	Republic of Moldova	1	Male	18	65-69 years	423	Larynx cancer	3	Rate	2009	41.33571138214	47.67614537814	35.74147379472
6	Incidence	61	Republic of Moldova	2	Female	18	65-69 years	423	Larynx cancer	3	Rate	2009	1.41539466604	1.71042307709	1.1600657806699999
6	Incidence	61	Republic of Moldova	3	Both	18	65-69 years	423	Larynx cancer	3	Rate	2009	17.89330321442	20.56589254002	15.59834223589
6	Incidence	61	Republic of Moldova	1	Male	18	65-69 years	423	Larynx cancer	1	Number	2010	25.506809608531988	29.40954868106845	22.046932538128
6	Incidence	61	Republic of Moldova	2	Female	18	65-69 years	423	Larynx cancer	1	Number	2010	1.1691338797666415	1.419208622658576	0.9599955024057978
6	Incidence	61	Republic of Moldova	3	Both	18	65-69 years	423	Larynx cancer	1	Number	2010	26.675943488298635	30.670205195058468	23.19564528749041
6	Incidence	61	Republic of Moldova	1	Male	18	65-69 years	423	Larynx cancer	2	Percent	2010	0.0001222776241224	0.0001443717361123	0.0001005645732235
6	Incidence	61	Republic of Moldova	2	Female	18	65-69 years	423	Larynx cancer	2	Percent	2010	3.7074510193e-06	4.7041580892e-06	2.9444370996e-06
6	Incidence	61	Republic of Moldova	3	Both	18	65-69 years	423	Larynx cancer	2	Percent	2010	5.08950012577e-05	5.96405245174e-05	4.22663345996e-05
6	Incidence	61	Republic of Moldova	1	Male	18	65-69 years	423	Larynx cancer	3	Rate	2010	44.1084531019	50.85738744500001	38.125351810889995
6	Incidence	61	Republic of Moldova	2	Female	18	65-69 years	423	Larynx cancer	3	Rate	2010	1.4182409289	1.72159903168	1.1645414923300001
6	Incidence	61	Republic of Moldova	3	Both	18	65-69 years	423	Larynx cancer	3	Rate	2010	19.01852074128	21.86621567472	16.53725429435
6	Incidence	61	Republic of Moldova	1	Male	18	65-69 years	423	Larynx cancer	1	Number	2011	20.82871710338589	24.01597447375799	18.007770294971664
6	Incidence	61	Republic of Moldova	2	Female	18	65-69 years	423	Larynx cancer	1	Number	2011	0.9833419500406174	1.199894971761803	0.8051989585963029
6	Incidence	61	Republic of Moldova	3	Both	18	65-69 years	423	Larynx cancer	1	Number	2011	21.812059053426506	25.021176398526315	18.901595417188105
6	Incidence	61	Republic of Moldova	1	Male	18	65-69 years	423	Larynx cancer	2	Percent	2011	0.0001120095052165	0.0001333226889616	9.21786007688e-05
6	Incidence	61	Republic of Moldova	2	Female	18	65-69 years	423	Larynx cancer	2	Percent	2011	3.4676114399e-06	4.3813469456e-06	2.7519569483e-06
6	Incidence	61	Republic of Moldova	3	Both	18	65-69 years	423	Larynx cancer	2	Percent	2011	4.64441614758e-05	5.47951641571e-05	3.86641308832e-05
6	Incidence	61	Republic of Moldova	1	Male	18	65-69 years	423	Larynx cancer	3	Rate	2011	40.346084981169994	46.51993409937	34.88179454529
6	Incidence	61	Republic of Moldova	2	Female	18	65-69 years	423	Larynx cancer	3	Rate	2011	1.3268621982	1.6190657581299999	1.08648681178
6	Incidence	61	Republic of Moldova	3	Both	18	65-69 years	423	Larynx cancer	3	Rate	2011	17.34758026128	19.89985744776	15.03282852677
6	Incidence	61	Republic of Moldova	1	Male	18	65-69 years	423	Larynx cancer	1	Number	2012	21.016282959312864	24.25880337797433	18.088935152688624
6	Incidence	61	Republic of Moldova	2	Female	18	65-69 years	423	Larynx cancer	1	Number	2012	0.9438541697168922	1.1574531379563933	0.7707168186616802
6	Incidence	61	Republic of Moldova	3	Both	18	65-69 years	423	Larynx cancer	1	Number	2012	21.96013712902973	25.16654081597077	18.95363377842833
6	Incidence	61	Republic of Moldova	1	Male	18	65-69 years	423	Larynx cancer	2	Percent	2012	0.0001238643023033	0.0001488043378313	0.0001032183535681
6	Incidence	61	Republic of Moldova	2	Female	18	65-69 years	423	Larynx cancer	2	Percent	2012	3.6225851722e-06	4.6234642694e-06	2.8828266615e-06
6	Incidence	61	Republic of Moldova	3	Both	18	65-69 years	423	Larynx cancer	2	Percent	2012	5.10342521218e-05	6.02094690997e-05	4.24558834549e-05
6	Incidence	61	Republic of Moldova	1	Male	18	65-69 years	423	Larynx cancer	3	Rate	2012	44.49580222072	51.36088619036	38.29800362394
6	Incidence	61	Republic of Moldova	2	Female	18	65-69 years	423	Larynx cancer	3	Rate	2012	1.3863130160500001	1.70004265712	1.13201254143
6	Incidence	61	Republic of Moldova	3	Both	18	65-69 years	423	Larynx cancer	3	Rate	2012	19.04347175504	21.824012590869998	16.43628122148
6	Incidence	61	Republic of Moldova	1	Male	18	65-69 years	423	Larynx cancer	1	Number	2013	18.989670179197564	21.713965729928333	16.265466769404828
6	Incidence	61	Republic of Moldova	2	Female	18	65-69 years	423	Larynx cancer	1	Number	2013	0.8730400976286701	1.0552296367538934	0.7112319956741548
6	Incidence	61	Republic of Moldova	3	Both	18	65-69 years	423	Larynx cancer	1	Number	2013	19.862710276826228	22.76510162863689	17.135123512392433
6	Incidence	61	Republic of Moldova	1	Male	18	65-69 years	423	Larynx cancer	2	Percent	2013	0.0001155654696545	0.0001391006889484	9.57250243727e-05
6	Incidence	61	Republic of Moldova	2	Female	18	65-69 years	423	Larynx cancer	2	Percent	2013	3.4767568658e-06	4.3348935626e-06	2.7349139107e-06
6	Incidence	61	Republic of Moldova	3	Both	18	65-69 years	423	Larynx cancer	2	Percent	2013	4.7803569843e-05	5.69549183534e-05	3.96388734545e-05
6	Incidence	61	Republic of Moldova	1	Male	18	65-69 years	423	Larynx cancer	3	Rate	2013	41.35853786564	47.29191530869	35.42536110089
6	Incidence	61	Republic of Moldova	2	Female	18	65-69 years	423	Larynx cancer	3	Rate	2013	1.33059717177	1.608271572	1.08398604427
6	Incidence	61	Republic of Moldova	3	Both	18	65-69 years	423	Larynx cancer	3	Rate	2013	17.80971263502	20.41211458368	15.364047578000001
6	Incidence	61	Republic of Moldova	1	Male	18	65-69 years	423	Larynx cancer	1	Number	2014	22.845765690330552	26.563901126729068	19.59126039191901
6	Incidence	61	Republic of Moldova	2	Female	18	65-69 years	423	Larynx cancer	1	Number	2014	0.974981324859085	1.1867277641389462	0.7960839064136933
6	Incidence	61	Republic of Moldova	3	Both	18	65-69 years	423	Larynx cancer	1	Number	2014	23.820747015189674	27.57525640369763	20.568147079878937
6	Incidence	61	Republic of Moldova	1	Male	18	65-69 years	423	Larynx cancer	2	Percent	2014	0.0001261799129211	0.0001520486189902	0.0001047301563573
6	Incidence	61	Republic of Moldova	2	Female	18	65-69 years	423	Larynx cancer	2	Percent	2014	3.5506574007e-06	4.4668404194e-06	2.7848963671e-06
6	Incidence	61	Republic of Moldova	3	Both	18	65-69 years	423	Larynx cancer	2	Percent	2014	5.22720433788e-05	6.23309380393e-05	4.31556471294e-05
6	Incidence	61	Republic of Moldova	1	Male	18	65-69 years	423	Larynx cancer	3	Rate	2014	45.01572274776	52.34200614803	38.60298481723
6	Incidence	61	Republic of Moldova	2	Female	18	65-69 years	423	Larynx cancer	3	Rate	2014	1.3591209141	1.65429478746	1.10973847293
6	Incidence	61	Republic of Moldova	3	Both	18	65-69 years	423	Larynx cancer	3	Rate	2014	19.4476019458	22.51283764319	16.79213237591
6	Incidence	61	Republic of Moldova	1	Male	18	65-69 years	423	Larynx cancer	1	Number	2015	29.17071395783508	34.02924196329597	24.97536193890393
6	Incidence	61	Republic of Moldova	2	Female	18	65-69 years	423	Larynx cancer	1	Number	2015	1.2648804552423252	1.5430260473671231	1.0272089976582364
6	Incidence	61	Republic of Moldova	3	Both	18	65-69 years	423	Larynx cancer	1	Number	2015	30.435594413077403	35.4118274438523	26.277252763005077
6	Incidence	61	Republic of Moldova	1	Male	18	65-69 years	423	Larynx cancer	2	Percent	2015	0.0001374418968487	0.0001666765009489	0.0001135952457905
6	Incidence	61	Republic of Moldova	2	Female	18	65-69 years	423	Larynx cancer	2	Percent	2015	3.9537888897e-06	4.9523623524e-06	3.0645120706e-06
6	Incidence	61	Republic of Moldova	3	Both	18	65-69 years	423	Larynx cancer	2	Percent	2015	5.71834234669e-05	6.87820014447e-05	4.73584031374e-05
6	Incidence	61	Republic of Moldova	1	Male	18	65-69 years	423	Larynx cancer	3	Rate	2015	48.95534397187	57.10910085448	41.91455294198
6	Incidence	61	Republic of Moldova	2	Female	18	65-69 years	423	Larynx cancer	3	Rate	2015	1.51359028847	1.84642685439	1.22918617063
6	Incidence	61	Republic of Moldova	3	Both	18	65-69 years	423	Larynx cancer	3	Rate	2015	21.26064824825	24.7367735584	18.35585730123
6	Incidence	61	Republic of Moldova	1	Male	18	65-69 years	423	Larynx cancer	1	Number	2016	35.94654314967598	41.75361444087223	30.74560287523024
6	Incidence	61	Republic of Moldova	2	Female	18	65-69 years	423	Larynx cancer	1	Number	2016	1.474677602469745	1.7805373183668107	1.1911602598686095
6	Incidence	61	Republic of Moldova	3	Both	18	65-69 years	423	Larynx cancer	1	Number	2016	37.42122075214572	43.29944376601283	32.227174943384185
6	Incidence	61	Republic of Moldova	1	Male	18	65-69 years	423	Larynx cancer	2	Percent	2016	0.0001442175953559	0.0001756662312572	0.0001194410184863
6	Incidence	61	Republic of Moldova	2	Female	18	65-69 years	423	Larynx cancer	2	Percent	2016	3.9184437088e-06	4.9377118167e-06	3.0295111009e-06
6	Incidence	61	Republic of Moldova	3	Both	18	65-69 years	423	Larynx cancer	2	Percent	2016	5.98068823909e-05	7.24142644193e-05	4.95271773117e-05
6	Incidence	61	Republic of Moldova	1	Male	18	65-69 years	423	Larynx cancer	3	Rate	2016	51.34866417089	59.643908370220004	43.919261727009996
6	Incidence	61	Republic of Moldova	2	Female	18	65-69 years	423	Larynx cancer	3	Rate	2016	1.50052255133	1.8117427125799999	1.212036332
6	Incidence	61	Republic of Moldova	3	Both	18	65-69 years	423	Larynx cancer	3	Rate	2016	22.237152633970002	25.73022260199	19.15064751426
6	Incidence	61	Republic of Moldova	1	Male	18	65-69 years	423	Larynx cancer	1	Number	2017	35.53205141242628	41.38810200418868	30.423941675567253
6	Incidence	61	Republic of Moldova	2	Female	18	65-69 years	423	Larynx cancer	1	Number	2017	1.4906704815073046	1.8039323240311296	1.1965218697225382
6	Incidence	61	Republic of Moldova	3	Both	18	65-69 years	423	Larynx cancer	1	Number	2017	37.02272189393358	42.93588077656226	31.851612750496063
6	Incidence	61	Republic of Moldova	1	Male	18	65-69 years	423	Larynx cancer	2	Percent	2017	0.00012961859528	0.0001585717421455	0.0001074335603468
6	Incidence	61	Republic of Moldova	2	Female	18	65-69 years	423	Larynx cancer	2	Percent	2017	3.5854398683e-06	4.491963372e-06	2.7531330292e-06
6	Incidence	61	Republic of Moldova	3	Both	18	65-69 years	423	Larynx cancer	2	Percent	2017	5.36538255547e-05	6.48306322909e-05	4.45631618684e-05
6	Incidence	61	Republic of Moldova	1	Male	18	65-69 years	423	Larynx cancer	3	Rate	2017	46.13942894506	53.743685368120005	39.506396038750005
6	Incidence	61	Republic of Moldova	2	Female	18	65-69 years	423	Larynx cancer	3	Rate	2017	1.37291235376	1.6614275279000001	1.10200052719
6	Incidence	61	Republic of Moldova	3	Both	18	65-69 years	423	Larynx cancer	3	Rate	2017	19.94893963968	23.13512486851	17.16259279927
6	Incidence	61	Republic of Moldova	1	Male	18	65-69 years	423	Larynx cancer	1	Number	2018	43.56645443988645	50.86611937953933	37.2140345186493
6	Incidence	61	Republic of Moldova	2	Female	18	65-69 years	423	Larynx cancer	1	Number	2018	1.77454662718099	2.157436952494292	1.4340044592057617
6	Incidence	61	Republic of Moldova	3	Both	18	65-69 years	423	Larynx cancer	1	Number	2018	45.34100106706743	52.84600207356455	38.97306822440527
6	Incidence	61	Republic of Moldova	1	Male	18	65-69 years	423	Larynx cancer	2	Percent	2018	0.0001474236289224	0.000180403561323	0.0001201562956996
6	Incidence	61	Republic of Moldova	2	Female	18	65-69 years	423	Larynx cancer	2	Percent	2018	3.9337217866e-06	4.9515927983e-06	2.9993568395e-06
6	Incidence	61	Republic of Moldova	3	Both	18	65-69 years	423	Larynx cancer	2	Percent	2018	6.07129251088e-05	7.4199068072e-05	4.96612636609e-05
6	Incidence	61	Republic of Moldova	1	Male	18	65-69 years	423	Larynx cancer	3	Rate	2018	52.4873080984	61.28168367082	44.83413948822
6	Incidence	61	Republic of Moldova	2	Female	18	65-69 years	423	Larynx cancer	3	Rate	2018	1.5059608681699999	1.8308989891999998	1.21696131691
6	Incidence	61	Republic of Moldova	3	Both	18	65-69 years	423	Larynx cancer	3	Rate	2018	22.57583642583	26.31266779503	19.4051651384
6	Incidence	61	Republic of Moldova	1	Male	18	65-69 years	423	Larynx cancer	1	Number	2019	42.550165118809886	50.78890321400758	35.111280778840936
6	Incidence	61	Republic of Moldova	2	Female	18	65-69 years	423	Larynx cancer	1	Number	2019	1.8443885912087443	2.277435929342394	1.46941770530284
6	Incidence	61	Republic of Moldova	3	Both	18	65-69 years	423	Larynx cancer	1	Number	2019	44.39455371001864	52.7901597369006	36.88681482776575
6	Incidence	61	Republic of Moldova	1	Male	18	65-69 years	423	Larynx cancer	2	Percent	2019	0.0001400488388043	0.0001749187115455	0.0001111099874143
6	Incidence	61	Republic of Moldova	2	Female	18	65-69 years	423	Larynx cancer	2	Percent	2019	3.9508444269e-06	5.0225683939e-06	2.9794677557e-06
6	Incidence	61	Republic of Moldova	3	Both	18	65-69 years	423	Larynx cancer	2	Percent	2019	5.75831457069e-05	7.08727530164e-05	4.58582371816e-05
6	Incidence	61	Republic of Moldova	1	Male	18	65-69 years	423	Larynx cancer	3	Rate	2019	49.86461760594	59.519610095990004	41.14697521862
6	Incidence	61	Republic of Moldova	2	Female	18	65-69 years	423	Larynx cancer	3	Rate	2019	1.51195527802	1.86694999641	1.20456928965
6	Incidence	61	Republic of Moldova	3	Both	18	65-69 years	423	Larynx cancer	3	Rate	2019	21.41371083124	25.463330991570004	17.792353345120002
6	Incidence	61	Republic of Moldova	1	Male	18	65-69 years	423	Larynx cancer	1	Number	2020	43.15173475611832	51.15380940584927	35.951883579073126
6	Incidence	61	Republic of Moldova	2	Female	18	65-69 years	423	Larynx cancer	1	Number	2020	1.8257886057240136	2.2498752374481343	1.46196717478413
6	Incidence	61	Republic of Moldova	3	Both	18	65-69 years	423	Larynx cancer	1	Number	2020	44.9775233618423	53.14214985824356	37.71057841345816
6	Incidence	61	Republic of Moldova	1	Male	18	65-69 years	423	Larynx cancer	2	Percent	2020	0.0001259629957447	0.0001533526311032	0.000101322707666
6	Incidence	61	Republic of Moldova	2	Female	18	65-69 years	423	Larynx cancer	2	Percent	2020	3.4783012451e-06	4.4018885064e-06	2.6760820701e-06
6	Incidence	61	Republic of Moldova	3	Both	18	65-69 years	423	Larynx cancer	2	Percent	2020	5.18237687899e-05	6.23369421395e-05	4.21147559325e-05
6	Incidence	61	Republic of Moldova	1	Male	18	65-69 years	423	Larynx cancer	3	Rate	2020	50.701386577929995	60.103471628150004	42.24187875295
6	Incidence	61	Republic of Moldova	2	Female	18	65-69 years	423	Larynx cancer	3	Rate	2020	1.4939487782899998	1.84095702632	1.19625244008
6	Incidence	61	Republic of Moldova	3	Both	18	65-69 years	423	Larynx cancer	3	Rate	2020	21.694542073490002	25.632683167110002	18.189390363370002
6	Incidence	61	Republic of Moldova	1	Male	18	65-69 years	423	Larynx cancer	1	Number	2021	41.87057027099369	50.13293256323988	34.50596508618146
6	Incidence	61	Republic of Moldova	2	Female	18	65-69 years	423	Larynx cancer	1	Number	2021	1.80051480938022	2.2178878782896128	1.4509921003334545
6	Incidence	61	Republic of Moldova	3	Both	18	65-69 years	423	Larynx cancer	1	Number	2021	43.67108508037391	51.946316325849445	36.27137230119942
6	Incidence	61	Republic of Moldova	1	Male	18	65-69 years	423	Larynx cancer	2	Percent	2021	0.0001228301701796	0.0001500509641027	9.6170737908e-05
6	Incidence	61	Republic of Moldova	2	Female	18	65-69 years	423	Larynx cancer	2	Percent	2021	3.4098518788e-06	4.3657752336e-06	2.6142758073e-06
6	Incidence	61	Republic of Moldova	3	Both	18	65-69 years	423	Larynx cancer	2	Percent	2021	5.02346909817e-05	6.12201012924e-05	4.00153967548e-05
6	Incidence	61	Republic of Moldova	1	Male	18	65-69 years	423	Larynx cancer	3	Rate	2021	49.649136672050005	59.446451397569994	40.916361193
6	Incidence	61	Republic of Moldova	2	Female	18	65-69 years	423	Larynx cancer	3	Rate	2021	1.476595542	1.81888165356	1.18995325985
6	Incidence	61	Republic of Moldova	3	Both	18	65-69 years	423	Larynx cancer	3	Rate	2021	21.171824288129997	25.18367197982	17.58442959769
6	Incidence	61	Republic of Moldova	1	Male	19	70-74 years	423	Larynx cancer	1	Number	1990	14.00029645919285	16.222106374596603	12.083408670144165
6	Incidence	61	Republic of Moldova	2	Female	19	70-74 years	423	Larynx cancer	1	Number	1990	1.0573791034958306	1.2299659047357467	0.9061706307345782
6	Incidence	61	Republic of Moldova	3	Both	19	70-74 years	423	Larynx cancer	1	Number	1990	15.05767556268868	17.303413202424622	13.18706405923021
6	Incidence	61	Republic of Moldova	1	Male	19	70-74 years	423	Larynx cancer	2	Percent	1990	0.0001240738787773	0.0001500479681306	0.0001012102419961
6	Incidence	61	Republic of Moldova	2	Female	19	70-74 years	423	Larynx cancer	2	Percent	1990	5.3489595929e-06	6.4452800295e-06	4.4136294124e-06
6	Incidence	61	Republic of Moldova	3	Both	19	70-74 years	423	Larynx cancer	2	Percent	1990	4.84798711706e-05	5.7424627087e-05	4.03174229489e-05
6	Incidence	61	Republic of Moldova	1	Male	19	70-74 years	423	Larynx cancer	3	Rate	1990	45.1668841688	52.334748891290005	38.982740212639996
6	Incidence	61	Republic of Moldova	2	Female	19	70-74 years	423	Larynx cancer	3	Rate	1990	2.08335160475	2.4233989805	1.78542590021
6	Incidence	61	Republic of Moldova	3	Both	19	70-74 years	423	Larynx cancer	3	Rate	1990	18.41904682012	21.16610738467	16.13085295374
6	Incidence	61	Republic of Moldova	1	Male	19	70-74 years	423	Larynx cancer	1	Number	1991	16.15382622174184	18.542798155093653	13.952327100763837
6	Incidence	61	Republic of Moldova	2	Female	19	70-74 years	423	Larynx cancer	1	Number	1991	1.2566721510441026	1.4550294301973414	1.0785588400805104
6	Incidence	61	Republic of Moldova	3	Both	19	70-74 years	423	Larynx cancer	1	Number	1991	17.410498372785952	19.770271594248246	15.203874307303504
6	Incidence	61	Republic of Moldova	1	Male	19	70-74 years	423	Larynx cancer	2	Percent	1991	0.0001337219375004	0.0001618870335202	0.0001090169404172
6	Incidence	61	Republic of Moldova	2	Female	19	70-74 years	423	Larynx cancer	2	Percent	1991	5.8798783364e-06	7.0714732597e-06	4.8686153411e-06
6	Incidence	61	Republic of Moldova	3	Both	19	70-74 years	423	Larynx cancer	2	Percent	1991	5.20357857355e-05	6.21127223652e-05	4.28991802505e-05
6	Incidence	61	Republic of Moldova	1	Male	19	70-74 years	423	Larynx cancer	3	Rate	1991	48.671683118829996	55.86968582877	42.03853836837
6	Incidence	61	Republic of Moldova	2	Female	19	70-74 years	423	Larynx cancer	3	Rate	1991	2.28650802026	2.6474179913099998	1.96243183723
6	Incidence	61	Republic of Moldova	3	Both	19	70-74 years	423	Larynx cancer	3	Rate	1991	19.75105941737	22.42806613543	17.24779029228
6	Incidence	61	Republic of Moldova	1	Male	19	70-74 years	423	Larynx cancer	1	Number	1992	16.99808055215092	19.523641324047382	14.7414416509485
6	Incidence	61	Republic of Moldova	2	Female	19	70-74 years	423	Larynx cancer	1	Number	1992	1.3585313093010856	1.5765032620625532	1.1730837859965335
6	Incidence	61	Republic of Moldova	3	Both	19	70-74 years	423	Larynx cancer	1	Number	1992	18.356611861452016	20.901900087362137	16.10998467379628
6	Incidence	61	Republic of Moldova	1	Male	19	70-74 years	423	Larynx cancer	2	Percent	1992	0.0001284432124018	0.000155568909966	0.0001049662053165
6	Incidence	61	Republic of Moldova	2	Female	19	70-74 years	423	Larynx cancer	2	Percent	1992	5.8533752622e-06	7.0024802547e-06	4.8419788226e-06
6	Incidence	61	Republic of Moldova	3	Both	19	70-74 years	423	Larynx cancer	2	Percent	1992	5.03602508496e-05	6.00278957941e-05	4.18776619899e-05
6	Incidence	61	Republic of Moldova	1	Male	19	70-74 years	423	Larynx cancer	3	Rate	1992	46.73679198442	53.68090594352	40.532087718789995
6	Incidence	61	Republic of Moldova	2	Female	19	70-74 years	423	Larynx cancer	3	Rate	1992	2.27348026706	2.63825281958	1.9631368234300002
6	Incidence	61	Republic of Moldova	3	Both	19	70-74 years	423	Larynx cancer	3	Rate	1992	19.09652873471	21.74441223909	16.75934467433
6	Incidence	61	Republic of Moldova	1	Male	19	70-74 years	423	Larynx cancer	1	Number	1993	17.63978252720823	20.245015183675346	15.28483325687058
6	Incidence	61	Republic of Moldova	2	Female	19	70-74 years	423	Larynx cancer	1	Number	1993	1.5041404137149612	1.745378032545684	1.2985480303907884
6	Incidence	61	Republic of Moldova	3	Both	19	70-74 years	423	Larynx cancer	1	Number	1993	19.14392294092319	21.76260061424044	16.775016045787673
6	Incidence	61	Republic of Moldova	1	Male	19	70-74 years	423	Larynx cancer	2	Percent	1993	0.0001223424832294	0.0001490536031304	9.95893793484e-05
6	Incidence	61	Republic of Moldova	2	Female	19	70-74 years	423	Larynx cancer	2	Percent	1993	5.8151743442e-06	6.9431870199e-06	4.769320488e-06
6	Incidence	61	Republic of Moldova	3	Both	19	70-74 years	423	Larynx cancer	2	Percent	1993	4.75136600723e-05	5.71210382873e-05	3.9011821257e-05
6	Incidence	61	Republic of Moldova	1	Male	19	70-74 years	423	Larynx cancer	3	Rate	1993	44.502376221359995	51.07496540399001	38.56121236352
6	Incidence	61	Republic of Moldova	2	Female	19	70-74 years	423	Larynx cancer	3	Rate	1993	2.25355806615	2.61498907141	1.9455320537199998
6	Incidence	61	Republic of Moldova	3	Both	19	70-74 years	423	Larynx cancer	3	Rate	1993	17.9952871918	20.45684415374	15.76851475649
6	Incidence	61	Republic of Moldova	1	Male	19	70-74 years	423	Larynx cancer	1	Number	1994	18.81954634456863	21.759827112847496	16.29272708051777
6	Incidence	61	Republic of Moldova	2	Female	19	70-74 years	423	Larynx cancer	1	Number	1994	1.5934431280752428	1.836462097318328	1.37261431682457
6	Incidence	61	Republic of Moldova	3	Both	19	70-74 years	423	Larynx cancer	1	Number	1994	20.41298947264385	23.33315496209269	17.8503885538472
6	Incidence	61	Republic of Moldova	1	Male	19	70-74 years	423	Larynx cancer	2	Percent	1994	0.0001260737101407	0.0001532740615786	0.0001035074040743
6	Incidence	61	Republic of Moldova	2	Female	19	70-74 years	423	Larynx cancer	2	Percent	1994	5.9315587651e-06	7.1311274069e-06	4.9154099014e-06
6	Incidence	61	Republic of Moldova	3	Both	19	70-74 years	423	Larynx cancer	2	Percent	1994	4.88370899609e-05	5.84140880287e-05	4.03869065103e-05
6	Incidence	61	Republic of Moldova	1	Male	19	70-74 years	423	Larynx cancer	3	Rate	1994	45.878435778249994	53.04627499858	39.71853621391
6	Incidence	61	Republic of Moldova	2	Female	19	70-74 years	423	Larynx cancer	3	Rate	1994	2.2954244195	2.64550385853	1.97731087221
6	Incidence	61	Republic of Moldova	3	Both	19	70-74 years	423	Larynx cancer	3	Rate	1994	18.4835478253	21.12769843118	16.163164683810002
6	Incidence	61	Republic of Moldova	1	Male	19	70-74 years	423	Larynx cancer	1	Number	1995	18.923090641372045	21.77129290570106	16.30022502039296
6	Incidence	61	Republic of Moldova	2	Female	19	70-74 years	423	Larynx cancer	1	Number	1995	1.5641047044661145	1.7976322790430324	1.3539273953084263
6	Incidence	61	Republic of Moldova	3	Both	19	70-74 years	423	Larynx cancer	1	Number	1995	20.487195345838145	23.26281704365972	17.865667103694634
6	Incidence	61	Republic of Moldova	1	Male	19	70-74 years	423	Larynx cancer	2	Percent	1995	0.0001229951543292	0.0001502061573184	0.0001005194792158
6	Incidence	61	Republic of Moldova	2	Female	19	70-74 years	423	Larynx cancer	2	Percent	1995	5.5142063952e-06	6.6046308064e-06	4.5930619779e-06
6	Incidence	61	Republic of Moldova	3	Both	19	70-74 years	423	Larynx cancer	2	Percent	1995	4.68220353526e-05	5.58666769557e-05	3.86247794092e-05
6	Incidence	61	Republic of Moldova	1	Male	19	70-74 years	423	Larynx cancer	3	Rate	1995	44.71854873438	51.449345208210005	38.5202618732
6	Incidence	61	Republic of Moldova	2	Female	19	70-74 years	423	Larynx cancer	3	Rate	1995	2.13019047458	2.44823709479	1.84394512242
6	Incidence	61	Republic of Moldova	3	Both	19	70-74 years	423	Larynx cancer	3	Rate	1995	17.70081204482	20.098932292679997	15.43582760449
6	Incidence	61	Republic of Moldova	1	Male	19	70-74 years	423	Larynx cancer	1	Number	1996	17.666023346295656	20.2545193346666	15.22074398581872
6	Incidence	61	Republic of Moldova	2	Female	19	70-74 years	423	Larynx cancer	1	Number	1996	1.4461487651037823	1.6701627642298835	1.2513656887123756
6	Incidence	61	Republic of Moldova	3	Both	19	70-74 years	423	Larynx cancer	1	Number	1996	19.11217211139945	21.659260787928496	16.64887088057214
6	Incidence	61	Republic of Moldova	1	Male	19	70-74 years	423	Larynx cancer	2	Percent	1996	0.0001142839471841	0.0001386988664161	9.3301030117e-05
6	Incidence	61	Republic of Moldova	2	Female	19	70-74 years	423	Larynx cancer	2	Percent	1996	5.0179633571e-06	6.0086478797e-06	4.1776793064e-06
6	Incidence	61	Republic of Moldova	3	Both	19	70-74 years	423	Larynx cancer	2	Percent	1996	4.31585590566e-05	5.17340498079e-05	3.55892753199e-05
6	Incidence	61	Republic of Moldova	1	Male	19	70-74 years	423	Larynx cancer	3	Rate	1996	41.53901225358	47.62547350587	35.78930348623
6	Incidence	61	Republic of Moldova	2	Female	19	70-74 years	423	Larynx cancer	3	Rate	1996	1.9352598444	2.23503902864	1.67459795732
6	Incidence	61	Republic of Moldova	3	Both	19	70-74 years	423	Larynx cancer	3	Rate	1996	16.299652810570002	18.47191564198	14.198847386870002
6	Incidence	61	Republic of Moldova	1	Male	19	70-74 years	423	Larynx cancer	1	Number	1997	16.11635457443001	18.5076508019584	13.915044796992772
6	Incidence	61	Republic of Moldova	2	Female	19	70-74 years	423	Larynx cancer	1	Number	1997	1.3032379700175447	1.5041698066124054	1.1303140578362856
6	Incidence	61	Republic of Moldova	3	Both	19	70-74 years	423	Larynx cancer	1	Number	1997	17.419592544447543	19.84084384763667	15.188869191961206
6	Incidence	61	Republic of Moldova	1	Male	19	70-74 years	423	Larynx cancer	2	Percent	1997	0.000104136820569	0.0001253885291116	8.58027784617e-05
6	Incidence	61	Republic of Moldova	2	Female	19	70-74 years	423	Larynx cancer	2	Percent	1997	4.4505636291e-06	5.3520575348e-06	3.6991956982e-06
6	Incidence	61	Republic of Moldova	3	Both	19	70-74 years	423	Larynx cancer	2	Percent	1997	3.89124001451e-05	4.63671225633e-05	3.21936327691e-05
6	Incidence	61	Republic of Moldova	1	Male	19	70-74 years	423	Larynx cancer	3	Rate	1997	37.83190327018	43.445287311360005	32.664497813619995
6	Incidence	61	Republic of Moldova	2	Female	19	70-74 years	423	Larynx cancer	3	Rate	1997	1.7130915345800002	1.97721415549	1.48578501275
6	Incidence	61	Republic of Moldova	3	Both	19	70-74 years	423	Larynx cancer	3	Rate	1997	14.67838708964	16.71862217429	12.798697838919999
6	Incidence	61	Republic of Moldova	1	Male	19	70-74 years	423	Larynx cancer	1	Number	1998	16.36399625834977	18.84148632104203	14.137354384870534
6	Incidence	61	Republic of Moldova	2	Female	19	70-74 years	423	Larynx cancer	1	Number	1998	1.249798138753148	1.444618710771694	1.0812788311599495
6	Incidence	61	Republic of Moldova	3	Both	19	70-74 years	423	Larynx cancer	1	Number	1998	17.61379439710291	20.114237793375683	15.396895946217988
6	Incidence	61	Republic of Moldova	1	Male	19	70-74 years	423	Larynx cancer	2	Percent	1998	9.98032723545e-05	0.0001202379164555	8.11603764706e-05
6	Incidence	61	Republic of Moldova	2	Female	19	70-74 years	423	Larynx cancer	2	Percent	1998	4.2204030253e-06	5.0980336177e-06	3.4794160919e-06
6	Incidence	61	Republic of Moldova	3	Both	19	70-74 years	423	Larynx cancer	2	Percent	1998	3.82746008539e-05	4.532185246e-05	3.15400361774e-05
6	Incidence	61	Republic of Moldova	1	Male	19	70-74 years	423	Larynx cancer	3	Rate	1998	36.24945922592	41.737585328630004	31.31701103116
6	Incidence	61	Republic of Moldova	2	Female	19	70-74 years	423	Larynx cancer	3	Rate	1998	1.6217774162899998	1.8745827247099998	1.40310145672
6	Incidence	61	Republic of Moldova	3	Both	19	70-74 years	423	Larynx cancer	3	Rate	1998	14.41317416279	16.45925948332	12.599110551430002
6	Incidence	61	Republic of Moldova	1	Male	19	70-74 years	423	Larynx cancer	1	Number	1999	15.47424474947202	17.97361799894508	13.351638684046849
6	Incidence	61	Republic of Moldova	2	Female	19	70-74 years	423	Larynx cancer	1	Number	1999	1.2217187302298105	1.4086600425029077	1.0553665855298564
6	Incidence	61	Republic of Moldova	3	Both	19	70-74 years	423	Larynx cancer	1	Number	1999	16.69596347970182	19.216177774706544	14.59271796420794
6	Incidence	61	Republic of Moldova	1	Male	19	70-74 years	423	Larynx cancer	2	Percent	1999	8.92232008535e-05	0.0001071205166513	7.27491896385e-05
6	Incidence	61	Republic of Moldova	2	Female	19	70-74 years	423	Larynx cancer	2	Percent	1999	4.0120520943e-06	4.8524524438e-06	3.2945774097e-06
6	Incidence	61	Republic of Moldova	3	Both	19	70-74 years	423	Larynx cancer	2	Percent	1999	3.49211535687e-05	4.13036641712e-05	2.8921911843e-05
6	Incidence	61	Republic of Moldova	1	Male	19	70-74 years	423	Larynx cancer	3	Rate	1999	32.4031497791	37.63685049069	27.95840152977
6	Incidence	61	Republic of Moldova	2	Female	19	70-74 years	423	Larynx cancer	3	Rate	1999	1.53940400587	1.7749559359900002	1.32979507412
6	Incidence	61	Republic of Moldova	3	Both	19	70-74 years	423	Larynx cancer	3	Rate	1999	13.134175774820001	15.116747046079999	11.47962038892
6	Incidence	61	Republic of Moldova	1	Male	19	70-74 years	423	Larynx cancer	1	Number	2000	16.572949743506566	19.17616216095953	14.251110100378556
6	Incidence	61	Republic of Moldova	2	Female	19	70-74 years	423	Larynx cancer	1	Number	2000	1.1223252120246348	1.2923360014763194	0.971359872097149
6	Incidence	61	Republic of Moldova	3	Both	19	70-74 years	423	Larynx cancer	1	Number	2000	17.695274955531215	20.31106325931072	15.360801952915503
6	Incidence	61	Republic of Moldova	1	Male	19	70-74 years	423	Larynx cancer	2	Percent	2000	9.3180988303e-05	0.0001114903502146	7.55628153395e-05
6	Incidence	61	Republic of Moldova	2	Female	19	70-74 years	423	Larynx cancer	2	Percent	2000	3.7086226853e-06	4.4801558517e-06	3.0431785361e-06
6	Incidence	61	Republic of Moldova	3	Both	19	70-74 years	423	Larynx cancer	2	Percent	2000	3.68140750579e-05	4.35836629046e-05	3.02257755645e-05
6	Incidence	61	Republic of Moldova	1	Male	19	70-74 years	423	Larynx cancer	3	Rate	2000	33.837066566669996	39.15205715192	29.09655604937
6	Incidence	61	Republic of Moldova	2	Female	19	70-74 years	423	Larynx cancer	3	Rate	2000	1.42167509313	1.63703166031	1.23044383377
6	Incidence	61	Republic of Moldova	3	Both	19	70-74 years	423	Larynx cancer	3	Rate	2000	13.832804059170002	15.877626033250001	12.00789273636
6	Incidence	61	Republic of Moldova	1	Male	19	70-74 years	423	Larynx cancer	1	Number	2001	16.513924995954394	19.19370384695236	14.238160336178286
6	Incidence	61	Republic of Moldova	2	Female	19	70-74 years	423	Larynx cancer	1	Number	2001	1.0344992703423022	1.1970402661360318	0.892615402893659
6	Incidence	61	Republic of Moldova	3	Both	19	70-74 years	423	Larynx cancer	1	Number	2001	17.54842426629669	20.208065666283296	15.246132349175966
6	Incidence	61	Republic of Moldova	1	Male	19	70-74 years	423	Larynx cancer	2	Percent	2001	8.95384161393e-05	0.0001074445132099	7.27391010911e-05
6	Incidence	61	Republic of Moldova	2	Female	19	70-74 years	423	Larynx cancer	2	Percent	2001	3.3688440542e-06	4.0388994139e-06	2.7541161974e-06
6	Incidence	61	Republic of Moldova	3	Both	19	70-74 years	423	Larynx cancer	2	Percent	2001	3.5690906992e-05	4.24408079276e-05	2.93077277005e-05
6	Incidence	61	Republic of Moldova	1	Male	19	70-74 years	423	Larynx cancer	3	Rate	2001	32.51625958371	37.79279951999	28.03523193905
6	Incidence	61	Republic of Moldova	2	Female	19	70-74 years	423	Larynx cancer	3	Rate	2001	1.29085125323	1.49367038915	1.11380814324
6	Incidence	61	Republic of Moldova	3	Both	19	70-74 years	423	Larynx cancer	3	Rate	2001	13.40315876791	15.43454320498	11.644711192960001
6	Incidence	61	Republic of Moldova	1	Male	19	70-74 years	423	Larynx cancer	1	Number	2002	17.830560000457975	20.724651010708072	15.39384834202339
6	Incidence	61	Republic of Moldova	2	Female	19	70-74 years	423	Larynx cancer	1	Number	2002	1.0385879997555114	1.2005743911509734	0.8938325338750881
6	Incidence	61	Republic of Moldova	3	Both	19	70-74 years	423	Larynx cancer	1	Number	2002	18.869148000213475	21.789951451117357	16.46763965211295
6	Incidence	61	Republic of Moldova	1	Male	19	70-74 years	423	Larynx cancer	2	Percent	2002	9.64434483758e-05	0.0001158808937792	7.85039671052e-05
6	Incidence	61	Republic of Moldova	2	Female	19	70-74 years	423	Larynx cancer	2	Percent	2002	3.4576838308e-06	4.1164940748e-06	2.8325596301e-06
6	Incidence	61	Republic of Moldova	3	Both	19	70-74 years	423	Larynx cancer	2	Percent	2002	3.88740057119e-05	4.61490683002e-05	3.20513724978e-05
6	Incidence	61	Republic of Moldova	1	Male	19	70-74 years	423	Larynx cancer	3	Rate	2002	35.01696157691	40.70058978059	30.231568492500003
6	Incidence	61	Republic of Moldova	2	Female	19	70-74 years	423	Larynx cancer	3	Rate	2002	1.32423004089	1.5307674221699998	1.1396625930200002
6	Incidence	61	Republic of Moldova	3	Both	19	70-74 years	423	Larynx cancer	3	Rate	2002	14.58774018802	16.845813625229997	12.73113384622
6	Incidence	61	Republic of Moldova	1	Male	19	70-74 years	423	Larynx cancer	1	Number	2003	16.789337921528908	19.489141355393752	14.59928308937591
6	Incidence	61	Republic of Moldova	2	Female	19	70-74 years	423	Larynx cancer	1	Number	2003	1.0325731887159977	1.1986875607873442	0.889623933968655
6	Incidence	61	Republic of Moldova	3	Both	19	70-74 years	423	Larynx cancer	1	Number	2003	17.8219111102449	20.49379802333153	15.651716375363684
6	Incidence	61	Republic of Moldova	1	Male	19	70-74 years	423	Larynx cancer	2	Percent	2003	9.18940030768e-05	0.0001106160869598	7.54300684106e-05
6	Incidence	61	Republic of Moldova	2	Female	19	70-74 years	423	Larynx cancer	2	Percent	2003	3.4594292756e-06	4.1523741971e-06	2.8095307323e-06
6	Incidence	61	Republic of Moldova	3	Both	19	70-74 years	423	Larynx cancer	2	Percent	2003	3.70282700045e-05	4.4217497118e-05	3.06399625055e-05
6	Incidence	61	Republic of Moldova	1	Male	19	70-74 years	423	Larynx cancer	3	Rate	2003	33.35432631752	38.71785674065	29.00348152148
6	Incidence	61	Republic of Moldova	2	Female	19	70-74 years	423	Larynx cancer	3	Rate	2003	1.3242341981299999	1.5372692979200002	1.14090744338
6	Incidence	61	Republic of Moldova	3	Both	19	70-74 years	423	Larynx cancer	3	Rate	2003	13.88957393513	15.971919122240001	12.19822444756
6	Incidence	61	Republic of Moldova	1	Male	19	70-74 years	423	Larynx cancer	1	Number	2004	14.8634828935322	17.20164846323277	12.906402404375426
6	Incidence	61	Republic of Moldova	2	Female	19	70-74 years	423	Larynx cancer	1	Number	2004	0.9486136673552656	1.1015556614927091	0.8149247755866931
6	Incidence	61	Republic of Moldova	3	Both	19	70-74 years	423	Larynx cancer	1	Number	2004	15.81209656088748	18.079630919365	13.861473862858038
6	Incidence	61	Republic of Moldova	1	Male	19	70-74 years	423	Larynx cancer	2	Percent	2004	8.49863719911e-05	0.0001026906794224	6.96550203044e-05
6	Incidence	61	Republic of Moldova	2	Female	19	70-74 years	423	Larynx cancer	2	Percent	2004	3.3249992209e-06	4.0529901158e-06	2.6781614585e-06
6	Incidence	61	Republic of Moldova	3	Both	19	70-74 years	423	Larynx cancer	2	Percent	2004	3.43520219273e-05	4.1120808223e-05	2.84167281008e-05
6	Incidence	61	Republic of Moldova	1	Male	19	70-74 years	423	Larynx cancer	3	Rate	2004	30.83658440117	35.68746897853	26.776319514669996
6	Incidence	61	Republic of Moldova	2	Female	19	70-74 years	423	Larynx cancer	3	Rate	2004	1.27220138007	1.47731440206	1.0929090100999999
6	Incidence	61	Republic of Moldova	3	Both	19	70-74 years	423	Larynx cancer	3	Rate	2004	12.879913488980002	14.72695801328	11.29101276961
6	Incidence	61	Republic of Moldova	1	Male	19	70-74 years	423	Larynx cancer	1	Number	2005	13.869367218941116	15.965918901890056	12.068806925545784
6	Incidence	61	Republic of Moldova	2	Female	19	70-74 years	423	Larynx cancer	1	Number	2005	0.9808294427905596	1.1475017564075862	0.842130256515379
6	Incidence	61	Republic of Moldova	3	Both	19	70-74 years	423	Larynx cancer	1	Number	2005	14.850196661731689	16.969823663082643	13.035896253893249
6	Incidence	61	Republic of Moldova	1	Male	19	70-74 years	423	Larynx cancer	2	Percent	2005	7.95777537091e-05	9.64303506971e-05	6.52599659399e-05
6	Incidence	61	Republic of Moldova	2	Female	19	70-74 years	423	Larynx cancer	2	Percent	2005	3.4572934975e-06	4.1989455659e-06	2.8051112067e-06
6	Incidence	61	Republic of Moldova	3	Both	19	70-74 years	423	Larynx cancer	2	Percent	2005	3.24185391612e-05	3.90018594053e-05	2.66837653162e-05
6	Incidence	61	Republic of Moldova	1	Male	19	70-74 years	423	Larynx cancer	3	Rate	2005	28.86843394636	33.23230742515	25.120652589369996
6	Incidence	61	Republic of Moldova	2	Female	19	70-74 years	423	Larynx cancer	3	Rate	2005	1.32258729481	1.54733450851	1.13556009766
6	Incidence	61	Republic of Moldova	3	Both	19	70-74 years	423	Larynx cancer	3	Rate	2005	12.15204549125	13.886554759490002	10.66738763836
6	Incidence	61	Republic of Moldova	1	Male	19	70-74 years	423	Larynx cancer	1	Number	2006	14.3121971838459	16.56145227863672	12.470353675114644
6	Incidence	61	Republic of Moldova	2	Female	19	70-74 years	423	Larynx cancer	1	Number	2006	0.9278083910145044	1.0821530892860465	0.7980960806555687
6	Incidence	61	Republic of Moldova	3	Both	19	70-74 years	423	Larynx cancer	1	Number	2006	15.240005574860408	17.496290818571154	13.351414925796966
6	Incidence	61	Republic of Moldova	1	Male	19	70-74 years	423	Larynx cancer	2	Percent	2006	8.24261602476e-05	9.93097646352e-05	6.70306182016e-05
6	Incidence	61	Republic of Moldova	2	Female	19	70-74 years	423	Larynx cancer	2	Percent	2006	3.3117319605e-06	3.9759670888e-06	2.6991504273e-06
6	Incidence	61	Republic of Moldova	3	Both	19	70-74 years	423	Larynx cancer	2	Percent	2006	3.35783008136e-05	3.99780729309e-05	2.76130975932e-05
6	Incidence	61	Republic of Moldova	1	Male	19	70-74 years	423	Larynx cancer	3	Rate	2006	29.9083195968	34.608607006599996	26.05940362682
6	Incidence	61	Republic of Moldova	2	Female	19	70-74 years	423	Larynx cancer	3	Rate	2006	1.2670511837	1.47783029988	1.08991101341
6	Incidence	61	Republic of Moldova	3	Both	19	70-74 years	423	Larynx cancer	3	Rate	2006	12.58678992287	14.450266168279999	11.02699431562
6	Incidence	61	Republic of Moldova	1	Male	19	70-74 years	423	Larynx cancer	1	Number	2007	14.43682906653659	16.656285337981153	12.613125910848542
6	Incidence	61	Republic of Moldova	2	Female	19	70-74 years	423	Larynx cancer	1	Number	2007	0.9387638886814264	1.0967825171222627	0.8006932098385521
6	Incidence	61	Republic of Moldova	3	Both	19	70-74 years	423	Larynx cancer	1	Number	2007	15.37559295521804	17.649049570288696	13.533718393844149
6	Incidence	61	Republic of Moldova	1	Male	19	70-74 years	423	Larynx cancer	2	Percent	2007	8.07062261142e-05	9.54113357777e-05	6.62168177454e-05
6	Incidence	61	Republic of Moldova	2	Female	19	70-74 years	423	Larynx cancer	2	Percent	2007	3.2297696062e-06	3.849807377e-06	2.6242418663e-06
6	Incidence	61	Republic of Moldova	3	Both	19	70-74 years	423	Larynx cancer	2	Percent	2007	3.27424516621e-05	3.85114750711e-05	2.72437618552e-05
6	Incidence	61	Republic of Moldova	1	Male	19	70-74 years	423	Larynx cancer	3	Rate	2007	29.302220018840003	33.80701783063	25.600676496320002
6	Incidence	61	Republic of Moldova	2	Female	19	70-74 years	423	Larynx cancer	3	Rate	2007	1.23607600639	1.44414007611	1.05427752079
6	Incidence	61	Republic of Moldova	3	Both	19	70-74 years	423	Larynx cancer	3	Rate	2007	12.279273287070001	14.0949037583	10.80831335951
6	Incidence	61	Republic of Moldova	1	Male	19	70-74 years	423	Larynx cancer	1	Number	2008	15.198913777329784	17.42237430202971	13.26330998551419
6	Incidence	61	Republic of Moldova	2	Female	19	70-74 years	423	Larynx cancer	1	Number	2008	0.9845837931291732	1.145298761092392	0.8405462278526967
6	Incidence	61	Republic of Moldova	3	Both	19	70-74 years	423	Larynx cancer	1	Number	2008	16.183497570458933	18.452330245618224	14.196162006242815
6	Incidence	61	Republic of Moldova	1	Male	19	70-74 years	423	Larynx cancer	2	Percent	2008	8.28904897575e-05	9.87920482273e-05	6.78510052481e-05
6	Incidence	61	Republic of Moldova	2	Female	19	70-74 years	423	Larynx cancer	2	Percent	2008	3.3184212662e-06	3.9792171783e-06	2.6885754275e-06
6	Incidence	61	Republic of Moldova	3	Both	19	70-74 years	423	Larynx cancer	2	Percent	2008	3.370695256e-05	3.97217258626e-05	2.80077160782e-05
6	Incidence	61	Republic of Moldova	1	Male	19	70-74 years	423	Larynx cancer	3	Rate	2008	30.1150914875	34.52065086505	26.27989075355
6	Incidence	61	Republic of Moldova	2	Female	19	70-74 years	423	Larynx cancer	3	Rate	2008	1.27040422981	1.4777740611199999	1.08455317939
6	Incidence	61	Republic of Moldova	3	Both	19	70-74 years	423	Larynx cancer	3	Rate	2008	12.64621861239	14.41914525449	11.09326135505
6	Incidence	61	Republic of Moldova	1	Male	19	70-74 years	423	Larynx cancer	1	Number	2009	16.77188444411588	19.177728838021796	14.68551070335398
6	Incidence	61	Republic of Moldova	2	Female	19	70-74 years	423	Larynx cancer	1	Number	2009	1.0504562739778711	1.2179655273554084	0.8908512501430408
6	Incidence	61	Republic of Moldova	3	Both	19	70-74 years	423	Larynx cancer	1	Number	2009	17.82234071809377	20.285012911636777	15.667310726571884
6	Incidence	61	Republic of Moldova	1	Male	19	70-74 years	423	Larynx cancer	2	Percent	2009	8.86653425999e-05	0.0001066281753961	7.29286827103e-05
6	Incidence	61	Republic of Moldova	2	Female	19	70-74 years	423	Larynx cancer	2	Percent	2009	3.3937520866e-06	4.0565515772e-06	2.7465870956e-06
6	Incidence	61	Republic of Moldova	3	Both	19	70-74 years	423	Larynx cancer	2	Percent	2009	3.57327085313e-05	4.24427862173e-05	2.96784997169e-05
6	Incidence	61	Republic of Moldova	1	Male	19	70-74 years	423	Larynx cancer	3	Rate	2009	32.23260801504	36.85621721962	28.22296514021
6	Incidence	61	Republic of Moldova	2	Female	19	70-74 years	423	Larynx cancer	3	Rate	2009	1.29972665103	1.5069853883100002	1.10224779517
6	Incidence	61	Republic of Moldova	3	Both	19	70-74 years	423	Larynx cancer	3	Rate	2009	13.414858469019999	15.26850942624	11.79276949709
6	Incidence	61	Republic of Moldova	1	Male	19	70-74 years	423	Larynx cancer	1	Number	2010	19.15474209705666	21.849199253410053	16.69259986597419
6	Incidence	61	Republic of Moldova	2	Female	19	70-74 years	423	Larynx cancer	1	Number	2010	1.1407454850912653	1.3318855073584683	0.9740491141121216
6	Incidence	61	Republic of Moldova	3	Both	19	70-74 years	423	Larynx cancer	1	Number	2010	20.295487582147924	23.099147487868684	17.738023959857674
6	Incidence	61	Republic of Moldova	1	Male	19	70-74 years	423	Larynx cancer	2	Percent	2010	0.0001014991421387	0.0001220893237388	8.23510176532e-05
6	Incidence	61	Republic of Moldova	2	Female	19	70-74 years	423	Larynx cancer	2	Percent	2010	3.6460325871e-06	4.4366230554e-06	2.9334150191e-06
6	Incidence	61	Republic of Moldova	3	Both	19	70-74 years	423	Larynx cancer	2	Percent	2010	4.04552296071e-05	4.79267967696e-05	3.3382050145e-05
6	Incidence	61	Republic of Moldova	1	Male	19	70-74 years	423	Larynx cancer	3	Rate	2010	36.908563974189995	42.10041379536	32.16435318874
6	Incidence	61	Republic of Moldova	2	Female	19	70-74 years	423	Larynx cancer	3	Rate	2010	1.39700845147	1.6310871570299998	1.19286454546
6	Incidence	61	Republic of Moldova	3	Both	19	70-74 years	423	Larynx cancer	3	Rate	2010	15.19645067097	17.29571925386	13.28152403412
6	Incidence	61	Republic of Moldova	1	Male	19	70-74 years	423	Larynx cancer	1	Number	2011	16.850793733898513	19.495291036093292	14.53980396174575
6	Incidence	61	Republic of Moldova	2	Female	19	70-74 years	423	Larynx cancer	1	Number	2011	1.065513197711941	1.241281664838925	0.9088484065931396
6	Incidence	61	Republic of Moldova	3	Both	19	70-74 years	423	Larynx cancer	1	Number	2011	17.916306931610453	20.55806598214797	15.61223636323249
6	Incidence	61	Republic of Moldova	1	Male	19	70-74 years	423	Larynx cancer	2	Percent	2011	9.06215141227e-05	0.0001082594481921	7.31084637359e-05
6	Incidence	61	Republic of Moldova	2	Female	19	70-74 years	423	Larynx cancer	2	Percent	2011	3.42628035e-06	4.1512033956e-06	2.7746804819e-06
6	Incidence	61	Republic of Moldova	3	Both	19	70-74 years	423	Larynx cancer	2	Percent	2011	3.6051067129e-05	4.27635036847e-05	2.96755607571e-05
6	Incidence	61	Republic of Moldova	1	Male	19	70-74 years	423	Larynx cancer	3	Rate	2011	32.921291319800005	38.08782931527	28.40632491955
6	Incidence	61	Republic of Moldova	2	Female	19	70-74 years	423	Larynx cancer	3	Rate	2011	1.31380041981	1.53052667566	1.1206294025199999
6	Incidence	61	Republic of Moldova	3	Both	19	70-74 years	423	Larynx cancer	3	Rate	2011	13.543544014799998	15.54053927247	11.801818933
6	Incidence	61	Republic of Moldova	1	Male	19	70-74 years	423	Larynx cancer	1	Number	2012	17.092423440661463	19.827500089417804	14.70719407511973
6	Incidence	61	Republic of Moldova	2	Female	19	70-74 years	423	Larynx cancer	1	Number	2012	1.109982730992909	1.3062714522754	0.9426287410639996
6	Incidence	61	Republic of Moldova	3	Both	19	70-74 years	423	Larynx cancer	1	Number	2012	18.202406171654356	20.93473365851524	15.838883847669338
6	Incidence	61	Republic of Moldova	1	Male	19	70-74 years	423	Larynx cancer	2	Percent	2012	9.0029585121e-05	0.0001077055275097	7.31431026921e-05
6	Incidence	61	Republic of Moldova	2	Female	19	70-74 years	423	Larynx cancer	2	Percent	2012	3.5193382924e-06	4.2932491705e-06	2.8979106537e-06
6	Incidence	61	Republic of Moldova	3	Both	19	70-74 years	423	Larynx cancer	2	Percent	2012	3.6024563386e-05	4.28541746004e-05	2.96151622639e-05
6	Incidence	61	Republic of Moldova	1	Male	19	70-74 years	423	Larynx cancer	3	Rate	2012	32.644484724689995	37.868154041749996	28.088981881059997
6	Incidence	61	Republic of Moldova	2	Female	19	70-74 years	423	Larynx cancer	3	Rate	2012	1.3509237777199998	1.58982037807	1.14724269515
6	Incidence	61	Republic of Moldova	3	Both	19	70-74 years	423	Larynx cancer	3	Rate	2012	13.53097116723	15.562078708480001	11.77401925014
6	Incidence	61	Republic of Moldova	1	Male	19	70-74 years	423	Larynx cancer	1	Number	2013	16.56274543074957	19.254444697321944	14.178345672941898
6	Incidence	61	Republic of Moldova	2	Female	19	70-74 years	423	Larynx cancer	1	Number	2013	1.1126671523440623	1.3076157085119684	0.9358952217147471
6	Incidence	61	Republic of Moldova	3	Both	19	70-74 years	423	Larynx cancer	1	Number	2013	17.67541258309364	20.47574775083559	15.302354280505485
6	Incidence	61	Republic of Moldova	1	Male	19	70-74 years	423	Larynx cancer	2	Percent	2013	9.04165871693e-05	0.0001086462906972	7.39468040873e-05
6	Incidence	61	Republic of Moldova	2	Female	19	70-74 years	423	Larynx cancer	2	Percent	2013	3.6265694317e-06	4.4607929544e-06	3.0092316212e-06
6	Incidence	61	Republic of Moldova	3	Both	19	70-74 years	423	Larynx cancer	2	Percent	2013	3.60675158658e-05	4.2844803564e-05	2.97634679424e-05
6	Incidence	61	Republic of Moldova	1	Male	19	70-74 years	423	Larynx cancer	3	Rate	2013	32.70045852969	38.014782813000004	27.99284735952
6	Incidence	61	Republic of Moldova	2	Female	19	70-74 years	423	Larynx cancer	3	Rate	2013	1.39338638298	1.63751928739	1.17201595741
6	Incidence	61	Republic of Moldova	3	Both	19	70-74 years	423	Larynx cancer	3	Rate	2013	13.544030682	15.689826445089999	11.72564175844
6	Incidence	61	Republic of Moldova	1	Male	19	70-74 years	423	Larynx cancer	1	Number	2014	17.336290613079328	20.308576332154963	14.879733088975396
6	Incidence	61	Republic of Moldova	2	Female	19	70-74 years	423	Larynx cancer	1	Number	2014	1.0732849042359054	1.2566982444734345	0.9070160022450616
6	Incidence	61	Republic of Moldova	3	Both	19	70-74 years	423	Larynx cancer	1	Number	2014	18.40957551731521	21.38265552782361	15.94061013987492
6	Incidence	61	Republic of Moldova	1	Male	19	70-74 years	423	Larynx cancer	2	Percent	2014	0.0001004474016951	0.0001207115858956	8.20855502964e-05
6	Incidence	61	Republic of Moldova	2	Female	19	70-74 years	423	Larynx cancer	2	Percent	2014	3.7288131427e-06	4.5795122524e-06	3.1015535273e-06
6	Incidence	61	Republic of Moldova	3	Both	19	70-74 years	423	Larynx cancer	2	Percent	2014	3.99748936369e-05	4.78181112804e-05	3.30858804074e-05
6	Incidence	61	Republic of Moldova	1	Male	19	70-74 years	423	Larynx cancer	3	Rate	2014	36.25009176492	42.46512544616	31.11344300527
6	Incidence	61	Republic of Moldova	2	Female	19	70-74 years	423	Larynx cancer	3	Rate	2014	1.4340836066	1.67915373051	1.2119212472
6	Incidence	61	Republic of Moldova	3	Both	19	70-74 years	423	Larynx cancer	3	Rate	2014	15.00797386096	17.431707479489997	12.99520785158
6	Incidence	61	Republic of Moldova	1	Male	19	70-74 years	423	Larynx cancer	1	Number	2015	15.986269599373584	18.639836856781454	13.690294314683086
6	Incidence	61	Republic of Moldova	2	Female	19	70-74 years	423	Larynx cancer	1	Number	2015	1.0531145685842214	1.23990187547568	0.8863961550882602
6	Incidence	61	Republic of Moldova	3	Both	19	70-74 years	423	Larynx cancer	1	Number	2015	17.03938416795781	19.76733530793129	14.71216272394464
6	Incidence	61	Republic of Moldova	1	Male	19	70-74 years	423	Larynx cancer	2	Percent	2015	9.92645926628e-05	0.0001201986643896	8.11701157165e-05
6	Incidence	61	Republic of Moldova	2	Female	19	70-74 years	423	Larynx cancer	2	Percent	2015	3.900558517e-06	4.7624103857e-06	3.2070873815e-06
6	Incidence	61	Republic of Moldova	3	Both	19	70-74 years	423	Larynx cancer	2	Percent	2015	3.95261961545e-05	4.7250482001e-05	3.25268242327e-05
6	Incidence	61	Republic of Moldova	1	Male	19	70-74 years	423	Larynx cancer	3	Rate	2015	35.76861902821	41.70586634572	30.631469004200003
6	Incidence	61	Republic of Moldova	2	Female	19	70-74 years	423	Larynx cancer	3	Rate	2015	1.5012083945899999	1.7674725613500002	1.2635523129600001
6	Incidence	61	Republic of Moldova	3	Both	19	70-74 years	423	Larynx cancer	3	Rate	2015	14.83689392515	17.212233391519998	12.810486317639999
6	Incidence	61	Republic of Moldova	1	Male	19	70-74 years	423	Larynx cancer	1	Number	2016	13.92851657703886	16.251914977962333	11.934897845880032
6	Incidence	61	Republic of Moldova	2	Female	19	70-74 years	423	Larynx cancer	1	Number	2016	0.9306083020306348	1.0882294500563685	0.7807388316201946
6	Incidence	61	Republic of Moldova	3	Both	19	70-74 years	423	Larynx cancer	1	Number	2016	14.859124879069498	17.101764116630598	12.874784017084302
6	Incidence	61	Republic of Moldova	1	Male	19	70-74 years	423	Larynx cancer	2	Percent	2016	9.69448339073e-05	0.0001187998480551	7.93051370693e-05
6	Incidence	61	Republic of Moldova	2	Female	19	70-74 years	423	Larynx cancer	2	Percent	2016	3.8233243321e-06	4.6607758606e-06	3.1546437537e-06
6	Incidence	61	Republic of Moldova	3	Both	19	70-74 years	423	Larynx cancer	2	Percent	2016	3.83851665949e-05	4.60111515502e-05	3.1754430785e-05
6	Incidence	61	Republic of Moldova	1	Male	19	70-74 years	423	Larynx cancer	3	Rate	2016	34.903178807	40.72533433798	29.90741126336
6	Incidence	61	Republic of Moldova	2	Female	19	70-74 years	423	Larynx cancer	3	Rate	2016	1.4721403525	1.72148312314	1.23506005296
6	Incidence	61	Republic of Moldova	3	Both	19	70-74 years	423	Larynx cancer	3	Rate	2016	14.40943520685	16.58420424937	12.485147517509999
6	Incidence	61	Republic of Moldova	1	Male	19	70-74 years	423	Larynx cancer	1	Number	2017	11.41686718821876	13.344758266006718	9.796112721051426
6	Incidence	61	Republic of Moldova	2	Female	19	70-74 years	423	Larynx cancer	1	Number	2017	0.8189837673703784	0.95277419840538	0.6859202429480702
6	Incidence	61	Republic of Moldova	3	Both	19	70-74 years	423	Larynx cancer	1	Number	2017	12.235850955589124	14.198031515248708	10.574568396518156
6	Incidence	61	Republic of Moldova	1	Male	19	70-74 years	423	Larynx cancer	2	Percent	2017	8.6490723372e-05	0.0001054236675265	7.10318912802e-05
6	Incidence	61	Republic of Moldova	2	Female	19	70-74 years	423	Larynx cancer	2	Percent	2017	3.6422761375e-06	4.4490551376e-06	2.9706962187e-06
6	Incidence	61	Republic of Moldova	3	Both	19	70-74 years	423	Larynx cancer	2	Percent	2017	3.42869087805e-05	4.11972660688e-05	2.84580901228e-05
6	Incidence	61	Republic of Moldova	1	Male	19	70-74 years	423	Larynx cancer	3	Rate	2017	31.112634945270003	36.36642044777	26.69584168302
6	Incidence	61	Republic of Moldova	2	Female	19	70-74 years	423	Larynx cancer	3	Rate	2017	1.4027024104899999	1.6318500048499998	1.1747998147499998
6	Incidence	61	Republic of Moldova	3	Both	19	70-74 years	423	Larynx cancer	3	Rate	2017	12.8688146837	14.932499350159999	11.12159354905
6	Incidence	61	Republic of Moldova	1	Male	19	70-74 years	423	Larynx cancer	1	Number	2018	12.017045923126435	14.009564682220285	10.310753069570731
6	Incidence	61	Republic of Moldova	2	Female	19	70-74 years	423	Larynx cancer	1	Number	2018	0.915636293330056	1.0689710849103835	0.7615792560894805
6	Incidence	61	Republic of Moldova	3	Both	19	70-74 years	423	Larynx cancer	1	Number	2018	12.932682216456485	14.90898819466166	11.199626032672604
6	Incidence	61	Republic of Moldova	1	Male	19	70-74 years	423	Larynx cancer	2	Percent	2018	9.32576780748e-05	0.0001134513046833	7.62600319594e-05
6	Incidence	61	Republic of Moldova	2	Female	19	70-74 years	423	Larynx cancer	2	Percent	2018	4.2047759343e-06	5.1499811621e-06	3.429991049e-06
6	Incidence	61	Republic of Moldova	3	Both	19	70-74 years	423	Larynx cancer	2	Percent	2018	3.73078883785e-05	4.46220313122e-05	3.08676174389e-05
6	Incidence	61	Republic of Moldova	1	Male	19	70-74 years	423	Larynx cancer	3	Rate	2018	33.53435384445	39.094607964859996	28.772831863140002
6	Incidence	61	Republic of Moldova	2	Female	19	70-74 years	423	Larynx cancer	3	Rate	2018	1.6192405256	1.89040267843	1.34680113043
6	Incidence	61	Republic of Moldova	3	Both	19	70-74 years	423	Larynx cancer	3	Rate	2018	13.999091070059999	16.13836016429	12.12312976982
6	Incidence	61	Republic of Moldova	1	Male	19	70-74 years	423	Larynx cancer	1	Number	2019	13.09717959014995	15.600366927248686	10.937329683965732
6	Incidence	61	Republic of Moldova	2	Female	19	70-74 years	423	Larynx cancer	1	Number	2019	0.9808500595182325	1.1628505313454671	0.8113549512730056
6	Incidence	61	Republic of Moldova	3	Both	19	70-74 years	423	Larynx cancer	1	Number	2019	14.078029649668196	16.657874507139876	11.928309284005298
6	Incidence	61	Republic of Moldova	1	Male	19	70-74 years	423	Larynx cancer	2	Percent	2019	9.14753325974e-05	0.0001121538091499	7.2970509321e-05
6	Incidence	61	Republic of Moldova	2	Female	19	70-74 years	423	Larynx cancer	2	Percent	2019	4.0948104673e-06	5.0092313893e-06	3.2864554836e-06
6	Incidence	61	Republic of Moldova	3	Both	19	70-74 years	423	Larynx cancer	2	Percent	2019	3.67801130875e-05	4.42872644938e-05	2.92812295752e-05
6	Incidence	61	Republic of Moldova	1	Male	19	70-74 years	423	Larynx cancer	3	Rate	2019	32.88653176494	39.17194224652	27.46322882721
6	Incidence	61	Republic of Moldova	2	Female	19	70-74 years	423	Larynx cancer	3	Rate	2019	1.57637654497	1.86887922892	1.30397189909
6	Incidence	61	Republic of Moldova	3	Both	19	70-74 years	423	Larynx cancer	3	Rate	2019	13.795609740689999	16.32370022856	11.68901500021
6	Incidence	61	Republic of Moldova	1	Male	19	70-74 years	423	Larynx cancer	1	Number	2020	18.199676155551803	21.29911714727126	15.21980291613714
6	Incidence	61	Republic of Moldova	2	Female	19	70-74 years	423	Larynx cancer	1	Number	2020	1.265567138162364	1.488160119852325	1.0518143434653415
6	Incidence	61	Republic of Moldova	3	Both	19	70-74 years	423	Larynx cancer	1	Number	2020	19.465243293714163	22.580671607556923	16.44658160602061
6	Incidence	61	Republic of Moldova	1	Male	19	70-74 years	423	Larynx cancer	2	Percent	2020	9.72500684915e-05	0.0001168110287269	7.89354869019e-05
6	Incidence	61	Republic of Moldova	2	Female	19	70-74 years	423	Larynx cancer	2	Percent	2020	4.0924756135e-06	4.9783796182e-06	3.3164739676e-06
6	Incidence	61	Republic of Moldova	3	Both	19	70-74 years	423	Larynx cancer	2	Percent	2020	3.92033732659e-05	4.67446310405e-05	3.21098607075e-05
6	Incidence	61	Republic of Moldova	1	Male	19	70-74 years	423	Larynx cancer	3	Rate	2020	38.96599106215	45.60197672194	32.58600314253
6	Incidence	61	Republic of Moldova	2	Female	19	70-74 years	423	Larynx cancer	3	Rate	2020	1.74113165078	2.04736881037	1.44705657166
6	Incidence	61	Republic of Moldova	3	Both	19	70-74 years	423	Larynx cancer	3	Rate	2020	16.303499760570002	18.9128884028	13.7751599212
6	Incidence	61	Republic of Moldova	1	Male	19	70-74 years	423	Larynx cancer	1	Number	2021	21.348287558375	25.42427124315768	17.78897031015459
6	Incidence	61	Republic of Moldova	2	Female	19	70-74 years	423	Larynx cancer	1	Number	2021	1.505503144300099	1.79849198253795	1.2326426319297483
6	Incidence	61	Republic of Moldova	3	Both	19	70-74 years	423	Larynx cancer	1	Number	2021	22.85379070267512	27.076807362966385	19.150560374640808
6	Incidence	61	Republic of Moldova	1	Male	19	70-74 years	423	Larynx cancer	2	Percent	2021	9.97350124823e-05	0.0001220163107154	8.14609360871e-05
6	Incidence	61	Republic of Moldova	2	Female	19	70-74 years	423	Larynx cancer	2	Percent	2021	4.1899173102e-06	5.2395097182e-06	3.373977599e-06
6	Incidence	61	Republic of Moldova	3	Both	19	70-74 years	423	Larynx cancer	2	Percent	2021	3.98527545477e-05	4.83601178903e-05	3.2585729987e-05
6	Incidence	61	Republic of Moldova	1	Male	19	70-74 years	423	Larynx cancer	3	Rate	2021	39.35765877467	46.87213386305	32.7957088598
6	Incidence	61	Republic of Moldova	2	Female	19	70-74 years	423	Larynx cancer	3	Rate	2021	1.76842071141	2.11257643883	1.4479084738699999
6	Incidence	61	Republic of Moldova	3	Both	19	70-74 years	423	Larynx cancer	3	Rate	2021	16.39740961095	19.42738983933	13.74037186336
6	Incidence	61	Republic of Moldova	1	Male	20	75-79 years	423	Larynx cancer	1	Number	1990	10.215459952460884	11.849412509523397	8.791288587468667
6	Incidence	61	Republic of Moldova	2	Female	20	75-79 years	423	Larynx cancer	1	Number	1990	0.9584480275148892	1.1127803964461265	0.8174367155111599
6	Incidence	61	Republic of Moldova	3	Both	20	75-79 years	423	Larynx cancer	1	Number	1990	11.173907979975782	12.777775815846647	9.753383603211688
6	Incidence	61	Republic of Moldova	1	Male	20	75-79 years	423	Larynx cancer	2	Percent	1990	0.0001043952551859	0.0001259497326403	8.60940818968e-05
6	Incidence	61	Republic of Moldova	2	Female	20	75-79 years	423	Larynx cancer	2	Percent	1990	5.141165136e-06	6.3004496239e-06	4.2888729053e-06
6	Incidence	61	Republic of Moldova	3	Both	20	75-79 years	423	Larynx cancer	2	Percent	1990	3.93014297143e-05	4.64323467275e-05	3.27667895452e-05
6	Incidence	61	Republic of Moldova	1	Male	20	75-79 years	423	Larynx cancer	3	Rate	1990	38.0142946236	44.09464285993	32.71459494143
6	Incidence	61	Republic of Moldova	2	Female	20	75-79 years	423	Larynx cancer	3	Rate	1990	2.01256257037	2.33663183672	1.7164650456300001
6	Incidence	61	Republic of Moldova	3	Both	20	75-79 years	423	Larynx cancer	3	Rate	1990	14.999350287410001	17.15231015857	13.09250240956
6	Incidence	61	Republic of Moldova	1	Male	20	75-79 years	423	Larynx cancer	1	Number	1991	9.715307359556853	11.230717467733005	8.3954392129293
6	Incidence	61	Republic of Moldova	2	Female	20	75-79 years	423	Larynx cancer	1	Number	1991	0.9892306152756578	1.148841909305481	0.8462683676355868
6	Incidence	61	Republic of Moldova	3	Both	20	75-79 years	423	Larynx cancer	1	Number	1991	10.7045379748325	12.249858190841998	9.411953465756731
6	Incidence	61	Republic of Moldova	1	Male	20	75-79 years	423	Larynx cancer	2	Percent	1991	0.0001039718485292	0.0001238668568285	8.5578031914e-05
6	Incidence	61	Republic of Moldova	2	Female	20	75-79 years	423	Larynx cancer	2	Percent	1991	5.5984200755e-06	6.8682500167e-06	4.6757528553e-06
6	Incidence	61	Republic of Moldova	3	Both	20	75-79 years	423	Larynx cancer	2	Percent	1991	3.96227751312e-05	4.69354945329e-05	3.3052759355e-05
6	Incidence	61	Republic of Moldova	1	Male	20	75-79 years	423	Larynx cancer	3	Rate	1991	37.85291665391	43.757278749550004	32.71042788856
6	Incidence	61	Republic of Moldova	2	Female	20	75-79 years	423	Larynx cancer	3	Rate	1991	2.18665682405	2.53947154683	1.87064418802
6	Incidence	61	Republic of Moldova	3	Both	20	75-79 years	423	Larynx cancer	3	Rate	1991	15.09693978501	17.2763525074	13.2739680186
6	Incidence	61	Republic of Moldova	1	Male	20	75-79 years	423	Larynx cancer	1	Number	1992	8.271912643000906	9.593355513325658	7.122024702369252
6	Incidence	61	Republic of Moldova	2	Female	20	75-79 years	423	Larynx cancer	1	Number	1992	0.951282598254618	1.107236779017551	0.8087899589937637
6	Incidence	61	Republic of Moldova	3	Both	20	75-79 years	423	Larynx cancer	1	Number	1992	9.223195241255532	10.53196095124817	8.068945495930425
6	Incidence	61	Republic of Moldova	1	Male	20	75-79 years	423	Larynx cancer	2	Percent	1992	9.52868755092e-05	0.0001153604842255	7.95865122239e-05
6	Incidence	61	Republic of Moldova	2	Female	20	75-79 years	423	Larynx cancer	2	Percent	1992	5.7083738356e-06	7.0303381116e-06	4.749272708e-06
6	Incidence	61	Republic of Moldova	3	Both	20	75-79 years	423	Larynx cancer	2	Percent	1992	3.63856539486e-05	4.30552526402e-05	3.04853366058e-05
6	Incidence	61	Republic of Moldova	1	Male	20	75-79 years	423	Larynx cancer	3	Rate	1992	34.6632749395	40.20075333269	29.84469384998
6	Incidence	61	Republic of Moldova	2	Female	20	75-79 years	423	Larynx cancer	3	Rate	1992	2.22415442577	2.5887844337200003	1.89099829022
6	Incidence	61	Republic of Moldova	3	Both	20	75-79 years	423	Larynx cancer	3	Rate	1992	13.84154416797	15.805650739119999	12.109324648280001
6	Incidence	61	Republic of Moldova	1	Male	20	75-79 years	423	Larynx cancer	1	Number	1993	7.174054978016066	8.273007020798856	6.202133944713825
6	Incidence	61	Republic of Moldova	2	Female	20	75-79 years	423	Larynx cancer	1	Number	1993	0.9021217329115137	1.044343788313108	0.7660382316866463
6	Incidence	61	Republic of Moldova	3	Both	20	75-79 years	423	Larynx cancer	1	Number	1993	8.076176710927584	9.178353047475085	7.091682395179381
6	Incidence	61	Republic of Moldova	1	Male	20	75-79 years	423	Larynx cancer	2	Percent	1993	9.1974851351e-05	0.0001106398831523	7.67298926751e-05
6	Incidence	61	Republic of Moldova	2	Female	20	75-79 years	423	Larynx cancer	2	Percent	1993	6.0083293361e-06	7.3485812569e-06	5.0495138025e-06
6	Incidence	61	Republic of Moldova	3	Both	20	75-79 years	423	Larynx cancer	2	Percent	1993	3.53958844643e-05	4.18511579908e-05	2.97836714056e-05
6	Incidence	61	Republic of Moldova	1	Male	20	75-79 years	423	Larynx cancer	3	Rate	1993	33.408584125189996	38.52625215023	28.88248198301
6	Incidence	61	Republic of Moldova	2	Female	20	75-79 years	423	Larynx cancer	3	Rate	1993	2.3367114418800004	2.70510064261	1.98422256731
6	Incidence	61	Republic of Moldova	3	Both	20	75-79 years	423	Larynx cancer	3	Rate	1993	13.44233676022	15.27684658032	11.80370196996
6	Incidence	61	Republic of Moldova	1	Male	20	75-79 years	423	Larynx cancer	1	Number	1994	7.410885713282815	8.572592234903766	6.417918915544247
6	Incidence	61	Republic of Moldova	2	Female	20	75-79 years	423	Larynx cancer	1	Number	1994	0.90322506461761	1.0496132390470152	0.7681203377280978
6	Incidence	61	Republic of Moldova	3	Both	20	75-79 years	423	Larynx cancer	1	Number	1994	8.314110777900424	9.494958520885085	7.297686173212806
6	Incidence	61	Republic of Moldova	1	Male	20	75-79 years	423	Larynx cancer	2	Percent	1994	9.72082735613e-05	0.0001179160114462	8.07231533814e-05
6	Incidence	61	Republic of Moldova	2	Female	20	75-79 years	423	Larynx cancer	2	Percent	1994	6.0200946779e-06	7.2842296851e-06	4.9980450033e-06
6	Incidence	61	Republic of Moldova	3	Both	20	75-79 years	423	Larynx cancer	2	Percent	1994	3.67393626814e-05	4.3568091251e-05	3.08227329965e-05
6	Incidence	61	Republic of Moldova	1	Male	20	75-79 years	423	Larynx cancer	3	Rate	1994	35.29913967059	40.83251885757	30.569492630050004
6	Incidence	61	Republic of Moldova	2	Female	20	75-79 years	423	Larynx cancer	3	Rate	1994	2.3357443506099997	2.71430487203	1.98636287867
6	Incidence	61	Republic of Moldova	3	Both	20	75-79 years	423	Larynx cancer	3	Rate	1994	13.934837451779998	15.9139933463	12.23126240609
6	Incidence	61	Republic of Moldova	1	Male	20	75-79 years	423	Larynx cancer	1	Number	1995	7.3975310435365	8.606399614769652	6.451076168581569
6	Incidence	61	Republic of Moldova	2	Female	20	75-79 years	423	Larynx cancer	1	Number	1995	0.7633771258253444	0.8872840141559234	0.6509103712209594
6	Incidence	61	Republic of Moldova	3	Both	20	75-79 years	423	Larynx cancer	1	Number	1995	8.160908169361845	9.3954447443227	7.193493083708418
6	Incidence	61	Republic of Moldova	1	Male	20	75-79 years	423	Larynx cancer	2	Percent	1995	9.95606002369e-05	0.0001210797954894	8.35253309143e-05
6	Incidence	61	Republic of Moldova	2	Female	20	75-79 years	423	Larynx cancer	2	Percent	1995	5.277162793e-06	6.3531375353e-06	4.3366141717e-06
6	Incidence	61	Republic of Moldova	3	Both	20	75-79 years	423	Larynx cancer	2	Percent	1995	3.72656995021e-05	4.46199287158e-05	3.14481264763e-05
6	Incidence	61	Republic of Moldova	1	Male	20	75-79 years	423	Larynx cancer	3	Rate	1995	36.12709183178	42.03080560175	31.50491965286
6	Incidence	61	Republic of Moldova	2	Female	20	75-79 years	423	Larynx cancer	3	Rate	1995	2.04304857918	2.37466421657	1.74205050702
6	Incidence	61	Republic of Moldova	3	Both	20	75-79 years	423	Larynx cancer	3	Rate	1995	14.109205509319999	16.24356725969	12.43666392779
6	Incidence	61	Republic of Moldova	1	Male	20	75-79 years	423	Larynx cancer	1	Number	1996	8.153117359487272	9.438848439285016	7.098568406956996
6	Incidence	61	Republic of Moldova	2	Female	20	75-79 years	423	Larynx cancer	1	Number	1996	0.7455501335100446	0.8617789103684238	0.6356272448117983
6	Incidence	61	Republic of Moldova	3	Both	20	75-79 years	423	Larynx cancer	1	Number	1996	8.89866749299732	10.225653564776731	7.819696499841909
6	Incidence	61	Republic of Moldova	1	Male	20	75-79 years	423	Larynx cancer	2	Percent	1996	0.0001032288511615	0.000125282252063	8.64361300895e-05
6	Incidence	61	Republic of Moldova	2	Female	20	75-79 years	423	Larynx cancer	2	Percent	1996	4.7872527451e-06	5.7469924096e-06	4.0024758723e-06
6	Incidence	61	Republic of Moldova	3	Both	20	75-79 years	423	Larynx cancer	2	Percent	1996	3.79070716682e-05	4.52503858132e-05	3.18203473109e-05
6	Incidence	61	Republic of Moldova	1	Male	20	75-79 years	423	Larynx cancer	3	Rate	1996	37.4350886689	43.33853085602	32.59312064574
6	Incidence	61	Republic of Moldova	2	Female	20	75-79 years	423	Larynx cancer	3	Rate	1996	1.84949199007	2.1378216169499997	1.57680542878
6	Incidence	61	Republic of Moldova	3	Both	20	75-79 years	423	Larynx cancer	3	Rate	1996	14.33178767956	16.46897087575	12.59404624822
6	Incidence	61	Republic of Moldova	1	Male	20	75-79 years	423	Larynx cancer	1	Number	1997	8.296920476547609	9.60590089561906	7.226389742895896
6	Incidence	61	Republic of Moldova	2	Female	20	75-79 years	423	Larynx cancer	1	Number	1997	0.7484997915695872	0.8676256792508938	0.6405849053305452
6	Incidence	61	Republic of Moldova	3	Both	20	75-79 years	423	Larynx cancer	1	Number	1997	9.045420268117196	10.343905271193131	7.937044409474357
6	Incidence	61	Republic of Moldova	1	Male	20	75-79 years	423	Larynx cancer	2	Percent	1997	9.61951320606e-05	0.0001159955781934	8.0299019911e-05
6	Incidence	61	Republic of Moldova	2	Female	20	75-79 years	423	Larynx cancer	2	Percent	1997	4.4334050548e-06	5.3492196466e-06	3.6566496344e-06
6	Incidence	61	Republic of Moldova	3	Both	20	75-79 years	423	Larynx cancer	2	Percent	1997	3.5456103205e-05	4.20748820392e-05	2.95552903931e-05
6	Incidence	61	Republic of Moldova	1	Male	20	75-79 years	423	Larynx cancer	3	Rate	1997	34.85534079827	40.3543640484	30.35804404077
6	Incidence	61	Republic of Moldova	2	Female	20	75-79 years	423	Larynx cancer	3	Rate	1997	1.7081801178499998	1.9800418807400002	1.46190341187
6	Incidence	61	Republic of Moldova	3	Both	20	75-79 years	423	Larynx cancer	3	Rate	1997	13.3763622108	15.296561075160001	11.737296638230001
6	Incidence	61	Republic of Moldova	1	Male	20	75-79 years	423	Larynx cancer	1	Number	1998	8.825292792471636	10.216894385643544	7.715961031989664
6	Incidence	61	Republic of Moldova	2	Female	20	75-79 years	423	Larynx cancer	1	Number	1998	0.7952568535491583	0.9213864289253748	0.6837793969545867
6	Incidence	61	Republic of Moldova	3	Both	20	75-79 years	423	Larynx cancer	1	Number	1998	9.620549646020804	10.996781051491782	8.495364737630378
6	Incidence	61	Republic of Moldova	1	Male	20	75-79 years	423	Larynx cancer	2	Percent	1998	9.40935207386e-05	0.0001135197587492	7.87269159726e-05
6	Incidence	61	Republic of Moldova	2	Female	20	75-79 years	423	Larynx cancer	2	Percent	1998	4.226096618e-06	5.0864994015e-06	3.479834894e-06
6	Incidence	61	Republic of Moldova	3	Both	20	75-79 years	423	Larynx cancer	2	Percent	1998	3.41141703796e-05	4.02688325083e-05	2.84087679475e-05
6	Incidence	61	Republic of Moldova	1	Male	20	75-79 years	423	Larynx cancer	3	Rate	1998	34.06681166962	39.43858012065	29.78464256179
6	Incidence	61	Republic of Moldova	2	Female	20	75-79 years	423	Larynx cancer	3	Rate	1998	1.62410623739	1.8816932411	1.3964423929699998
6	Incidence	61	Republic of Moldova	3	Both	20	75-79 years	423	Larynx cancer	3	Rate	1998	12.84938874895	14.68750954122	11.346570424180001
6	Incidence	61	Republic of Moldova	1	Male	20	75-79 years	423	Larynx cancer	1	Number	1999	8.258049324783103	9.537817356949466	7.218552009344663
6	Incidence	61	Republic of Moldova	2	Female	20	75-79 years	423	Larynx cancer	1	Number	1999	0.7916002879688863	0.9185412101714904	0.6818833160900284
6	Incidence	61	Republic of Moldova	3	Both	20	75-79 years	423	Larynx cancer	1	Number	1999	9.049649612752	10.28336347554942	7.984531094700494
6	Incidence	61	Republic of Moldova	1	Male	20	75-79 years	423	Larynx cancer	2	Percent	1999	8.4431233513e-05	0.0001015911081678	7.0062367235e-05
6	Incidence	61	Republic of Moldova	2	Female	20	75-79 years	423	Larynx cancer	2	Percent	1999	4.0156337376e-06	4.7995614676e-06	3.3191150401e-06
6	Incidence	61	Republic of Moldova	3	Both	20	75-79 years	423	Larynx cancer	2	Percent	1999	3.06765745454e-05	3.62248567781e-05	2.55728766905e-05
6	Incidence	61	Republic of Moldova	1	Male	20	75-79 years	423	Larynx cancer	3	Rate	1999	30.55295095532	35.287808835570004	26.707041437499996
6	Incidence	61	Republic of Moldova	2	Female	20	75-79 years	423	Larynx cancer	3	Rate	1999	1.53983542953	1.78676324453	1.32641195926
6	Incidence	61	Republic of Moldova	3	Both	20	75-79 years	423	Larynx cancer	3	Rate	1999	11.53751118867	13.110388383330001	10.179578302300001
6	Incidence	61	Republic of Moldova	1	Male	20	75-79 years	423	Larynx cancer	1	Number	2000	8.464178691201953	9.797715304267811	7.337926686544221
6	Incidence	61	Republic of Moldova	2	Female	20	75-79 years	423	Larynx cancer	1	Number	2000	0.8077135743414113	0.941953131500139	0.6982682467427052
6	Incidence	61	Republic of Moldova	3	Both	20	75-79 years	423	Larynx cancer	1	Number	2000	9.271892265543377	10.568195274951318	8.157019314988096
6	Incidence	61	Republic of Moldova	1	Male	20	75-79 years	423	Larynx cancer	2	Percent	2000	8.29606418169e-05	0.0001001819240973	6.90188729003e-05
6	Incidence	61	Republic of Moldova	2	Female	20	75-79 years	423	Larynx cancer	2	Percent	2000	3.8475877682e-06	4.6242434143e-06	3.1524780951e-06
6	Incidence	61	Republic of Moldova	3	Both	20	75-79 years	423	Larynx cancer	2	Percent	2000	2.97137111775e-05	3.52088650966e-05	2.4940937862e-05
6	Incidence	61	Republic of Moldova	1	Male	20	75-79 years	423	Larynx cancer	3	Rate	2000	30.0140756096	34.742811874859996	26.020372965019998
6	Incidence	61	Republic of Moldova	2	Female	20	75-79 years	423	Larynx cancer	3	Rate	2000	1.47362308671	1.7185347941	1.2739469061800002
6	Incidence	61	Republic of Moldova	3	Both	20	75-79 years	423	Larynx cancer	3	Rate	2000	11.16932537925	12.730908461480002	9.82630085042
6	Incidence	61	Republic of Moldova	1	Male	20	75-79 years	423	Larynx cancer	1	Number	2001	7.463616177587921	8.616145280747709	6.451371220774166
6	Incidence	61	Republic of Moldova	2	Female	20	75-79 years	423	Larynx cancer	1	Number	2001	0.7205576758281103	0.8375819069551895	0.6233489165863577
6	Incidence	61	Republic of Moldova	3	Both	20	75-79 years	423	Larynx cancer	1	Number	2001	8.184173853416022	9.32030222904146	7.16059821791832
6	Incidence	61	Republic of Moldova	1	Male	20	75-79 years	423	Larynx cancer	2	Percent	2001	7.17214720433e-05	8.70899285444e-05	6.00068343576e-05
6	Incidence	61	Republic of Moldova	2	Female	20	75-79 years	423	Larynx cancer	2	Percent	2001	3.3416156149e-06	4.0205642316e-06	2.7577656521e-06
6	Incidence	61	Republic of Moldova	3	Both	20	75-79 years	423	Larynx cancer	2	Percent	2001	2.55927573878e-05	3.06274422896e-05	2.14469116959e-05
6	Incidence	61	Republic of Moldova	1	Male	20	75-79 years	423	Larynx cancer	3	Rate	2001	25.94779237459	29.95464175737	22.428650802099998
6	Incidence	61	Republic of Moldova	2	Female	20	75-79 years	423	Larynx cancer	3	Rate	2001	1.27957092181	1.4873832987	1.1069469864300001
6	Incidence	61	Republic of Moldova	3	Both	20	75-79 years	423	Larynx cancer	3	Rate	2001	9.61979117757	10.95521218892	8.416666214160001
6	Incidence	61	Republic of Moldova	1	Male	20	75-79 years	423	Larynx cancer	1	Number	2002	7.142343653976931	8.262973352212981	6.184023897488087
6	Incidence	61	Republic of Moldova	2	Female	20	75-79 years	423	Larynx cancer	1	Number	2002	0.7118975774210136	0.8217801339008981	0.6166697812148142
6	Incidence	61	Republic of Moldova	3	Both	20	75-79 years	423	Larynx cancer	1	Number	2002	7.854241231397943	8.951453181921398	6.867558394414386
6	Incidence	61	Republic of Moldova	1	Male	20	75-79 years	423	Larynx cancer	2	Percent	2002	6.7791535722e-05	8.22937595312e-05	5.66805946167e-05
6	Incidence	61	Republic of Moldova	2	Female	20	75-79 years	423	Larynx cancer	2	Percent	2002	3.2261747537e-06	3.9199934761e-06	2.6167796726e-06
6	Incidence	61	Republic of Moldova	3	Both	20	75-79 years	423	Larynx cancer	2	Percent	2002	2.40828236623e-05	2.88620371276e-05	2.01597933701e-05
6	Incidence	61	Republic of Moldova	1	Male	20	75-79 years	423	Larynx cancer	3	Rate	2002	24.5212791636	28.36865405912	21.23115096264
6	Incidence	61	Republic of Moldova	2	Female	20	75-79 years	423	Larynx cancer	3	Rate	2002	1.23532820896	1.4260031403	1.07008311379
6	Incidence	61	Republic of Moldova	3	Both	20	75-79 years	423	Larynx cancer	3	Rate	2002	9.05332324397	10.31804305109	7.9160066784
6	Incidence	61	Republic of Moldova	1	Male	20	75-79 years	423	Larynx cancer	1	Number	2003	7.55867592004463	8.765643958747766	6.538374185334445
6	Incidence	61	Republic of Moldova	2	Female	20	75-79 years	423	Larynx cancer	1	Number	2003	0.7223622462171239	0.8327200944934805	0.6223960310382017
6	Incidence	61	Republic of Moldova	3	Both	20	75-79 years	423	Larynx cancer	1	Number	2003	8.281038166261759	9.488540158920037	7.27968554099656
6	Incidence	61	Republic of Moldova	1	Male	20	75-79 years	423	Larynx cancer	2	Percent	2003	6.73360883479e-05	8.11534056939e-05	5.60941006213e-05
6	Incidence	61	Republic of Moldova	2	Female	20	75-79 years	423	Larynx cancer	2	Percent	2003	3.2192021313e-06	3.9061828192e-06	2.6044899389e-06
6	Incidence	61	Republic of Moldova	3	Both	20	75-79 years	423	Larynx cancer	2	Percent	2003	2.4588175002e-05	2.92957526685e-05	2.04359284224e-05
6	Incidence	61	Republic of Moldova	1	Male	20	75-79 years	423	Larynx cancer	3	Rate	2003	24.347328133639998	28.235105198830002	21.060823804960002
6	Incidence	61	Republic of Moldova	2	Female	20	75-79 years	423	Larynx cancer	3	Rate	2003	1.23285227859	1.42119950384	1.0622404051
6	Incidence	61	Republic of Moldova	3	Both	20	75-79 years	423	Larynx cancer	3	Rate	2003	9.23831593986	10.58540366994	8.12120818915
6	Incidence	61	Republic of Moldova	1	Male	20	75-79 years	423	Larynx cancer	1	Number	2004	7.121692899755772	8.214199894630614	6.152777454960411
6	Incidence	61	Republic of Moldova	2	Female	20	75-79 years	423	Larynx cancer	1	Number	2004	0.7399333248440374	0.8525197558317481	0.6344376633506661
6	Incidence	61	Republic of Moldova	3	Both	20	75-79 years	423	Larynx cancer	1	Number	2004	7.861626224599808	8.941720167126626	6.903905916503144
6	Incidence	61	Republic of Moldova	1	Male	20	75-79 years	423	Larynx cancer	2	Percent	2004	5.98261619405e-05	7.19200662136e-05	4.90417450045e-05
6	Incidence	61	Republic of Moldova	2	Female	20	75-79 years	423	Larynx cancer	2	Percent	2004	3.1940482409e-06	3.8739240981e-06	2.603447408e-06
6	Incidence	61	Republic of Moldova	3	Both	20	75-79 years	423	Larynx cancer	2	Percent	2004	2.24052580213e-05	2.64975602902e-05	1.86346531426e-05
6	Incidence	61	Republic of Moldova	1	Male	20	75-79 years	423	Larynx cancer	3	Rate	2004	21.621574658230003	24.93844353854	18.67993171995
6	Incidence	61	Republic of Moldova	2	Female	20	75-79 years	423	Larynx cancer	3	Rate	2004	1.22336167621	1.4095053736299998	1.0489414346200001
6	Incidence	61	Republic of Moldova	3	Both	20	75-79 years	423	Larynx cancer	3	Rate	2004	8.41522042153	9.57137162265	7.39006007117
6	Incidence	61	Republic of Moldova	1	Male	20	75-79 years	423	Larynx cancer	1	Number	2005	7.10581810072311	8.266386886343422	6.126254095716963
6	Incidence	61	Republic of Moldova	2	Female	20	75-79 years	423	Larynx cancer	1	Number	2005	0.7253596949805481	0.838794575001107	0.626520665745701
6	Incidence	61	Republic of Moldova	3	Both	20	75-79 years	423	Larynx cancer	1	Number	2005	7.831177795703649	8.942793780932218	6.832819637800004
6	Incidence	61	Republic of Moldova	1	Male	20	75-79 years	423	Larynx cancer	2	Percent	2005	5.83226246582e-05	6.98153881106e-05	4.77014804245e-05
6	Incidence	61	Republic of Moldova	2	Female	20	75-79 years	423	Larynx cancer	2	Percent	2005	3.144969381e-06	3.7759435973e-06	2.5297062567e-06
6	Incidence	61	Republic of Moldova	3	Both	20	75-79 years	423	Larynx cancer	2	Percent	2005	2.2204486446e-05	2.62988799122e-05	1.83539669348e-05
6	Incidence	61	Republic of Moldova	1	Male	20	75-79 years	423	Larynx cancer	3	Rate	2005	21.06996707544	24.511252196330002	18.1653921143
6	Incidence	61	Republic of Moldova	2	Female	20	75-79 years	423	Larynx cancer	3	Rate	2005	1.20456320594	1.39293799942	1.04042690398
6	Incidence	61	Republic of Moldova	3	Both	20	75-79 years	423	Larynx cancer	3	Rate	2005	8.33613775692	9.51943153819	7.27340474892
6	Incidence	61	Republic of Moldova	1	Male	20	75-79 years	423	Larynx cancer	1	Number	2006	7.666924013206057	8.911804673446476	6.574549574871347
6	Incidence	61	Republic of Moldova	2	Female	20	75-79 years	423	Larynx cancer	1	Number	2006	0.7156349437342403	0.8327119312877942	0.617656677466214
6	Incidence	61	Republic of Moldova	3	Both	20	75-79 years	423	Larynx cancer	1	Number	2006	8.382558956940285	9.600137433351597	7.27075243006349
6	Incidence	61	Republic of Moldova	1	Male	20	75-79 years	423	Larynx cancer	2	Percent	2006	6.10005501642e-05	7.30014190492e-05	4.985648705e-05
6	Incidence	61	Republic of Moldova	2	Female	20	75-79 years	423	Larynx cancer	2	Percent	2006	3.0606742396e-06	3.7089170989e-06	2.4793114002e-06
6	Incidence	61	Republic of Moldova	3	Both	20	75-79 years	423	Larynx cancer	2	Percent	2006	2.33038102264e-05	2.76220113588e-05	1.92212920576e-05
6	Incidence	61	Republic of Moldova	1	Male	20	75-79 years	423	Larynx cancer	3	Rate	2006	22.02879182429	25.6056130975	18.89015512269
6	Incidence	61	Republic of Moldova	2	Female	20	75-79 years	423	Larynx cancer	3	Rate	2006	1.1723455333200001	1.36413980582	1.01183858235
6	Incidence	61	Republic of Moldova	3	Both	20	75-79 years	423	Larynx cancer	3	Rate	2006	8.74576069934	10.01609473958	7.58578152377
6	Incidence	61	Republic of Moldova	1	Male	20	75-79 years	423	Larynx cancer	1	Number	2007	7.97934544276937	9.189690728619198	6.83075694567567
6	Incidence	61	Republic of Moldova	2	Female	20	75-79 years	423	Larynx cancer	1	Number	2007	0.6892558626248926	0.8029119226193059	0.5964664237037952
6	Incidence	61	Republic of Moldova	3	Both	20	75-79 years	423	Larynx cancer	1	Number	2007	8.668601305394251	9.867991064361483	7.519014196844365
6	Incidence	61	Republic of Moldova	1	Male	20	75-79 years	423	Larynx cancer	2	Percent	2007	6.36257333734e-05	7.65785600338e-05	5.22264163956e-05
6	Incidence	61	Republic of Moldova	2	Female	20	75-79 years	423	Larynx cancer	2	Percent	2007	3.0203848286e-06	3.660314897e-06	2.4577158297e-06
6	Incidence	61	Republic of Moldova	3	Both	20	75-79 years	423	Larynx cancer	2	Percent	2007	2.45021239599e-05	2.92349685984e-05	2.01589301331e-05
6	Incidence	61	Republic of Moldova	1	Male	20	75-79 years	423	Larynx cancer	3	Rate	2007	22.96442830649	26.44778264205	19.65880901925
6	Incidence	61	Republic of Moldova	2	Female	20	75-79 years	423	Larynx cancer	3	Rate	2007	1.15693545488	1.34771036533	1.00118575793
6	Incidence	61	Republic of Moldova	3	Both	20	75-79 years	423	Larynx cancer	3	Rate	2007	9.19038107596	10.46196440932	7.97159811025
6	Incidence	61	Republic of Moldova	1	Male	20	75-79 years	423	Larynx cancer	1	Number	2008	8.023509411676967	9.212744033637664	6.8745035446375935
6	Incidence	61	Republic of Moldova	2	Female	20	75-79 years	423	Larynx cancer	1	Number	2008	0.6979416620298488	0.8165034232873356	0.6001822699379686
6	Incidence	61	Republic of Moldova	3	Both	20	75-79 years	423	Larynx cancer	1	Number	2008	8.72145107370681	9.938212116600306	7.576889407012505
6	Incidence	61	Republic of Moldova	1	Male	20	75-79 years	423	Larynx cancer	2	Percent	2008	6.45987116219e-05	7.79641081864e-05	5.26735965489e-05
6	Incidence	61	Republic of Moldova	2	Female	20	75-79 years	423	Larynx cancer	2	Percent	2008	3.0728705798e-06	3.6927843647e-06	2.5049415736e-06
6	Incidence	61	Republic of Moldova	3	Both	20	75-79 years	423	Larynx cancer	2	Percent	2008	2.48115297383e-05	2.96269167595e-05	2.03001847552e-05
6	Incidence	61	Republic of Moldova	1	Male	20	75-79 years	423	Larynx cancer	3	Rate	2008	23.29837774989	26.75163442774	19.96193588217
6	Incidence	61	Republic of Moldova	2	Female	20	75-79 years	423	Larynx cancer	3	Rate	2008	1.177068948	1.37702171653	1.012199087
6	Incidence	61	Republic of Moldova	3	Both	20	75-79 years	423	Larynx cancer	3	Rate	2008	9.30457393325	10.60268854595	8.08348600202
6	Incidence	61	Republic of Moldova	1	Male	20	75-79 years	423	Larynx cancer	1	Number	2009	8.128433541199517	9.359068455540068	6.970788286985671
6	Incidence	61	Republic of Moldova	2	Female	20	75-79 years	423	Larynx cancer	1	Number	2009	0.7156050921704222	0.8370265279178182	0.6143573310816726
6	Incidence	61	Republic of Moldova	3	Both	20	75-79 years	423	Larynx cancer	1	Number	2009	8.84403863336994	10.089284774340369	7.6692408390820095
6	Incidence	61	Republic of Moldova	1	Male	20	75-79 years	423	Larynx cancer	2	Percent	2009	6.80696162494e-05	8.19905528282e-05	5.531754871e-05
6	Incidence	61	Republic of Moldova	2	Female	20	75-79 years	423	Larynx cancer	2	Percent	2009	3.2807847654e-06	3.9986224218e-06	2.6790561984e-06
6	Incidence	61	Republic of Moldova	3	Both	20	75-79 years	423	Larynx cancer	2	Percent	2009	2.61898932751e-05	3.13556606798e-05	2.15442919359e-05
6	Incidence	61	Republic of Moldova	1	Male	20	75-79 years	423	Larynx cancer	3	Rate	2009	24.53440773458	28.24888711216	21.04023625185
6	Incidence	61	Republic of Moldova	2	Female	20	75-79 years	423	Larynx cancer	3	Rate	2009	1.25695054636	1.47022563575	1.07911024029
6	Incidence	61	Republic of Moldova	3	Both	20	75-79 years	423	Larynx cancer	3	Rate	2009	9.819880141739999	11.2025253741	8.515456449250001
6	Incidence	61	Republic of Moldova	1	Male	20	75-79 years	423	Larynx cancer	1	Number	2010	8.849893247928353	10.191240032552797	7.592819710136465
6	Incidence	61	Republic of Moldova	2	Female	20	75-79 years	423	Larynx cancer	1	Number	2010	0.7912145355359795	0.9281891815938884	0.6758348540451938
6	Incidence	61	Republic of Moldova	3	Both	20	75-79 years	423	Larynx cancer	1	Number	2010	9.641107783464337	10.98395027661558	8.423594413270855
6	Incidence	61	Republic of Moldova	1	Male	20	75-79 years	423	Larynx cancer	2	Percent	2010	7.39813941908e-05	8.88587220011e-05	6.07736834335e-05
6	Incidence	61	Republic of Moldova	2	Female	20	75-79 years	423	Larynx cancer	2	Percent	2010	3.6317578854e-06	4.4639251727e-06	2.9479548015e-06
6	Incidence	61	Republic of Moldova	3	Both	20	75-79 years	423	Larynx cancer	2	Percent	2010	2.85537308602e-05	3.40634591004e-05	2.35505458728e-05
6	Incidence	61	Republic of Moldova	1	Male	20	75-79 years	423	Larynx cancer	3	Rate	2010	26.65943424678	30.70010969959	22.87262367345
6	Incidence	61	Republic of Moldova	2	Female	20	75-79 years	423	Larynx cancer	3	Rate	2010	1.3919149658	1.6328825557700002	1.1889375201099999
6	Incidence	61	Republic of Moldova	3	Both	20	75-79 years	423	Larynx cancer	3	Rate	2010	10.707618718400001	12.19900806271	9.35542255533
6	Incidence	61	Republic of Moldova	1	Male	20	75-79 years	423	Larynx cancer	1	Number	2011	8.21185303381772	9.455008263132314	7.082321808421285
6	Incidence	61	Republic of Moldova	2	Female	20	75-79 years	423	Larynx cancer	1	Number	2011	0.7628031279315666	0.8942325459487475	0.6455780698406153
6	Incidence	61	Republic of Moldova	3	Both	20	75-79 years	423	Larynx cancer	1	Number	2011	8.97465616174929	10.21898490583674	7.870851024834932
6	Incidence	61	Republic of Moldova	1	Male	20	75-79 years	423	Larynx cancer	2	Percent	2011	6.82402396559e-05	8.18904541846e-05	5.64265816034e-05
6	Incidence	61	Republic of Moldova	2	Female	20	75-79 years	423	Larynx cancer	2	Percent	2011	3.5093902604e-06	4.321929623e-06	2.8268144987e-06
6	Incidence	61	Republic of Moldova	3	Both	20	75-79 years	423	Larynx cancer	2	Percent	2011	2.65637269674e-05	3.14186726176e-05	2.17681814919e-05
6	Incidence	61	Republic of Moldova	1	Male	20	75-79 years	423	Larynx cancer	3	Rate	2011	24.58075398712	28.30192297708	21.19969869328
6	Incidence	61	Republic of Moldova	2	Female	20	75-79 years	423	Larynx cancer	3	Rate	2011	1.34610793413	1.57803957664	1.13924252548
6	Incidence	61	Republic of Moldova	3	Both	20	75-79 years	423	Larynx cancer	3	Rate	2011	9.96354153846	11.34497843206	8.73811204748
6	Incidence	61	Republic of Moldova	1	Male	20	75-79 years	423	Larynx cancer	1	Number	2012	8.83183416622759	10.18335811609027	7.596691785597066
6	Incidence	61	Republic of Moldova	2	Female	20	75-79 years	423	Larynx cancer	1	Number	2012	0.8285858280233289	0.9803268875287028	0.7023538867078452
6	Incidence	61	Republic of Moldova	3	Both	20	75-79 years	423	Larynx cancer	1	Number	2012	9.660419994250931	10.991722774833956	8.3931055151279
6	Incidence	61	Republic of Moldova	1	Male	20	75-79 years	423	Larynx cancer	2	Percent	2012	7.05787885866e-05	8.46526259325e-05	5.7601012244e-05
6	Incidence	61	Republic of Moldova	2	Female	20	75-79 years	423	Larynx cancer	2	Percent	2012	3.6326685704e-06	4.5156397143e-06	2.9456320894e-06
6	Incidence	61	Republic of Moldova	3	Both	20	75-79 years	423	Larynx cancer	2	Percent	2012	2.73380296769e-05	3.22391795559e-05	2.22603287026e-05
6	Incidence	61	Republic of Moldova	1	Male	20	75-79 years	423	Larynx cancer	3	Rate	2012	25.40986016104	29.298297593620003	21.85626137509
6	Incidence	61	Republic of Moldova	2	Female	20	75-79 years	423	Larynx cancer	3	Rate	2012	1.39529007178	1.65081314091	1.1827228657
6	Incidence	61	Republic of Moldova	3	Both	20	75-79 years	423	Larynx cancer	3	Rate	2012	10.26154180206	11.67568519772	8.91536839432
6	Incidence	61	Republic of Moldova	1	Male	20	75-79 years	423	Larynx cancer	1	Number	2013	8.665417662876724	10.06311195116341	7.462849379578682
6	Incidence	61	Republic of Moldova	2	Female	20	75-79 years	423	Larynx cancer	1	Number	2013	0.8732948825399859	1.0317355262537002	0.7362584538486672
6	Incidence	61	Republic of Moldova	3	Both	20	75-79 years	423	Larynx cancer	1	Number	2013	9.538712545416718	10.909274015381293	8.293358693140117
6	Incidence	61	Republic of Moldova	1	Male	20	75-79 years	423	Larynx cancer	2	Percent	2013	6.68593703732e-05	8.03302123008e-05	5.44992882743e-05
6	Incidence	61	Republic of Moldova	2	Female	20	75-79 years	423	Larynx cancer	2	Percent	2013	3.6989962613e-06	4.6168867395e-06	2.9856574547e-06
6	Incidence	61	Republic of Moldova	3	Both	20	75-79 years	423	Larynx cancer	2	Percent	2013	2.60753542074e-05	3.07781562033e-05	2.1137247398e-05
6	Incidence	61	Republic of Moldova	1	Male	20	75-79 years	423	Larynx cancer	3	Rate	2013	24.049101052890002	27.92811675504	20.71161781859
6	Incidence	61	Republic of Moldova	2	Female	20	75-79 years	423	Larynx cancer	3	Rate	2013	1.4228920969199998	1.6810453785600001	1.19961350538
6	Incidence	61	Republic of Moldova	3	Both	20	75-79 years	423	Larynx cancer	3	Rate	2013	9.79265286575	11.19970152589	8.51414510988
6	Incidence	61	Republic of Moldova	1	Male	20	75-79 years	423	Larynx cancer	1	Number	2014	9.98977063903191	11.556796289827576	8.555817131353987
6	Incidence	61	Republic of Moldova	2	Female	20	75-79 years	423	Larynx cancer	1	Number	2014	0.8937305068247066	1.0598324892084738	0.7556193585840132
6	Incidence	61	Republic of Moldova	3	Both	20	75-79 years	423	Larynx cancer	1	Number	2014	10.883501145856613	12.443167728567314	9.45424595517903
6	Incidence	61	Republic of Moldova	1	Male	20	75-79 years	423	Larynx cancer	2	Percent	2014	7.4233831183e-05	8.90412590363e-05	6.00192253931e-05
6	Incidence	61	Republic of Moldova	2	Female	20	75-79 years	423	Larynx cancer	2	Percent	2014	3.5922750814e-06	4.4967121731e-06	2.9198230238e-06
6	Incidence	61	Republic of Moldova	3	Both	20	75-79 years	423	Larynx cancer	2	Percent	2014	2.83812178357e-05	3.36499989567e-05	2.31320697341e-05
6	Incidence	61	Republic of Moldova	1	Male	20	75-79 years	423	Larynx cancer	3	Rate	2014	26.682054345700003	30.867482128419997	22.85205395794
6	Incidence	61	Republic of Moldova	2	Female	20	75-79 years	423	Larynx cancer	3	Rate	2014	1.38374753869	1.64092037496	1.16991242846
6	Incidence	61	Republic of Moldova	3	Both	20	75-79 years	423	Larynx cancer	3	Rate	2014	10.667200093689999	12.19586952591	9.26635022933
6	Incidence	61	Republic of Moldova	1	Male	20	75-79 years	423	Larynx cancer	1	Number	2015	8.909882289757242	10.34259641596192	7.5666543536063315
6	Incidence	61	Republic of Moldova	2	Female	20	75-79 years	423	Larynx cancer	1	Number	2015	0.9234271138894962	1.1000340932481556	0.7785297125963572
6	Incidence	61	Republic of Moldova	3	Both	20	75-79 years	423	Larynx cancer	1	Number	2015	9.83330940364672	11.30406667337754	8.492670528779914
6	Incidence	61	Republic of Moldova	1	Male	20	75-79 years	423	Larynx cancer	2	Percent	2015	6.59618592126e-05	7.9488447896e-05	5.30732835005e-05
6	Incidence	61	Republic of Moldova	2	Female	20	75-79 years	423	Larynx cancer	2	Percent	2015	3.6433714437e-06	4.5304857408e-06	2.954369656e-06
6	Incidence	61	Republic of Moldova	3	Both	20	75-79 years	423	Larynx cancer	2	Percent	2015	2.53025104162e-05	3.01648172791e-05	2.06260470025e-05
6	Incidence	61	Republic of Moldova	1	Male	20	75-79 years	423	Larynx cancer	3	Rate	2015	23.689653699730002	27.498963452279998	20.118270418509997
6	Incidence	61	Republic of Moldova	2	Female	20	75-79 years	423	Larynx cancer	3	Rate	2015	1.4044196435599998	1.6730172483699999	1.1840484268
6	Incidence	61	Republic of Moldova	3	Both	20	75-79 years	423	Larynx cancer	3	Rate	2015	9.51343273239	10.936346400300001	8.21640471965
6	Incidence	61	Republic of Moldova	1	Male	20	75-79 years	423	Larynx cancer	1	Number	2016	8.422061889736229	9.7662664599441	7.148998471586646
6	Incidence	61	Republic of Moldova	2	Female	20	75-79 years	423	Larynx cancer	1	Number	2016	0.8842444858576994	1.0456592017788375	0.7409981704031579
6	Incidence	61	Republic of Moldova	3	Both	20	75-79 years	423	Larynx cancer	1	Number	2016	9.306306375593936	10.673986809069811	8.00124807394483
6	Incidence	61	Republic of Moldova	1	Male	20	75-79 years	423	Larynx cancer	2	Percent	2016	6.28815985239e-05	7.52795044091e-05	5.08315872699e-05
6	Incidence	61	Republic of Moldova	2	Female	20	75-79 years	423	Larynx cancer	2	Percent	2016	3.492052309e-06	4.3500482973e-06	2.8090391646e-06
6	Incidence	61	Republic of Moldova	3	Both	20	75-79 years	423	Larynx cancer	2	Percent	2016	2.40321992865e-05	2.84956199038e-05	1.97756636395e-05
6	Incidence	61	Republic of Moldova	1	Male	20	75-79 years	423	Larynx cancer	3	Rate	2016	22.56977754822	26.17203059814	19.1581713966
6	Incidence	61	Republic of Moldova	2	Female	20	75-79 years	423	Larynx cancer	3	Rate	2016	1.3465311525099999	1.59233414811	1.12839507213
6	Incidence	61	Republic of Moldova	3	Both	20	75-79 years	423	Larynx cancer	3	Rate	2016	9.03665359538	10.36470511309	7.769409716030001
6	Incidence	61	Republic of Moldova	1	Male	20	75-79 years	423	Larynx cancer	1	Number	2017	8.330765248788955	9.707977712325157	7.111394032036799
6	Incidence	61	Republic of Moldova	2	Female	20	75-79 years	423	Larynx cancer	1	Number	2017	0.8939673259116852	1.0548598879077766	0.7510071959964597
6	Incidence	61	Republic of Moldova	3	Both	20	75-79 years	423	Larynx cancer	1	Number	2017	9.224732574700631	10.594355679732733	7.972047492692237
6	Incidence	61	Republic of Moldova	1	Male	20	75-79 years	423	Larynx cancer	2	Percent	2017	6.04366452374e-05	7.2195678546e-05	4.89857168569e-05
6	Incidence	61	Republic of Moldova	2	Female	20	75-79 years	423	Larynx cancer	2	Percent	2017	3.4628206578e-06	4.2660136109e-06	2.7804626064e-06
6	Incidence	61	Republic of Moldova	3	Both	20	75-79 years	423	Larynx cancer	2	Percent	2017	2.32896128096e-05	2.75407523024e-05	1.91067318711e-05
6	Incidence	61	Republic of Moldova	1	Male	20	75-79 years	423	Larynx cancer	3	Rate	2017	21.67232197982	25.255113122420003	18.50015173697
6	Incidence	61	Republic of Moldova	2	Female	20	75-79 years	423	Larynx cancer	3	Rate	2017	1.33531058866	1.57563429563	1.12177238688
6	Incidence	61	Republic of Moldova	3	Both	20	75-79 years	423	Larynx cancer	3	Rate	2017	8.75312126881	10.05272285983	7.56447928427
6	Incidence	61	Republic of Moldova	1	Male	20	75-79 years	423	Larynx cancer	1	Number	2018	8.083102094265474	9.440882740543634	6.93903990574087
6	Incidence	61	Republic of Moldova	2	Female	20	75-79 years	423	Larynx cancer	1	Number	2018	0.973209366119354	1.157842755534712	0.8090926250529731
6	Incidence	61	Republic of Moldova	3	Both	20	75-79 years	423	Larynx cancer	1	Number	2018	9.056311460384826	10.414255833604368	7.903514546617977
6	Incidence	61	Republic of Moldova	1	Male	20	75-79 years	423	Larynx cancer	2	Percent	2018	6.03252315204e-05	7.25973589894e-05	4.87318948253e-05
6	Incidence	61	Republic of Moldova	2	Female	20	75-79 years	423	Larynx cancer	2	Percent	2018	3.8588176806e-06	4.7333204231e-06	3.0961954554e-06
6	Incidence	61	Republic of Moldova	3	Both	20	75-79 years	423	Larynx cancer	2	Percent	2018	2.34446717561e-05	2.80115862198e-05	1.92856159632e-05
6	Incidence	61	Republic of Moldova	1	Male	20	75-79 years	423	Larynx cancer	3	Rate	2018	21.61440565073	25.245143123930003	18.555156374390002
6	Incidence	61	Republic of Moldova	2	Female	20	75-79 years	423	Larynx cancer	3	Rate	2018	1.48772902492	1.76997502662	1.23684648344
6	Incidence	61	Republic of Moldova	3	Both	20	75-79 years	423	Larynx cancer	3	Rate	2018	8.80856220396	10.12935793115	7.6873018135799995
6	Incidence	61	Republic of Moldova	1	Male	20	75-79 years	423	Larynx cancer	1	Number	2019	7.770583383322535	9.260712164037386	6.543277733734104
6	Incidence	61	Republic of Moldova	2	Female	20	75-79 years	423	Larynx cancer	1	Number	2019	0.915134825368301	1.0958162622802772	0.7465234743584568
6	Incidence	61	Republic of Moldova	3	Both	20	75-79 years	423	Larynx cancer	1	Number	2019	8.685718208690837	10.25223177560883	7.432758121902037
6	Incidence	61	Republic of Moldova	1	Male	20	75-79 years	423	Larynx cancer	2	Percent	2019	6.12266887221e-05	7.43288643795e-05	4.90391418644e-05
6	Incidence	61	Republic of Moldova	2	Female	20	75-79 years	423	Larynx cancer	2	Percent	2019	3.8557326604e-06	4.7516088487e-06	3.0798175535e-06
6	Incidence	61	Republic of Moldova	3	Both	20	75-79 years	423	Larynx cancer	2	Percent	2019	2.38378652692e-05	2.86382576526e-05	1.94896671981e-05
6	Incidence	61	Republic of Moldova	1	Male	20	75-79 years	423	Larynx cancer	3	Rate	2019	21.93105666796	26.136673816669997	18.46720994986
6	Incidence	61	Republic of Moldova	2	Female	20	75-79 years	423	Larynx cancer	3	Rate	2019	1.4858852279499999	1.77925388864	1.21211451265
6	Incidence	61	Republic of Moldova	3	Both	20	75-79 years	423	Larynx cancer	3	Rate	2019	8.95246619956	10.567089126760001	7.66102632587
6	Incidence	61	Republic of Moldova	1	Male	20	75-79 years	423	Larynx cancer	1	Number	2020	7.299089157343672	8.618157183850277	6.224102679476523
6	Incidence	61	Republic of Moldova	2	Female	20	75-79 years	423	Larynx cancer	1	Number	2020	0.8698051860241567	1.0357016903102445	0.7182240634549835
6	Incidence	61	Republic of Moldova	3	Both	20	75-79 years	423	Larynx cancer	1	Number	2020	8.168894343367828	9.507170595016577	7.018257669219757
6	Incidence	61	Republic of Moldova	1	Male	20	75-79 years	423	Larynx cancer	2	Percent	2020	5.60736809822e-05	6.75319878875e-05	4.46104959744e-05
6	Incidence	61	Republic of Moldova	2	Female	20	75-79 years	423	Larynx cancer	2	Percent	2020	3.5759332894e-06	4.4698972837e-06	2.8632362844e-06
6	Incidence	61	Republic of Moldova	3	Both	20	75-79 years	423	Larynx cancer	2	Percent	2020	2.18665456554e-05	2.60830934763e-05	1.76319481402e-05
6	Incidence	61	Republic of Moldova	1	Male	20	75-79 years	423	Larynx cancer	3	Rate	2020	22.09615515173	26.08930157605	18.84190417755
6	Incidence	61	Republic of Moldova	2	Female	20	75-79 years	423	Larynx cancer	3	Rate	2020	1.50436950598	1.7912954133099999	1.24220273331
6	Incidence	61	Republic of Moldova	3	Both	20	75-79 years	423	Larynx cancer	3	Rate	2020	8.991441644130001	10.46447242585	7.724944358899999
6	Incidence	61	Republic of Moldova	1	Male	20	75-79 years	423	Larynx cancer	1	Number	2021	6.620626599427509	7.823538909086732	5.51508780656077
6	Incidence	61	Republic of Moldova	2	Female	20	75-79 years	423	Larynx cancer	1	Number	2021	0.8065991629459109	0.971839585650139	0.6668157005364708
6	Incidence	61	Republic of Moldova	3	Both	20	75-79 years	423	Larynx cancer	1	Number	2021	7.427225762373421	8.678239030365697	6.270830649644757
6	Incidence	61	Republic of Moldova	1	Male	20	75-79 years	423	Larynx cancer	2	Percent	2021	5.70686838437e-05	6.87378707215e-05	4.55248295877e-05
6	Incidence	61	Republic of Moldova	2	Female	20	75-79 years	423	Larynx cancer	2	Percent	2021	3.6413911597e-06	4.5646674593e-06	2.8826778784e-06
6	Incidence	61	Republic of Moldova	3	Both	20	75-79 years	423	Larynx cancer	2	Percent	2021	2.19963823324e-05	2.65806585932e-05	1.78535572937e-05
6	Incidence	61	Republic of Moldova	1	Male	20	75-79 years	423	Larynx cancer	3	Rate	2021	22.81704309979	26.96270840844	19.00696169639
6	Incidence	61	Republic of Moldova	2	Female	20	75-79 years	423	Larynx cancer	3	Rate	2021	1.55878629096	1.87812025193	1.28864896015
6	Incidence	61	Republic of Moldova	3	Both	20	75-79 years	423	Larynx cancer	3	Rate	2021	9.19649540211	10.7455176259	7.76463070896
6	Incidence	8	Taiwan (Province of China)	2	Female	31	85-89 years	423	Larynx cancer	2	Percent	1994	4.0420236711e-06	5.4365426384e-06	2.9083063393e-06
6	Incidence	8	Taiwan (Province of China)	3	Both	31	85-89 years	423	Larynx cancer	2	Percent	1994	2.30421946604e-05	2.90210872279e-05	1.80004460245e-05
6	Incidence	8	Taiwan (Province of China)	1	Male	31	85-89 years	423	Larynx cancer	3	Rate	1994	20.85981110415	26.550594222030004	15.99990189193
6	Incidence	8	Taiwan (Province of China)	2	Female	31	85-89 years	423	Larynx cancer	3	Rate	1994	1.68092226437	2.27286277149	1.21417671645
6	Incidence	8	Taiwan (Province of China)	3	Both	31	85-89 years	423	Larynx cancer	3	Rate	1994	9.63721666608	12.03862533202	7.607897755350001
6	Incidence	8	Taiwan (Province of China)	1	Male	31	85-89 years	423	Larynx cancer	1	Number	1995	5.618141738582471	7.1756149549525565	4.293177089619572
6	Incidence	8	Taiwan (Province of China)	2	Female	31	85-89 years	423	Larynx cancer	1	Number	1995	0.5766994545005275	0.776602672658513	0.4126508979715966
6	Incidence	8	Taiwan (Province of China)	3	Both	31	85-89 years	423	Larynx cancer	1	Number	1995	6.194841193083002	7.799466402688481	4.853000505130056
6	Incidence	8	Taiwan (Province of China)	1	Male	31	85-89 years	423	Larynx cancer	2	Percent	1995	5.75321005228e-05	7.34927364698e-05	4.37163345551e-05
6	Incidence	8	Taiwan (Province of China)	2	Female	31	85-89 years	423	Larynx cancer	2	Percent	1995	4.3088863891e-06	5.736094727e-06	3.0500315061e-06
6	Incidence	8	Taiwan (Province of China)	3	Both	31	85-89 years	423	Larynx cancer	2	Percent	1995	2.67560275999e-05	3.35169898693e-05	2.08180558801e-05
6	Incidence	8	Taiwan (Province of China)	1	Male	31	85-89 years	423	Larynx cancer	3	Rate	1995	24.07728183114	30.75203717194	18.39897239115
6	Incidence	8	Taiwan (Province of China)	2	Female	31	85-89 years	423	Larynx cancer	3	Rate	1995	1.77225672735	2.38657987338	1.2681186435499998
6	Incidence	8	Taiwan (Province of China)	3	Both	31	85-89 years	423	Larynx cancer	3	Rate	1995	11.08712506331	13.95897921165	8.68558561159
6	Incidence	8	Taiwan (Province of China)	1	Male	31	85-89 years	423	Larynx cancer	1	Number	1996	6.856478369647199	8.812979687592637	5.206111339839939
6	Incidence	8	Taiwan (Province of China)	2	Female	31	85-89 years	423	Larynx cancer	1	Number	1996	0.6513177456012311	0.873162441658772	0.4612917471478376
6	Incidence	8	Taiwan (Province of China)	3	Both	31	85-89 years	423	Larynx cancer	1	Number	1996	7.507796115248432	9.503608112113826	5.799066811123371
6	Incidence	8	Taiwan (Province of China)	1	Male	31	85-89 years	423	Larynx cancer	2	Percent	1996	6.48986325635e-05	8.48142494187e-05	4.89759950375e-05
6	Incidence	8	Taiwan (Province of China)	2	Female	31	85-89 years	423	Larynx cancer	2	Percent	1996	4.5627298274e-06	6.1449540447e-06	3.2146854513e-06
6	Incidence	8	Taiwan (Province of China)	3	Both	31	85-89 years	423	Larynx cancer	2	Percent	1996	3.02224547037e-05	3.82949906805e-05	2.32693722828e-05
6	Incidence	8	Taiwan (Province of China)	1	Male	31	85-89 years	423	Larynx cancer	3	Rate	1996	26.893204932699998	34.56720141572	20.41996074611
6	Incidence	8	Taiwan (Province of China)	2	Female	31	85-89 years	423	Larynx cancer	3	Rate	1996	1.8516297693400001	2.482311562	1.3114052812700001
6	Incidence	8	Taiwan (Province of China)	3	Both	31	85-89 years	423	Larynx cancer	3	Rate	1996	12.37468904308	15.66427662251	9.55828413907
6	Incidence	8	Taiwan (Province of China)	1	Male	31	85-89 years	423	Larynx cancer	1	Number	1997	7.36754093995685	9.502153347695865	5.584232722957907
6	Incidence	8	Taiwan (Province of China)	2	Female	31	85-89 years	423	Larynx cancer	1	Number	1997	0.6195124251710299	0.8279086299248939	0.4383717659572745
6	Incidence	8	Taiwan (Province of China)	3	Both	31	85-89 years	423	Larynx cancer	1	Number	1997	7.9870533651278945	10.1209250483874	6.158479426844803
6	Incidence	8	Taiwan (Province of China)	1	Male	31	85-89 years	423	Larynx cancer	2	Percent	1997	6.0319865931e-05	7.89735800876e-05	4.4973407329e-05
6	Incidence	8	Taiwan (Province of China)	2	Female	31	85-89 years	423	Larynx cancer	2	Percent	1997	4.0584185174e-06	5.4590354472e-06	2.8682279253e-06
6	Incidence	8	Taiwan (Province of China)	3	Both	31	85-89 years	423	Larynx cancer	2	Percent	1997	2.90638817781e-05	3.69824225611e-05	2.20750710091e-05
6	Incidence	8	Taiwan (Province of China)	1	Male	31	85-89 years	423	Larynx cancer	3	Rate	1997	24.65814986462	31.8024050621	18.689661650170002
6	Incidence	8	Taiwan (Province of China)	2	Female	31	85-89 years	423	Larynx cancer	3	Rate	1997	1.62209704914	2.1677501386499998	1.1478083717
6	Incidence	8	Taiwan (Province of China)	3	Both	31	85-89 years	423	Larynx cancer	3	Rate	1997	11.7334510396	14.86823401597	9.047168402399999
6	Incidence	8	Taiwan (Province of China)	1	Male	31	85-89 years	423	Larynx cancer	1	Number	1998	7.634255373603419	9.846156662400643	5.8474170220271455
6	Incidence	8	Taiwan (Province of China)	2	Female	31	85-89 years	423	Larynx cancer	1	Number	1998	0.669393605700181	0.8909828508131616	0.4728544262957844
6	Incidence	8	Taiwan (Province of China)	3	Both	31	85-89 years	423	Larynx cancer	1	Number	1998	8.303648979303608	10.575342526778153	6.445381008410003
6	Incidence	8	Taiwan (Province of China)	1	Male	31	85-89 years	423	Larynx cancer	2	Percent	1998	5.68006418628e-05	7.37407515064e-05	4.26494810342e-05
6	Incidence	8	Taiwan (Province of China)	2	Female	31	85-89 years	423	Larynx cancer	2	Percent	1998	4.1519542346e-06	5.6283960146e-06	2.9651024871e-06
6	Incidence	8	Taiwan (Province of China)	3	Both	31	85-89 years	423	Larynx cancer	2	Percent	1998	2.80865924994e-05	3.59019619733e-05	2.16275718511e-05
6	Incidence	8	Taiwan (Province of China)	1	Male	31	85-89 years	423	Larynx cancer	3	Rate	1998	22.8689050031	29.49479816154	17.516315324300002
6	Incidence	8	Taiwan (Province of China)	2	Female	31	85-89 years	423	Larynx cancer	3	Rate	1998	1.63328716222	2.1739539183	1.15374132273
6	Incidence	8	Taiwan (Province of China)	3	Both	31	85-89 years	423	Larynx cancer	3	Rate	1998	11.165751672279999	14.220452815100002	8.666975681719999
6	Incidence	8	Taiwan (Province of China)	1	Male	31	85-89 years	423	Larynx cancer	1	Number	1999	8.208970016818954	10.658263075857423	6.305967569062269
6	Incidence	8	Taiwan (Province of China)	2	Female	31	85-89 years	423	Larynx cancer	1	Number	1999	0.6811120848802581	0.903375390577036	0.4848264851153486
6	Incidence	8	Taiwan (Province of China)	3	Both	31	85-89 years	423	Larynx cancer	1	Number	1999	8.89008210169922	11.410223765711102	6.900997910807384
6	Incidence	8	Taiwan (Province of China)	1	Male	31	85-89 years	423	Larynx cancer	2	Percent	1999	5.47592810044e-05	7.00519647684e-05	4.14910566595e-05
6	Incidence	8	Taiwan (Province of China)	2	Female	31	85-89 years	423	Larynx cancer	2	Percent	1999	3.9004951244e-06	5.3655020748e-06	2.7434738019e-06
6	Incidence	8	Taiwan (Province of China)	3	Both	31	85-89 years	423	Larynx cancer	2	Percent	1999	2.73930647541e-05	3.45421827303e-05	2.10723038195e-05
6	Incidence	8	Taiwan (Province of China)	1	Male	31	85-89 years	423	Larynx cancer	3	Rate	1999	22.61926517782	29.368127591380002	17.375669828870002
6	Incidence	8	Taiwan (Province of China)	2	Female	31	85-89 years	423	Larynx cancer	3	Rate	1999	1.5613465134300002	2.07085154956	1.11139144196
6	Incidence	8	Taiwan (Province of China)	3	Both	31	85-89 years	423	Larynx cancer	3	Rate	1999	11.12437819791	14.27789339181	8.63538827028
6	Incidence	8	Taiwan (Province of China)	1	Male	31	85-89 years	423	Larynx cancer	1	Number	2000	8.558004679335086	10.944508813143983	6.612250239401996
6	Incidence	8	Taiwan (Province of China)	2	Female	31	85-89 years	423	Larynx cancer	1	Number	2000	0.6760781696600872	0.9111100137476936	0.477270302750816
6	Incidence	8	Taiwan (Province of China)	3	Both	31	85-89 years	423	Larynx cancer	1	Number	2000	9.23408284899518	11.67258472646832	7.190811672951771
6	Incidence	8	Taiwan (Province of China)	1	Male	31	85-89 years	423	Larynx cancer	2	Percent	2000	5.57349786255e-05	7.2152182553e-05	4.2171808211e-05
6	Incidence	8	Taiwan (Province of China)	2	Female	31	85-89 years	423	Larynx cancer	2	Percent	2000	3.8312047572e-06	5.2879925432e-06	2.688765595e-06
6	Incidence	8	Taiwan (Province of China)	3	Both	31	85-89 years	423	Larynx cancer	2	Percent	2000	2.79803437654e-05	3.5766015376e-05	2.14377870899e-05
6	Incidence	8	Taiwan (Province of China)	1	Male	31	85-89 years	423	Larynx cancer	3	Rate	2000	22.101975426680003	28.26538123183	17.076853516939998
6	Incidence	8	Taiwan (Province of China)	2	Female	31	85-89 years	423	Larynx cancer	3	Rate	2000	1.4839365222599998	1.99981227892	1.0475694454000002
6	Incidence	8	Taiwan (Province of China)	3	Both	31	85-89 years	423	Larynx cancer	3	Rate	2000	10.956392860200001	13.849715889339999	8.53201763088
6	Incidence	8	Taiwan (Province of China)	1	Male	31	85-89 years	423	Larynx cancer	1	Number	2001	9.396167118808108	12.039064903427567	7.330798392209973
6	Incidence	8	Taiwan (Province of China)	2	Female	31	85-89 years	423	Larynx cancer	1	Number	2001	0.7536730063435146	1.020125109723404	0.5342008734422982
6	Incidence	8	Taiwan (Province of China)	3	Both	31	85-89 years	423	Larynx cancer	1	Number	2001	10.149840125151607	12.897769336365403	8.028011514660538
6	Incidence	8	Taiwan (Province of China)	1	Male	31	85-89 years	423	Larynx cancer	2	Percent	2001	5.75064718143e-05	7.36944875114e-05	4.41607969152e-05
6	Incidence	8	Taiwan (Province of China)	2	Female	31	85-89 years	423	Larynx cancer	2	Percent	2001	4.113127061e-06	5.6060030326e-06	2.8430729801e-06
6	Incidence	8	Taiwan (Province of China)	3	Both	31	85-89 years	423	Larynx cancer	2	Percent	2001	2.92816639144e-05	3.74505899586e-05	2.27557882895e-05
6	Incidence	8	Taiwan (Province of China)	1	Male	31	85-89 years	423	Larynx cancer	3	Rate	2001	22.91342100657	29.358371256029997	17.87682868462
6	Incidence	8	Taiwan (Province of China)	2	Female	31	85-89 years	423	Larynx cancer	3	Rate	2001	1.60226005773	2.1687199932	1.13567650044
6	Incidence	8	Taiwan (Province of China)	3	Both	31	85-89 years	423	Larynx cancer	3	Rate	2001	11.52796392371	14.64900114412	9.11803791775
6	Incidence	8	Taiwan (Province of China)	1	Male	31	85-89 years	423	Larynx cancer	1	Number	2002	9.57828967830188	12.28483507406271	7.52450751923171
6	Incidence	8	Taiwan (Province of China)	2	Female	31	85-89 years	423	Larynx cancer	1	Number	2002	0.7527369211134444	1.0168360531170555	0.5342673103636169
6	Incidence	8	Taiwan (Province of China)	3	Both	31	85-89 years	423	Larynx cancer	1	Number	2002	10.331026599415326	13.119834935337131	8.248150320530625
6	Incidence	8	Taiwan (Province of China)	1	Male	31	85-89 years	423	Larynx cancer	2	Percent	2002	5.57555157135e-05	7.14159381045e-05	4.29188329027e-05
6	Incidence	8	Taiwan (Province of China)	2	Female	31	85-89 years	423	Larynx cancer	2	Percent	2002	3.8687046994e-06	5.3424294012e-06	2.6721835125e-06
6	Incidence	8	Taiwan (Province of China)	3	Both	31	85-89 years	423	Larynx cancer	2	Percent	2002	2.81999424896e-05	3.60023019304e-05	2.17603864745e-05
6	Incidence	8	Taiwan (Province of China)	1	Male	31	85-89 years	423	Larynx cancer	3	Rate	2002	22.40889635922	28.740997110210003	17.603968434429998
6	Incidence	8	Taiwan (Province of China)	2	Female	31	85-89 years	423	Larynx cancer	3	Rate	2002	1.52223500795	2.05631395775	1.0804311315500001
6	Incidence	8	Taiwan (Province of China)	3	Both	31	85-89 years	423	Larynx cancer	3	Rate	2002	11.20590508077	14.23088243419	8.94664133273
6	Incidence	8	Taiwan (Province of China)	1	Male	31	85-89 years	423	Larynx cancer	1	Number	2003	9.530500814383563	12.225930115919772	7.456144860568342
6	Incidence	8	Taiwan (Province of China)	2	Female	31	85-89 years	423	Larynx cancer	1	Number	2003	0.7022618612907642	0.939026314792907	0.5034586929801692
6	Incidence	8	Taiwan (Province of China)	3	Both	31	85-89 years	423	Larynx cancer	1	Number	2003	10.232762675674334	12.979383220003523	8.145443377001179
6	Incidence	8	Taiwan (Province of China)	1	Male	31	85-89 years	423	Larynx cancer	2	Percent	2003	5.14989660878e-05	6.57680135794e-05	4.01002876343e-05
6	Incidence	8	Taiwan (Province of China)	2	Female	31	85-89 years	423	Larynx cancer	2	Percent	2003	3.3899926937e-06	4.6141600466e-06	2.4117146134e-06
6	Incidence	8	Taiwan (Province of China)	3	Both	31	85-89 years	423	Larynx cancer	2	Percent	2003	2.60916967822e-05	3.32400470479e-05	2.05365458846e-05
6	Incidence	8	Taiwan (Province of China)	1	Male	31	85-89 years	423	Larynx cancer	3	Rate	2003	20.95455714578	26.880953715230003	16.39370444544
6	Incidence	8	Taiwan (Province of China)	2	Female	31	85-89 years	423	Larynx cancer	3	Rate	2003	1.35381855971	1.8102524472700001	0.9705663373900001
6	Incidence	8	Taiwan (Province of China)	3	Both	31	85-89 years	423	Larynx cancer	3	Rate	2003	10.51083422872	13.33209317371	8.36679279768
6	Incidence	8	Taiwan (Province of China)	1	Male	31	85-89 years	423	Larynx cancer	1	Number	2004	9.353118768047658	11.81786587901758	7.340344095383706
6	Incidence	8	Taiwan (Province of China)	2	Female	31	85-89 years	423	Larynx cancer	1	Number	2004	0.7840255502267112	1.053638343293572	0.5600998106968486
6	Incidence	8	Taiwan (Province of China)	3	Both	31	85-89 years	423	Larynx cancer	1	Number	2004	10.137144318274386	12.686184939035028	8.11458299474734
6	Incidence	8	Taiwan (Province of China)	1	Male	31	85-89 years	423	Larynx cancer	2	Percent	2004	4.64769152333e-05	5.94613512627e-05	3.61533664684e-05
6	Incidence	8	Taiwan (Province of China)	2	Female	31	85-89 years	423	Larynx cancer	2	Percent	2004	3.5134465006e-06	4.782421063e-06	2.4785489897e-06
6	Incidence	8	Taiwan (Province of China)	3	Both	31	85-89 years	423	Larynx cancer	2	Percent	2004	2.38881286109e-05	3.0215242764e-05	1.90193574248e-05
6	Incidence	8	Taiwan (Province of China)	1	Male	31	85-89 years	423	Larynx cancer	3	Rate	2004	19.17444992136	24.22732813451	15.04814209601
6	Incidence	8	Taiwan (Province of China)	2	Female	31	85-89 years	423	Larynx cancer	3	Rate	2004	1.4283084852999999	1.91947900898	1.02036893058
6	Incidence	8	Taiwan (Province of China)	3	Both	31	85-89 years	423	Larynx cancer	3	Rate	2004	9.77819045533	12.236970155560002	7.82724754596
6	Incidence	8	Taiwan (Province of China)	1	Male	31	85-89 years	423	Larynx cancer	1	Number	2005	10.4895232092917	13.389894991650385	8.237901473510629
6	Incidence	8	Taiwan (Province of China)	2	Female	31	85-89 years	423	Larynx cancer	1	Number	2005	0.8208029211000414	1.1128598230310465	0.5801905221078758
6	Incidence	8	Taiwan (Province of China)	3	Both	31	85-89 years	423	Larynx cancer	1	Number	2005	11.310326130391733	14.126203711364296	8.988342928200485
6	Incidence	8	Taiwan (Province of China)	1	Male	31	85-89 years	423	Larynx cancer	2	Percent	2005	4.68607689297e-05	6.07497910568e-05	3.64315721751e-05
6	Incidence	8	Taiwan (Province of China)	2	Female	31	85-89 years	423	Larynx cancer	2	Percent	2005	3.3437063763e-06	4.6118294785e-06	2.3496144218e-06
6	Incidence	8	Taiwan (Province of China)	3	Both	31	85-89 years	423	Larynx cancer	2	Percent	2005	2.40997829909e-05	3.09170356412e-05	1.91132482184e-05
6	Incidence	8	Taiwan (Province of China)	1	Male	31	85-89 years	423	Larynx cancer	3	Rate	2005	19.56832352958	24.978999711980002	15.36789785599
6	Incidence	8	Taiwan (Province of China)	2	Female	31	85-89 years	423	Larynx cancer	3	Rate	2005	1.38299683536	1.8750927584300001	0.97758138446
6	Incidence	8	Taiwan (Province of China)	3	Both	31	85-89 years	423	Larynx cancer	3	Rate	2005	10.01319694633	12.506134503570001	7.957511297520001
6	Incidence	8	Taiwan (Province of China)	1	Male	31	85-89 years	423	Larynx cancer	1	Number	2006	11.350749678052445	14.462394375949088	8.854003842402193
6	Incidence	8	Taiwan (Province of China)	2	Female	31	85-89 years	423	Larynx cancer	1	Number	2006	0.7933576387498988	1.0778528662879427	0.5486318413207429
6	Incidence	8	Taiwan (Province of China)	3	Both	31	85-89 years	423	Larynx cancer	1	Number	2006	12.144107316802346	15.23349315359388	9.567371916393448
6	Incidence	8	Taiwan (Province of China)	1	Male	31	85-89 years	423	Larynx cancer	2	Percent	2006	4.4679122607e-05	5.79414803488e-05	3.46295862061e-05
6	Incidence	8	Taiwan (Province of China)	2	Female	31	85-89 years	423	Larynx cancer	2	Percent	2006	2.8430014467e-06	3.8951110618e-06	1.9523269827e-06
6	Incidence	8	Taiwan (Province of China)	3	Both	31	85-89 years	423	Larynx cancer	2	Percent	2006	2.27806176831e-05	2.92602372762e-05	1.78565242291e-05
6	Incidence	8	Taiwan (Province of China)	1	Male	31	85-89 years	423	Larynx cancer	3	Rate	2006	18.86466015331	24.03613529007	14.71513144246
6	Incidence	8	Taiwan (Province of China)	2	Female	31	85-89 years	423	Larynx cancer	3	Rate	2006	1.2046085765799999	1.63657692774	0.8330248417100001
6	Incidence	8	Taiwan (Province of China)	3	Both	31	85-89 years	423	Larynx cancer	3	Rate	2006	9.63591787718	12.08723582404	7.59136984563
6	Incidence	8	Taiwan (Province of China)	1	Male	31	85-89 years	423	Larynx cancer	1	Number	2007	13.560329907474689	17.016642765435726	10.505527470446673
6	Incidence	8	Taiwan (Province of China)	2	Female	31	85-89 years	423	Larynx cancer	1	Number	2007	0.9400359848734282	1.2819674641699823	0.6542984184530838
6	Incidence	8	Taiwan (Province of China)	3	Both	31	85-89 years	423	Larynx cancer	1	Number	2007	14.500365892348126	18.09354158751848	11.39664721325192
6	Incidence	8	Taiwan (Province of China)	1	Male	31	85-89 years	423	Larynx cancer	2	Percent	2007	4.82074677936e-05	6.17275269202e-05	3.69565012563e-05
6	Incidence	8	Taiwan (Province of China)	2	Female	31	85-89 years	423	Larynx cancer	2	Percent	2007	2.9941566419e-06	4.0873736272e-06	2.0620764254e-06
6	Incidence	8	Taiwan (Province of China)	3	Both	31	85-89 years	423	Larynx cancer	2	Percent	2007	2.43618716609e-05	3.09394759286e-05	1.90204467094e-05
6	Incidence	8	Taiwan (Province of China)	1	Male	31	85-89 years	423	Larynx cancer	3	Rate	2007	20.59496941411	25.84430022546	15.955439020230001
6	Incidence	8	Taiwan (Province of China)	2	Female	31	85-89 years	423	Larynx cancer	3	Rate	2007	1.31280275886	1.7903255309600001	0.91375732705
6	Incidence	8	Taiwan (Province of China)	3	Both	31	85-89 years	423	Larynx cancer	3	Rate	2007	10.549695378740001	13.16389900007	8.29159466261
6	Incidence	8	Taiwan (Province of China)	1	Male	31	85-89 years	423	Larynx cancer	1	Number	2008	14.536869902112702	18.131796627938293	11.203604702786226
6	Incidence	8	Taiwan (Province of China)	2	Female	31	85-89 years	423	Larynx cancer	1	Number	2008	1.0175749600595911	1.362049389645775	0.7049022497116997
6	Incidence	8	Taiwan (Province of China)	3	Both	31	85-89 years	423	Larynx cancer	1	Number	2008	15.554444862172293	19.169386193280637	12.200522974219648
6	Incidence	8	Taiwan (Province of China)	1	Male	31	85-89 years	423	Larynx cancer	2	Percent	2008	4.73616737699e-05	6.07431014238e-05	3.61206783646e-05
6	Incidence	8	Taiwan (Province of China)	2	Female	31	85-89 years	423	Larynx cancer	2	Percent	2008	2.9200726533e-06	3.911963491e-06	2.0235023588e-06
6	Incidence	8	Taiwan (Province of China)	3	Both	31	85-89 years	423	Larynx cancer	2	Percent	2008	2.37341403064e-05	3.01577428108e-05	1.85490491563e-05
6	Incidence	8	Taiwan (Province of China)	1	Male	31	85-89 years	423	Larynx cancer	3	Rate	2008	20.50030578437	25.56997330207	15.79964076454
6	Incidence	8	Taiwan (Province of China)	2	Female	31	85-89 years	423	Larynx cancer	3	Rate	2008	1.32794697122	1.77749004509	0.9199055050000001
6	Incidence	8	Taiwan (Province of China)	3	Both	31	85-89 years	423	Larynx cancer	3	Rate	2008	10.54265718529	12.99283059466	8.26940031214
6	Incidence	8	Taiwan (Province of China)	1	Male	31	85-89 years	423	Larynx cancer	1	Number	2009	15.188060231806924	18.88299403628543	11.81597163622638
6	Incidence	8	Taiwan (Province of China)	2	Female	31	85-89 years	423	Larynx cancer	1	Number	2009	1.1040936108341817	1.481332807345693	0.7579246774889574
6	Incidence	8	Taiwan (Province of China)	3	Both	31	85-89 years	423	Larynx cancer	1	Number	2009	16.292153842641092	20.014478444043053	12.769210296604433
6	Incidence	8	Taiwan (Province of China)	1	Male	31	85-89 years	423	Larynx cancer	2	Percent	2009	4.43538711944e-05	5.65595943533e-05	3.40186194055e-05
6	Incidence	8	Taiwan (Province of China)	2	Female	31	85-89 years	423	Larynx cancer	2	Percent	2009	2.8514673047e-06	3.796627069e-06	1.9277146449e-06
6	Incidence	8	Taiwan (Province of China)	3	Both	31	85-89 years	423	Larynx cancer	2	Percent	2009	2.23297830279e-05	2.80863898773e-05	1.75110311678e-05
6	Incidence	8	Taiwan (Province of China)	1	Male	31	85-89 years	423	Larynx cancer	3	Rate	2009	19.53134603941	24.28290941396	15.194950987590001
6	Incidence	8	Taiwan (Province of China)	2	Female	31	85-89 years	423	Larynx cancer	3	Rate	2009	1.3409927942100002	1.7991740926500002	0.92054833131
6	Incidence	8	Taiwan (Province of China)	3	Both	31	85-89 years	423	Larynx cancer	3	Rate	2009	10.17645650292	12.50150663206	7.97594439723
6	Incidence	8	Taiwan (Province of China)	1	Male	31	85-89 years	423	Larynx cancer	1	Number	2010	16.8535370964383	21.03368786865188	13.157635167264374
6	Incidence	8	Taiwan (Province of China)	2	Female	31	85-89 years	423	Larynx cancer	1	Number	2010	1.1699868141461385	1.579338790150132	0.8070515718293763
6	Incidence	8	Taiwan (Province of China)	3	Both	31	85-89 years	423	Larynx cancer	1	Number	2010	18.02352391058443	22.229299002818884	14.206013730909891
6	Incidence	8	Taiwan (Province of China)	1	Male	31	85-89 years	423	Larynx cancer	2	Percent	2010	4.4278623089e-05	5.61725857364e-05	3.37895313739e-05
6	Incidence	8	Taiwan (Province of China)	2	Female	31	85-89 years	423	Larynx cancer	2	Percent	2010	2.7673646487e-06	3.7570154986e-06	1.8563952581e-06
6	Incidence	8	Taiwan (Province of China)	3	Both	31	85-89 years	423	Larynx cancer	2	Percent	2010	2.24332037777e-05	2.83115173954e-05	1.75469961859e-05
6	Incidence	8	Taiwan (Province of China)	1	Male	31	85-89 years	423	Larynx cancer	3	Rate	2010	19.72061636566	24.61188335952	15.39597735052
6	Incidence	8	Taiwan (Province of China)	2	Female	31	85-89 years	423	Larynx cancer	3	Rate	2010	1.3232209211600001	1.78618605223	0.91275176043
6	Incidence	8	Taiwan (Province of China)	3	Both	31	85-89 years	423	Larynx cancer	3	Rate	2010	10.36542859153	12.78419317979	8.16995730849
6	Incidence	8	Taiwan (Province of China)	1	Male	31	85-89 years	423	Larynx cancer	1	Number	2011	18.290818334962637	22.91118081566689	14.281689384661377
6	Incidence	8	Taiwan (Province of China)	2	Female	31	85-89 years	423	Larynx cancer	1	Number	2011	1.2579927437234306	1.7126397922051575	0.8740955498663014
6	Incidence	8	Taiwan (Province of China)	3	Both	31	85-89 years	423	Larynx cancer	1	Number	2011	19.54881107868608	24.124027258592925	15.329947713105629
6	Incidence	8	Taiwan (Province of China)	1	Male	31	85-89 years	423	Larynx cancer	2	Percent	2011	4.38848542492e-05	5.55607826461e-05	3.38609274046e-05
6	Incidence	8	Taiwan (Province of China)	2	Female	31	85-89 years	423	Larynx cancer	2	Percent	2011	2.7583649245e-06	3.826482724e-06	1.8904790695e-06
6	Incidence	8	Taiwan (Province of China)	3	Both	31	85-89 years	423	Larynx cancer	2	Percent	2011	2.2396893537e-05	2.83135461394e-05	1.7511639951e-05
6	Incidence	8	Taiwan (Province of China)	1	Male	31	85-89 years	423	Larynx cancer	3	Rate	2011	19.84524503643	24.85826435069	15.49540431611
6	Incidence	8	Taiwan (Province of China)	2	Female	31	85-89 years	423	Larynx cancer	3	Rate	2011	1.3327003231799999	1.81434719393	0.9260048816700001
6	Incidence	8	Taiwan (Province of China)	3	Both	31	85-89 years	423	Larynx cancer	3	Rate	2011	10.478479242159999	12.93086918938	8.21710017293
6	Incidence	8	Taiwan (Province of China)	1	Male	31	85-89 years	423	Larynx cancer	1	Number	2012	19.01485002812849	23.809327871271517	14.694959795782417
6	Incidence	8	Taiwan (Province of China)	2	Female	31	85-89 years	423	Larynx cancer	1	Number	2012	1.2516021711263632	1.7103210428486235	0.8718435004907434
6	Incidence	8	Taiwan (Province of China)	3	Both	31	85-89 years	423	Larynx cancer	1	Number	2012	20.26645219925488	25.121946786650128	15.71005622530351
6	Incidence	8	Taiwan (Province of China)	1	Male	31	85-89 years	423	Larynx cancer	2	Percent	2012	4.22436767177e-05	5.38826291264e-05	3.2252821639e-05
6	Incidence	8	Taiwan (Province of China)	2	Female	31	85-89 years	423	Larynx cancer	2	Percent	2012	2.5625835149e-06	3.5236065843e-06	1.7592000295e-06
6	Incidence	8	Taiwan (Province of China)	3	Both	31	85-89 years	423	Larynx cancer	2	Percent	2012	2.15955851062e-05	2.72088393709e-05	1.67581759271e-05
6	Incidence	8	Taiwan (Province of China)	1	Male	31	85-89 years	423	Larynx cancer	3	Rate	2012	19.387168546159998	24.27552422072	14.982693101359999
6	Incidence	8	Taiwan (Province of China)	2	Female	31	85-89 years	423	Larynx cancer	3	Rate	2012	1.24894039453	1.70668371094	0.8699893549200001
6	Incidence	8	Taiwan (Province of China)	3	Both	31	85-89 years	423	Larynx cancer	3	Rate	2012	10.22047394388	12.669124325659999	7.92266049968
6	Incidence	8	Taiwan (Province of China)	1	Male	31	85-89 years	423	Larynx cancer	1	Number	2013	20.35012144012404	25.632550081424807	15.760627375910776
6	Incidence	8	Taiwan (Province of China)	2	Female	31	85-89 years	423	Larynx cancer	1	Number	2013	1.2877535700771263	1.771111555012133	0.8916595976648429
6	Incidence	8	Taiwan (Province of China)	3	Both	31	85-89 years	423	Larynx cancer	1	Number	2013	21.63787501020117	26.92039705267326	16.872177098146395
6	Incidence	8	Taiwan (Province of China)	1	Male	31	85-89 years	423	Larynx cancer	2	Percent	2013	4.18031231398e-05	5.31772019838e-05	3.16627488901e-05
6	Incidence	8	Taiwan (Province of China)	2	Female	31	85-89 years	423	Larynx cancer	2	Percent	2013	2.4397678812e-06	3.3449826002e-06	1.6843852907e-06
6	Incidence	8	Taiwan (Province of China)	3	Both	31	85-89 years	423	Larynx cancer	2	Percent	2013	2.13283015483e-05	2.68591285837e-05	1.64421051395e-05
6	Incidence	8	Taiwan (Province of China)	1	Male	31	85-89 years	423	Larynx cancer	3	Rate	2013	19.46690090288	24.52006558247	15.07659657937
6	Incidence	8	Taiwan (Province of China)	2	Female	31	85-89 years	423	Larynx cancer	3	Rate	2013	1.1967708180699999	1.6459784494799998	0.8286617959700001
6	Incidence	8	Taiwan (Province of China)	3	Both	31	85-89 years	423	Larynx cancer	3	Rate	2013	10.19983837293	12.689956788409999	7.95334474016
6	Incidence	8	Taiwan (Province of China)	1	Male	31	85-89 years	423	Larynx cancer	1	Number	2014	22.448845830360384	28.126670489439	17.328032844032833
6	Incidence	8	Taiwan (Province of China)	2	Female	31	85-89 years	423	Larynx cancer	1	Number	2014	1.4090090411198035	1.929897410037253	0.9784158982360006
6	Incidence	8	Taiwan (Province of China)	3	Both	31	85-89 years	423	Larynx cancer	1	Number	2014	23.857854871480203	29.49101293889798	18.455915374045556
6	Incidence	8	Taiwan (Province of China)	1	Male	31	85-89 years	423	Larynx cancer	2	Percent	2014	4.26853700757e-05	5.4557287408e-05	3.23678468863e-05
6	Incidence	8	Taiwan (Province of China)	2	Female	31	85-89 years	423	Larynx cancer	2	Percent	2014	2.4931674708e-06	3.372822201e-06	1.71058578e-06
6	Incidence	8	Taiwan (Province of China)	3	Both	31	85-89 years	423	Larynx cancer	2	Percent	2014	2.1868142253e-05	2.77553042167e-05	1.66828353191e-05
6	Incidence	8	Taiwan (Province of China)	1	Male	31	85-89 years	423	Larynx cancer	3	Rate	2014	20.17428870139	25.276826031530003	15.57232562708
6	Incidence	8	Taiwan (Province of China)	2	Female	31	85-89 years	423	Larynx cancer	3	Rate	2014	1.23030150922	1.6851245285999998	0.85432138554
6	Incidence	8	Taiwan (Province of China)	3	Both	31	85-89 years	423	Larynx cancer	3	Rate	2014	10.56592138698	13.060676494740001	8.17356598141
6	Incidence	8	Taiwan (Province of China)	1	Male	31	85-89 years	423	Larynx cancer	1	Number	2015	23.129149164531576	28.81645824416846	17.69085345218691
6	Incidence	8	Taiwan (Province of China)	2	Female	31	85-89 years	423	Larynx cancer	1	Number	2015	1.469728491552253	2.0048788305884084	1.01204761184446
6	Incidence	8	Taiwan (Province of China)	3	Both	31	85-89 years	423	Larynx cancer	1	Number	2015	24.598877656083825	30.361578385070143	19.10995672217739
6	Incidence	8	Taiwan (Province of China)	1	Male	31	85-89 years	423	Larynx cancer	2	Percent	2015	4.20906027671e-05	5.36904332488e-05	3.22724287207e-05
6	Incidence	8	Taiwan (Province of China)	2	Female	31	85-89 years	423	Larynx cancer	2	Percent	2015	2.4406614672e-06	3.2944296333e-06	1.6564797674e-06
6	Incidence	8	Taiwan (Province of China)	3	Both	31	85-89 years	423	Larynx cancer	2	Percent	2015	2.13587143514e-05	2.72049227085e-05	1.65266787976e-05
6	Incidence	8	Taiwan (Province of China)	1	Male	31	85-89 years	423	Larynx cancer	3	Rate	2015	20.18970347097	25.154221752599998	15.44255185555
6	Incidence	8	Taiwan (Province of China)	2	Female	31	85-89 years	423	Larynx cancer	3	Rate	2015	1.21063774649	1.65144923256	0.8336390341400001
6	Incidence	8	Taiwan (Province of China)	3	Both	31	85-89 years	423	Larynx cancer	3	Rate	2015	10.425006453469999	12.867239515040001	8.09880129247
6	Incidence	8	Taiwan (Province of China)	1	Male	31	85-89 years	423	Larynx cancer	1	Number	2016	24.18047484380958	30.312028838858087	18.422929350364555
6	Incidence	8	Taiwan (Province of China)	2	Female	31	85-89 years	423	Larynx cancer	1	Number	2016	1.70251958473188	2.2891064272808626	1.1668688831161256
6	Incidence	8	Taiwan (Province of China)	3	Both	31	85-89 years	423	Larynx cancer	1	Number	2016	25.88299442854144	32.0249791296437	20.061659865191466
6	Incidence	8	Taiwan (Province of China)	1	Male	31	85-89 years	423	Larynx cancer	2	Percent	2016	4.32150199477e-05	5.5314429468e-05	3.2968105556e-05
6	Incidence	8	Taiwan (Province of China)	2	Female	31	85-89 years	423	Larynx cancer	2	Percent	2016	2.6789327202e-06	3.6352698526e-06	1.8264172258e-06
6	Incidence	8	Taiwan (Province of China)	3	Both	31	85-89 years	423	Larynx cancer	2	Percent	2016	2.1659281426e-05	2.74301272642e-05	1.67309097715e-05
6	Incidence	8	Taiwan (Province of China)	1	Male	31	85-89 years	423	Larynx cancer	3	Rate	2016	21.12355718041	26.47995453223	16.09388583461
6	Incidence	8	Taiwan (Province of China)	2	Female	31	85-89 years	423	Larynx cancer	3	Rate	2016	1.3368577354	1.7974592844000001	0.91625242175
6	Incidence	8	Taiwan (Province of China)	3	Both	31	85-89 years	423	Larynx cancer	3	Rate	2016	10.70323894777	13.24309692483	8.29597749283
6	Incidence	8	Taiwan (Province of China)	1	Male	31	85-89 years	423	Larynx cancer	1	Number	2017	25.353599226400657	32.2930030752256	19.341886653417266
6	Incidence	8	Taiwan (Province of China)	2	Female	31	85-89 years	423	Larynx cancer	1	Number	2017	1.9637372677423457	2.6875120868158846	1.3452647136687947
6	Incidence	8	Taiwan (Province of China)	3	Both	31	85-89 years	423	Larynx cancer	1	Number	2017	27.317336494142992	34.03613613826414	21.17303534398377
6	Incidence	8	Taiwan (Province of China)	1	Male	31	85-89 years	423	Larynx cancer	2	Percent	2017	4.54498852138e-05	5.89683265099e-05	3.41565539822e-05
6	Incidence	8	Taiwan (Province of China)	2	Female	31	85-89 years	423	Larynx cancer	2	Percent	2017	2.9533982447e-06	4.0923571892e-06	2.0041721103e-06
6	Incidence	8	Taiwan (Province of China)	3	Both	31	85-89 years	423	Larynx cancer	2	Percent	2017	2.23415834005e-05	2.83804780501e-05	1.72465300861e-05
6	Incidence	8	Taiwan (Province of China)	1	Male	31	85-89 years	423	Larynx cancer	3	Rate	2017	22.67722519735	28.88409241213	17.30012040753
6	Incidence	8	Taiwan (Province of China)	2	Female	31	85-89 years	423	Larynx cancer	3	Rate	2017	1.4808429482799998	2.02663736517	1.01445636213
6	Incidence	8	Taiwan (Province of China)	3	Both	31	85-89 years	423	Larynx cancer	3	Rate	2017	11.17678233776	13.92575316841	8.66286533902
6	Incidence	8	Taiwan (Province of China)	1	Male	31	85-89 years	423	Larynx cancer	1	Number	2018	24.712315308769792	31.573891700312945	18.91031357079921
6	Incidence	8	Taiwan (Province of China)	2	Female	31	85-89 years	423	Larynx cancer	1	Number	2018	2.0196785203848644	2.791481551209729	1.3740807529342405
6	Incidence	8	Taiwan (Province of China)	3	Both	31	85-89 years	423	Larynx cancer	1	Number	2018	26.731993829154653	33.516952974422296	20.870506263344005
6	Incidence	8	Taiwan (Province of China)	1	Male	31	85-89 years	423	Larynx cancer	2	Percent	2018	4.49306103426e-05	5.79716215752e-05	3.34635727851e-05
6	Incidence	8	Taiwan (Province of China)	2	Female	31	85-89 years	423	Larynx cancer	2	Percent	2018	2.9141152296e-06	4.048800847e-06	1.9767593793e-06
6	Incidence	8	Taiwan (Province of China)	3	Both	31	85-89 years	423	Larynx cancer	2	Percent	2018	2.15042692309e-05	2.72546070707e-05	1.62878005144e-05
6	Incidence	8	Taiwan (Province of China)	1	Male	31	85-89 years	423	Larynx cancer	3	Rate	2018	22.90069730451	29.25926314551	17.52403049278
6	Incidence	8	Taiwan (Province of China)	2	Female	31	85-89 years	423	Larynx cancer	3	Rate	2018	1.4679201737299998	2.02887342825	0.9986940184800001
6	Incidence	8	Taiwan (Province of China)	3	Both	31	85-89 years	423	Larynx cancer	3	Rate	2018	10.888861627679999	13.65260913393	8.50127589636
6	Incidence	8	Taiwan (Province of China)	1	Male	31	85-89 years	423	Larynx cancer	1	Number	2019	24.12162621753095	31.301214888188	18.17576373287706
6	Incidence	8	Taiwan (Province of China)	2	Female	31	85-89 years	423	Larynx cancer	1	Number	2019	2.0561953643367854	2.889534534000343	1.377545731552451
6	Incidence	8	Taiwan (Province of China)	3	Both	31	85-89 years	423	Larynx cancer	1	Number	2019	26.17782158186772	33.39255921438472	20.09072067661712
6	Incidence	8	Taiwan (Province of China)	1	Male	31	85-89 years	423	Larynx cancer	2	Percent	2019	4.36328938142e-05	5.77095365522e-05	3.20148321986e-05
6	Incidence	8	Taiwan (Province of China)	2	Female	31	85-89 years	423	Larynx cancer	2	Percent	2019	2.8388094491e-06	3.9944841029e-06	1.8903992985e-06
6	Incidence	8	Taiwan (Province of China)	3	Both	31	85-89 years	423	Larynx cancer	2	Percent	2019	2.04941827239e-05	2.66040913098e-05	1.5256511119e-05
6	Incidence	8	Taiwan (Province of China)	1	Male	31	85-89 years	423	Larynx cancer	3	Rate	2019	22.644511079140003	29.384449495000002	17.06275022709
6	Incidence	8	Taiwan (Province of China)	2	Female	31	85-89 years	423	Larynx cancer	3	Rate	2019	1.43331668644	2.01421427918	0.96024887402
6	Incidence	8	Taiwan (Province of China)	3	Both	31	85-89 years	423	Larynx cancer	3	Rate	2019	10.471957296440001	13.358080733269999	8.03692424606
6	Incidence	8	Taiwan (Province of China)	1	Male	31	85-89 years	423	Larynx cancer	1	Number	2020	22.81186608718828	30.245113909904667	16.715983424005206
6	Incidence	8	Taiwan (Province of China)	2	Female	31	85-89 years	423	Larynx cancer	1	Number	2020	1.9792165623777864	2.799906531781328	1.265353615683996
6	Incidence	8	Taiwan (Province of China)	3	Both	31	85-89 years	423	Larynx cancer	1	Number	2020	24.791082649566068	32.40123098872327	18.40764312872183
6	Incidence	8	Taiwan (Province of China)	1	Male	31	85-89 years	423	Larynx cancer	2	Percent	2020	4.22299487607e-05	5.7622290475e-05	3.03748493087e-05
6	Incidence	8	Taiwan (Province of China)	2	Female	31	85-89 years	423	Larynx cancer	2	Percent	2020	2.6407295275e-06	3.7792776754e-06	1.6816885403e-06
6	Incidence	8	Taiwan (Province of China)	3	Both	31	85-89 years	423	Larynx cancer	2	Percent	2020	1.92190190343e-05	2.5435094696e-05	1.42805921041e-05
6	Incidence	8	Taiwan (Province of China)	1	Male	31	85-89 years	423	Larynx cancer	3	Rate	2020	21.853984065109998	28.9751059781	16.01407065887
6	Incidence	8	Taiwan (Province of China)	2	Female	31	85-89 years	423	Larynx cancer	3	Rate	2020	1.3146094311899998	1.8597174271299999	0.8404566880600001
6	Incidence	8	Taiwan (Province of China)	3	Both	31	85-89 years	423	Larynx cancer	3	Rate	2020	9.72433535081	12.70942622261	7.220422654869999
6	Incidence	8	Taiwan (Province of China)	1	Male	31	85-89 years	423	Larynx cancer	1	Number	2021	22.70873809023493	30.4531635406437	16.380158574488235
6	Incidence	8	Taiwan (Province of China)	2	Female	31	85-89 years	423	Larynx cancer	1	Number	2021	2.1019637176111114	2.992401545058961	1.3450883889223233
6	Incidence	8	Taiwan (Province of China)	3	Both	31	85-89 years	423	Larynx cancer	1	Number	2021	24.810701807846065	32.82618209542015	18.230727562702118
6	Incidence	8	Taiwan (Province of China)	1	Male	31	85-89 years	423	Larynx cancer	2	Percent	2021	4.32344820655e-05	5.94496477688e-05	3.06353351199e-05
6	Incidence	8	Taiwan (Province of China)	2	Female	31	85-89 years	423	Larynx cancer	2	Percent	2021	2.7357458497e-06	3.9342624995e-06	1.7434637561e-06
6	Incidence	8	Taiwan (Province of China)	3	Both	31	85-89 years	423	Larynx cancer	2	Percent	2021	1.91770455201e-05	2.60225769801e-05	1.41561570287e-05
6	Incidence	8	Taiwan (Province of China)	1	Male	31	85-89 years	423	Larynx cancer	3	Rate	2021	22.15634717121	29.71238917756	15.98171059324
6	Incidence	8	Taiwan (Province of China)	2	Female	31	85-89 years	423	Larynx cancer	3	Rate	2021	1.34637435256	1.9167279906199999	0.8615717262799999
6	Incidence	8	Taiwan (Province of China)	3	Both	31	85-89 years	423	Larynx cancer	3	Rate	2021	9.59373982669	12.69314560168	7.04941192081
6	Incidence	8	Taiwan (Province of China)	1	Male	32	90-94 years	423	Larynx cancer	1	Number	1990	0.5768308917512577	0.7093597454267181	0.4533163807811446
6	Incidence	8	Taiwan (Province of China)	2	Female	32	90-94 years	423	Larynx cancer	1	Number	1990	0.0987292866409925	0.1359825416967546	0.0660410114337592
6	Incidence	8	Taiwan (Province of China)	3	Both	32	90-94 years	423	Larynx cancer	1	Number	1990	0.6755601783922514	0.818453074375497	0.5388386413583401
6	Incidence	8	Taiwan (Province of China)	1	Male	32	90-94 years	423	Larynx cancer	2	Percent	1990	2.97638378911e-05	3.71785537911e-05	2.29357786893e-05
6	Incidence	8	Taiwan (Province of China)	2	Female	32	90-94 years	423	Larynx cancer	2	Percent	1990	2.8392864823e-06	3.9821754846e-06	1.8655150109e-06
6	Incidence	8	Taiwan (Province of China)	3	Both	32	90-94 years	423	Larynx cancer	2	Percent	1990	1.24710703285e-05	1.5264292748e-05	9.7724709971e-06
6	Incidence	8	Taiwan (Province of China)	1	Male	32	90-94 years	423	Larynx cancer	3	Rate	1990	13.9380912283	17.1404149584	10.95358303614
6	Incidence	8	Taiwan (Province of China)	2	Female	32	90-94 years	423	Larynx cancer	3	Rate	1990	1.30201120261	1.7932955729	0.8709283703299999
6	Incidence	8	Taiwan (Province of China)	3	Both	32	90-94 years	423	Larynx cancer	3	Rate	1990	5.76350111556	6.98258328137	4.5970695282400005
6	Incidence	8	Taiwan (Province of China)	1	Male	32	90-94 years	423	Larynx cancer	1	Number	1991	0.5920395705123819	0.7276599419066629	0.4628760694135937
6	Incidence	8	Taiwan (Province of China)	2	Female	32	90-94 years	423	Larynx cancer	1	Number	1991	0.0962589449046865	0.1317519222608668	0.0658291539941672
6	Incidence	8	Taiwan (Province of China)	3	Both	32	90-94 years	423	Larynx cancer	1	Number	1991	0.6882985154170683	0.8367483868946528	0.5449829479659232
6	Incidence	8	Taiwan (Province of China)	1	Male	32	90-94 years	423	Larynx cancer	2	Percent	1991	2.72075254421e-05	3.40570713158e-05	2.08101597982e-05
6	Incidence	8	Taiwan (Province of China)	2	Female	32	90-94 years	423	Larynx cancer	2	Percent	1991	2.5517380762e-06	3.5353383927e-06	1.7277306307e-06
6	Incidence	8	Taiwan (Province of China)	3	Both	32	90-94 years	423	Larynx cancer	2	Percent	1991	1.15689830924e-05	1.43257331929e-05	9.0287752419e-06
6	Incidence	8	Taiwan (Province of China)	1	Male	32	90-94 years	423	Larynx cancer	3	Rate	1991	12.762492412939999	15.68603679607	9.9781376419
6	Incidence	8	Taiwan (Province of China)	2	Female	32	90-94 years	423	Larynx cancer	3	Rate	1991	1.16313743693	1.5920140545900001	0.7954414369199999
6	Incidence	8	Taiwan (Province of China)	3	Both	32	90-94 years	423	Larynx cancer	3	Rate	1991	5.329572568780001	6.4790365660800004	4.21986406316
6	Incidence	8	Taiwan (Province of China)	1	Male	32	90-94 years	423	Larynx cancer	1	Number	1992	0.6515940597447614	0.8039539569768506	0.5106479806034729
6	Incidence	8	Taiwan (Province of China)	2	Female	32	90-94 years	423	Larynx cancer	1	Number	1992	0.1013304170781856	0.1398975849774886	0.0699332766028966
6	Incidence	8	Taiwan (Province of China)	3	Both	32	90-94 years	423	Larynx cancer	1	Number	1992	0.752924476822947	0.9089767789768696	0.5948442186605581
6	Incidence	8	Taiwan (Province of China)	1	Male	32	90-94 years	423	Larynx cancer	2	Percent	1992	2.66633884101e-05	3.31116992767e-05	2.06085515231e-05
6	Incidence	8	Taiwan (Province of China)	2	Female	32	90-94 years	423	Larynx cancer	2	Percent	1992	2.5118007751e-06	3.5282656966e-06	1.716664752e-06
6	Incidence	8	Taiwan (Province of China)	3	Both	32	90-94 years	423	Larynx cancer	2	Percent	1992	1.16207992003e-05	1.42863629177e-05	8.9880894853e-06
6	Incidence	8	Taiwan (Province of China)	1	Male	32	90-94 years	423	Larynx cancer	3	Rate	1992	12.490996723150001	15.41172159565	9.78907366789
6	Incidence	8	Taiwan (Province of China)	2	Female	32	90-94 years	423	Larynx cancer	3	Rate	1992	1.13639290372	1.56891313981	0.78428256349
6	Incidence	8	Taiwan (Province of China)	3	Both	32	90-94 years	423	Larynx cancer	3	Rate	1992	5.327286989	6.43142880462	4.20879645183
6	Incidence	8	Taiwan (Province of China)	1	Male	32	90-94 years	423	Larynx cancer	1	Number	1993	0.6408214756966012	0.7929114940615671	0.4948789560208909
6	Incidence	8	Taiwan (Province of China)	2	Female	32	90-94 years	423	Larynx cancer	1	Number	1993	0.1078577008957054	0.151153450342815	0.0736112309150724
6	Incidence	8	Taiwan (Province of China)	3	Both	32	90-94 years	423	Larynx cancer	1	Number	1993	0.7486791765923069	0.9020277663341502	0.5927379334854435
6	Incidence	8	Taiwan (Province of China)	1	Male	32	90-94 years	423	Larynx cancer	2	Percent	1993	2.4047842992e-05	2.9929196751e-05	1.85819752665e-05
6	Incidence	8	Taiwan (Province of China)	2	Female	32	90-94 years	423	Larynx cancer	2	Percent	1993	2.5948981355e-06	3.6192407188e-06	1.7375502637e-06
6	Incidence	8	Taiwan (Province of China)	3	Both	32	90-94 years	423	Larynx cancer	2	Percent	1993	1.0973475483e-05	1.34456111634e-05	8.4698398886e-06
6	Incidence	8	Taiwan (Province of China)	1	Male	32	90-94 years	423	Larynx cancer	3	Rate	1993	11.241688085429999	13.90974559007	8.68147381857
6	Incidence	8	Taiwan (Province of China)	2	Female	32	90-94 years	423	Larynx cancer	3	Rate	1993	1.16510916908	1.63280201108	0.79516918472
6	Incidence	8	Taiwan (Province of China)	3	Both	32	90-94 years	423	Larynx cancer	3	Rate	1993	5.00530719595	6.0305217654400005	3.96275939888
6	Incidence	8	Taiwan (Province of China)	1	Male	32	90-94 years	423	Larynx cancer	1	Number	1994	0.7807282958204321	0.9633458974806086	0.5984925320772818
6	Incidence	8	Taiwan (Province of China)	2	Female	32	90-94 years	423	Larynx cancer	1	Number	1994	0.1093779790124823	0.1534753495368504	0.0749316728196208
6	Incidence	8	Taiwan (Province of China)	3	Both	32	90-94 years	423	Larynx cancer	1	Number	1994	0.8901062748329148	1.0770443062454178	0.6964742979430125
6	Incidence	8	Taiwan (Province of China)	1	Male	32	90-94 years	423	Larynx cancer	2	Percent	1994	2.64305509082e-05	3.30635129443e-05	2.02079633912e-05
6	Incidence	8	Taiwan (Province of China)	2	Female	32	90-94 years	423	Larynx cancer	2	Percent	1994	2.4679665286e-06	3.5198603928e-06	1.684700208e-06
6	Incidence	8	Taiwan (Province of China)	3	Both	32	90-94 years	423	Larynx cancer	2	Percent	1994	1.20486594131e-05	1.48097958065e-05	9.2939912081e-06
6	Incidence	8	Taiwan (Province of China)	1	Male	32	90-94 years	423	Larynx cancer	3	Rate	1994	12.32602662304	15.209167188010001	9.44891446047
6	Incidence	8	Taiwan (Province of China)	2	Female	32	90-94 years	423	Larynx cancer	3	Rate	1994	1.1004479254000001	1.54410998926	0.75388487377
6	Incidence	8	Taiwan (Province of China)	3	Both	32	90-94 years	423	Larynx cancer	3	Rate	1994	5.469705020169999	6.61843963511	4.27983609552
6	Incidence	8	Taiwan (Province of China)	1	Male	32	90-94 years	423	Larynx cancer	1	Number	1995	0.9232066048052492	1.1449205347013187	0.7085329769614628
6	Incidence	8	Taiwan (Province of China)	2	Female	32	90-94 years	423	Larynx cancer	1	Number	1995	0.1268340567987848	0.1772614683443356	0.0875917095327174
6	Incidence	8	Taiwan (Province of China)	3	Both	32	90-94 years	423	Larynx cancer	1	Number	1995	1.050040661604032	1.2756506281411495	0.8230024836408962
6	Incidence	8	Taiwan (Province of China)	1	Male	32	90-94 years	423	Larynx cancer	2	Percent	1995	2.81671243956e-05	3.49944323156e-05	2.15893106662e-05
6	Incidence	8	Taiwan (Province of China)	2	Female	32	90-94 years	423	Larynx cancer	2	Percent	1995	2.6437689779e-06	3.7093201913e-06	1.7844565053e-06
6	Incidence	8	Taiwan (Province of China)	3	Both	32	90-94 years	423	Larynx cancer	2	Percent	1995	1.2999384353e-05	1.59495647112e-05	9.9642877807e-06
6	Incidence	8	Taiwan (Province of China)	1	Male	32	90-94 years	423	Larynx cancer	3	Rate	1995	13.088668100949999	16.23199487815	10.04515449278
6	Incidence	8	Taiwan (Province of China)	2	Female	32	90-94 years	423	Larynx cancer	3	Rate	1995	1.17166153296	1.63749744333	0.80915046996
6	Incidence	8	Taiwan (Province of China)	3	Both	32	90-94 years	423	Larynx cancer	3	Rate	1995	5.87316233108	7.1350600893600005	4.60327619877
6	Incidence	8	Taiwan (Province of China)	1	Male	32	90-94 years	423	Larynx cancer	1	Number	1996	1.186693063400277	1.464126066469096	0.9161981568020836
6	Incidence	8	Taiwan (Province of China)	2	Female	32	90-94 years	423	Larynx cancer	1	Number	1996	0.1442115310680424	0.2018275087978739	0.0976244967328336
6	Incidence	8	Taiwan (Province of China)	3	Both	32	90-94 years	423	Larynx cancer	1	Number	1996	1.330904594468318	1.6183834139684508	1.052752989432123
6	Incidence	8	Taiwan (Province of China)	1	Male	32	90-94 years	423	Larynx cancer	2	Percent	1996	3.34744054899e-05	4.17440647267e-05	2.54610951518e-05
6	Incidence	8	Taiwan (Province of China)	2	Female	32	90-94 years	423	Larynx cancer	2	Percent	1996	2.8309254332e-06	3.9791959934e-06	1.9074943159e-06
6	Incidence	8	Taiwan (Province of China)	3	Both	32	90-94 years	423	Larynx cancer	2	Percent	1996	1.54009904951e-05	1.88848383125e-05	1.19196699671e-05
6	Incidence	8	Taiwan (Province of China)	1	Male	32	90-94 years	423	Larynx cancer	3	Rate	1996	15.45411138841	19.06707641238	11.93150007004
6	Incidence	8	Taiwan (Province of China)	2	Female	32	90-94 years	423	Larynx cancer	3	Rate	1996	1.2448895444099999	1.742252881	0.84273229998
6	Incidence	8	Taiwan (Province of China)	3	Both	32	90-94 years	423	Larynx cancer	3	Rate	1996	6.90908793573	8.40146872083	5.46512725918
6	Incidence	8	Taiwan (Province of China)	1	Male	32	90-94 years	423	Larynx cancer	1	Number	1997	1.3954435829047245	1.7296372437048912	1.0829986194101775
6	Incidence	8	Taiwan (Province of China)	2	Female	32	90-94 years	423	Larynx cancer	1	Number	1997	0.149257279182066	0.209922212785999	0.1012800682753953
6	Incidence	8	Taiwan (Province of China)	3	Both	32	90-94 years	423	Larynx cancer	1	Number	1997	1.5447008620867912	1.8931297136694747	1.218612270362164
6	Incidence	8	Taiwan (Province of China)	1	Male	32	90-94 years	423	Larynx cancer	2	Percent	1997	3.68506299387e-05	4.58205026575e-05	2.80419194991e-05
6	Incidence	8	Taiwan (Province of China)	2	Female	32	90-94 years	423	Larynx cancer	2	Percent	1997	2.7709947082e-06	3.9044899134e-06	1.8604134936e-06
6	Incidence	8	Taiwan (Province of China)	3	Both	32	90-94 years	423	Larynx cancer	2	Percent	1997	1.68350862211e-05	2.05072041942e-05	1.30898120951e-05
6	Incidence	8	Taiwan (Province of China)	1	Male	32	90-94 years	423	Larynx cancer	3	Rate	1997	16.82122728128	20.84972946736	13.05489246974
6	Incidence	8	Taiwan (Province of China)	2	Female	32	90-94 years	423	Larynx cancer	3	Rate	1997	1.2079492599	1.69891467244	0.81966644566
6	Incidence	8	Taiwan (Province of China)	3	Both	32	90-94 years	423	Larynx cancer	3	Rate	1997	7.479672975060001	9.166817670110001	5.9007031648699995
6	Incidence	8	Taiwan (Province of China)	1	Male	32	90-94 years	423	Larynx cancer	1	Number	1998	1.3932204885788486	1.7273017866448384	1.079939264829469
6	Incidence	8	Taiwan (Province of China)	2	Female	32	90-94 years	423	Larynx cancer	1	Number	1998	0.1538339541249306	0.2164953688422515	0.1049637700012846
6	Incidence	8	Taiwan (Province of China)	3	Both	32	90-94 years	423	Larynx cancer	1	Number	1998	1.5470544427037782	1.9046890486629984	1.2156380538195952
6	Incidence	8	Taiwan (Province of China)	1	Male	32	90-94 years	423	Larynx cancer	2	Percent	1998	3.48225838144e-05	4.3237185242e-05	2.64377042949e-05
6	Incidence	8	Taiwan (Province of China)	2	Female	32	90-94 years	423	Larynx cancer	2	Percent	1998	2.7048140096e-06	3.8012175648e-06	1.8099976559e-06
6	Incidence	8	Taiwan (Province of China)	3	Both	32	90-94 years	423	Larynx cancer	2	Percent	1998	1.59649488964e-05	1.95339948677e-05	1.23525716803e-05
6	Incidence	8	Taiwan (Province of China)	1	Male	32	90-94 years	423	Larynx cancer	3	Rate	1998	15.67613860397	19.43513064895	12.15118334687
6	Incidence	8	Taiwan (Province of China)	2	Female	32	90-94 years	423	Larynx cancer	3	Rate	1998	1.1679837528400001	1.6437403225499998	0.7969370526499999
6	Incidence	8	Taiwan (Province of China)	3	Both	32	90-94 years	423	Larynx cancer	3	Rate	1998	7.01344117725	8.634747579019999	5.51099285711
6	Incidence	8	Taiwan (Province of China)	1	Male	32	90-94 years	423	Larynx cancer	1	Number	1999	1.4645793018219455	1.8192352326609635	1.1386931209263764
6	Incidence	8	Taiwan (Province of China)	2	Female	32	90-94 years	423	Larynx cancer	1	Number	1999	0.1620154506391721	0.2242476279259631	0.1094442675970859
6	Incidence	8	Taiwan (Province of China)	3	Both	32	90-94 years	423	Larynx cancer	1	Number	1999	1.6265947524611204	1.9797174311764123	1.2718292745333306
6	Incidence	8	Taiwan (Province of China)	1	Male	32	90-94 years	423	Larynx cancer	2	Percent	1999	3.23836916496e-05	4.01846706385e-05	2.46075369342e-05
6	Incidence	8	Taiwan (Province of China)	2	Female	32	90-94 years	423	Larynx cancer	2	Percent	1999	2.559780004e-06	3.5609530811e-06	1.6772349559e-06
6	Incidence	8	Taiwan (Province of China)	3	Both	32	90-94 years	423	Larynx cancer	2	Percent	1999	1.49867021967e-05	1.83496221675e-05	1.13898487581e-05
6	Incidence	8	Taiwan (Province of China)	1	Male	32	90-94 years	423	Larynx cancer	3	Rate	1999	14.94545757673	18.56458230565	11.619916866599999
6	Incidence	8	Taiwan (Province of China)	2	Female	32	90-94 years	423	Larynx cancer	3	Rate	1999	1.1296409932	1.56355034123	0.7630922276900001
6	Incidence	8	Taiwan (Province of China)	3	Both	32	90-94 years	423	Larynx cancer	3	Rate	1999	6.73769718508	8.2004055055	5.2681840452
6	Incidence	8	Taiwan (Province of China)	1	Male	32	90-94 years	423	Larynx cancer	1	Number	2000	1.4419127910969398	1.7779089458957642	1.1193252219882028
6	Incidence	8	Taiwan (Province of China)	2	Female	32	90-94 years	423	Larynx cancer	1	Number	2000	0.1673583303458394	0.2324916809211226	0.1124371287034568
6	Incidence	8	Taiwan (Province of China)	3	Both	32	90-94 years	423	Larynx cancer	1	Number	2000	1.6092711214427793	1.9609016455638697	1.2479009457812098
6	Incidence	8	Taiwan (Province of China)	1	Male	32	90-94 years	423	Larynx cancer	2	Percent	2000	3.01354455818e-05	3.76073371226e-05	2.27950462963e-05
6	Incidence	8	Taiwan (Province of China)	2	Female	32	90-94 years	423	Larynx cancer	2	Percent	2000	2.5176413399e-06	3.4918397855e-06	1.6315739107e-06
6	Incidence	8	Taiwan (Province of China)	3	Both	32	90-94 years	423	Larynx cancer	2	Percent	2000	1.40743785947e-05	1.7312535611e-05	1.05971264713e-05
6	Incidence	8	Taiwan (Province of China)	1	Male	32	90-94 years	423	Larynx cancer	3	Rate	2000	13.381635619439999	16.49983953636	10.3878697469
6	Incidence	8	Taiwan (Province of China)	2	Female	32	90-94 years	423	Larynx cancer	3	Rate	2000	1.0773649842100002	1.49665926774	0.72381114905
6	Incidence	8	Taiwan (Province of China)	3	Both	32	90-94 years	423	Larynx cancer	3	Rate	2000	6.11672641192	7.453249316900001	4.7431837760699995
6	Incidence	8	Taiwan (Province of China)	1	Male	32	90-94 years	423	Larynx cancer	1	Number	2001	1.6291138017281546	2.0261370851032194	1.2684768140838134
6	Incidence	8	Taiwan (Province of China)	2	Female	32	90-94 years	423	Larynx cancer	1	Number	2001	0.1800076649532059	0.2520325873821039	0.1200113022521143
6	Incidence	8	Taiwan (Province of China)	3	Both	32	90-94 years	423	Larynx cancer	1	Number	2001	1.8091214666813584	2.195781781344257	1.4148245992962134
6	Incidence	8	Taiwan (Province of China)	1	Male	32	90-94 years	423	Larynx cancer	2	Percent	2001	3.05622273929e-05	3.78845781759e-05	2.31574975176e-05
6	Incidence	8	Taiwan (Province of China)	2	Female	32	90-94 years	423	Larynx cancer	2	Percent	2001	2.4616100892e-06	3.4384788174e-06	1.6113313213e-06
6	Incidence	8	Taiwan (Province of China)	3	Both	32	90-94 years	423	Larynx cancer	2	Percent	2001	1.43083101159e-05	1.75797905001e-05	1.08803046688e-05
6	Incidence	8	Taiwan (Province of China)	1	Male	32	90-94 years	423	Larynx cancer	3	Rate	2001	13.62331518781	16.94338608807	10.60752135816
6	Incidence	8	Taiwan (Province of China)	2	Female	32	90-94 years	423	Larynx cancer	3	Rate	2001	1.06032213794	1.48457973693	0.70691790049
6	Incidence	8	Taiwan (Province of China)	3	Both	32	90-94 years	423	Larynx cancer	3	Rate	2001	6.25236960362	7.58867744301	4.8896696446400005
6	Incidence	8	Taiwan (Province of China)	1	Male	32	90-94 years	423	Larynx cancer	1	Number	2002	1.8941203635899928	2.365045146687037	1.466907405549138
6	Incidence	8	Taiwan (Province of China)	2	Female	32	90-94 years	423	Larynx cancer	1	Number	2002	0.1859592799329953	0.2606426829581293	0.125448308728963
6	Incidence	8	Taiwan (Province of China)	3	Both	32	90-94 years	423	Larynx cancer	1	Number	2002	2.080079643522987	2.553526394814428	1.620525087815092
6	Incidence	8	Taiwan (Province of China)	1	Male	32	90-94 years	423	Larynx cancer	2	Percent	2002	2.96670561863e-05	3.74599564815e-05	2.25649975667e-05
6	Incidence	8	Taiwan (Province of China)	2	Female	32	90-94 years	423	Larynx cancer	2	Percent	2002	2.2897244407e-06	3.2699901443e-06	1.4894568481e-06
6	Incidence	8	Taiwan (Province of China)	3	Both	32	90-94 years	423	Larynx cancer	2	Percent	2002	1.43391199993e-05	1.78557054636e-05	1.10954145677e-05
6	Incidence	8	Taiwan (Province of China)	1	Male	32	90-94 years	423	Larynx cancer	3	Rate	2002	13.32039466763	16.63217151677	10.31602107151
6	Incidence	8	Taiwan (Province of China)	2	Female	32	90-94 years	423	Larynx cancer	3	Rate	2002	0.99740950616	1.39798072883	0.67285341018
6	Incidence	8	Taiwan (Province of China)	3	Both	32	90-94 years	423	Larynx cancer	3	Rate	2002	6.32937027418	7.76999770562	4.93101470962
6	Incidence	8	Taiwan (Province of China)	1	Male	32	90-94 years	423	Larynx cancer	1	Number	2003	1.990265992301884	2.482420159668143	1.541543757760985
6	Incidence	8	Taiwan (Province of China)	2	Female	32	90-94 years	423	Larynx cancer	1	Number	2003	0.1920710678418777	0.2729051643892255	0.1288101943549466
6	Incidence	8	Taiwan (Province of China)	3	Both	32	90-94 years	423	Larynx cancer	1	Number	2003	2.1823370601437624	2.6769155961615336	1.708872019385388
6	Incidence	8	Taiwan (Province of China)	1	Male	32	90-94 years	423	Larynx cancer	2	Percent	2003	2.73763376146e-05	3.44563202611e-05	2.07809586809e-05
6	Incidence	8	Taiwan (Province of China)	2	Female	32	90-94 years	423	Larynx cancer	2	Percent	2003	2.1511049755e-06	3.0894352643e-06	1.4239584623e-06
6	Incidence	8	Taiwan (Province of China)	3	Both	32	90-94 years	423	Larynx cancer	2	Percent	2003	1.34717961879e-05	1.66615330456e-05	1.03276706997e-05
6	Incidence	8	Taiwan (Province of China)	1	Male	32	90-94 years	423	Larynx cancer	3	Rate	2003	12.41829267073	15.48909552478	9.61848397283
6	Incidence	8	Taiwan (Province of China)	2	Female	32	90-94 years	423	Larynx cancer	3	Rate	2003	0.95253886772	1.3534197482299999	0.6388089474399999
6	Incidence	8	Taiwan (Province of China)	3	Both	32	90-94 years	423	Larynx cancer	3	Rate	2003	6.03005330477	7.3966318182599995	4.72181385548
6	Incidence	8	Taiwan (Province of China)	1	Male	32	90-94 years	423	Larynx cancer	1	Number	2004	2.1179591093029284	2.663699390265305	1.635192133567323
6	Incidence	8	Taiwan (Province of China)	2	Female	32	90-94 years	423	Larynx cancer	1	Number	2004	0.2257325360651685	0.3183966229286032	0.1504043143589946
6	Incidence	8	Taiwan (Province of China)	3	Both	32	90-94 years	423	Larynx cancer	1	Number	2004	2.3436916453680983	2.8930594403781544	1.825474966706488
6	Incidence	8	Taiwan (Province of China)	1	Male	32	90-94 years	423	Larynx cancer	2	Percent	2004	2.6352110446e-05	3.31846108659e-05	1.99793361299e-05
6	Incidence	8	Taiwan (Province of China)	2	Female	32	90-94 years	423	Larynx cancer	2	Percent	2004	2.3142708251e-06	3.2903560234e-06	1.5312838837e-06
6	Incidence	8	Taiwan (Province of China)	3	Both	32	90-94 years	423	Larynx cancer	2	Percent	2004	1.31726737732e-05	1.63489166319e-05	1.00860278029e-05
6	Incidence	8	Taiwan (Province of China)	1	Male	32	90-94 years	423	Larynx cancer	3	Rate	2004	12.09055279277	15.205958396749999	9.33463574929
6	Incidence	8	Taiwan (Province of China)	2	Female	32	90-94 years	423	Larynx cancer	3	Rate	2004	1.04412566394	1.47274332317	0.6956950350500001
6	Incidence	8	Taiwan (Province of China)	3	Both	32	90-94 years	423	Larynx cancer	3	Rate	2004	5.98846629261	7.3921793318999995	4.66434879679
6	Incidence	8	Taiwan (Province of China)	1	Male	32	90-94 years	423	Larynx cancer	1	Number	2005	2.3962359586627047	3.00627053196913	1.8431542371843417
6	Incidence	8	Taiwan (Province of China)	2	Female	32	90-94 years	423	Larynx cancer	1	Number	2005	0.2346755584782771	0.3288096680689066	0.158060974286519
6	Incidence	8	Taiwan (Province of China)	3	Both	32	90-94 years	423	Larynx cancer	1	Number	2005	2.630911517140985	3.2482488876950346	2.027675229295882
6	Incidence	8	Taiwan (Province of China)	1	Male	32	90-94 years	423	Larynx cancer	2	Percent	2005	2.75984661909e-05	3.45431931322e-05	2.11169595251e-05
6	Incidence	8	Taiwan (Province of China)	2	Female	32	90-94 years	423	Larynx cancer	2	Percent	2005	2.2503113136e-06	3.1654235824e-06	1.5084092865e-06
6	Incidence	8	Taiwan (Province of China)	3	Both	32	90-94 years	423	Larynx cancer	2	Percent	2005	1.37647173866e-05	1.69239795984e-05	1.05080004408e-05
6	Incidence	8	Taiwan (Province of China)	1	Male	32	90-94 years	423	Larynx cancer	3	Rate	2005	12.78422661576	16.03883941814	9.833464592990001
6	Incidence	8	Taiwan (Province of China)	2	Female	32	90-94 years	423	Larynx cancer	3	Rate	2005	1.0337537662699998	1.4484177003999998	0.69626393361
6	Incidence	8	Taiwan (Province of China)	3	Both	32	90-94 years	423	Larynx cancer	3	Rate	2005	6.34795991199	7.837494187429999	4.89244924667
6	Incidence	8	Taiwan (Province of China)	1	Male	32	90-94 years	423	Larynx cancer	1	Number	2006	2.595745669005678	3.2351535511144363	1.9723686115392116
6	Incidence	8	Taiwan (Province of China)	2	Female	32	90-94 years	423	Larynx cancer	1	Number	2006	0.220119807079094	0.3100866675131273	0.1484294453163486
6	Incidence	8	Taiwan (Province of China)	3	Both	32	90-94 years	423	Larynx cancer	1	Number	2006	2.815865476084776	3.4827632779307134	2.1591765804389764
6	Incidence	8	Taiwan (Province of China)	1	Male	32	90-94 years	423	Larynx cancer	2	Percent	2006	2.78554373395e-05	3.49886340844e-05	2.09929659845e-05
6	Incidence	8	Taiwan (Province of China)	2	Female	32	90-94 years	423	Larynx cancer	2	Percent	2006	1.9743465883e-06	2.844294299e-06	1.2917394304e-06
6	Incidence	8	Taiwan (Province of China)	3	Both	32	90-94 years	423	Larynx cancer	2	Percent	2006	1.37563545947e-05	1.6969836663e-05	1.0456027434e-05
6	Incidence	8	Taiwan (Province of China)	1	Male	32	90-94 years	423	Larynx cancer	3	Rate	2006	13.01474872838	16.220661010140002	9.88921302478
6	Incidence	8	Taiwan (Province of China)	2	Female	32	90-94 years	423	Larynx cancer	3	Rate	2006	0.9298746492	1.30993087356	0.62702571034
6	Incidence	8	Taiwan (Province of China)	3	Both	32	90-94 years	423	Larynx cancer	3	Rate	2006	6.455944033700001	7.984942816299999	4.9503512439
6	Incidence	8	Taiwan (Province of China)	1	Male	32	90-94 years	423	Larynx cancer	1	Number	2007	2.774530256202646	3.478954450475352	2.1072368723749006
6	Incidence	8	Taiwan (Province of China)	2	Female	32	90-94 years	423	Larynx cancer	1	Number	2007	0.2545404278490905	0.358128312037122	0.1717711985952897
6	Incidence	8	Taiwan (Province of China)	3	Both	32	90-94 years	423	Larynx cancer	1	Number	2007	3.0290706840517365	3.740370416428604	2.337206007007323
6	Incidence	8	Taiwan (Province of China)	1	Male	32	90-94 years	423	Larynx cancer	2	Percent	2007	2.80749575269e-05	3.58436670643e-05	2.1169721666e-05
6	Incidence	8	Taiwan (Province of China)	2	Female	32	90-94 years	423	Larynx cancer	2	Percent	2007	2.0630944148e-06	2.9429438895e-06	1.3684222803e-06
6	Incidence	8	Taiwan (Province of China)	3	Both	32	90-94 years	423	Larynx cancer	2	Percent	2007	1.36305161192e-05	1.72030398668e-05	1.03778942277e-05
6	Incidence	8	Taiwan (Province of China)	1	Male	32	90-94 years	423	Larynx cancer	3	Rate	2007	13.21275271114	16.56733234201	10.03499588309
6	Incidence	8	Taiwan (Province of China)	2	Female	32	90-94 years	423	Larynx cancer	3	Rate	2007	1.00655960351	1.4161895413499999	0.67925535843
6	Incidence	8	Taiwan (Province of China)	3	Both	32	90-94 years	423	Larynx cancer	3	Rate	2007	6.54410054878	8.0808150908	5.04937411781
6	Incidence	8	Taiwan (Province of China)	1	Male	32	90-94 years	423	Larynx cancer	1	Number	2008	2.8830002188694515	3.6119955364646814	2.1897697550988102
6	Incidence	8	Taiwan (Province of China)	2	Female	32	90-94 years	423	Larynx cancer	1	Number	2008	0.2814333418147727	0.4003068065906613	0.1884120079363849
6	Incidence	8	Taiwan (Province of China)	3	Both	32	90-94 years	423	Larynx cancer	1	Number	2008	3.1644335606842278	3.9250229827279632	2.439425610016513
6	Incidence	8	Taiwan (Province of China)	1	Male	32	90-94 years	423	Larynx cancer	2	Percent	2008	2.6880633954e-05	3.40688509865e-05	2.01369011408e-05
6	Incidence	8	Taiwan (Province of China)	2	Female	32	90-94 years	423	Larynx cancer	2	Percent	2008	2.0668902758e-06	2.9336034401e-06	1.3774107395e-06
6	Incidence	8	Taiwan (Province of China)	3	Both	32	90-94 years	423	Larynx cancer	2	Percent	2008	1.29994388101e-05	1.6385888792e-05	9.9603496747e-06
6	Incidence	8	Taiwan (Province of China)	1	Male	32	90-94 years	423	Larynx cancer	3	Rate	2008	12.75938088362	15.985717412729999	9.69132994506
6	Incidence	8	Taiwan (Province of China)	2	Female	32	90-94 years	423	Larynx cancer	3	Rate	2008	1.04695819834	1.48917853979	0.70091018748
6	Incidence	8	Taiwan (Province of China)	3	Both	32	90-94 years	423	Larynx cancer	3	Rate	2008	6.39587148732	7.9331552080000005	4.93050411877
6	Incidence	8	Taiwan (Province of China)	1	Male	32	90-94 years	423	Larynx cancer	1	Number	2009	2.8926264775314534	3.61634308084086	2.199470495017918
6	Incidence	8	Taiwan (Province of China)	2	Female	32	90-94 years	423	Larynx cancer	1	Number	2009	0.2965920724638292	0.4208676208212038	0.1964938983066506
6	Incidence	8	Taiwan (Province of China)	3	Both	32	90-94 years	423	Larynx cancer	1	Number	2009	3.189218549995279	3.936846731245242	2.4755728145997127
6	Incidence	8	Taiwan (Province of China)	1	Male	32	90-94 years	423	Larynx cancer	2	Percent	2009	2.45270946755e-05	3.16311222762e-05	1.83899512048e-05
6	Incidence	8	Taiwan (Province of China)	2	Female	32	90-94 years	423	Larynx cancer	2	Percent	2009	1.9563643497e-06	2.7661690598e-06	1.2748002641e-06
6	Incidence	8	Taiwan (Province of China)	3	Both	32	90-94 years	423	Larynx cancer	2	Percent	2009	1.18318864631e-05	1.52306558759e-05	9.0134986451e-06
6	Incidence	8	Taiwan (Province of China)	1	Male	32	90-94 years	423	Larynx cancer	3	Rate	2009	11.79520009824	14.74628355708	8.96873301839
6	Incidence	8	Taiwan (Province of China)	2	Female	32	90-94 years	423	Larynx cancer	3	Rate	2009	1.02697356536	1.45728750438	0.68037570134
6	Incidence	8	Taiwan (Province of China)	3	Both	32	90-94 years	423	Larynx cancer	3	Rate	2009	5.97187603	7.3718248716899994	4.63556000326
6	Incidence	8	Taiwan (Province of China)	1	Male	32	90-94 years	423	Larynx cancer	1	Number	2010	3.3330892390738893	4.141534949835133	2.542136164321872
6	Incidence	8	Taiwan (Province of China)	2	Female	32	90-94 years	423	Larynx cancer	1	Number	2010	0.3207624305797346	0.4528113593472256	0.2131246542543756
6	Incidence	8	Taiwan (Province of China)	3	Both	32	90-94 years	423	Larynx cancer	1	Number	2010	3.653851669653623	4.508366760126709	2.8495516967383434
6	Incidence	8	Taiwan (Province of China)	1	Male	32	90-94 years	423	Larynx cancer	2	Percent	2010	2.51844985225e-05	3.21817535663e-05	1.90716361769e-05
6	Incidence	8	Taiwan (Province of China)	2	Female	32	90-94 years	423	Larynx cancer	2	Percent	2010	1.8905493569e-06	2.7263693233e-06	1.2553126791e-06
6	Incidence	8	Taiwan (Province of China)	3	Both	32	90-94 years	423	Larynx cancer	2	Percent	2010	1.2097410743e-05	1.55538359561e-05	9.2628754294e-06
6	Incidence	8	Taiwan (Province of China)	1	Male	32	90-94 years	423	Larynx cancer	3	Rate	2010	12.22880520344	15.19491994126	9.32686937682
6	Incidence	8	Taiwan (Province of China)	2	Female	32	90-94 years	423	Larynx cancer	3	Rate	2010	1.01328565804	1.43042704657	0.67325888241
6	Incidence	8	Taiwan (Province of China)	3	Both	32	90-94 years	423	Larynx cancer	3	Rate	2010	6.20224850586	7.65274935326	4.83698555698
6	Incidence	8	Taiwan (Province of China)	1	Male	32	90-94 years	423	Larynx cancer	1	Number	2011	3.857247148628773	4.773783734362592	2.981087822730259
6	Incidence	8	Taiwan (Province of China)	2	Female	32	90-94 years	423	Larynx cancer	1	Number	2011	0.358206643486665	0.5113131063962006	0.2377207407048633
6	Incidence	8	Taiwan (Province of China)	3	Both	32	90-94 years	423	Larynx cancer	1	Number	2011	4.215453792115443	5.194049221235359	3.3091678071497146
6	Incidence	8	Taiwan (Province of China)	1	Male	32	90-94 years	423	Larynx cancer	2	Percent	2011	2.5455754844e-05	3.21596864536e-05	1.93146093316e-05
6	Incidence	8	Taiwan (Province of China)	2	Female	32	90-94 years	423	Larynx cancer	2	Percent	2011	1.857327599e-06	2.6820042655e-06	1.2360875665e-06
6	Incidence	8	Taiwan (Province of China)	3	Both	32	90-94 years	423	Larynx cancer	2	Percent	2011	1.22392482214e-05	1.54593126629e-05	9.39391092e-06
6	Incidence	8	Taiwan (Province of China)	1	Male	32	90-94 years	423	Larynx cancer	3	Rate	2011	12.563216212270001	15.54841442471	9.709528433520001
6	Incidence	8	Taiwan (Province of China)	2	Female	32	90-94 years	423	Larynx cancer	3	Rate	2011	1.01066643746	1.44265050653	0.67072003964
6	Incidence	8	Taiwan (Province of China)	3	Both	32	90-94 years	423	Larynx cancer	3	Rate	2011	6.373018742219999	7.85248152806	5.00287501563
6	Incidence	8	Taiwan (Province of China)	1	Male	32	90-94 years	423	Larynx cancer	1	Number	2012	4.18562471686614	5.208976421102692	3.248017967639758
6	Incidence	8	Taiwan (Province of China)	2	Female	32	90-94 years	423	Larynx cancer	1	Number	2012	0.3797372758700545	0.5393130602202598	0.252349445288528
6	Incidence	8	Taiwan (Province of China)	3	Both	32	90-94 years	423	Larynx cancer	1	Number	2012	4.565361992736191	5.643146569012204	3.607430508035403
6	Incidence	8	Taiwan (Province of China)	1	Male	32	90-94 years	423	Larynx cancer	2	Percent	2012	2.49358935346e-05	3.1464293974e-05	1.8965779754e-05
6	Incidence	8	Taiwan (Province of China)	2	Female	32	90-94 years	423	Larynx cancer	2	Percent	2012	1.7810041829e-06	2.5597958975e-06	1.1901545726e-06
6	Incidence	8	Taiwan (Province of China)	3	Both	32	90-94 years	423	Larynx cancer	2	Percent	2012	1.19787478802e-05	1.50006945138e-05	9.2514384248e-06
6	Incidence	8	Taiwan (Province of China)	1	Male	32	90-94 years	423	Larynx cancer	3	Rate	2012	12.50687504914	15.564705782179999	9.70525492048
6	Incidence	8	Taiwan (Province of China)	2	Female	32	90-94 years	423	Larynx cancer	3	Rate	2012	0.98132545582	1.3937047224	0.65212701033
6	Incidence	8	Taiwan (Province of China)	3	Both	32	90-94 years	423	Larynx cancer	3	Rate	2012	6.3264620453900005	7.82000477557	4.99900604306
6	Incidence	8	Taiwan (Province of China)	1	Male	32	90-94 years	423	Larynx cancer	1	Number	2013	4.415400832003994	5.497599020054607	3.418884124389033
6	Incidence	8	Taiwan (Province of China)	2	Female	32	90-94 years	423	Larynx cancer	1	Number	2013	0.4010873446871257	0.56704008695225	0.2664508815242222
6	Incidence	8	Taiwan (Province of China)	3	Both	32	90-94 years	423	Larynx cancer	1	Number	2013	4.816488176691119	5.925503908916211	3.791521593554073
6	Incidence	8	Taiwan (Province of China)	1	Male	32	90-94 years	423	Larynx cancer	2	Percent	2013	2.40945843144e-05	3.0315640722e-05	1.80344933308e-05
6	Incidence	8	Taiwan (Province of China)	2	Female	32	90-94 years	423	Larynx cancer	2	Percent	2013	1.7343212079e-06	2.4928461467e-06	1.1562395357e-06
6	Incidence	8	Taiwan (Province of China)	3	Both	32	90-94 years	423	Larynx cancer	2	Percent	2013	1.16170763993e-05	1.4473458864e-05	8.8768899262e-06
6	Incidence	8	Taiwan (Province of China)	1	Male	32	90-94 years	423	Larynx cancer	3	Rate	2013	12.285499433270001	15.29662927897	9.51277144946
6	Incidence	8	Taiwan (Province of China)	2	Female	32	90-94 years	423	Larynx cancer	3	Rate	2013	0.9652867712500001	1.36468104007	0.64126059955
6	Incidence	8	Taiwan (Province of China)	3	Both	32	90-94 years	423	Larynx cancer	3	Rate	2013	6.21554163474	7.64669504036	4.89285127654
6	Incidence	8	Taiwan (Province of China)	1	Male	32	90-94 years	423	Larynx cancer	1	Number	2014	5.125400754877345	6.347979682698338	3.9661914334833774
6	Incidence	8	Taiwan (Province of China)	2	Female	32	90-94 years	423	Larynx cancer	1	Number	2014	0.4321694213428066	0.6180625364373173	0.2871954175414242
6	Incidence	8	Taiwan (Province of China)	3	Both	32	90-94 years	423	Larynx cancer	1	Number	2014	5.557570176220151	6.824083154837437	4.337921739327754
6	Incidence	8	Taiwan (Province of China)	1	Male	32	90-94 years	423	Larynx cancer	2	Percent	2014	2.5159123542e-05	3.14217971667e-05	1.89550769493e-05
6	Incidence	8	Taiwan (Province of China)	2	Female	32	90-94 years	423	Larynx cancer	2	Percent	2014	1.7155602076e-06	2.4992722533e-06	1.1222506326e-06
6	Incidence	8	Taiwan (Province of China)	3	Both	32	90-94 years	423	Larynx cancer	2	Percent	2014	1.21942074007e-05	1.49086341182e-05	9.4076186777e-06
6	Incidence	8	Taiwan (Province of China)	1	Male	32	90-94 years	423	Larynx cancer	3	Rate	2014	13.04745964065	16.15971368305	10.09652222926
6	Incidence	8	Taiwan (Province of China)	2	Female	32	90-94 years	423	Larynx cancer	3	Rate	2014	0.9634609950299999	1.37788357283	0.64026182578
6	Incidence	8	Taiwan (Province of China)	3	Both	32	90-94 years	423	Larynx cancer	3	Rate	2014	6.60524987767	8.110518265080001	5.1556806535
6	Incidence	8	Taiwan (Province of China)	1	Male	32	90-94 years	423	Larynx cancer	1	Number	2015	5.763618265869789	7.1642910420274815	4.417496839441167
6	Incidence	8	Taiwan (Province of China)	2	Female	32	90-94 years	423	Larynx cancer	1	Number	2015	0.4700674009799805	0.6743585667323546	0.3113439424954668
6	Incidence	8	Taiwan (Province of China)	3	Both	32	90-94 years	423	Larynx cancer	1	Number	2015	6.233685666849774	7.651592683719756	4.879664641167655
6	Incidence	8	Taiwan (Province of China)	1	Male	32	90-94 years	423	Larynx cancer	2	Percent	2015	2.54729552018e-05	3.19066564513e-05	1.91912304792e-05
6	Incidence	8	Taiwan (Province of China)	2	Female	32	90-94 years	423	Larynx cancer	2	Percent	2015	1.7159962566e-06	2.5372756308e-06	1.1173170331e-06
6	Incidence	8	Taiwan (Province of China)	3	Both	32	90-94 years	423	Larynx cancer	2	Percent	2015	1.24578902507e-05	1.52837150496e-05	9.5950121969e-06
6	Incidence	8	Taiwan (Province of China)	1	Male	32	90-94 years	423	Larynx cancer	3	Rate	2015	13.43615868345	16.7014099225	10.2980776624
6	Incidence	8	Taiwan (Province of China)	2	Female	32	90-94 years	423	Larynx cancer	3	Rate	2015	0.9709168949200001	1.39287711572	0.6430760637099999
6	Incidence	8	Taiwan (Province of China)	3	Both	32	90-94 years	423	Larynx cancer	3	Rate	2015	6.826863854349999	8.37969450376	5.34399838883
6	Incidence	8	Taiwan (Province of China)	1	Male	32	90-94 years	423	Larynx cancer	1	Number	2016	6.396250920655153	7.937434503155632	4.949059508792285
6	Incidence	8	Taiwan (Province of China)	2	Female	32	90-94 years	423	Larynx cancer	1	Number	2016	0.5445057481765998	0.7746503397334747	0.3595616256980494
6	Incidence	8	Taiwan (Province of China)	3	Both	32	90-94 years	423	Larynx cancer	1	Number	2016	6.940756668831753	8.538297740622134	5.46490444158197
6	Incidence	8	Taiwan (Province of China)	1	Male	32	90-94 years	423	Larynx cancer	2	Percent	2016	2.58559070695e-05	3.25370514164e-05	1.96596633952e-05
6	Incidence	8	Taiwan (Province of China)	2	Female	32	90-94 years	423	Larynx cancer	2	Percent	2016	1.8377927025e-06	2.669399847e-06	1.2112211484e-06
6	Incidence	8	Taiwan (Province of China)	3	Both	32	90-94 years	423	Larynx cancer	2	Percent	2016	1.27627021543e-05	1.57927428206e-05	9.8202138913e-06
6	Incidence	8	Taiwan (Province of China)	1	Male	32	90-94 years	423	Larynx cancer	3	Rate	2016	13.93811553788	17.296519563060002	10.78453051531
6	Incidence	8	Taiwan (Province of China)	2	Female	32	90-94 years	423	Larynx cancer	3	Rate	2016	1.04838244799	1.49149907457	0.69229406414
6	Incidence	8	Taiwan (Province of China)	3	Both	32	90-94 years	423	Larynx cancer	3	Rate	2016	7.09485273779	8.72786181557	5.58623419449
6	Incidence	8	Taiwan (Province of China)	1	Male	32	90-94 years	423	Larynx cancer	1	Number	2017	7.541902406732349	9.401891174434615	5.867339448979571
6	Incidence	8	Taiwan (Province of China)	2	Female	32	90-94 years	423	Larynx cancer	1	Number	2017	0.6955041411895767	0.990860058591586	0.4552343320662291
6	Incidence	8	Taiwan (Province of China)	3	Both	32	90-94 years	423	Larynx cancer	1	Number	2017	8.237406547921923	10.130292668186026	6.512587886984182
6	Incidence	8	Taiwan (Province of China)	1	Male	32	90-94 years	423	Larynx cancer	2	Percent	2017	2.82627874786e-05	3.50375285207e-05	2.14045247815e-05
6	Incidence	8	Taiwan (Province of China)	2	Female	32	90-94 years	423	Larynx cancer	2	Percent	2017	2.1955053968e-06	3.2119423487e-06	1.4299165297e-06
6	Incidence	8	Taiwan (Province of China)	3	Both	32	90-94 years	423	Larynx cancer	2	Percent	2017	1.41095612791e-05	1.7442371673e-05	1.09494928867e-05
6	Incidence	8	Taiwan (Province of China)	1	Male	32	90-94 years	423	Larynx cancer	3	Rate	2017	15.61862267223	19.47049732808	12.15074871052
6	Incidence	8	Taiwan (Province of China)	2	Female	32	90-94 years	423	Larynx cancer	3	Rate	2017	1.2603982814699999	1.7956446857200001	0.8249793722600001
6	Incidence	8	Taiwan (Province of China)	3	Both	32	90-94 years	423	Larynx cancer	3	Rate	2017	7.96121736385	9.79063755342	6.29422955731
6	Incidence	8	Taiwan (Province of China)	1	Male	32	90-94 years	423	Larynx cancer	1	Number	2018	7.996945013258358	10.042169087747784	6.184524598162748
6	Incidence	8	Taiwan (Province of China)	2	Female	32	90-94 years	423	Larynx cancer	1	Number	2018	0.7355218488304562	1.0619961666560336	0.4736434649668377
6	Incidence	8	Taiwan (Province of China)	3	Both	32	90-94 years	423	Larynx cancer	1	Number	2018	8.732466862088812	10.82573690007689	6.7972669282927445
6	Incidence	8	Taiwan (Province of China)	1	Male	32	90-94 years	423	Larynx cancer	2	Percent	2018	2.77074565228e-05	3.50778259507e-05	2.10477067068e-05
6	Incidence	8	Taiwan (Province of China)	2	Female	32	90-94 years	423	Larynx cancer	2	Percent	2018	2.1481683514e-06	3.1708838092e-06	1.4102518175e-06
6	Incidence	8	Taiwan (Province of China)	3	Both	32	90-94 years	423	Larynx cancer	2	Percent	2018	1.38337251238e-05	1.72537393149e-05	1.07458243812e-05
6	Incidence	8	Taiwan (Province of China)	1	Male	32	90-94 years	423	Larynx cancer	3	Rate	2018	15.70274022835	19.7187266203	12.14388532618
6	Incidence	8	Taiwan (Province of China)	2	Female	32	90-94 years	423	Larynx cancer	3	Rate	2018	1.2410485276099998	1.79190975911	0.7991802361
6	Incidence	8	Taiwan (Province of China)	3	Both	32	90-94 years	423	Larynx cancer	3	Rate	2018	7.924685426319999	9.82432121371	6.1684977471
6	Incidence	8	Taiwan (Province of China)	1	Male	32	90-94 years	423	Larynx cancer	1	Number	2019	8.5787309724862	10.763851788353158	6.604353009362152
6	Incidence	8	Taiwan (Province of China)	2	Female	32	90-94 years	423	Larynx cancer	1	Number	2019	0.782629647998155	1.159422307266842	0.5075600628963639
6	Incidence	8	Taiwan (Province of China)	3	Both	32	90-94 years	423	Larynx cancer	1	Number	2019	9.361360620484351	11.623681113065295	7.26714685239477
6	Incidence	8	Taiwan (Province of China)	1	Male	32	90-94 years	423	Larynx cancer	2	Percent	2019	2.75615532768e-05	3.5166487692e-05	2.10133083373e-05
6	Incidence	8	Taiwan (Province of China)	2	Female	32	90-94 years	423	Larynx cancer	2	Percent	2019	2.1367929698e-06	3.1404997705e-06	1.3816800544e-06
6	Incidence	8	Taiwan (Province of China)	3	Both	32	90-94 years	423	Larynx cancer	2	Percent	2019	1.38107058059e-05	1.7485291091e-05	1.07559765079e-05
6	Incidence	8	Taiwan (Province of China)	1	Male	32	90-94 years	423	Larynx cancer	3	Rate	2019	15.937081417399998	19.99647533721	12.26919365545
6	Incidence	8	Taiwan (Province of China)	2	Female	32	90-94 years	423	Larynx cancer	3	Rate	2019	1.23824326335	1.8343885451100002	0.8030398928
6	Incidence	8	Taiwan (Province of China)	3	Both	32	90-94 years	423	Larynx cancer	3	Rate	2019	7.9988669548199995	9.93191935639	6.2094542844800005
6	Incidence	8	Taiwan (Province of China)	1	Male	32	90-94 years	423	Larynx cancer	1	Number	2020	8.878594946464835	11.315071844339142	6.813273281059498
6	Incidence	8	Taiwan (Province of China)	2	Female	32	90-94 years	423	Larynx cancer	1	Number	2020	0.782190540749095	1.1577780117652887	0.4848369718982128
6	Incidence	8	Taiwan (Province of China)	3	Both	32	90-94 years	423	Larynx cancer	1	Number	2020	9.660785487213923	12.138052901534198	7.495591324826172
6	Incidence	8	Taiwan (Province of China)	1	Male	32	90-94 years	423	Larynx cancer	2	Percent	2020	2.8053174723e-05	3.59381504249e-05	2.13126868347e-05
6	Incidence	8	Taiwan (Province of China)	2	Female	32	90-94 years	423	Larynx cancer	2	Percent	2020	2.043515587e-06	3.0994274239e-06	1.2690543787e-06
6	Incidence	8	Taiwan (Province of China)	3	Both	32	90-94 years	423	Larynx cancer	2	Percent	2020	1.38049750445e-05	1.76494809716e-05	1.0627101733e-05
6	Incidence	8	Taiwan (Province of China)	1	Male	32	90-94 years	423	Larynx cancer	3	Rate	2020	16.08603292419	20.50038540165	12.34413091052
6	Incidence	8	Taiwan (Province of China)	2	Female	32	90-94 years	423	Larynx cancer	3	Rate	2020	1.1597296801599999	1.71660158661	0.71885275653
6	Incidence	8	Taiwan (Province of China)	3	Both	32	90-94 years	423	Larynx cancer	3	Rate	2020	7.877328980950001	9.897273469129999	6.11184658334
6	Incidence	8	Taiwan (Province of China)	1	Male	32	90-94 years	423	Larynx cancer	1	Number	2021	9.215305374742432	11.857480280407596	7.001701385393936
6	Incidence	8	Taiwan (Province of China)	2	Female	32	90-94 years	423	Larynx cancer	1	Number	2021	0.8716245791406296	1.3034856284186698	0.5350667997078817
6	Incidence	8	Taiwan (Province of China)	3	Both	32	90-94 years	423	Larynx cancer	1	Number	2021	10.086929953883065	12.852219660671336	7.736044619306761
6	Incidence	8	Taiwan (Province of China)	1	Male	32	90-94 years	423	Larynx cancer	2	Percent	2021	2.95523162903e-05	3.86992670853e-05	2.19991191509e-05
6	Incidence	8	Taiwan (Province of China)	2	Female	32	90-94 years	423	Larynx cancer	2	Percent	2021	2.1786134836e-06	3.3060706369e-06	1.3826553491e-06
6	Incidence	8	Taiwan (Province of China)	3	Both	32	90-94 years	423	Larynx cancer	2	Percent	2021	1.4164394806e-05	1.84078158913e-05	1.08472934308e-05
6	Incidence	8	Taiwan (Province of China)	1	Male	32	90-94 years	423	Larynx cancer	3	Rate	2021	16.68093419401	21.46362385412	12.674015163510001
6	Incidence	8	Taiwan (Province of China)	2	Female	32	90-94 years	423	Larynx cancer	3	Rate	2021	1.22381640875	1.83017682016	0.7512678565199999
6	Incidence	8	Taiwan (Province of China)	3	Both	32	90-94 years	423	Larynx cancer	3	Rate	2021	7.97597737293	10.162558248549999	6.11707597075
6	Incidence	8	Taiwan (Province of China)	1	Male	235	95+ years	423	Larynx cancer	1	Number	1990	0.1478927047785028	0.1823659480370108	0.1157802544475834
6	Incidence	8	Taiwan (Province of China)	2	Female	235	95+ years	423	Larynx cancer	1	Number	1990	0.0228616857196745	0.0305656030796357	0.0157331123685413
6	Incidence	8	Taiwan (Province of China)	3	Both	235	95+ years	423	Larynx cancer	1	Number	1990	0.1707543904981773	0.2071249637948993	0.134152895583295
6	Incidence	8	Taiwan (Province of China)	1	Male	235	95+ years	423	Larynx cancer	2	Percent	1990	4.07951687975e-05	5.12201717396e-05	3.13913648918e-05
6	Incidence	8	Taiwan (Province of China)	2	Female	235	95+ years	423	Larynx cancer	2	Percent	1990	2.8469914489e-06	3.9151988506e-06	1.9400628359e-06
6	Incidence	8	Taiwan (Province of China)	3	Both	235	95+ years	423	Larynx cancer	2	Percent	1990	1.46477641107e-05	1.82615661751e-05	1.1391779861e-05
6	Incidence	8	Taiwan (Province of China)	1	Male	235	95+ years	423	Larynx cancer	3	Rate	1990	21.246154218	26.1985542959	16.632903868230002
6	Incidence	8	Taiwan (Province of China)	2	Female	235	95+ years	423	Larynx cancer	3	Rate	1990	1.41120518674	1.8867522776199999	0.9711729069399999
6	Incidence	8	Taiwan (Province of China)	3	Both	235	95+ years	423	Larynx cancer	3	Rate	1990	7.372486576749999	8.9428213871	5.79218150136
6	Incidence	8	Taiwan (Province of China)	1	Male	235	95+ years	423	Larynx cancer	1	Number	1991	0.1750606463624606	0.2172743522247899	0.135134413136419
6	Incidence	8	Taiwan (Province of China)	2	Female	235	95+ years	423	Larynx cancer	1	Number	1991	0.0232671589660944	0.0312134953691114	0.0162958378861422
6	Incidence	8	Taiwan (Province of China)	3	Both	235	95+ years	423	Larynx cancer	1	Number	1991	0.1983278053285553	0.2415408252762542	0.1548167962618655
6	Incidence	8	Taiwan (Province of China)	1	Male	235	95+ years	423	Larynx cancer	2	Percent	1991	3.99849226765e-05	5.09500224211e-05	3.04364812547e-05
6	Incidence	8	Taiwan (Province of China)	2	Female	235	95+ years	423	Larynx cancer	2	Percent	1991	2.5731021446e-06	3.5709312242e-06	1.7632452501e-06
6	Incidence	8	Taiwan (Province of China)	3	Both	235	95+ years	423	Larynx cancer	2	Percent	1991	1.47770496081e-05	1.84605053118e-05	1.13091780409e-05
6	Incidence	8	Taiwan (Province of China)	1	Male	235	95+ years	423	Larynx cancer	3	Rate	1991	20.963790915929998	26.01894935315	16.182560966180002
6	Incidence	8	Taiwan (Province of China)	2	Female	235	95+ years	423	Larynx cancer	3	Rate	1991	1.26791242967	1.7009373086600001	0.88801969496
6	Incidence	8	Taiwan (Province of China)	3	Both	235	95+ years	423	Larynx cancer	3	Rate	1991	7.42762336372	9.04600479062	5.79808187312
6	Incidence	8	Taiwan (Province of China)	1	Male	235	95+ years	423	Larynx cancer	1	Number	1992	0.1692230241805374	0.2088045784683855	0.1305672116884903
6	Incidence	8	Taiwan (Province of China)	2	Female	235	95+ years	423	Larynx cancer	1	Number	1992	0.0265839289381874	0.0358605634980878	0.0186951726932694
6	Incidence	8	Taiwan (Province of China)	3	Both	235	95+ years	423	Larynx cancer	1	Number	1992	0.1958069531187248	0.2379367472862572	0.1537545794270964
6	Incidence	8	Taiwan (Province of China)	1	Male	235	95+ years	423	Larynx cancer	2	Percent	1992	3.30351858641e-05	4.1932951637e-05	2.49799571851e-05
6	Incidence	8	Taiwan (Province of China)	2	Female	235	95+ years	423	Larynx cancer	2	Percent	1992	2.5823250242e-06	3.5401761102e-06	1.7788278862e-06
6	Incidence	8	Taiwan (Province of China)	3	Both	235	95+ years	423	Larynx cancer	2	Percent	1992	1.27010013586e-05	1.57468972344e-05	9.8223893075e-06
6	Incidence	8	Taiwan (Province of China)	1	Male	235	95+ years	423	Larynx cancer	3	Rate	1992	17.37417555696	21.43802488446	13.40537240038
6	Incidence	8	Taiwan (Province of China)	2	Female	235	95+ years	423	Larynx cancer	3	Rate	1992	1.26396323299	1.7050314075500002	0.8888833164400001
6	Incidence	8	Taiwan (Province of China)	3	Both	235	95+ years	423	Larynx cancer	3	Rate	1992	6.363128908989999	7.732218754510001	4.99655499286
6	Incidence	8	Taiwan (Province of China)	1	Male	235	95+ years	423	Larynx cancer	1	Number	1993	0.1904920380318072	0.2361798763658158	0.1461992823754104
6	Incidence	8	Taiwan (Province of China)	2	Female	235	95+ years	423	Larynx cancer	1	Number	1993	0.0253780589770552	0.0348026676217791	0.0177860366501392
6	Incidence	8	Taiwan (Province of China)	3	Both	235	95+ years	423	Larynx cancer	1	Number	1993	0.2158700970088626	0.2639329527091373	0.1675477401962195
6	Incidence	8	Taiwan (Province of China)	1	Male	235	95+ years	423	Larynx cancer	2	Percent	1993	3.06843860651e-05	3.87082158397e-05	2.32283213852e-05
6	Incidence	8	Taiwan (Province of China)	2	Female	235	95+ years	423	Larynx cancer	2	Percent	1993	2.1001349502e-06	2.8635980139e-06	1.4471085804e-06
6	Incidence	8	Taiwan (Province of China)	3	Both	235	95+ years	423	Larynx cancer	2	Percent	1993	1.18019797977e-05	1.45767676726e-05	9.1008135502e-06
6	Incidence	8	Taiwan (Province of China)	1	Male	235	95+ years	423	Larynx cancer	3	Rate	1993	16.150838437770002	20.0244748539	12.395483894020002
6	Incidence	8	Taiwan (Province of China)	2	Female	235	95+ years	423	Larynx cancer	3	Rate	1993	1.02296175842	1.4028574092400001	0.71693565467
6	Incidence	8	Taiwan (Province of China)	3	Both	235	95+ years	423	Larynx cancer	3	Rate	1993	5.89761078444	7.21069684887	4.57743510186
6	Incidence	8	Taiwan (Province of China)	1	Male	235	95+ years	423	Larynx cancer	1	Number	1994	0.2148383351737095	0.2662260089503205	0.1635454632750163
6	Incidence	8	Taiwan (Province of China)	2	Female	235	95+ years	423	Larynx cancer	1	Number	1994	0.0265158546517633	0.0362804624349622	0.0184756791298048
6	Incidence	8	Taiwan (Province of China)	3	Both	235	95+ years	423	Larynx cancer	1	Number	1994	0.2413541898254727	0.2960331058435314	0.1856755349730142
6	Incidence	8	Taiwan (Province of China)	1	Male	235	95+ years	423	Larynx cancer	2	Percent	1994	2.9088137228e-05	3.65323968505e-05	2.17640386595e-05
6	Incidence	8	Taiwan (Province of China)	2	Female	235	95+ years	423	Larynx cancer	2	Percent	1994	1.9495094554e-06	2.6656503176e-06	1.3389402618e-06
6	Incidence	8	Taiwan (Province of China)	3	Both	235	95+ years	423	Larynx cancer	2	Percent	1994	1.15000651176e-05	1.41776818668e-05	8.6836791802e-06
6	Incidence	8	Taiwan (Province of China)	1	Male	235	95+ years	423	Larynx cancer	3	Rate	1994	15.31215404871	18.97470326944	11.65636163402
6	Incidence	8	Taiwan (Province of China)	2	Female	235	95+ years	423	Larynx cancer	3	Rate	1994	0.94608799986	1.29449005473	0.65921383805
6	Incidence	8	Taiwan (Province of China)	3	Both	235	95+ years	423	Larynx cancer	3	Rate	1994	5.73868366712	7.0387854077	4.41481111516
6	Incidence	8	Taiwan (Province of China)	1	Male	235	95+ years	423	Larynx cancer	1	Number	1995	0.2445174608819722	0.3050475792441189	0.1857298945991784
6	Incidence	8	Taiwan (Province of China)	2	Female	235	95+ years	423	Larynx cancer	1	Number	1995	0.0307501278241466	0.0421346655641991	0.0212693289451822
6	Incidence	8	Taiwan (Province of China)	3	Both	235	95+ years	423	Larynx cancer	1	Number	1995	0.2752675887061187	0.3391738378047089	0.2121397353302921
6	Incidence	8	Taiwan (Province of China)	1	Male	235	95+ years	423	Larynx cancer	2	Percent	1995	2.75000050976e-05	3.48003735025e-05	2.04237104761e-05
6	Incidence	8	Taiwan (Province of China)	2	Female	235	95+ years	423	Larynx cancer	2	Percent	1995	2.0170312963e-06	2.7486159697e-06	1.386841412e-06
6	Incidence	8	Taiwan (Province of China)	3	Both	235	95+ years	423	Larynx cancer	2	Percent	1995	1.14030610849e-05	1.41470902537e-05	8.577576743e-06
6	Incidence	8	Taiwan (Province of China)	1	Male	235	95+ years	423	Larynx cancer	3	Rate	1995	14.4616743534	18.04165124818	10.98475848594
6	Incidence	8	Taiwan (Province of China)	2	Female	235	95+ years	423	Larynx cancer	3	Rate	1995	0.97817180517	1.3403177414799998	0.6765844359500001
6	Incidence	8	Taiwan (Province of China)	3	Both	235	95+ years	423	Larynx cancer	3	Rate	1995	5.69390080226	7.01579941271	4.388103281129999
6	Incidence	8	Taiwan (Province of China)	1	Male	235	95+ years	423	Larynx cancer	1	Number	1996	0.3539048316885211	0.4383159478732572	0.2687249448266628
6	Incidence	8	Taiwan (Province of China)	2	Female	235	95+ years	423	Larynx cancer	1	Number	1996	0.0337946603774577	0.046328627122831	0.0236979658512058
6	Incidence	8	Taiwan (Province of China)	3	Both	235	95+ years	423	Larynx cancer	1	Number	1996	0.3876994920659783	0.4785832049087593	0.2965034975978298
6	Incidence	8	Taiwan (Province of China)	1	Male	235	95+ years	423	Larynx cancer	2	Percent	1996	3.45411856301e-05	4.34951293037e-05	2.60566802798e-05
6	Incidence	8	Taiwan (Province of China)	2	Female	235	95+ years	423	Larynx cancer	2	Percent	1996	2.022723447e-06	2.7737233768e-06	1.3911078001e-06
6	Incidence	8	Taiwan (Province of China)	3	Both	235	95+ years	423	Larynx cancer	2	Percent	1996	1.43825821387e-05	1.79072912748e-05	1.07367348475e-05
6	Incidence	8	Taiwan (Province of China)	1	Male	235	95+ years	423	Larynx cancer	3	Rate	1996	18.11750760512	22.43877960397	13.75687980396
6	Incidence	8	Taiwan (Province of China)	2	Female	235	95+ years	423	Larynx cancer	3	Rate	1996	0.98090360803	1.34470703337	0.68784298901
6	Incidence	8	Taiwan (Province of China)	3	Both	235	95+ years	423	Larynx cancer	3	Rate	1996	7.18142369794	8.86487818401	5.492184766149999
6	Incidence	8	Taiwan (Province of China)	1	Male	235	95+ years	423	Larynx cancer	1	Number	1997	0.3442777677427941	0.4245361127622971	0.2602032430172997
6	Incidence	8	Taiwan (Province of China)	2	Female	235	95+ years	423	Larynx cancer	1	Number	1997	0.0373509636842177	0.050734639106292	0.0263518503418126
6	Incidence	8	Taiwan (Province of China)	3	Both	235	95+ years	423	Larynx cancer	1	Number	1997	0.3816287314270116	0.4637395939146158	0.290594218876107
6	Incidence	8	Taiwan (Province of China)	1	Male	235	95+ years	423	Larynx cancer	2	Percent	1997	2.98368355476e-05	3.7872078842e-05	2.27501054663e-05
6	Incidence	8	Taiwan (Province of China)	2	Female	235	95+ years	423	Larynx cancer	2	Percent	1997	2.0733687536e-06	2.8780000174e-06	1.4508390797e-06
6	Incidence	8	Taiwan (Province of China)	3	Both	235	95+ years	423	Larynx cancer	2	Percent	1997	1.29111866248e-05	1.61114016236e-05	9.9459965217e-06
6	Incidence	8	Taiwan (Province of China)	1	Male	235	95+ years	423	Larynx cancer	3	Rate	1997	15.50574249664	19.1204552306	11.719154883189999
6	Incidence	8	Taiwan (Province of China)	2	Female	235	95+ years	423	Larynx cancer	3	Rate	1997	1.00463066932	1.3646120318100001	0.7087869879500001
6	Incidence	8	Taiwan (Province of China)	3	Both	235	95+ years	423	Larynx cancer	3	Rate	1997	6.42666884411	7.809424591399999	4.89363787089
6	Incidence	8	Taiwan (Province of China)	1	Male	235	95+ years	423	Larynx cancer	1	Number	1998	0.3320637228973582	0.4059043711003561	0.2485485665903289
6	Incidence	8	Taiwan (Province of China)	2	Female	235	95+ years	423	Larynx cancer	1	Number	1998	0.0366643917642527	0.0499587698947843	0.0259072952952197
6	Incidence	8	Taiwan (Province of China)	3	Both	235	95+ years	423	Larynx cancer	1	Number	1998	0.368728114661611	0.4463353243972366	0.2777425666277701
6	Incidence	8	Taiwan (Province of China)	1	Male	235	95+ years	423	Larynx cancer	2	Percent	1998	2.62000877725e-05	3.28988348953e-05	1.9880040677e-05
6	Incidence	8	Taiwan (Province of China)	2	Female	235	95+ years	423	Larynx cancer	2	Percent	1998	1.9548491855e-06	2.7283806385e-06	1.3482309918e-06
6	Incidence	8	Taiwan (Province of China)	3	Both	235	95+ years	423	Larynx cancer	2	Percent	1998	1.17295508077e-05	1.47614024483e-05	9.062124805e-06
6	Incidence	8	Taiwan (Province of China)	1	Male	235	95+ years	423	Larynx cancer	3	Rate	1998	13.44652422467	16.43661316351	10.064677624229999
6	Incidence	8	Taiwan (Province of China)	2	Female	235	95+ years	423	Larynx cancer	3	Rate	1998	0.9443198876900001	1.28672692239	0.6672625129299999
6	Incidence	8	Taiwan (Province of China)	3	Both	235	95+ years	423	Larynx cancer	3	Rate	1998	5.80478793136	7.02653744421	4.37242682258
6	Incidence	8	Taiwan (Province of China)	1	Male	235	95+ years	423	Larynx cancer	1	Number	1999	0.3654838202529398	0.4502125174467235	0.2747372007499379
6	Incidence	8	Taiwan (Province of China)	2	Female	235	95+ years	423	Larynx cancer	1	Number	1999	0.0376779555851001	0.0508725181453298	0.0265454362370839
6	Incidence	8	Taiwan (Province of China)	3	Both	235	95+ years	423	Larynx cancer	1	Number	1999	0.4031617758380406	0.4895030119388959	0.3050596627557657
6	Incidence	8	Taiwan (Province of China)	1	Male	235	95+ years	423	Larynx cancer	2	Percent	1999	2.50606066822e-05	3.13743634742e-05	1.91091880444e-05
6	Incidence	8	Taiwan (Province of China)	2	Female	235	95+ years	423	Larynx cancer	2	Percent	1999	1.8244794459e-06	2.4722222766e-06	1.2542186389e-06
6	Incidence	8	Taiwan (Province of China)	3	Both	235	95+ years	423	Larynx cancer	2	Percent	1999	1.14394107453e-05	1.4337668571e-05	8.7631808144e-06
6	Incidence	8	Taiwan (Province of China)	1	Male	235	95+ years	423	Larynx cancer	3	Rate	1999	13.13085616062	16.17493164051	9.87057282734
6	Incidence	8	Taiwan (Province of China)	2	Female	235	95+ years	423	Larynx cancer	3	Rate	1999	0.91076198953	1.22970461425	0.64166364509
6	Incidence	8	Taiwan (Province of China)	3	Both	235	95+ years	423	Larynx cancer	3	Rate	1999	5.825727999	7.073367499480001	4.4081426494
6	Incidence	8	Taiwan (Province of China)	1	Male	235	95+ years	423	Larynx cancer	1	Number	2000	0.3876581681145462	0.4813227677396181	0.2889463198991048
6	Incidence	8	Taiwan (Province of China)	2	Female	235	95+ years	423	Larynx cancer	1	Number	2000	0.0412755370182745	0.0560104751570271	0.0287100704182483
6	Incidence	8	Taiwan (Province of China)	3	Both	235	95+ years	423	Larynx cancer	1	Number	2000	0.4289337051328206	0.5258799839842505	0.3241434157208796
6	Incidence	8	Taiwan (Province of China)	1	Male	235	95+ years	423	Larynx cancer	2	Percent	2000	2.42234328009e-05	3.05779457269e-05	1.82468904011e-05
6	Incidence	8	Taiwan (Province of China)	2	Female	235	95+ years	423	Larynx cancer	2	Percent	2000	1.9171306666e-06	2.6265797602e-06	1.2982971335e-06
6	Incidence	8	Taiwan (Province of China)	3	Both	235	95+ years	423	Larynx cancer	2	Percent	2000	1.14249733981e-05	1.42324737967e-05	8.756842459e-06
6	Incidence	8	Taiwan (Province of China)	1	Male	235	95+ years	423	Larynx cancer	3	Rate	2000	12.2860166409	15.2545206589	9.15755061186
6	Incidence	8	Taiwan (Province of China)	2	Female	235	95+ years	423	Larynx cancer	3	Rate	2000	0.92430970172	1.25427866784	0.64292310995
6	Incidence	8	Taiwan (Province of China)	3	Both	235	95+ years	423	Larynx cancer	3	Rate	2000	5.62843651605	6.90055845344	4.2533860492899995
6	Incidence	8	Taiwan (Province of China)	1	Male	235	95+ years	423	Larynx cancer	1	Number	2001	0.4009912731307479	0.5006329236722958	0.3012824417450356
6	Incidence	8	Taiwan (Province of China)	2	Female	235	95+ years	423	Larynx cancer	1	Number	2001	0.0461768591585173	0.0625463212089205	0.0318649071749975
6	Incidence	8	Taiwan (Province of China)	3	Both	235	95+ years	423	Larynx cancer	1	Number	2001	0.447168132289265	0.5484433321948119	0.3397608446342376
6	Incidence	8	Taiwan (Province of China)	1	Male	235	95+ years	423	Larynx cancer	2	Percent	2001	2.24335072713e-05	2.80004502856e-05	1.66342668094e-05
6	Incidence	8	Taiwan (Province of China)	2	Female	235	95+ years	423	Larynx cancer	2	Percent	2001	2.0029184387e-06	2.7733390179e-06	1.3591659332e-06
6	Incidence	8	Taiwan (Province of China)	3	Both	235	95+ years	423	Larynx cancer	2	Percent	2001	1.09231332022e-05	1.35272726671e-05	8.207731636e-06
6	Incidence	8	Taiwan (Province of China)	1	Male	235	95+ years	423	Larynx cancer	3	Rate	2001	11.40778532771	14.24248681685	8.571172613309999
6	Incidence	8	Taiwan (Province of China)	2	Female	235	95+ years	423	Larynx cancer	3	Rate	2001	0.97338348705	1.3184429896199998	0.6716951959399999
6	Incidence	8	Taiwan (Province of China)	3	Both	235	95+ years	423	Larynx cancer	3	Rate	2001	5.41430001949	6.64053748416	4.11381539714
6	Incidence	8	Taiwan (Province of China)	1	Male	235	95+ years	423	Larynx cancer	1	Number	2002	0.4162754014520664	0.5232707595703282	0.3103635297721634
6	Incidence	8	Taiwan (Province of China)	2	Female	235	95+ years	423	Larynx cancer	1	Number	2002	0.0463827616885115	0.0627258656018581	0.0323827428515922
6	Incidence	8	Taiwan (Province of China)	3	Both	235	95+ years	423	Larynx cancer	1	Number	2002	0.4626581631405783	0.5753445652470472	0.3485260274571263
6	Incidence	8	Taiwan (Province of China)	1	Male	235	95+ years	423	Larynx cancer	2	Percent	2002	2.07254894206e-05	2.60631738941e-05	1.53666106633e-05
6	Incidence	8	Taiwan (Province of China)	2	Female	235	95+ years	423	Larynx cancer	2	Percent	2002	1.86220415e-06	2.5620929977e-06	1.2598842693e-06
6	Incidence	8	Taiwan (Province of China)	3	Both	235	95+ years	423	Larynx cancer	2	Percent	2002	1.02810720061e-05	1.28123663323e-05	7.6547930283e-06
6	Incidence	8	Taiwan (Province of China)	1	Male	235	95+ years	423	Larynx cancer	3	Rate	2002	10.59325608959	13.31604303543	7.89804139346
6	Incidence	8	Taiwan (Province of China)	2	Female	235	95+ years	423	Larynx cancer	3	Rate	2002	0.91544140991	1.23799991105	0.63912761323
6	Incidence	8	Taiwan (Province of China)	3	Both	235	95+ years	423	Larynx cancer	3	Rate	2002	5.14273960773	6.39532060496	3.8740883626900002
6	Incidence	8	Taiwan (Province of China)	1	Male	235	95+ years	423	Larynx cancer	1	Number	2003	0.4285544616739964	0.538952877441608	0.3169321734556725
6	Incidence	8	Taiwan (Province of China)	2	Female	235	95+ years	423	Larynx cancer	1	Number	2003	0.0446606454160936	0.0611169023728539	0.0313315250990173
6	Incidence	8	Taiwan (Province of China)	3	Both	235	95+ years	423	Larynx cancer	1	Number	2003	0.4732151070900899	0.5899792365814318	0.3529865600678017
6	Incidence	8	Taiwan (Province of China)	1	Male	235	95+ years	423	Larynx cancer	2	Percent	2003	1.91025414652e-05	2.41854157156e-05	1.38431442506e-05
6	Incidence	8	Taiwan (Province of China)	2	Female	235	95+ years	423	Larynx cancer	2	Percent	2003	1.6552625953e-06	2.2918099654e-06	1.1220168238e-06
6	Incidence	8	Taiwan (Province of China)	3	Both	235	95+ years	423	Larynx cancer	2	Percent	2003	9.5743751793e-06	1.20184356367e-05	7.0220648567e-06
6	Incidence	8	Taiwan (Province of China)	1	Male	235	95+ years	423	Larynx cancer	3	Rate	2003	9.83854928343	12.37302354861	7.2759779372499995
6	Incidence	8	Taiwan (Province of China)	2	Female	235	95+ years	423	Larynx cancer	3	Rate	2003	0.82696694387	1.13168221155	0.5801558691400001
6	Incidence	8	Taiwan (Province of China)	3	Both	235	95+ years	423	Larynx cancer	3	Rate	2003	4.85030140397	6.047095869580001	3.61799778204
6	Incidence	8	Taiwan (Province of China)	1	Male	235	95+ years	423	Larynx cancer	1	Number	2004	0.4511973309081877	0.5688046517535236	0.3303274278565722
6	Incidence	8	Taiwan (Province of China)	2	Female	235	95+ years	423	Larynx cancer	1	Number	2004	0.0522919834647618	0.0720617992742069	0.036707176275197
6	Incidence	8	Taiwan (Province of China)	3	Both	235	95+ years	423	Larynx cancer	1	Number	2004	0.5034893143729497	0.627326794249133	0.3748869187588162
6	Incidence	8	Taiwan (Province of China)	1	Male	235	95+ years	423	Larynx cancer	2	Percent	2004	1.74668923131e-05	2.19626339886e-05	1.26008134654e-05
6	Incidence	8	Taiwan (Province of China)	2	Female	235	95+ years	423	Larynx cancer	2	Percent	2004	1.7298633342e-06	2.3964958905e-06	1.172847946e-06
6	Incidence	8	Taiwan (Province of China)	3	Both	235	95+ years	423	Larynx cancer	2	Percent	2004	8.9790025547e-06	1.12522103674e-05	6.5197544705e-06
6	Incidence	8	Taiwan (Province of China)	1	Male	235	95+ years	423	Larynx cancer	3	Rate	2004	9.0692896499	11.43325500303	6.63974477975
6	Incidence	8	Taiwan (Province of China)	2	Female	235	95+ years	423	Larynx cancer	3	Rate	2004	0.88078853965	1.21378465191	0.61828330165
6	Incidence	8	Taiwan (Province of China)	3	Both	235	95+ years	423	Larynx cancer	3	Rate	2004	4.61410824091	5.74898741335	3.43556212987
6	Incidence	8	Taiwan (Province of China)	1	Male	235	95+ years	423	Larynx cancer	1	Number	2005	0.4759993354585776	0.6083224245309496	0.3478128723864518
6	Incidence	8	Taiwan (Province of China)	2	Female	235	95+ years	423	Larynx cancer	1	Number	2005	0.0576105601312883	0.0787206860813954	0.0404552769593873
6	Incidence	8	Taiwan (Province of China)	3	Both	235	95+ years	423	Larynx cancer	1	Number	2005	0.533609895589866	0.6671006222614766	0.3981943879820195
6	Incidence	8	Taiwan (Province of China)	1	Male	235	95+ years	423	Larynx cancer	2	Percent	2005	1.6224046269e-05	2.04582454303e-05	1.17276171468e-05
6	Incidence	8	Taiwan (Province of China)	2	Female	235	95+ years	423	Larynx cancer	2	Percent	2005	1.7218918467e-06	2.3769141601e-06	1.1887511464e-06
6	Incidence	8	Taiwan (Province of China)	3	Both	235	95+ years	423	Larynx cancer	2	Percent	2005	8.4944286373e-06	1.0672693582e-05	6.2510542719e-06
6	Incidence	8	Taiwan (Province of China)	1	Male	235	95+ years	423	Larynx cancer	3	Rate	2005	8.48719072755	10.8465454807	6.20159308121
6	Incidence	8	Taiwan (Province of China)	2	Female	235	95+ years	423	Larynx cancer	3	Rate	2005	0.89236576872	1.21935362872	0.62663692629
6	Incidence	8	Taiwan (Province of China)	3	Both	235	95+ years	423	Larynx cancer	3	Rate	2005	4.42301975978	5.52950621496	3.30057905754
6	Incidence	8	Taiwan (Province of China)	1	Male	235	95+ years	423	Larynx cancer	1	Number	2006	0.5226814479431952	0.6646743767492564	0.382546603463724
6	Incidence	8	Taiwan (Province of China)	2	Female	235	95+ years	423	Larynx cancer	1	Number	2006	0.0581334081523661	0.078710472657246	0.0407786767534298
6	Incidence	8	Taiwan (Province of China)	3	Both	235	95+ years	423	Larynx cancer	1	Number	2006	0.5808148560955607	0.7281575043011014	0.4311797539664863
6	Incidence	8	Taiwan (Province of China)	1	Male	235	95+ years	423	Larynx cancer	2	Percent	2006	1.58364988139e-05	2.00995515674e-05	1.13414088118e-05
6	Incidence	8	Taiwan (Province of China)	2	Female	235	95+ years	423	Larynx cancer	2	Percent	2006	1.5659742751e-06	2.1418136819e-06	1.069572993e-06
6	Incidence	8	Taiwan (Province of China)	3	Both	235	95+ years	423	Larynx cancer	2	Percent	2006	8.2800169072e-06	1.04818728017e-05	6.0098180913e-06
6	Incidence	8	Taiwan (Province of China)	1	Male	235	95+ years	423	Larynx cancer	3	Rate	2006	8.33546501457	10.5998979594	6.10066387885
6	Incidence	8	Taiwan (Province of China)	2	Female	235	95+ years	423	Larynx cancer	3	Rate	2006	0.83084312587	1.1249306933799998	0.58280916842
6	Incidence	8	Taiwan (Province of China)	3	Both	235	95+ years	423	Larynx cancer	3	Rate	2006	4.3777294604	5.4882834434	3.2498967474000002
6	Incidence	8	Taiwan (Province of China)	1	Male	235	95+ years	423	Larynx cancer	1	Number	2007	0.5581086817048305	0.7185028015464906	0.409045886771178
6	Incidence	8	Taiwan (Province of China)	2	Female	235	95+ years	423	Larynx cancer	1	Number	2007	0.0599070623333269	0.0818208095989776	0.041099499759344
6	Incidence	8	Taiwan (Province of China)	3	Both	235	95+ years	423	Larynx cancer	1	Number	2007	0.6180157440381564	0.7809526587079438	0.4560844057419351
6	Incidence	8	Taiwan (Province of China)	1	Male	235	95+ years	423	Larynx cancer	2	Percent	2007	1.42288899225e-05	1.80613480279e-05	1.0078879958e-05
6	Incidence	8	Taiwan (Province of China)	2	Female	235	95+ years	423	Larynx cancer	2	Percent	2007	1.4230779674e-06	1.9908359963e-06	9.630366712e-07
6	Incidence	8	Taiwan (Province of China)	3	Both	235	95+ years	423	Larynx cancer	2	Percent	2007	7.5978552127e-06	9.6397356868e-06	5.4921971204e-06
6	Incidence	8	Taiwan (Province of China)	1	Male	235	95+ years	423	Larynx cancer	3	Rate	2007	7.519223627490001	9.68016341424	5.51094723548
6	Incidence	8	Taiwan (Province of China)	2	Female	235	95+ years	423	Larynx cancer	3	Rate	2007	0.78078260689	1.06638954622	0.53565929148
6	Incidence	8	Taiwan (Province of China)	3	Both	235	95+ years	423	Larynx cancer	3	Rate	2007	4.09414302514	5.1735443821	3.0214032678900002
6	Incidence	8	Taiwan (Province of China)	1	Male	235	95+ years	423	Larynx cancer	1	Number	2008	0.5680096233676956	0.7292688621508832	0.4097881366399932
6	Incidence	8	Taiwan (Province of China)	2	Female	235	95+ years	423	Larynx cancer	1	Number	2008	0.0481994107951379	0.0660263981680922	0.0319554058352415
6	Incidence	8	Taiwan (Province of China)	3	Both	235	95+ years	423	Larynx cancer	1	Number	2008	0.6162090341628336	0.7851892468215971	0.4398824347095006
6	Incidence	8	Taiwan (Province of China)	1	Male	235	95+ years	423	Larynx cancer	2	Percent	2008	1.27086340765e-05	1.65285496434e-05	8.8017656747e-06
6	Incidence	8	Taiwan (Province of China)	2	Female	235	95+ years	423	Larynx cancer	2	Percent	2008	9.906621266e-07	1.3912220317e-06	6.531622446e-07
6	Incidence	8	Taiwan (Province of China)	3	Both	235	95+ years	423	Larynx cancer	2	Percent	2008	6.5993896584e-06	8.3784904821e-06	4.6397147844e-06
6	Incidence	8	Taiwan (Province of China)	1	Male	235	95+ years	423	Larynx cancer	3	Rate	2008	6.74036537623	8.65397061278	4.8628080479
6	Incidence	8	Taiwan (Province of China)	2	Female	235	95+ years	423	Larynx cancer	3	Rate	2008	0.56324863816	0.7715712337	0.3734244573
6	Incidence	8	Taiwan (Province of China)	3	Both	235	95+ years	423	Larynx cancer	3	Rate	2008	3.62809246152	4.623007825799999	2.58992331635
6	Incidence	8	Taiwan (Province of China)	1	Male	235	95+ years	423	Larynx cancer	1	Number	2009	0.5796945143416182	0.7480320942772027	0.4068773603043188
6	Incidence	8	Taiwan (Province of China)	2	Female	235	95+ years	423	Larynx cancer	1	Number	2009	0.045959592435751	0.0632821189334646	0.029234817308536
6	Incidence	8	Taiwan (Province of China)	3	Both	235	95+ years	423	Larynx cancer	1	Number	2009	0.6256541067773694	0.802524011575076	0.4407433106394555
6	Incidence	8	Taiwan (Province of China)	1	Male	235	95+ years	423	Larynx cancer	2	Percent	2009	1.13605809937e-05	1.4835582188e-05	7.6990778605e-06
6	Incidence	8	Taiwan (Province of China)	2	Female	235	95+ years	423	Larynx cancer	2	Percent	2009	7.927741711e-07	1.0958793595e-06	5.124501286e-07
6	Incidence	8	Taiwan (Province of China)	3	Both	235	95+ years	423	Larynx cancer	2	Percent	2009	5.7380851967e-06	7.3069998269e-06	3.92769247e-06
6	Incidence	8	Taiwan (Province of China)	1	Male	235	95+ years	423	Larynx cancer	3	Rate	2009	6.0731657089699995	7.83675324121	4.26264794857
6	Incidence	8	Taiwan (Province of China)	2	Female	235	95+ years	423	Larynx cancer	3	Rate	2009	0.46672189396	0.64263299209	0.29688099003
6	Incidence	8	Taiwan (Province of China)	3	Both	235	95+ years	423	Larynx cancer	3	Rate	2009	3.2262688814300002	4.13832214493	2.27275168885
6	Incidence	8	Taiwan (Province of China)	1	Male	235	95+ years	423	Larynx cancer	1	Number	2010	0.6583136555125894	0.8435474017238334	0.4599416667682898
6	Incidence	8	Taiwan (Province of China)	2	Female	235	95+ years	423	Larynx cancer	1	Number	2010	0.0502818406236984	0.0693056430484166	0.0318795843975101
6	Incidence	8	Taiwan (Province of China)	3	Both	235	95+ years	423	Larynx cancer	1	Number	2010	0.7085954961362869	0.9019311458549456	0.4951630056307716
6	Incidence	8	Taiwan (Province of China)	1	Male	235	95+ years	423	Larynx cancer	2	Percent	2010	1.14605178e-05	1.48718343478e-05	7.7836485728e-06
6	Incidence	8	Taiwan (Province of China)	2	Female	235	95+ years	423	Larynx cancer	2	Percent	2010	7.561365153e-07	1.0537495036e-06	4.894484882e-07
6	Incidence	8	Taiwan (Province of China)	3	Both	235	95+ years	423	Larynx cancer	2	Percent	2010	5.7147687702e-06	7.2883481244e-06	3.928906416e-06
6	Incidence	8	Taiwan (Province of China)	1	Male	235	95+ years	423	Larynx cancer	3	Rate	2010	6.18041508373	7.91943633828	4.31804868565
6	Incidence	8	Taiwan (Province of China)	2	Female	235	95+ years	423	Larynx cancer	3	Rate	2010	0.45487063076	0.62696793072	0.28839609854
6	Incidence	8	Taiwan (Province of China)	3	Both	235	95+ years	423	Larynx cancer	3	Rate	2010	3.26455860845	4.155272087499999	2.28125730608
6	Incidence	8	Taiwan (Province of China)	1	Male	235	95+ years	423	Larynx cancer	1	Number	2011	0.7153530044255721	0.9105184154108	0.5117655412814562
6	Incidence	8	Taiwan (Province of China)	2	Female	235	95+ years	423	Larynx cancer	1	Number	2011	0.0532086222299099	0.0736443440904249	0.0331806403330099
6	Incidence	8	Taiwan (Province of China)	3	Both	235	95+ years	423	Larynx cancer	1	Number	2011	0.768561626655482	0.9788456369359606	0.5480318316037911
6	Incidence	8	Taiwan (Province of China)	1	Male	235	95+ years	423	Larynx cancer	2	Percent	2011	1.11395492156e-05	1.4308503194e-05	7.5048069262e-06
6	Incidence	8	Taiwan (Province of China)	2	Female	235	95+ years	423	Larynx cancer	2	Percent	2011	7.169032652e-07	9.98476074e-07	4.569506406e-07
6	Incidence	8	Taiwan (Province of China)	3	Both	235	95+ years	423	Larynx cancer	2	Percent	2011	5.5497502008e-06	7.0221715337e-06	3.7945392714e-06
6	Incidence	8	Taiwan (Province of China)	1	Male	235	95+ years	423	Larynx cancer	3	Rate	2011	6.10466218545	7.770160054300001	4.36729241137
6	Incidence	8	Taiwan (Province of China)	2	Female	235	95+ years	423	Larynx cancer	3	Rate	2011	0.43916956956	0.60784048786	0.27386402658
6	Incidence	8	Taiwan (Province of China)	3	Both	235	95+ years	423	Larynx cancer	3	Rate	2011	3.22466046292	4.10695084851	2.29938175223
6	Incidence	8	Taiwan (Province of China)	1	Male	235	95+ years	423	Larynx cancer	1	Number	2012	0.7141888673973247	0.9018778146718158	0.5058650705628038
6	Incidence	8	Taiwan (Province of China)	2	Female	235	95+ years	423	Larynx cancer	1	Number	2012	0.057198721937043	0.0789788031400654	0.0360811409545369
6	Incidence	8	Taiwan (Province of China)	3	Both	235	95+ years	423	Larynx cancer	1	Number	2012	0.771387589334367	0.9764087145660528	0.5431616350714648
6	Incidence	8	Taiwan (Province of China)	1	Male	235	95+ years	423	Larynx cancer	2	Percent	2012	9.9798693021e-06	1.26711853253e-05	6.8297702302e-06
6	Incidence	8	Taiwan (Province of China)	2	Female	235	95+ years	423	Larynx cancer	2	Percent	2012	6.857649338e-07	9.643359551e-07	4.262947372e-07
6	Incidence	8	Taiwan (Province of China)	3	Both	235	95+ years	423	Larynx cancer	2	Percent	2012	4.9762285828e-06	6.3014290437e-06	3.3956708857e-06
6	Incidence	8	Taiwan (Province of China)	1	Male	235	95+ years	423	Larynx cancer	3	Rate	2012	5.560321752849999	7.02157518866	3.93841557081
6	Incidence	8	Taiwan (Province of China)	2	Female	235	95+ years	423	Larynx cancer	3	Rate	2012	0.42675833024	0.58925900809	0.26920055109
6	Incidence	8	Taiwan (Province of China)	3	Both	235	95+ years	423	Larynx cancer	3	Rate	2012	2.93890474661	3.7200134479	2.06938811248
6	Incidence	8	Taiwan (Province of China)	1	Male	235	95+ years	423	Larynx cancer	1	Number	2013	0.7991487588775532	1.004776535057316	0.5610150667450264
6	Incidence	8	Taiwan (Province of China)	2	Female	235	95+ years	423	Larynx cancer	1	Number	2013	0.0688462729927913	0.0960507207922228	0.0431360759989609
6	Incidence	8	Taiwan (Province of China)	3	Both	235	95+ years	423	Larynx cancer	1	Number	2013	0.8679950318703445	1.0892727889211702	0.6076945917761254
6	Incidence	8	Taiwan (Province of China)	1	Male	235	95+ years	423	Larynx cancer	2	Percent	2013	1.00182250781e-05	1.27388083886e-05	6.8489504704e-06
6	Incidence	8	Taiwan (Province of China)	2	Female	235	95+ years	423	Larynx cancer	2	Percent	2013	7.465551379e-07	1.0574848271e-06	4.600399192e-07
6	Incidence	8	Taiwan (Province of China)	3	Both	235	95+ years	423	Larynx cancer	2	Percent	2013	5.0454364078e-06	6.4879525392e-06	3.461421749e-06
6	Incidence	8	Taiwan (Province of China)	1	Male	235	95+ years	423	Larynx cancer	3	Rate	2013	5.6821085468999994	7.14416342908	3.98893005874
6	Incidence	8	Taiwan (Province of China)	2	Female	235	95+ years	423	Larynx cancer	3	Rate	2013	0.47065026412	0.6566266428799999	0.29488895592
6	Incidence	8	Taiwan (Province of China)	3	Both	235	95+ years	423	Larynx cancer	3	Rate	2013	3.02519465852	3.7964067785199997	2.11797805926
6	Incidence	8	Taiwan (Province of China)	1	Male	235	95+ years	423	Larynx cancer	1	Number	2014	0.8869587281891673	1.1162271519957525	0.6299148934711463
6	Incidence	8	Taiwan (Province of China)	2	Female	235	95+ years	423	Larynx cancer	1	Number	2014	0.0637492424620502	0.0881131622330424	0.0401653473134479
6	Incidence	8	Taiwan (Province of China)	3	Both	235	95+ years	423	Larynx cancer	1	Number	2014	0.9507079706512184	1.1948182345072786	0.6723648550718273
6	Incidence	8	Taiwan (Province of China)	1	Male	235	95+ years	423	Larynx cancer	2	Percent	2014	1.00166558035e-05	1.27035493743e-05	6.9818876788e-06
6	Incidence	8	Taiwan (Province of China)	2	Female	235	95+ years	423	Larynx cancer	2	Percent	2014	6.238008037e-07	8.834738431e-07	3.988828428e-07
6	Incidence	8	Taiwan (Province of China)	3	Both	235	95+ years	423	Larynx cancer	2	Percent	2014	4.9825399348e-06	6.3582609654e-06	3.4546885188e-06
6	Incidence	8	Taiwan (Province of China)	1	Male	235	95+ years	423	Larynx cancer	3	Rate	2014	5.78506345591	7.28043447826	4.10853122556
[truncated: 408,049 more rows]
