# Supplementary material for: Age-period-cohort analysis of global, regional, and national trends in laryngeal Cancer among older adults, 1990–2021: insights from the 2021 global burden of disease study
Source: Front Public Health. 2025 Mar 27;13:1547801. doi: 10.3389/fpubh.2025.1547801 (PMC11983630; doi:10.3389/fpubh.2025.1547801)
Supplement: Supplementary file 4 [file Data_Sheet_4.zip]

Archive with 1 entries (1 files):
- IHME-GBD_2021_DATA-4fd1ed85-1.csv
