# Supplementary material for: Age-period-cohort analysis of global, regional, and national trends in laryngeal Cancer among older adults, 1990–2021: insights from the 2021 global burden of disease study
Source: Front Public Health. 2025 Mar 27;13:1547801. doi: 10.3389/fpubh.2025.1547801 (PMC11983630; doi:10.3389/fpubh.2025.1547801)
Supplement: Supplementary file 4 [file Data_Sheet_4.zip › IHME-GBD_2021_DATA-4fd1ed85-1.csv]

measure_id	measure_name	location_id	location_name	sex_id	sex_name	age_id	age_name	cause_id	cause_name	metric_id	metric_name	year	val	upper	lower
1	Deaths	33	Armenia	1	Male	17	60-64 years	423	Larynx cancer	1	Number	1990	28.047201240809745	30.078965026080684	25.858970003172047
1	Deaths	33	Armenia	2	Female	17	60-64 years	423	Larynx cancer	1	Number	1990	1.878823260143648	2.0107075589642758	1.7381680420605987
1	Deaths	33	Armenia	3	Both	17	60-64 years	423	Larynx cancer	1	Number	1990	29.92602450095339	31.928596698159183	27.683267052319895
1	Deaths	33	Armenia	1	Male	17	60-64 years	423	Larynx cancer	2	Percent	1990	0.016478373340307093	0.017525954597518177	0.015241998768690722
1	Deaths	33	Armenia	2	Female	17	60-64 years	423	Larynx cancer	2	Percent	1990	0.001826163915150132	0.0019350011721642071	0.0017042859483988035
1	Deaths	33	Armenia	3	Both	17	60-64 years	423	Larynx cancer	2	Percent	1990	0.010958388705292064	0.011643826701698145	0.010206665548747685
1	Deaths	33	Armenia	1	Male	17	60-64 years	423	Larynx cancer	3	Rate	1990	40.21494834736806	43.128154373780276	37.07739442752613
1	Deaths	33	Armenia	2	Female	17	60-64 years	423	Larynx cancer	3	Rate	1990	2.3181934918532705	2.4809194542624415	2.14464549610917
1	Deaths	33	Armenia	3	Both	17	60-64 years	423	Larynx cancer	3	Rate	1990	19.84614763884959	21.174200534145942	18.35881023984784
1	Deaths	33	Armenia	1	Male	18	65-69 years	423	Larynx cancer	1	Number	1990	14.797485556532164	15.866014013156743	13.664814780699299
1	Deaths	33	Armenia	2	Female	18	65-69 years	423	Larynx cancer	1	Number	1990	1.3546479426521267	1.4938242885398125	1.2159277277408198
1	Deaths	33	Armenia	3	Both	18	65-69 years	423	Larynx cancer	1	Number	1990	16.15213349918429	17.32635054584488	14.874259314863982
1	Deaths	33	Armenia	1	Male	18	65-69 years	423	Larynx cancer	2	Percent	1990	0.013905795466223652	0.01487368103548307	0.012888592474062321
1	Deaths	33	Armenia	2	Female	18	65-69 years	423	Larynx cancer	2	Percent	1990	0.0015084571360964938	0.0016476942542351396	0.0013560653659216676
1	Deaths	33	Armenia	3	Both	18	65-69 years	423	Larynx cancer	2	Percent	1990	0.008231830400054456	0.008814492037498298	0.007617989448699117
1	Deaths	33	Armenia	1	Male	18	65-69 years	423	Larynx cancer	3	Rate	1990	55.870499020587644	59.90491539904863	51.593902079164494
1	Deaths	33	Armenia	2	Female	18	65-69 years	423	Larynx cancer	3	Rate	1990	3.4898957552667857	3.848447171803875	3.1325194407677865
1	Deaths	33	Armenia	3	Both	18	65-69 years	423	Larynx cancer	3	Rate	1990	24.734661289150964	26.53280522664154	22.77778140570341
1	Deaths	33	Armenia	1	Male	19	70-74 years	423	Larynx cancer	1	Number	1990	7.269685558622079	8.45714085119871	6.355803680377945
1	Deaths	33	Armenia	2	Female	19	70-74 years	423	Larynx cancer	1	Number	1990	1.0207923221628399	1.1151724481410112	0.9249242733933907
1	Deaths	33	Armenia	3	Both	19	70-74 years	423	Larynx cancer	1	Number	1990	8.290477880784922	9.47424768766407	7.359665676545424
1	Deaths	33	Armenia	1	Male	19	70-74 years	423	Larynx cancer	2	Percent	1990	0.009944027083236677	0.011516007623078774	0.008695898000669444
1	Deaths	33	Armenia	2	Female	19	70-74 years	423	Larynx cancer	2	Percent	1990	0.0011487618828258093	0.0012435019396240647	0.0010406934857367738
1	Deaths	33	Armenia	3	Both	19	70-74 years	423	Larynx cancer	2	Percent	1990	0.005118654614671146	0.005817128748564058	0.004567694235297543
1	Deaths	33	Armenia	1	Male	19	70-74 years	423	Larynx cancer	3	Rate	1990	52.084477501139276	60.592134121371295	45.53686828994698
1	Deaths	33	Armenia	2	Female	19	70-74 years	423	Larynx cancer	3	Rate	1990	3.884980533703972	4.24417695812147	3.5201213011380768
1	Deaths	33	Armenia	3	Both	19	70-74 years	423	Larynx cancer	3	Rate	1990	20.606244742707958	23.54854200353493	18.292681596424956
1	Deaths	33	Armenia	1	Male	20	75-79 years	423	Larynx cancer	1	Number	1990	6.387706249941318	7.382583103389674	5.517421677099868
1	Deaths	33	Armenia	2	Female	20	75-79 years	423	Larynx cancer	1	Number	1990	0.969986507283785	1.0749598852406772	0.8673917655967169
1	Deaths	33	Armenia	3	Both	20	75-79 years	423	Larynx cancer	1	Number	1990	7.35769275722511	8.340333836628567	6.547549621905901
1	Deaths	33	Armenia	1	Male	20	75-79 years	423	Larynx cancer	2	Percent	1990	0.005580677678564873	0.006425362351395195	0.004839043523843321
1	Deaths	33	Armenia	2	Female	20	75-79 years	423	Larynx cancer	2	Percent	1990	0.0006638880172088064	0.0007340031122194382	0.0005937779280278964
1	Deaths	33	Armenia	3	Both	20	75-79 years	423	Larynx cancer	2	Percent	1990	0.0028237992100124303	0.0032038047885847324	0.002510469527478954
1	Deaths	33	Armenia	1	Male	20	75-79 years	423	Larynx cancer	3	Rate	1990	48.235698431508744	55.748345068924756	41.663889622116415
1	Deaths	33	Armenia	2	Female	20	75-79 years	423	Larynx cancer	3	Rate	1990	4.121321010538776	4.567336480725514	3.6854119939590158
1	Deaths	33	Armenia	3	Both	20	75-79 years	423	Larynx cancer	3	Rate	1990	20.005412777386038	22.67719332790963	17.802650530360808
1	Deaths	33	Armenia	1	Male	30	80-84 years	423	Larynx cancer	1	Number	1990	4.1802466440686095	4.632030348015277	3.70984677715324
1	Deaths	33	Armenia	2	Female	30	80-84 years	423	Larynx cancer	1	Number	1990	0.6680845904408571	0.7498056664390358	0.5788556713709976
1	Deaths	33	Armenia	3	Both	30	80-84 years	423	Larynx cancer	1	Number	1990	4.8483312345094625	5.37047686868695	4.29046012982318
1	Deaths	33	Armenia	1	Male	30	80-84 years	423	Larynx cancer	2	Percent	1990	0.003981100592344556	0.004408283605568719	0.0035349207565282606
1	Deaths	33	Armenia	2	Female	30	80-84 years	423	Larynx cancer	2	Percent	1990	0.000432363039036467	0.0004848950197664911	0.0003750950765335815
1	Deaths	33	Armenia	3	Both	30	80-84 years	423	Larynx cancer	2	Percent	1990	0.0018681995939193914	0.002072383143377081	0.0016537960287525276
1	Deaths	33	Armenia	1	Male	30	80-84 years	423	Larynx cancer	3	Rate	1990	46.53726783186662	51.56682255023977	41.300465686285925
1	Deaths	33	Armenia	2	Female	30	80-84 years	423	Larynx cancer	3	Rate	1990	3.998647994478068	4.487768416236451	3.464591314540733
1	Deaths	33	Armenia	3	Both	30	80-84 years	423	Larynx cancer	3	Rate	1990	18.872195256338735	20.904654237338892	16.70067439559991
1	Deaths	33	Armenia	1	Male	31	85-89 years	423	Larynx cancer	1	Number	1990	1.1288132808732387	1.2643439077607717	0.9800955821437239
1	Deaths	33	Armenia	2	Female	31	85-89 years	423	Larynx cancer	1	Number	1990	0.32684391832340803	0.36819243173662486	0.27684430746655286
1	Deaths	33	Armenia	3	Both	31	85-89 years	423	Larynx cancer	1	Number	1990	1.455657199196647	1.6322618604661325	1.25980205265448
1	Deaths	33	Armenia	1	Male	31	85-89 years	423	Larynx cancer	2	Percent	1990	0.0018868093984916656	0.0021063470850131772	0.0016358956946974017
1	Deaths	33	Armenia	2	Female	31	85-89 years	423	Larynx cancer	2	Percent	1990	0.00027406017857408923	0.0003095818193362872	0.00023420029401182828
1	Deaths	33	Armenia	3	Both	31	85-89 years	423	Larynx cancer	2	Percent	1990	0.0008128436641403495	0.0009137183768378982	0.000700560746029519
1	Deaths	33	Armenia	1	Male	31	85-89 years	423	Larynx cancer	3	Rate	1990	27.36980661406178	30.655954209104863	23.763918268057953
1	Deaths	33	Armenia	2	Female	31	85-89 years	423	Larynx cancer	3	Rate	1990	3.857199428361017	4.345167701165847	3.267136527987558
1	Deaths	33	Armenia	3	Both	31	85-89 years	423	Larynx cancer	3	Rate	1990	11.554753183604245	12.956610209536663	10.000089160177346
1	Deaths	33	Armenia	1	Male	32	90-94 years	423	Larynx cancer	1	Number	1990	0.40370011035887815	0.43744821762279945	0.35120888798589556
1	Deaths	33	Armenia	2	Female	32	90-94 years	423	Larynx cancer	1	Number	1990	0.08180373754362442	0.09246318216735555	0.06659012007900243
1	Deaths	33	Armenia	3	Both	32	90-94 years	423	Larynx cancer	1	Number	1990	0.4855038479025026	0.5290717973815044	0.4166780955040854
1	Deaths	33	Armenia	1	Male	32	90-94 years	423	Larynx cancer	2	Percent	1990	0.0014499693158951416	0.0015663459405445114	0.0012618443867371556
1	Deaths	33	Armenia	2	Female	32	90-94 years	423	Larynx cancer	2	Percent	1990	0.00019956086105587148	0.00022461908054619996	0.00016174780709371422
1	Deaths	33	Armenia	3	Both	32	90-94 years	423	Larynx cancer	2	Percent	1990	0.0007053429046706047	0.0007687820560995644	0.0006063794519451716
1	Deaths	33	Armenia	1	Male	32	90-94 years	423	Larynx cancer	3	Rate	1990	33.08034052179462	35.84575685835226	28.779059779116906
1	Deaths	33	Armenia	2	Female	32	90-94 years	423	Larynx cancer	3	Rate	1990	4.291404569466376	4.850596493207754	3.4933018242100835
1	Deaths	33	Armenia	3	Both	32	90-94 years	423	Larynx cancer	3	Rate	1990	15.528244517195477	16.921711892470775	13.326937324801817
1	Deaths	33	Armenia	1	Male	235	95+ years	423	Larynx cancer	1	Number	1990	0.12695503073314632	0.13855186883280285	0.10311754739905021
1	Deaths	33	Armenia	2	Female	235	95+ years	423	Larynx cancer	1	Number	1990	0.03141500089474821	0.035825366055455145	0.024432322361500145
1	Deaths	33	Armenia	3	Both	235	95+ years	423	Larynx cancer	1	Number	1990	0.1583700316278943	0.17349855724410992	0.12781934745774365
1	Deaths	33	Armenia	1	Male	235	95+ years	423	Larynx cancer	2	Percent	1990	0.0011293937540929875	0.001227143499925195	0.0009192604165918389
1	Deaths	33	Armenia	2	Female	235	95+ years	423	Larynx cancer	2	Percent	1990	0.00016512279765846177	0.00018731885188742563	0.00012917991957288566
1	Deaths	33	Armenia	3	Both	235	95+ years	423	Larynx cancer	2	Percent	1990	0.0005232675452706102	0.0005742370968312079	0.00042227221833327085
1	Deaths	33	Armenia	1	Male	235	95+ years	423	Larynx cancer	3	Rate	1990	33.71710606512932	36.797029861517885	27.386274200806653
1	Deaths	33	Armenia	2	Female	235	95+ years	423	Larynx cancer	3	Rate	1990	4.76289014473647	5.431554291173963	3.704232502761673
1	Deaths	33	Armenia	3	Both	235	95+ years	423	Larynx cancer	3	Rate	1990	15.285080822901971	16.74521020721959	12.33648207643651
1	Deaths	66	Brunei Darussalam	1	Male	17	60-64 years	423	Larynx cancer	1	Number	1990	0.2006077616277061	0.2940468087259816	0.13111795588120378
1	Deaths	66	Brunei Darussalam	2	Female	17	60-64 years	423	Larynx cancer	1	Number	1990	0.05108413762283666	0.08523047037896636	0.028204704977631213
1	Deaths	66	Brunei Darussalam	3	Both	17	60-64 years	423	Larynx cancer	1	Number	1990	0.25169189925054325	0.35633175940943707	0.17754105838532616
1	Deaths	66	Brunei Darussalam	1	Male	17	60-64 years	423	Larynx cancer	2	Percent	1990	0.004265524145495164	0.0062604200008983795	0.0028448026613497727
1	Deaths	66	Brunei Darussalam	2	Female	17	60-64 years	423	Larynx cancer	2	Percent	1990	0.0019301164160870647	0.0031566467611385263	0.0010787612523938844
1	Deaths	66	Brunei Darussalam	3	Both	17	60-64 years	423	Larynx cancer	2	Percent	1990	0.0034240636039969395	0.0047915070528396775	0.0024505713590456044
1	Deaths	66	Brunei Darussalam	1	Male	17	60-64 years	423	Larynx cancer	3	Rate	1990	11.020397379930818	16.15347608770322	7.202971439044923
1	Deaths	66	Brunei Darussalam	2	Female	17	60-64 years	423	Larynx cancer	3	Rate	1990	3.0137429990646427	5.028228827274323	1.6639555079622312
1	Deaths	66	Brunei Darussalam	3	Both	17	60-64 years	423	Larynx cancer	3	Rate	1990	7.15975336357022	10.136391042283835	5.050421542096622
1	Deaths	66	Brunei Darussalam	1	Male	18	65-69 years	423	Larynx cancer	1	Number	1990	0.2673595373973046	0.3828940772902113	0.17383243617898742
1	Deaths	66	Brunei Darussalam	2	Female	18	65-69 years	423	Larynx cancer	1	Number	1990	0.06970970987579335	0.11146080583042528	0.036204213071408475
1	Deaths	66	Brunei Darussalam	3	Both	18	65-69 years	423	Larynx cancer	1	Number	1990	0.33706924727309734	0.4564924389539781	0.23662151003961504
1	Deaths	66	Brunei Darussalam	1	Male	18	65-69 years	423	Larynx cancer	2	Percent	1990	0.004311062133389263	0.006072927754569742	0.002903444120094966
1	Deaths	66	Brunei Darussalam	2	Female	18	65-69 years	423	Larynx cancer	2	Percent	1990	0.001752497295279735	0.0028145983397531546	0.0009280164413654725
1	Deaths	66	Brunei Darussalam	3	Both	18	65-69 years	423	Larynx cancer	2	Percent	1990	0.0033107090932942185	0.0045584643220533145	0.002352743746054748
1	Deaths	66	Brunei Darussalam	1	Male	18	65-69 years	423	Larynx cancer	3	Rate	1990	18.000820894955883	25.77954680104853	11.703814944674395
1	Deaths	66	Brunei Darussalam	2	Female	18	65-69 years	423	Larynx cancer	3	Rate	1990	5.505360542142128	8.802675029167952	2.859246530472956
1	Deaths	66	Brunei Darussalam	3	Both	18	65-69 years	423	Larynx cancer	3	Rate	1990	12.250478620219514	16.590807108447535	8.599795956691878
1	Deaths	66	Brunei Darussalam	1	Male	19	70-74 years	423	Larynx cancer	1	Number	1990	0.23560048150253868	0.372920818803821	0.15281580292026004
1	Deaths	66	Brunei Darussalam	2	Female	19	70-74 years	423	Larynx cancer	1	Number	1990	0.06900070180829379	0.11285905198065302	0.0375527121757502
1	Deaths	66	Brunei Darussalam	3	Both	19	70-74 years	423	Larynx cancer	1	Number	1990	0.3046011833108327	0.4488388623205923	0.21277110354719603
1	Deaths	66	Brunei Darussalam	1	Male	19	70-74 years	423	Larynx cancer	2	Percent	1990	0.004074040295333042	0.006521727585950949	0.002670375268814884
1	Deaths	66	Brunei Darussalam	2	Female	19	70-74 years	423	Larynx cancer	2	Percent	1990	0.0016915616590531411	0.0027202297285221105	0.0009251666669109595
1	Deaths	66	Brunei Darussalam	3	Both	19	70-74 years	423	Larynx cancer	2	Percent	1990	0.0030885361576483868	0.004507461353910126	0.002216580703451923
1	Deaths	66	Brunei Darussalam	1	Male	19	70-74 years	423	Larynx cancer	3	Rate	1990	24.350826238909413	38.54376698065367	15.794496852208578
1	Deaths	66	Brunei Darussalam	2	Female	19	70-74 years	423	Larynx cancer	3	Rate	1990	8.037780077899555	13.146768305937531	4.374454663315617
1	Deaths	66	Brunei Darussalam	3	Both	19	70-74 years	423	Larynx cancer	3	Rate	1990	16.681515058386474	24.580706349224943	11.652431317675159
1	Deaths	66	Brunei Darussalam	1	Male	20	75-79 years	423	Larynx cancer	1	Number	1990	0.16149399306109763	0.23338170749134723	0.10315642388162867
1	Deaths	66	Brunei Darussalam	2	Female	20	75-79 years	423	Larynx cancer	1	Number	1990	0.0633406650657119	0.10201579284307116	0.03447145719555841
1	Deaths	66	Brunei Darussalam	3	Both	20	75-79 years	423	Larynx cancer	1	Number	1990	0.2248346581268096	0.3038198871495044	0.159643034484289
1	Deaths	66	Brunei Darussalam	1	Male	20	75-79 years	423	Larynx cancer	2	Percent	1990	0.0029685783555375147	0.004282666629193706	0.0019018445414330683
1	Deaths	66	Brunei Darussalam	2	Female	20	75-79 years	423	Larynx cancer	2	Percent	1990	0.0013764030057607846	0.0021744124499069933	0.0007726515351074492
1	Deaths	66	Brunei Darussalam	3	Both	20	75-79 years	423	Larynx cancer	2	Percent	1990	0.00223880096674654	0.0029780812696314726	0.0016261167194133615
1	Deaths	66	Brunei Darussalam	1	Male	20	75-79 years	423	Larynx cancer	3	Rate	1990	25.97330568423263	37.535107745386064	16.590792511744755
1	Deaths	66	Brunei Darussalam	2	Female	20	75-79 years	423	Larynx cancer	3	Rate	1990	10.06039281702903	16.20316029958343	5.4750988168965415
1	Deaths	66	Brunei Darussalam	3	Both	20	75-79 years	423	Larynx cancer	3	Rate	1990	17.967031788894015	24.278915074714803	12.75742583172815
1	Deaths	66	Brunei Darussalam	1	Male	30	80-84 years	423	Larynx cancer	1	Number	1990	0.14350837364469632	0.20893398723329598	0.09448034832016695
1	Deaths	66	Brunei Darussalam	2	Female	30	80-84 years	423	Larynx cancer	1	Number	1990	0.052236707925689185	0.07933849839891667	0.027862704064258274
1	Deaths	66	Brunei Darussalam	3	Both	30	80-84 years	423	Larynx cancer	1	Number	1990	0.19574508157038567	0.26877283720694983	0.1357453739306829
1	Deaths	66	Brunei Darussalam	1	Male	30	80-84 years	423	Larynx cancer	2	Percent	1990	0.002565476255612695	0.0037517650516052338	0.0016755588515837882
1	Deaths	66	Brunei Darussalam	2	Female	30	80-84 years	423	Larynx cancer	2	Percent	1990	0.0010706974396822045	0.0016237211220804168	0.0005704845684787168
1	Deaths	66	Brunei Darussalam	3	Both	30	80-84 years	423	Larynx cancer	2	Percent	1990	0.0018690837409823815	0.002565927639393676	0.0012996133389115286
1	Deaths	66	Brunei Darussalam	1	Male	30	80-84 years	423	Larynx cancer	3	Rate	1990	34.05774162001237	49.58470068407431	22.42229641054775
1	Deaths	66	Brunei Darussalam	2	Female	30	80-84 years	423	Larynx cancer	3	Rate	1990	11.87233748872033	18.032021278603732	6.332623917835634
1	Deaths	66	Brunei Darussalam	3	Both	30	80-84 years	423	Larynx cancer	3	Rate	1990	22.725261941759967	31.20350753825541	15.759523331101839
1	Deaths	66	Brunei Darussalam	1	Male	31	85-89 years	423	Larynx cancer	1	Number	1990	0.08771475589738327	0.1279106204386462	0.051612808020038106
1	Deaths	66	Brunei Darussalam	2	Female	31	85-89 years	423	Larynx cancer	1	Number	1990	0.031567575769609744	0.05221128695481861	0.014453738087790541
1	Deaths	66	Brunei Darussalam	3	Both	31	85-89 years	423	Larynx cancer	1	Number	1990	0.11928233166699317	0.16687475560546017	0.07625329985300147
1	Deaths	66	Brunei Darussalam	1	Male	31	85-89 years	423	Larynx cancer	2	Percent	1990	0.002030341004243849	0.0030180420465218158	0.0012328488701475533
1	Deaths	66	Brunei Darussalam	2	Female	31	85-89 years	423	Larynx cancer	2	Percent	1990	0.0008206803734531458	0.0013548454015994723	0.0003821864767868359
1	Deaths	66	Brunei Darussalam	3	Both	31	85-89 years	423	Larynx cancer	2	Percent	1990	0.001460699285147478	0.0020384346991256658	0.0009419022170514207
1	Deaths	66	Brunei Darussalam	1	Male	31	85-89 years	423	Larynx cancer	3	Rate	1990	36.8162522666763	53.68754232372853	21.663289612072486
1	Deaths	66	Brunei Darussalam	2	Female	31	85-89 years	423	Larynx cancer	3	Rate	1990	14.517648564738101	24.011508538215534	6.647146158347734
1	Deaths	66	Brunei Darussalam	3	Both	31	85-89 years	423	Larynx cancer	3	Rate	1990	26.176037292129397	36.62000704377765	16.733485946371836
1	Deaths	66	Brunei Darussalam	1	Male	32	90-94 years	423	Larynx cancer	1	Number	1990	0.0027932368690683335	0.004157448844592222	0.0017659168942512197
1	Deaths	66	Brunei Darussalam	2	Female	32	90-94 years	423	Larynx cancer	1	Number	1990	0.009210183417610306	0.016763557219667696	0.00406278714029192
1	Deaths	66	Brunei Darussalam	3	Both	32	90-94 years	423	Larynx cancer	1	Number	1990	0.012003420286678645	0.019671456807977956	0.0065975549504495475
1	Deaths	66	Brunei Darussalam	1	Male	32	90-94 years	423	Larynx cancer	2	Percent	1990	0.0015477302528149786	0.002333953157759677	0.0009638491219121912
1	Deaths	66	Brunei Darussalam	2	Female	32	90-94 years	423	Larynx cancer	2	Percent	1990	0.0006797864261370133	0.001242496444448336	0.00029478492075577753
1	Deaths	66	Brunei Darussalam	3	Both	32	90-94 years	423	Larynx cancer	2	Percent	1990	0.0007818127828053803	0.0012921724364889473	0.00043454403329633995
1	Deaths	66	Brunei Darussalam	1	Male	32	90-94 years	423	Larynx cancer	3	Rate	1990	48.94794689575535	72.85403809480542	30.945462348474845
1	Deaths	66	Brunei Darussalam	2	Female	32	90-94 years	423	Larynx cancer	3	Rate	1990	19.76016466366674	35.965695360210354	8.716584593971753
1	Deaths	66	Brunei Darussalam	3	Both	32	90-94 years	423	Larynx cancer	3	Rate	1990	22.943897052490332	37.60093949019283	12.610874064724408
1	Deaths	66	Brunei Darussalam	1	Male	235	95+ years	423	Larynx cancer	1	Number	1990	0.00012767175432999383	0.00022294998496927648	7.390022293613419e-05
1	Deaths	66	Brunei Darussalam	2	Female	235	95+ years	423	Larynx cancer	1	Number	1990	0.0017157355088854493	0.003258401123422397	0.0007249718015248426
1	Deaths	66	Brunei Darussalam	3	Both	235	95+ years	423	Larynx cancer	1	Number	1990	0.001843407263215444	0.0034499290491845163	0.0008398832657997516
1	Deaths	66	Brunei Darussalam	1	Male	235	95+ years	423	Larynx cancer	2	Percent	1990	0.001250420083600447	0.002194837346627518	0.0007272709847153116
1	Deaths	66	Brunei Darussalam	2	Female	235	95+ years	423	Larynx cancer	2	Percent	1990	0.0005622905580732754	0.0010701393216675378	0.00023786694365864774
1	Deaths	66	Brunei Darussalam	3	Both	235	95+ years	423	Larynx cancer	2	Percent	1990	0.0005845937927371577	0.0010809109326186674	0.0002669980334964044
1	Deaths	66	Brunei Darussalam	1	Male	235	95+ years	423	Larynx cancer	3	Rate	1990	86.79722480356178	151.57181842517224	50.240824972466605
1	Deaths	66	Brunei Darussalam	2	Female	235	95+ years	423	Larynx cancer	3	Rate	1990	25.409952175780486	48.25674836645253	10.736794051375886
1	Deaths	66	Brunei Darussalam	3	Both	235	95+ years	423	Larynx cancer	3	Rate	1990	26.718717053296583	50.00396817267861	12.173437625258812
1	Deaths	7	Democratic People's Republic of Korea	1	Male	17	60-64 years	423	Larynx cancer	1	Number	1990	24.598130749736818	37.9769993245016	14.41763947089361
1	Deaths	7	Democratic People's Republic of Korea	2	Female	17	60-64 years	423	Larynx cancer	1	Number	1990	4.34032386429477	7.696991663042895	2.085908041071053
1	Deaths	7	Democratic People's Republic of Korea	3	Both	17	60-64 years	423	Larynx cancer	1	Number	1990	28.938454614031603	43.508561576678325	17.350923304370532
1	Deaths	7	Democratic People's Republic of Korea	1	Male	17	60-64 years	423	Larynx cancer	2	Percent	1990	0.0034003553251881805	0.005163484137098867	0.0022587138951844256
1	Deaths	7	Democratic People's Republic of Korea	2	Female	17	60-64 years	423	Larynx cancer	2	Percent	1990	0.0007137326946876757	0.0012037090613080267	0.0003681792210602903
1	Deaths	7	Democratic People's Republic of Korea	3	Both	17	60-64 years	423	Larynx cancer	2	Percent	1990	0.0021753847317840273	0.003101950837830617	0.0014585190866735164
1	Deaths	7	Democratic People's Republic of Korea	1	Male	17	60-64 years	423	Larynx cancer	3	Rate	1990	8.793277663965466	13.575921817073208	5.153981349898795
1	Deaths	7	Democratic People's Republic of Korea	2	Female	17	60-64 years	423	Larynx cancer	3	Rate	1990	1.077932388005171	1.9115708558185702	0.518041488647356
1	Deaths	7	Democratic People's Republic of Korea	3	Both	17	60-64 years	423	Larynx cancer	3	Rate	1990	4.240746339033888	6.375902780014558	2.5426673767917602
1	Deaths	7	Democratic People's Republic of Korea	1	Male	18	65-69 years	423	Larynx cancer	1	Number	1990	19.25884654180303	29.00989839405639	11.190967325376201
1	Deaths	7	Democratic People's Republic of Korea	2	Female	18	65-69 years	423	Larynx cancer	1	Number	1990	4.602623609940294	7.622474774313993	2.3557476792720204
1	Deaths	7	Democratic People's Republic of Korea	3	Both	18	65-69 years	423	Larynx cancer	1	Number	1990	23.861470151743315	34.73798423519881	14.970981017476458
1	Deaths	7	Democratic People's Republic of Korea	1	Male	18	65-69 years	423	Larynx cancer	2	Percent	1990	0.0027938819337266336	0.004113652190564892	0.0017791814041295954
1	Deaths	7	Democratic People's Republic of Korea	2	Female	18	65-69 years	423	Larynx cancer	2	Percent	1990	0.0006242499858782736	0.0010080995501336291	0.0003417668642215929
1	Deaths	7	Democratic People's Republic of Korea	3	Both	18	65-69 years	423	Larynx cancer	2	Percent	1990	0.001673155393486239	0.0023636623997887493	0.0011494080781777804
1	Deaths	7	Democratic People's Republic of Korea	1	Male	18	65-69 years	423	Larynx cancer	3	Rate	1990	11.169534640090507	16.82484277106571	6.490414518106857
1	Deaths	7	Democratic People's Republic of Korea	2	Female	18	65-69 years	423	Larynx cancer	3	Rate	1990	1.5113805622824386	2.503020274242204	0.7735655908087358
1	Deaths	7	Democratic People's Republic of Korea	3	Both	18	65-69 years	423	Larynx cancer	3	Rate	1990	5.0028862374398795	7.283297388697673	3.138872601604331
1	Deaths	7	Democratic People's Republic of Korea	1	Male	19	70-74 years	423	Larynx cancer	1	Number	1990	13.051975196006154	19.90285518113666	8.137743132722994
1	Deaths	7	Democratic People's Republic of Korea	2	Female	19	70-74 years	423	Larynx cancer	1	Number	1990	4.288632589095773	7.284473348702773	2.2186292262020118
1	Deaths	7	Democratic People's Republic of Korea	3	Both	19	70-74 years	423	Larynx cancer	1	Number	1990	17.340607785101927	24.740939208559226	11.466102958263125
1	Deaths	7	Democratic People's Republic of Korea	1	Male	19	70-74 years	423	Larynx cancer	2	Percent	1990	0.002191484531611066	0.0032487138080682094	0.0014068874475735578
1	Deaths	7	Democratic People's Republic of Korea	2	Female	19	70-74 years	423	Larynx cancer	2	Percent	1990	0.0005012763325147443	0.0008017052371654212	0.0002763123264601033
1	Deaths	7	Democratic People's Republic of Korea	3	Both	19	70-74 years	423	Larynx cancer	2	Percent	1990	0.0011956299482349436	0.001674633121991086	0.000826087832408624
1	Deaths	7	Democratic People's Republic of Korea	1	Male	19	70-74 years	423	Larynx cancer	3	Rate	1990	13.497221238034328	20.581807398052646	8.41534846574535
1	Deaths	7	Democratic People's Republic of Korea	2	Female	19	70-74 years	423	Larynx cancer	3	Rate	1990	2.0572250241983023	3.4943074627469066	1.0642598704224338
1	Deaths	7	Democratic People's Republic of Korea	3	Both	19	70-74 years	423	Larynx cancer	3	Rate	1990	5.682313925774909	8.107315795604915	3.757307547782956
1	Deaths	7	Democratic People's Republic of Korea	1	Male	20	75-79 years	423	Larynx cancer	1	Number	1990	8.70323527672204	12.836842819628343	5.454395116541252
1	Deaths	7	Democratic People's Republic of Korea	2	Female	20	75-79 years	423	Larynx cancer	1	Number	1990	3.2344044866754214	5.2590607341247955	1.7353836895460204
1	Deaths	7	Democratic People's Republic of Korea	3	Both	20	75-79 years	423	Larynx cancer	1	Number	1990	11.937639763397463	16.616861041995737	7.712118564522834
1	Deaths	7	Democratic People's Republic of Korea	1	Male	20	75-79 years	423	Larynx cancer	2	Percent	1990	0.0016169055000212476	0.002390457131080254	0.0010579049554485028
1	Deaths	7	Democratic People's Republic of Korea	2	Female	20	75-79 years	423	Larynx cancer	2	Percent	1990	0.0003673597503071914	0.0005849589723853595	0.00020124173882099164
1	Deaths	7	Democratic People's Republic of Korea	3	Both	20	75-79 years	423	Larynx cancer	2	Percent	1990	0.0008419503335851245	0.0011438384799645877	0.0005932384989946057
1	Deaths	7	Democratic People's Republic of Korea	1	Male	20	75-79 years	423	Larynx cancer	3	Rate	1990	15.075143496142706	22.235093202744263	9.447726788042049
1	Deaths	7	Democratic People's Republic of Korea	2	Female	20	75-79 years	423	Larynx cancer	3	Rate	1990	2.5085088532033977	4.078772604179323	1.3459124753458267
1	Deaths	7	Democratic People's Republic of Korea	3	Both	20	75-79 years	423	Larynx cancer	3	Rate	1990	6.395060569165991	8.901745649822999	4.13142516562894
1	Deaths	7	Democratic People's Republic of Korea	1	Male	30	80-84 years	423	Larynx cancer	1	Number	1990	4.572428726642444	7.091790969659036	2.825058234002098
1	Deaths	7	Democratic People's Republic of Korea	2	Female	30	80-84 years	423	Larynx cancer	1	Number	1990	2.163256788673023	3.3543561504936577	1.2694913008383244
1	Deaths	7	Democratic People's Republic of Korea	3	Both	30	80-84 years	423	Larynx cancer	1	Number	1990	6.73568551531547	9.440582494186224	4.602502109409691
1	Deaths	7	Democratic People's Republic of Korea	1	Male	30	80-84 years	423	Larynx cancer	2	Percent	1990	0.0011854878689976603	0.0018081990447165201	0.0007366348779297192
1	Deaths	7	Democratic People's Republic of Korea	2	Female	30	80-84 years	423	Larynx cancer	2	Percent	1990	0.00025457629928685844	0.0003801564173846737	0.00014906068578368896
1	Deaths	7	Democratic People's Republic of Korea	3	Both	30	80-84 years	423	Larynx cancer	2	Percent	1990	0.0005452967455989972	0.0007438668207659071	0.0003926677773391795
1	Deaths	7	Democratic People's Republic of Korea	1	Male	30	80-84 years	423	Larynx cancer	3	Rate	1990	16.68877411003356	25.88412080402679	10.311097566209938
1	Deaths	7	Democratic People's Republic of Korea	2	Female	30	80-84 years	423	Larynx cancer	3	Rate	1990	2.8811585479816935	4.467537994829588	1.6907866565588698
1	Deaths	7	Democratic People's Republic of Korea	3	Both	30	80-84 years	423	Larynx cancer	3	Rate	1990	6.572611841502963	9.212022169219072	4.491073669645885
1	Deaths	7	Democratic People's Republic of Korea	1	Male	31	85-89 years	423	Larynx cancer	1	Number	1990	1.9037550143784605	3.07015558635904	1.0786650514480003
1	Deaths	7	Democratic People's Republic of Korea	2	Female	31	85-89 years	423	Larynx cancer	1	Number	1990	0.914804923157547	1.506607113492804	0.5144457525977157
1	Deaths	7	Democratic People's Republic of Korea	3	Both	31	85-89 years	423	Larynx cancer	1	Number	1990	2.818559937536008	4.082958022876195	1.858862695914275
1	Deaths	7	Democratic People's Republic of Korea	1	Male	31	85-89 years	423	Larynx cancer	2	Percent	1990	0.0007752171753721758	0.0012267568127736664	0.0004463737587557296
1	Deaths	7	Democratic People's Republic of Korea	2	Female	31	85-89 years	423	Larynx cancer	2	Percent	1990	0.00015583750082982881	0.0002478533536765577	8.947306411483494e-05
1	Deaths	7	Democratic People's Republic of Korea	3	Both	31	85-89 years	423	Larynx cancer	2	Percent	1990	0.0003386337451781776	0.0004784438428384372	0.00022871618237625744
1	Deaths	7	Democratic People's Republic of Korea	1	Male	31	85-89 years	423	Larynx cancer	3	Rate	1990	17.014885150186497	27.439636035394667	9.640611227437653
1	Deaths	7	Democratic People's Republic of Korea	2	Female	31	85-89 years	423	Larynx cancer	3	Rate	1990	2.7646574241174235	4.553159297797823	1.5547208297872381
1	Deaths	7	Democratic People's Republic of Korea	3	Both	31	85-89 years	423	Larynx cancer	3	Rate	1990	6.365594608330738	9.22118250186383	4.198160272257075
1	Deaths	7	Democratic People's Republic of Korea	1	Male	32	90-94 years	423	Larynx cancer	1	Number	1990	0.44582965239071815	0.6687758509290211	0.27068124537228117
1	Deaths	7	Democratic People's Republic of Korea	2	Female	32	90-94 years	423	Larynx cancer	1	Number	1990	0.26799855247267707	0.46469363496775395	0.13945234021244735
1	Deaths	7	Democratic People's Republic of Korea	3	Both	32	90-94 years	423	Larynx cancer	1	Number	1990	0.7138282048633959	0.9633304845546217	0.4751035477699754
1	Deaths	7	Democratic People's Republic of Korea	1	Male	32	90-94 years	423	Larynx cancer	2	Percent	1990	0.0004865638551315202	0.0007272398043169019	0.00029056398703701124
1	Deaths	7	Democratic People's Republic of Korea	2	Female	32	90-94 years	423	Larynx cancer	2	Percent	1990	0.0001052084828810953	0.00017460687630329688	5.4756831888712276e-05
1	Deaths	7	Democratic People's Republic of Korea	3	Both	32	90-94 years	423	Larynx cancer	2	Percent	1990	0.0002063164120232199	0.00027375752566365997	0.00014297886371770428
1	Deaths	7	Democratic People's Republic of Korea	1	Male	32	90-94 years	423	Larynx cancer	3	Rate	1990	15.649278384866408	23.47501879281024	9.501310959641652
1	Deaths	7	Democratic People's Republic of Korea	2	Female	32	90-94 years	423	Larynx cancer	3	Rate	1990	2.687758784376929	4.660414722038332	1.3985681972895665
1	Deaths	7	Democratic People's Republic of Korea	3	Both	32	90-94 years	423	Larynx cancer	3	Rate	1990	5.568099155681945	7.514300529379839	3.7059668491324897
1	Deaths	7	Democratic People's Republic of Korea	1	Male	235	95+ years	423	Larynx cancer	1	Number	1990	0.08180946643784762	0.1331741641436925	0.04560217303671132
1	Deaths	7	Democratic People's Republic of Korea	2	Female	235	95+ years	423	Larynx cancer	1	Number	1990	0.06139188290625809	0.10808652248742483	0.029901315966435155
1	Deaths	7	Democratic People's Republic of Korea	3	Both	235	95+ years	423	Larynx cancer	1	Number	1990	0.14320134934410586	0.21458784163260494	0.09246232796953312
1	Deaths	7	Democratic People's Republic of Korea	1	Male	235	95+ years	423	Larynx cancer	2	Percent	1990	0.00036408085009019097	0.0005952180655738559	0.00021323035245454918
1	Deaths	7	Democratic People's Republic of Korea	2	Female	235	95+ years	423	Larynx cancer	2	Percent	1990	6.36552647731613e-05	0.00011020919736777264	3.03092040887838e-05
1	Deaths	7	Democratic People's Republic of Korea	3	Both	235	95+ years	423	Larynx cancer	2	Percent	1990	0.00012034065402573971	0.0001779617199995452	7.936384648418779e-05
1	Deaths	7	Democratic People's Republic of Korea	1	Male	235	95+ years	423	Larynx cancer	3	Rate	1990	15.5436132380568	25.302789406696284	8.664309539728993
1	Deaths	7	Democratic People's Republic of Korea	2	Female	235	95+ years	423	Larynx cancer	3	Rate	1990	2.1797360868958786	3.837642411663295	1.061654641823516
1	Deaths	7	Democratic People's Republic of Korea	3	Both	235	95+ years	423	Larynx cancer	3	Rate	1990	4.283868573613918	6.4193955941057865	2.76601067550045
1	Deaths	6	China	1	Male	17	60-64 years	423	Larynx cancer	1	Number	1990	1690.0293951635824	2086.8247940478973	1312.6295845409445
1	Deaths	6	China	2	Female	17	60-64 years	423	Larynx cancer	1	Number	1990	308.5038898700836	409.66107151319255	168.7878317971773
1	Deaths	6	China	3	Both	17	60-64 years	423	Larynx cancer	1	Number	1990	1998.5332850336677	2415.4506302702002	1607.3587938354394
1	Deaths	6	China	1	Male	17	60-64 years	423	Larynx cancer	2	Percent	1990	0.00405098481181792	0.004576662490144909	0.003614494366480307
1	Deaths	6	China	2	Female	17	60-64 years	423	Larynx cancer	2	Percent	1990	0.0011288870022428314	0.001357656587148606	0.0006377574103310866
1	Deaths	6	China	3	Both	17	60-64 years	423	Larynx cancer	2	Percent	1990	0.0028932520630962732	0.003274408932389786	0.002513678828572207
1	Deaths	6	China	1	Male	17	60-64 years	423	Larynx cancer	3	Rate	1990	9.284387760738637	11.464232889741456	7.211094720583701
1	Deaths	6	China	2	Female	17	60-64 years	423	Larynx cancer	3	Rate	1990	1.8004790496538186	2.3908488707511877	0.9850733328363788
1	Deaths	6	China	3	Both	17	60-64 years	423	Larynx cancer	3	Rate	1990	5.6555654635104515	6.835382360489724	4.548597188729032
1	Deaths	6	China	1	Male	18	65-69 years	423	Larynx cancer	1	Number	1990	1746.4116910000546	2146.194415457939	1373.1115400635035
1	Deaths	6	China	2	Female	18	65-69 years	423	Larynx cancer	1	Number	1990	383.769793922674	488.9688338216591	212.1218061773941
1	Deaths	6	China	3	Both	18	65-69 years	423	Larynx cancer	1	Number	1990	2130.1814849227294	2541.4188823523573	1697.457522580055
1	Deaths	6	China	1	Male	18	65-69 years	423	Larynx cancer	2	Percent	1990	0.0035831476277643774	0.004103601158376048	0.0031351085262258474
1	Deaths	6	China	2	Female	18	65-69 years	423	Larynx cancer	2	Percent	1990	0.001073534015603277	0.001294725562427038	0.0005947247606156958
1	Deaths	6	China	3	Both	18	65-69 years	423	Larynx cancer	2	Percent	1990	0.0025199510895556865	0.002836917275857015	0.002142033072010646
1	Deaths	6	China	1	Male	18	65-69 years	423	Larynx cancer	3	Rate	1990	13.024558925639663	16.006097401926873	10.240524761255944
1	Deaths	6	China	2	Female	18	65-69 years	423	Larynx cancer	3	Rate	1990	2.766266058350926	3.5245553715069873	1.5290034858315373
1	Deaths	6	China	3	Both	18	65-69 years	423	Larynx cancer	3	Rate	1990	7.808064689806405	9.315433064156283	6.22193847722058
1	Deaths	6	China	1	Male	19	70-74 years	423	Larynx cancer	1	Number	1990	1589.9255375593991	1912.773007902647	1247.762193452352
1	Deaths	6	China	2	Female	19	70-74 years	423	Larynx cancer	1	Number	1990	405.1558630284036	518.7825421231065	221.14121011429515
1	Deaths	6	China	3	Both	19	70-74 years	423	Larynx cancer	1	Number	1990	1995.0814005877996	2346.450817478406	1606.8097128842924
1	Deaths	6	China	1	Male	19	70-74 years	423	Larynx cancer	2	Percent	1990	0.0028758841587598724	0.0032938312017964885	0.002538533724953568
1	Deaths	6	China	2	Female	19	70-74 years	423	Larynx cancer	2	Percent	1990	0.0008713311943965477	0.0010550032791421151	0.00047141978796630597
1	Deaths	6	China	3	Both	19	70-74 years	423	Larynx cancer	2	Percent	1990	0.001959467146332602	0.0021967400279112614	0.0016518454491085681
1	Deaths	6	China	1	Male	19	70-74 years	423	Larynx cancer	3	Rate	1990	18.221980401782524	21.922103544901724	14.30047992692521
1	Deaths	6	China	2	Female	19	70-74 years	423	Larynx cancer	3	Rate	1990	4.0144912304224425	5.140362403452295	2.1911800610586445
1	Deaths	6	China	3	Both	19	70-74 years	423	Larynx cancer	3	Rate	1990	10.602180957195978	12.469414113497804	8.538843244571495
1	Deaths	6	China	1	Male	20	75-79 years	423	Larynx cancer	1	Number	1990	1058.4261521460767	1247.9228516494861	857.3437367386398
1	Deaths	6	China	2	Female	20	75-79 years	423	Larynx cancer	1	Number	1990	306.09638899095876	387.01743211052127	164.23391212019047
1	Deaths	6	China	3	Both	20	75-79 years	423	Larynx cancer	1	Number	1990	1364.5225411370334	1566.1802147164194	1123.1882615043924
1	Deaths	6	China	1	Male	20	75-79 years	423	Larynx cancer	2	Percent	1990	0.0021816200713138437	0.0024878958604151622	0.001923295894590041
1	Deaths	6	China	2	Female	20	75-79 years	423	Larynx cancer	2	Percent	1990	0.0006239184935983821	0.0007504456637010112	0.0003593223364008301
1	Deaths	6	China	3	Both	20	75-79 years	423	Larynx cancer	2	Percent	1990	0.0013983563593449938	0.0015712680504769525	0.0011844679144558817
1	Deaths	6	China	1	Male	20	75-79 years	423	Larynx cancer	3	Rate	1990	21.613587652081936	25.483204361941816	17.507384869876702
1	Deaths	6	China	2	Female	20	75-79 years	423	Larynx cancer	3	Rate	1990	4.721045706585821	5.969122968952153	2.5330446015608494
1	Deaths	6	China	3	Both	20	75-79 years	423	Larynx cancer	3	Rate	1990	11.98979754360651	13.761724797601708	9.869239571206608
1	Deaths	6	China	1	Male	30	80-84 years	423	Larynx cancer	1	Number	1990	519.2643058318038	625.1216092341353	430.42666275304543
1	Deaths	6	China	2	Female	30	80-84 years	423	Larynx cancer	1	Number	1990	186.01254064054996	233.8235247197939	115.00990025718852
1	Deaths	6	China	3	Both	30	80-84 years	423	Larynx cancer	1	Number	1990	705.2768464723536	824.441019293685	575.2506253806545
1	Deaths	6	China	1	Male	30	80-84 years	423	Larynx cancer	2	Percent	1990	0.0015622666674593986	0.001821148571424413	0.0013486544408432787
1	Deaths	6	China	2	Female	30	80-84 years	423	Larynx cancer	2	Percent	1990	0.00044354392965799524	0.0005335397825352848	0.00028152984237842345
1	Deaths	6	China	3	Both	30	80-84 years	423	Larynx cancer	2	Percent	1990	0.0009383389462120721	0.0010726312572971316	0.0007784182910759305
1	Deaths	6	China	1	Male	30	80-84 years	423	Larynx cancer	3	Rate	1990	25.456019842195847	30.645488067889634	21.100910547086116
1	Deaths	6	China	2	Female	30	80-84 years	423	Larynx cancer	3	Rate	1990	5.710676583986919	7.1784973357410635	3.5308605649044162
1	Deaths	6	China	3	Both	30	80-84 years	423	Larynx cancer	3	Rate	1990	13.314331418994998	15.563932122817027	10.85967519508297
1	Deaths	6	China	1	Male	31	85-89 years	423	Larynx cancer	1	Number	1990	196.06191609879988	233.9604490738128	162.7955210223103
1	Deaths	6	China	2	Female	31	85-89 years	423	Larynx cancer	1	Number	1990	67.26095700217884	86.04416604574021	43.45630360363924
1	Deaths	6	China	3	Both	31	85-89 years	423	Larynx cancer	1	Number	1990	263.3228731009786	305.4925762741515	220.13607882060595
1	Deaths	6	China	1	Male	31	85-89 years	423	Larynx cancer	2	Percent	1990	0.0011033911151879597	0.0013103721478345172	0.0009359169342676709
1	Deaths	6	China	2	Female	31	85-89 years	423	Larynx cancer	2	Percent	1990	0.0002715175949004978	0.0003435162725363456	0.0001775514650657572
1	Deaths	6	China	3	Both	31	85-89 years	423	Larynx cancer	2	Percent	1990	0.0006192334529176738	0.0007151787670328882	0.0005152773755425304
1	Deaths	6	China	1	Male	31	85-89 years	423	Larynx cancer	3	Rate	1990	35.737380720302454	42.64537350451286	29.67371547772973
1	Deaths	6	China	2	Female	31	85-89 years	423	Larynx cancer	3	Rate	1990	5.909222680857122	7.559424667960847	3.817860856076129
1	Deaths	6	China	3	Both	31	85-89 years	423	Larynx cancer	3	Rate	1990	15.610279802539107	18.110179860483594	13.050084652941178
1	Deaths	6	China	1	Male	32	90-94 years	423	Larynx cancer	1	Number	1990	33.910573265325276	40.26281164785216	28.49451599260444
1	Deaths	6	China	2	Female	32	90-94 years	423	Larynx cancer	1	Number	1990	13.85958574697144	17.755982654491287	9.589884099423308
1	Deaths	6	China	3	Both	32	90-94 years	423	Larynx cancer	1	Number	1990	47.77015901229674	55.93186103632444	40.42423464238304
1	Deaths	6	China	1	Male	32	90-94 years	423	Larynx cancer	2	Percent	1990	0.0007052266837621118	0.0008295583091946203	0.0006065531878159362
1	Deaths	6	China	2	Female	32	90-94 years	423	Larynx cancer	2	Percent	1990	0.00018283878807127913	0.00023085992137979368	0.00012682974217992493
1	Deaths	6	China	3	Both	32	90-94 years	423	Larynx cancer	2	Percent	1990	0.0003858184876862618	0.0004491314740832804	0.00032531311436598183
1	Deaths	6	China	1	Male	32	90-94 years	423	Larynx cancer	3	Rate	1990	41.61874876060853	49.414907535081646	34.97157340492308
1	Deaths	6	China	2	Female	32	90-94 years	423	Larynx cancer	3	Rate	1990	6.150440085604015	7.879536190418706	4.255683298058042
1	Deaths	6	China	3	Both	32	90-94 years	423	Larynx cancer	3	Rate	1990	15.569335912443758	18.22941247607103	13.175139065136786
1	Deaths	6	China	1	Male	235	95+ years	423	Larynx cancer	1	Number	1990	1.6399139728195369	2.1933890486618837	1.2640228487107497
1	Deaths	6	China	2	Female	235	95+ years	423	Larynx cancer	1	Number	1990	1.9332581543361855	2.6609540360714634	1.318588082558602
1	Deaths	6	China	3	Both	235	95+ years	423	Larynx cancer	1	Number	1990	3.573172127155722	4.579585600974351	2.7344428327887504
1	Deaths	6	China	1	Male	235	95+ years	423	Larynx cancer	2	Percent	1990	0.0005207194517600151	0.0007030286812109923	0.00040102496446513546
1	Deaths	6	China	2	Female	235	95+ years	423	Larynx cancer	2	Percent	1990	0.00011729006159139532	0.0001613174107499763	7.944206870540495e-05
1	Deaths	6	China	3	Both	235	95+ years	423	Larynx cancer	2	Percent	1990	0.00018202766142992586	0.0002310514750380022	0.00014014854850641665
1	Deaths	6	China	1	Male	235	95+ years	423	Larynx cancer	3	Rate	1990	21.10774369195156	28.231660089027923	16.26955483858972
1	Deaths	6	China	2	Female	235	95+ years	423	Larynx cancer	3	Rate	1990	5.907979129150786	8.131795990865868	4.029565764008403
1	Deaths	6	China	3	Both	235	95+ years	423	Larynx cancer	3	Rate	1990	8.82437157579057	11.309828793024348	6.753030290900873
1	Deaths	34	Azerbaijan	1	Male	17	60-64 years	423	Larynx cancer	1	Number	1990	29.59624509239518	35.19905747601927	24.37829180873639
1	Deaths	34	Azerbaijan	2	Female	17	60-64 years	423	Larynx cancer	1	Number	1990	4.096780770345472	5.372253236909648	3.0264373844969366
1	Deaths	34	Azerbaijan	3	Both	17	60-64 years	423	Larynx cancer	1	Number	1990	33.69302586274068	39.7365008824489	28.160565182335958
1	Deaths	34	Azerbaijan	1	Male	17	60-64 years	423	Larynx cancer	2	Percent	1990	0.009428427765644993	0.011200645624716033	0.007756555670485935
1	Deaths	34	Azerbaijan	2	Female	17	60-64 years	423	Larynx cancer	2	Percent	1990	0.0022281577642418644	0.002933931757219275	0.0016754870139376824
1	Deaths	34	Azerbaijan	3	Both	17	60-64 years	423	Larynx cancer	2	Percent	1990	0.00676846227163028	0.007934469552160999	0.005662084978873934
1	Deaths	34	Azerbaijan	1	Male	17	60-64 years	423	Larynx cancer	3	Rate	1990	27.800864556173558	33.06379665193488	22.89944506709406
1	Deaths	34	Azerbaijan	2	Female	17	60-64 years	423	Larynx cancer	3	Rate	1990	3.303305365430424	4.331740929461085	2.4402689357245984
1	Deaths	34	Azerbaijan	3	Both	17	60-64 years	423	Larynx cancer	3	Rate	1990	14.618718723358997	17.240859631233352	12.218296545061321
1	Deaths	34	Azerbaijan	1	Male	18	65-69 years	423	Larynx cancer	1	Number	1990	14.937932929571108	18.154616393638342	12.190409430051515
1	Deaths	34	Azerbaijan	2	Female	18	65-69 years	423	Larynx cancer	1	Number	1990	3.4089280814910317	4.567013453348136	2.465519836850898
1	Deaths	34	Azerbaijan	3	Both	18	65-69 years	423	Larynx cancer	1	Number	1990	18.34686101106214	22.406228377319543	15.119608240187034
1	Deaths	34	Azerbaijan	1	Male	18	65-69 years	423	Larynx cancer	2	Percent	1990	0.007708386854128546	0.009292548110726679	0.006286116345435431
1	Deaths	34	Azerbaijan	2	Female	18	65-69 years	423	Larynx cancer	2	Percent	1990	0.001991426647953173	0.002661181673471889	0.0014460057383243222
1	Deaths	34	Azerbaijan	3	Both	18	65-69 years	423	Larynx cancer	2	Percent	1990	0.005027415418082974	0.006108721011828549	0.0040759377945235745
1	Deaths	34	Azerbaijan	1	Male	18	65-69 years	423	Larynx cancer	3	Rate	1990	32.6230043831039	39.6479307395202	26.622678127114863
1	Deaths	34	Azerbaijan	2	Female	18	65-69 years	423	Larynx cancer	3	Rate	1990	4.596165260823916	6.157580353180413	3.3241935157076914
1	Deaths	34	Azerbaijan	3	Both	18	65-69 years	423	Larynx cancer	3	Rate	1990	15.294336206473524	18.678311767616815	12.604029190397203
1	Deaths	34	Azerbaijan	1	Male	19	70-74 years	423	Larynx cancer	1	Number	1990	8.493419975691777	10.78146238950486	6.732532887732145
1	Deaths	34	Azerbaijan	2	Female	19	70-74 years	423	Larynx cancer	1	Number	1990	2.5937986656113625	3.646329627468749	1.9156778978904356
1	Deaths	34	Azerbaijan	3	Both	19	70-74 years	423	Larynx cancer	1	Number	1990	11.087218641303135	13.778891839878588	8.787944995473644
1	Deaths	34	Azerbaijan	1	Male	19	70-74 years	423	Larynx cancer	2	Percent	1990	0.005816845613131802	0.007265621972261695	0.0046409910439700166
1	Deaths	34	Azerbaijan	2	Female	19	70-74 years	423	Larynx cancer	2	Percent	1990	0.0014061535447281858	0.0019614601798222196	0.0010391205158842155
1	Deaths	34	Azerbaijan	3	Both	19	70-74 years	423	Larynx cancer	2	Percent	1990	0.003355300422396533	0.004155090666029518	0.002677330531930238
1	Deaths	34	Azerbaijan	1	Male	19	70-74 years	423	Larynx cancer	3	Rate	1990	34.58247088623431	43.89864274499327	27.412705747150916
1	Deaths	34	Azerbaijan	2	Female	19	70-74 years	423	Larynx cancer	3	Rate	1990	5.0081114732284755	7.040340287242353	3.6987945851895874
1	Deaths	34	Azerbaijan	3	Both	19	70-74 years	423	Larynx cancer	3	Rate	1990	14.521217946814652	18.046572178804418	11.509799591080586
1	Deaths	34	Azerbaijan	1	Male	20	75-79 years	423	Larynx cancer	1	Number	1990	7.118925237151142	8.900297337888073	5.611856244250614
1	Deaths	34	Azerbaijan	2	Female	20	75-79 years	423	Larynx cancer	1	Number	1990	2.524515165569895	3.407978274968552	1.8834230925114432
1	Deaths	34	Azerbaijan	3	Both	20	75-79 years	423	Larynx cancer	1	Number	1990	9.643440402721032	11.76094249572304	7.738125161477898
1	Deaths	34	Azerbaijan	1	Male	20	75-79 years	423	Larynx cancer	2	Percent	1990	0.0037343736254974846	0.004611260692698274	0.0029743738780225247
1	Deaths	34	Azerbaijan	2	Female	20	75-79 years	423	Larynx cancer	2	Percent	1990	0.0009273944930542409	0.001236211692878556	0.0006963344305478146
1	Deaths	34	Azerbaijan	3	Both	20	75-79 years	423	Larynx cancer	2	Percent	1990	0.0020838787620984307	0.0025186685953293305	0.0016672178425532068
1	Deaths	34	Azerbaijan	1	Male	20	75-79 years	423	Larynx cancer	3	Rate	1990	31.678627459640865	39.60558571055038	24.9722953109446
1	Deaths	34	Azerbaijan	2	Female	20	75-79 years	423	Larynx cancer	3	Rate	1990	5.446093027622647	7.351972756878178	4.063076155010746
1	Deaths	34	Azerbaijan	3	Both	20	75-79 years	423	Larynx cancer	3	Rate	1990	14.01114251736817	17.08770257963653	11.242872867665287
1	Deaths	34	Azerbaijan	1	Male	30	80-84 years	423	Larynx cancer	1	Number	1990	3.5883375955809758	4.471700728575805	2.866282980670839
1	Deaths	34	Azerbaijan	2	Female	30	80-84 years	423	Larynx cancer	1	Number	1990	1.5103344104209182	2.1330553618359187	1.0868041631742817
1	Deaths	34	Azerbaijan	3	Both	30	80-84 years	423	Larynx cancer	1	Number	1990	5.098672006001884	6.431621327639377	4.067418991938802
1	Deaths	34	Azerbaijan	1	Male	30	80-84 years	423	Larynx cancer	2	Percent	1990	0.0023690346234091207	0.002954837025036988	0.0018588119210602566
1	Deaths	34	Azerbaijan	2	Female	30	80-84 years	423	Larynx cancer	2	Percent	1990	0.0005940753023091015	0.0008349711802241707	0.0004349548221016969
1	Deaths	34	Azerbaijan	3	Both	30	80-84 years	423	Larynx cancer	2	Percent	1990	0.0012569804009618184	0.0015634224139542804	0.0009985010569298696
1	Deaths	34	Azerbaijan	1	Male	30	80-84 years	423	Larynx cancer	3	Rate	1990	25.24210763559463	31.45611250287117	20.162825148131642
1	Deaths	34	Azerbaijan	2	Female	30	80-84 years	423	Larynx cancer	3	Rate	1990	4.479812877893559	6.326869608002486	3.223577012047035
1	Deaths	34	Azerbaijan	3	Both	30	80-84 years	423	Larynx cancer	3	Rate	1990	10.63776642839086	13.418805006234296	8.48618094117701
1	Deaths	34	Azerbaijan	1	Male	31	85-89 years	423	Larynx cancer	1	Number	1990	1.3908515631249914	1.7425675098896944	1.0733446276860057
1	Deaths	34	Azerbaijan	2	Female	31	85-89 years	423	Larynx cancer	1	Number	1990	0.8476792680574019	1.1875836605572911	0.6140573861921319
1	Deaths	34	Azerbaijan	3	Both	31	85-89 years	423	Larynx cancer	1	Number	1990	2.2385308311823953	2.835048697912357	1.759262445231213
1	Deaths	34	Azerbaijan	1	Male	31	85-89 years	423	Larynx cancer	2	Percent	1990	0.001189245190947029	0.0015047914650037496	0.0009166198265623145
1	Deaths	34	Azerbaijan	2	Female	31	85-89 years	423	Larynx cancer	2	Percent	1990	0.00037609017232985664	0.0005282829341098647	0.0002729163684020252
1	Deaths	34	Azerbaijan	3	Both	31	85-89 years	423	Larynx cancer	2	Percent	1990	0.0006539430507764441	0.0008300657627474295	0.0005159909445816361
1	Deaths	34	Azerbaijan	1	Male	31	85-89 years	423	Larynx cancer	3	Rate	1990	22.967299773087934	28.775227663085523	17.7242694170108
1	Deaths	34	Azerbaijan	2	Female	31	85-89 years	423	Larynx cancer	3	Rate	1990	4.401257350083347	6.166083696779431	3.1882631629585605
1	Deaths	34	Azerbaijan	3	Both	31	85-89 years	423	Larynx cancer	3	Rate	1990	8.84245210730812	11.198765719002811	6.949287318024553
1	Deaths	34	Azerbaijan	1	Male	32	90-94 years	423	Larynx cancer	1	Number	1990	0.3147265213055156	0.43672709045472036	0.2442089005762082
1	Deaths	34	Azerbaijan	2	Female	32	90-94 years	423	Larynx cancer	1	Number	1990	0.30858972747168556	0.4945996929481567	0.2100316381703727
1	Deaths	34	Azerbaijan	3	Both	32	90-94 years	423	Larynx cancer	1	Number	1990	0.6233162487772013	0.8382024117972607	0.47824599678038954
1	Deaths	34	Azerbaijan	1	Male	32	90-94 years	423	Larynx cancer	2	Percent	1990	0.0009324294097529927	0.0012991369339837684	0.0007245089728561775
1	Deaths	34	Azerbaijan	2	Female	32	90-94 years	423	Larynx cancer	2	Percent	1990	0.0002999113911699716	0.0004810915800952706	0.00020336998994018734
1	Deaths	34	Azerbaijan	3	Both	32	90-94 years	423	Larynx cancer	2	Percent	1990	0.00045620201064990436	0.0006190056376132063	0.000350297112198784
1	Deaths	34	Azerbaijan	1	Male	32	90-94 years	423	Larynx cancer	3	Rate	1990	39.98884129617918	55.49011324972771	31.028941977141375
1	Deaths	34	Azerbaijan	2	Female	32	90-94 years	423	Larynx cancer	3	Rate	1990	6.874563744343436	11.018374282782222	4.678949933819768
1	Deaths	34	Azerbaijan	3	Both	32	90-94 years	423	Larynx cancer	3	Rate	1990	11.814409280305155	15.887386815503058	9.064730710478623
1	Deaths	34	Azerbaijan	1	Male	235	95+ years	423	Larynx cancer	1	Number	1990	0.035369842622755256	0.050182892737234176	0.027339204161928587
1	Deaths	34	Azerbaijan	2	Female	235	95+ years	423	Larynx cancer	1	Number	1990	0.11672653356930388	0.18753423695247645	0.07782466228570543
1	Deaths	34	Azerbaijan	3	Both	235	95+ years	423	Larynx cancer	1	Number	1990	0.1520963761920591	0.22594504148655623	0.11196922517293702
1	Deaths	34	Azerbaijan	1	Male	235	95+ years	423	Larynx cancer	2	Percent	1990	0.0007145431611361231	0.001013130803801784	0.0005511820200793325
1	Deaths	34	Azerbaijan	2	Female	235	95+ years	423	Larynx cancer	2	Percent	1990	0.00026056826751444346	0.0004201097900570866	0.00017421803885763292
1	Deaths	34	Azerbaijan	3	Both	235	95+ years	423	Larynx cancer	2	Percent	1990	0.0003057436852193128	0.0004523788356507918	0.00022429538238209103
1	Deaths	34	Azerbaijan	1	Male	235	95+ years	423	Larynx cancer	3	Rate	1990	54.72425874534631	77.64302589731	42.29924623658629
1	Deaths	34	Azerbaijan	2	Female	235	95+ years	423	Larynx cancer	3	Rate	1990	13.312682446256632	21.388313933498885	8.875916930075087
1	Deaths	34	Azerbaijan	3	Both	235	95+ years	423	Larynx cancer	3	Rate	1990	16.155718857814207	23.999944370565146	11.893401854210035
1	Deaths	20	Viet Nam	1	Male	17	60-64 years	423	Larynx cancer	1	Number	1990	74.14714780181478	115.35636927855684	46.74328331806685
1	Deaths	20	Viet Nam	2	Female	17	60-64 years	423	Larynx cancer	1	Number	1990	8.301736264718595	13.210578816829157	4.492592997757391
1	Deaths	20	Viet Nam	3	Both	17	60-64 years	423	Larynx cancer	1	Number	1990	82.4488840665333	123.70964196979477	53.55333462707569
1	Deaths	20	Viet Nam	1	Male	17	60-64 years	423	Larynx cancer	2	Percent	1990	0.003751619927257428	0.005390454737498083	0.0025125710577705634
1	Deaths	20	Viet Nam	2	Female	17	60-64 years	423	Larynx cancer	2	Percent	1990	0.0007007974410205898	0.0011022098603062354	0.0004006672828512578
1	Deaths	20	Viet Nam	3	Both	17	60-64 years	423	Larynx cancer	2	Percent	1990	0.002608923807705488	0.0036397613145333686	0.001813435865050794
1	Deaths	20	Viet Nam	1	Male	17	60-64 years	423	Larynx cancer	3	Rate	1990	9.859009506707338	15.338412536330882	6.21524209992952
1	Deaths	20	Viet Nam	2	Female	17	60-64 years	423	Larynx cancer	3	Rate	1990	0.9179403121102877	1.4607212823435527	0.49675538791471174
1	Deaths	20	Viet Nam	3	Both	17	60-64 years	423	Larynx cancer	3	Rate	1990	4.977407541869814	7.468303687962347	3.2329942931669344
1	Deaths	20	Viet Nam	1	Male	18	65-69 years	423	Larynx cancer	1	Number	1990	75.57189177111455	111.75179647769957	49.001021785681054
1	Deaths	20	Viet Nam	2	Female	18	65-69 years	423	Larynx cancer	1	Number	1990	8.987601275532281	14.162341008775147	5.175370369461689
1	Deaths	20	Viet Nam	3	Both	18	65-69 years	423	Larynx cancer	1	Number	1990	84.55949304664675	121.33843472340357	55.57675518019
1	Deaths	20	Viet Nam	1	Male	18	65-69 years	423	Larynx cancer	2	Percent	1990	0.0034247812919130584	0.004804316842580372	0.002309013669053635
1	Deaths	20	Viet Nam	2	Female	18	65-69 years	423	Larynx cancer	2	Percent	1990	0.0005710270558970392	0.0008822711778220971	0.0003476902441076171
1	Deaths	20	Viet Nam	3	Both	18	65-69 years	423	Larynx cancer	2	Percent	1990	0.0022345368646294367	0.0030477894835219043	0.0015809729370922642
1	Deaths	20	Viet Nam	1	Male	18	65-69 years	423	Larynx cancer	3	Rate	1990	13.638458550049247	20.16784558961118	8.843213910247934
1	Deaths	20	Viet Nam	2	Female	18	65-69 years	423	Larynx cancer	3	Rate	1990	1.214268470999644	1.9134008769745394	0.699217607983052
1	Deaths	20	Viet Nam	3	Both	18	65-69 years	423	Larynx cancer	3	Rate	1990	6.533349981696362	9.375014344538462	4.294046467839325
1	Deaths	20	Viet Nam	1	Male	19	70-74 years	423	Larynx cancer	1	Number	1990	63.53639101485334	95.20885237607872	42.73348933106009
1	Deaths	20	Viet Nam	2	Female	19	70-74 years	423	Larynx cancer	1	Number	1990	9.209871061721005	14.545433586764071	5.614147229314357
1	Deaths	20	Viet Nam	3	Both	19	70-74 years	423	Larynx cancer	1	Number	1990	72.74626207657438	105.21183041483978	50.87867901047476
1	Deaths	20	Viet Nam	1	Male	19	70-74 years	423	Larynx cancer	2	Percent	1990	0.0029861414153731923	0.004236662591738708	0.002074528418718228
1	Deaths	20	Viet Nam	2	Female	19	70-74 years	423	Larynx cancer	2	Percent	1990	0.0004955069585183313	0.000786238988873741	0.0003173673636971282
1	Deaths	20	Viet Nam	3	Both	19	70-74 years	423	Larynx cancer	2	Percent	1990	0.0018246303384227983	0.002512908977954653	0.0013204725178712546
1	Deaths	20	Viet Nam	1	Male	19	70-74 years	423	Larynx cancer	3	Rate	1990	18.137713279426762	27.179240722956386	12.199115570398252
1	Deaths	20	Viet Nam	2	Female	19	70-74 years	423	Larynx cancer	3	Rate	1990	1.792629129283144	2.8311545048725413	1.0927497021301993
1	Deaths	20	Viet Nam	3	Both	19	70-74 years	423	Larynx cancer	3	Rate	1990	8.419090176457768	12.176404156138185	5.888305109028731
1	Deaths	20	Viet Nam	1	Male	20	75-79 years	423	Larynx cancer	1	Number	1990	44.0998510229293	66.66768813728595	30.315794066387912
1	Deaths	20	Viet Nam	2	Female	20	75-79 years	423	Larynx cancer	1	Number	1990	6.890184116142694	10.88378498963867	4.112219523258522
1	Deaths	20	Viet Nam	3	Both	20	75-79 years	423	Larynx cancer	1	Number	1990	50.99003513907203	73.58951027499045	36.03866415495235
1	Deaths	20	Viet Nam	1	Male	20	75-79 years	423	Larynx cancer	2	Percent	1990	0.0022014610341690916	0.0031201971622498597	0.0015507831476107318
1	Deaths	20	Viet Nam	2	Female	20	75-79 years	423	Larynx cancer	2	Percent	1990	0.00032012516207987924	0.00048205150918027823	0.00019504818580019212
1	Deaths	20	Viet Nam	3	Both	20	75-79 years	423	Larynx cancer	2	Percent	1990	0.0012277242490037015	0.0016675522229994395	0.0008933799395234913
1	Deaths	20	Viet Nam	1	Male	20	75-79 years	423	Larynx cancer	3	Rate	1990	19.8592065052194	30.022037608597422	13.651919468414379
1	Deaths	20	Viet Nam	2	Female	20	75-79 years	423	Larynx cancer	3	Rate	1990	1.892589518753024	2.989548181665023	1.1295407259577863
1	Deaths	20	Viet Nam	3	Both	20	75-79 years	423	Larynx cancer	3	Rate	1990	8.699534735066642	12.555286518782228	6.14864472570581
1	Deaths	20	Viet Nam	1	Male	30	80-84 years	423	Larynx cancer	1	Number	1990	29.758531174373307	43.17227516075403	19.85764726592895
1	Deaths	20	Viet Nam	2	Female	30	80-84 years	423	Larynx cancer	1	Number	1990	4.635730716205413	7.563762462895835	2.6949688451216542
1	Deaths	20	Viet Nam	3	Both	30	80-84 years	423	Larynx cancer	1	Number	1990	34.39426189057876	47.911907562851454	24.021390679654584
1	Deaths	20	Viet Nam	1	Male	30	80-84 years	423	Larynx cancer	2	Percent	1990	0.0018287628268492196	0.002607682229590354	0.0012260092024075444
1	Deaths	20	Viet Nam	2	Female	30	80-84 years	423	Larynx cancer	2	Percent	1990	0.00020643613881239143	0.00033697195112918483	0.00012281061335263723
1	Deaths	20	Viet Nam	3	Both	30	80-84 years	423	Larynx cancer	2	Percent	1990	0.0008883023760931989	0.0012161998621956645	0.0006358566084139335
1	Deaths	20	Viet Nam	1	Male	30	80-84 years	423	Larynx cancer	3	Rate	1990	25.023621069897132	36.303090633665725	16.698076850990592
1	Deaths	20	Viet Nam	2	Female	30	80-84 years	423	Larynx cancer	3	Rate	1990	2.009517363983886	3.278773711575791	1.1682271946331924
1	Deaths	20	Viet Nam	3	Both	30	80-84 years	423	Larynx cancer	3	Rate	1990	9.837879457475955	13.704366521386966	6.870900345505323
1	Deaths	20	Viet Nam	1	Male	31	85-89 years	423	Larynx cancer	1	Number	1990	10.578617961345103	16.589924633394276	6.402645208009449
1	Deaths	20	Viet Nam	2	Female	31	85-89 years	423	Larynx cancer	1	Number	1990	2.2750589687085268	4.338220265536097	1.2258224093709722
1	Deaths	20	Viet Nam	3	Both	31	85-89 years	423	Larynx cancer	1	Number	1990	12.853676930053641	19.388074829859754	8.629617134189207
1	Deaths	20	Viet Nam	1	Male	31	85-89 years	423	Larynx cancer	2	Percent	1990	0.0011905589396436565	0.0018292757738652915	0.0007226259087817662
1	Deaths	20	Viet Nam	2	Female	31	85-89 years	423	Larynx cancer	2	Percent	1990	0.00013609490649524255	0.00025744770970536365	7.21208126282584e-05
1	Deaths	20	Viet Nam	3	Both	31	85-89 years	423	Larynx cancer	2	Percent	1990	0.0005022715416725954	0.0007426737641662986	0.00034218756060199856
1	Deaths	20	Viet Nam	1	Male	31	85-89 years	423	Larynx cancer	3	Rate	1990	23.48998419175096	36.83818328677222	14.217172344354944
1	Deaths	20	Viet Nam	2	Female	31	85-89 years	423	Larynx cancer	3	Rate	1990	1.945828374314048	3.710423423220664	1.048429978664715
1	Deaths	20	Viet Nam	3	Both	31	85-89 years	423	Larynx cancer	3	Rate	1990	7.936602176266199	11.971316668812122	5.328423804352174
1	Deaths	20	Viet Nam	1	Male	32	90-94 years	423	Larynx cancer	1	Number	1990	3.0543705313475504	4.618233030447835	1.9737238546942568
1	Deaths	20	Viet Nam	2	Female	32	90-94 years	423	Larynx cancer	1	Number	1990	0.6773849809998229	1.441908680610154	0.2875632385163822
1	Deaths	20	Viet Nam	3	Both	32	90-94 years	423	Larynx cancer	1	Number	1990	3.7317555123473767	5.598627157851972	2.4597235557788806
1	Deaths	20	Viet Nam	1	Male	32	90-94 years	423	Larynx cancer	2	Percent	1990	0.000848507341439566	0.0012698343741815738	0.0005551764347975848
1	Deaths	20	Viet Nam	2	Female	32	90-94 years	423	Larynx cancer	2	Percent	1990	7.18685068763676e-05	0.00015704393274764997	3.0207474517774043e-05
1	Deaths	20	Viet Nam	3	Both	32	90-94 years	423	Larynx cancer	2	Percent	1990	0.00028653660535690875	0.00041808002497835395	0.0001930097305396078
1	Deaths	20	Viet Nam	1	Male	32	90-94 years	423	Larynx cancer	3	Rate	1990	23.781437619699737	35.95772667384176	15.367484150070132
1	Deaths	20	Viet Nam	2	Female	32	90-94 years	423	Larynx cancer	3	Rate	1990	1.4948234585067457	3.1819408183795135	0.6345819390680747
1	Deaths	20	Viet Nam	3	Both	32	90-94 years	423	Larynx cancer	3	Rate	1990	6.416483375577599	9.626433984100318	4.229316538007611
1	Deaths	20	Viet Nam	1	Male	235	95+ years	423	Larynx cancer	1	Number	1990	0.7169253919778668	1.0837920301030324	0.44044026203429
1	Deaths	20	Viet Nam	2	Female	235	95+ years	423	Larynx cancer	1	Number	1990	0.1873665373616931	0.47072832777778795	0.07159235160635086
1	Deaths	20	Viet Nam	3	Both	235	95+ years	423	Larynx cancer	1	Number	1990	0.9042919293395587	1.3703730988273288	0.5814398253169446
1	Deaths	20	Viet Nam	1	Male	235	95+ years	423	Larynx cancer	2	Percent	1990	0.0006764343673735924	0.0010279402263243106	0.0004226748818825212
1	Deaths	20	Viet Nam	2	Female	235	95+ years	423	Larynx cancer	2	Percent	1990	4.066326934294363e-05	0.00010695895551359457	1.61637813220757e-05
1	Deaths	20	Viet Nam	3	Both	235	95+ years	423	Larynx cancer	2	Percent	1990	0.0001596185943448592	0.0002413439150166678	0.00010364490694458207
1	Deaths	20	Viet Nam	1	Male	235	95+ years	423	Larynx cancer	3	Rate	1990	25.50441818608264	38.55559514530993	15.668537834767006
1	Deaths	20	Viet Nam	2	Female	235	95+ years	423	Larynx cancer	3	Rate	1990	1.149705918961808	2.8884514401009866	0.4393001629491866
1	Deaths	20	Viet Nam	3	Both	235	95+ years	423	Larynx cancer	3	Rate	1990	4.732556523984595	7.171763828396427	3.042929776690418
1	Deaths	48	Hungary	1	Male	17	60-64 years	423	Larynx cancer	1	Number	1990	108.04810884306839	132.91538299686943	88.95483629903651
1	Deaths	48	Hungary	2	Female	17	60-64 years	423	Larynx cancer	1	Number	1990	8.722733005504303	11.000797443890054	6.806729067580282
1	Deaths	48	Hungary	3	Both	17	60-64 years	423	Larynx cancer	1	Number	1990	116.77084184857281	141.54965876697557	97.92737630004862
1	Deaths	48	Hungary	1	Male	17	60-64 years	423	Larynx cancer	2	Percent	1990	0.012190529986562528	0.015045018612440992	0.010013486050661567
1	Deaths	48	Hungary	2	Female	17	60-64 years	423	Larynx cancer	2	Percent	1990	0.001836548422933023	0.0023288806756589574	0.0014300664509847348
1	Deaths	48	Hungary	3	Both	17	60-64 years	423	Larynx cancer	2	Percent	1990	0.00857820283830164	0.010481057475849183	0.007199698857899248
1	Deaths	48	Hungary	1	Male	17	60-64 years	423	Larynx cancer	3	Rate	1990	41.44874868128738	50.98817892052093	34.12430530458429
1	Deaths	48	Hungary	2	Female	17	60-64 years	423	Larynx cancer	3	Rate	1990	2.6659846590067215	3.362244058570225	2.0803841251054105
1	Deaths	48	Hungary	3	Both	17	60-64 years	423	Larynx cancer	3	Rate	1990	19.86354768321953	24.078600033623346	16.658140661100077
1	Deaths	48	Hungary	1	Male	18	65-69 years	423	Larynx cancer	1	Number	1990	91.5526863793581	109.92436910950308	75.54972973762591
1	Deaths	48	Hungary	2	Female	18	65-69 years	423	Larynx cancer	1	Number	1990	8.031994838454526	9.924786732658292	6.366451998957592
1	Deaths	48	Hungary	3	Both	18	65-69 years	423	Larynx cancer	1	Number	1990	99.58468121781259	118.29144191571609	83.36415007646299
1	Deaths	48	Hungary	1	Male	18	65-69 years	423	Larynx cancer	2	Percent	1990	0.008836975997031619	0.010606655646845644	0.007281406729861205
1	Deaths	48	Hungary	2	Female	18	65-69 years	423	Larynx cancer	2	Percent	1990	0.0011169746760457066	0.0013794099251016217	0.0008861478718876457
1	Deaths	48	Hungary	3	Both	18	65-69 years	423	Larynx cancer	2	Percent	1990	0.005673992751073959	0.006765021089023534	0.0047454264961103955
1	Deaths	48	Hungary	1	Male	18	65-69 years	423	Larynx cancer	3	Rate	1990	41.13412962686857	49.388427876011804	33.94408727042081
1	Deaths	48	Hungary	2	Female	18	65-69 years	423	Larynx cancer	3	Rate	1990	2.6027845226502295	3.216147646745478	2.0630619242617496
1	Deaths	48	Hungary	3	Both	18	65-69 years	423	Larynx cancer	3	Rate	1990	18.74840482787408	22.270250942090787	15.694631088356775
1	Deaths	48	Hungary	1	Male	19	70-74 years	423	Larynx cancer	1	Number	1990	46.262636425854254	57.45052595014297	37.427260731609536
1	Deaths	48	Hungary	2	Female	19	70-74 years	423	Larynx cancer	1	Number	1990	4.433414880116128	5.462174864981473	3.440186832032138
1	Deaths	48	Hungary	3	Both	19	70-74 years	423	Larynx cancer	1	Number	1990	50.696051305970386	61.827568015326726	41.94799110125023
1	Deaths	48	Hungary	1	Male	19	70-74 years	423	Larynx cancer	2	Percent	1990	0.006561101240152892	0.008158290020060634	0.005296681899400644
1	Deaths	48	Hungary	2	Female	19	70-74 years	423	Larynx cancer	2	Percent	1990	0.0007095963482046688	0.0008717982781227882	0.0005528047298458286
1	Deaths	48	Hungary	3	Both	19	70-74 years	423	Larynx cancer	2	Percent	1990	0.0038122804005745184	0.0046456305792062225	0.0031482276928127056
1	Deaths	48	Hungary	1	Male	19	70-74 years	423	Larynx cancer	3	Rate	1990	42.980276696859846	53.37437925040769	34.77177581152932
1	Deaths	48	Hungary	2	Female	19	70-74 years	423	Larynx cancer	3	Rate	1990	2.7243164958401507	3.356485573811822	2.113981657189665
1	Deaths	48	Hungary	3	Both	19	70-74 years	423	Larynx cancer	3	Rate	1990	18.75049239710162	22.86760633497581	15.514926073247224
1	Deaths	48	Hungary	1	Male	20	75-79 years	423	Larynx cancer	1	Number	1990	48.54150372402289	59.400965473532125	39.017926407476644
1	Deaths	48	Hungary	2	Female	20	75-79 years	423	Larynx cancer	1	Number	1990	5.863950827161733	7.541755451023397	4.4834525633713165
1	Deaths	48	Hungary	3	Both	20	75-79 years	423	Larynx cancer	1	Number	1990	54.405454551184675	66.49204149218407	43.769306918680755
1	Deaths	48	Hungary	1	Male	20	75-79 years	423	Larynx cancer	2	Percent	1990	0.004277423073397378	0.0052515673953943244	0.003420372196492377
1	Deaths	48	Hungary	2	Female	20	75-79 years	423	Larynx cancer	2	Percent	1990	0.00046047718651552773	0.000587614308442677	0.0003528715615730233
1	Deaths	48	Hungary	3	Both	20	75-79 years	423	Larynx cancer	2	Percent	1990	0.0022590921624037665	0.0027632439743866186	0.001811775638679452
1	Deaths	48	Hungary	1	Male	20	75-79 years	423	Larynx cancer	3	Rate	1990	41.593353376649	50.89840977942389	33.432965124380864
1	Deaths	48	Hungary	2	Female	20	75-79 years	423	Larynx cancer	3	Rate	1990	2.945121994367997	3.7877858306844803	2.2517778788199
1	Deaths	48	Hungary	3	Both	20	75-79 years	423	Larynx cancer	3	Rate	1990	17.227155052010666	21.054299021303542	13.859283835185565
1	Deaths	48	Hungary	1	Male	30	80-84 years	423	Larynx cancer	1	Number	1990	22.87235402096253	28.3099558008441	17.825115328482944
1	Deaths	48	Hungary	2	Female	30	80-84 years	423	Larynx cancer	1	Number	1990	4.347700835083476	5.524909102049611	3.3816511418662474
1	Deaths	48	Hungary	3	Both	30	80-84 years	423	Larynx cancer	1	Number	1990	27.220054856045984	33.827202629072914	21.295970264042676
1	Deaths	48	Hungary	1	Male	30	80-84 years	423	Larynx cancer	2	Percent	1990	0.00259607345897719	0.0032144444191159927	0.002030746544995017
1	Deaths	48	Hungary	2	Female	30	80-84 years	423	Larynx cancer	2	Percent	1990	0.000332481123988418	0.000423290228023525	0.000259300793100261
1	Deaths	48	Hungary	3	Both	30	80-84 years	423	Larynx cancer	2	Percent	1990	0.0012436742128794061	0.0015569211256812778	0.0009743859959678022
1	Deaths	48	Hungary	1	Male	30	80-84 years	423	Larynx cancer	3	Rate	1990	39.21935372199405	48.54323999137704	30.56482522797586
1	Deaths	48	Hungary	2	Female	30	80-84 years	423	Larynx cancer	3	Rate	1990	3.7547067039586906	4.771352498965074	2.920419020176439
1	Deaths	48	Hungary	3	Both	30	80-84 years	423	Larynx cancer	3	Rate	1990	15.633610463098451	19.428370433344742	12.231162108324028
1	Deaths	48	Hungary	1	Male	31	85-89 years	423	Larynx cancer	1	Number	1990	7.3749121416911825	9.224749194422584	5.794832178045688
1	Deaths	48	Hungary	2	Female	31	85-89 years	423	Larynx cancer	1	Number	1990	1.9342715091767375	2.5739299029240588	1.4010853247204962
1	Deaths	48	Hungary	3	Both	31	85-89 years	423	Larynx cancer	1	Number	1990	9.309183650867924	11.318926546778089	7.638567273824769
1	Deaths	48	Hungary	1	Male	31	85-89 years	423	Larynx cancer	2	Percent	1990	0.0015908947244071233	0.001987566266432367	0.0012509543202793637
1	Deaths	48	Hungary	2	Female	31	85-89 years	423	Larynx cancer	2	Percent	1990	0.00022114206553528536	0.00029552303053072607	0.00016126316763908808
1	Deaths	48	Hungary	3	Both	31	85-89 years	423	Larynx cancer	2	Percent	1990	0.0006956239439955974	0.0008430986562482777	0.0005720962415474329
1	Deaths	48	Hungary	1	Male	31	85-89 years	423	Larynx cancer	3	Rate	1990	36.55940493141589	45.72954019114733	28.72652745368014
1	Deaths	48	Hungary	2	Female	31	85-89 years	423	Larynx cancer	3	Rate	1990	4.077193423493805	5.425510339653734	2.9533061127160143
1	Deaths	48	Hungary	3	Both	31	85-89 years	423	Larynx cancer	3	Rate	1990	13.768200166695905	16.74059210913077	11.297373341967184
1	Deaths	48	Hungary	1	Male	32	90-94 years	423	Larynx cancer	1	Number	1990	1.6129324173062243	1.9508337828886908	1.287676687807289
1	Deaths	48	Hungary	2	Female	32	90-94 years	423	Larynx cancer	1	Number	1990	0.6336879447049988	0.8648328350048576	0.45611098304540243
1	Deaths	48	Hungary	3	Both	32	90-94 years	423	Larynx cancer	1	Number	1990	2.2466203620112246	2.6808295301390648	1.8155395330382176
1	Deaths	48	Hungary	1	Male	32	90-94 years	423	Larynx cancer	2	Percent	1990	0.001075443458401579	0.0012997892625315694	0.0008590289333994087
1	Deaths	48	Hungary	2	Female	32	90-94 years	423	Larynx cancer	2	Percent	1990	0.00016538273217812027	0.00022580762988614743	0.00011922230599572102
1	Deaths	48	Hungary	3	Both	32	90-94 years	423	Larynx cancer	2	Percent	1990	0.00042138675467167156	0.0005042522763297596	0.00034050311304222443
1	Deaths	48	Hungary	1	Male	32	90-94 years	423	Larynx cancer	3	Rate	1990	37.26341083213395	45.06991113638566	29.749061350544228
1	Deaths	48	Hungary	2	Female	32	90-94 years	423	Larynx cancer	3	Rate	1990	4.839894746056818	6.605301441083906	3.483621818761162
1	Deaths	48	Hungary	3	Both	32	90-94 years	423	Larynx cancer	3	Rate	1990	12.895697370831195	15.388076645273562	10.42127489750049
1	Deaths	48	Hungary	1	Male	235	95+ years	423	Larynx cancer	1	Number	1990	0.1981858151823872	0.24803171772234595	0.15612229086052395
1	Deaths	48	Hungary	2	Female	235	95+ years	423	Larynx cancer	1	Number	1990	0.09501134725768207	0.1279917955983286	0.06888271625119971
1	Deaths	48	Hungary	3	Both	235	95+ years	423	Larynx cancer	1	Number	1990	0.29319716244006916	0.3530186007216187	0.2373621770210709
1	Deaths	48	Hungary	1	Male	235	95+ years	423	Larynx cancer	2	Percent	1990	0.0008395671261811397	0.0010512990228778796	0.0006613830873242724
1	Deaths	48	Hungary	2	Female	235	95+ years	423	Larynx cancer	2	Percent	1990	0.00011498740244165815	0.00015449127384563387	8.347265562683879e-05
1	Deaths	48	Hungary	3	Both	235	95+ years	423	Larynx cancer	2	Percent	1990	0.0002759856500056479	0.0003330666634403203	0.00022393690100499234
1	Deaths	48	Hungary	1	Male	235	95+ years	423	Larynx cancer	3	Rate	1990	38.55079638906294	48.246743790135056	30.36866508947306
1	Deaths	48	Hungary	2	Female	235	95+ years	423	Larynx cancer	3	Rate	1990	4.899079903756695	6.599654165106128	3.551806606711831
1	Deaths	48	Hungary	3	Both	235	95+ years	423	Larynx cancer	3	Rate	1990	11.950347866856497	14.388594510891895	9.674584031542162
1	Deaths	11	Indonesia	1	Male	17	60-64 years	423	Larynx cancer	1	Number	1990	146.0415134257265	183.89836453913563	105.3640143904365
1	Deaths	11	Indonesia	2	Female	17	60-64 years	423	Larynx cancer	1	Number	1990	29.00392396458537	41.06815618173776	16.19132618115261
1	Deaths	11	Indonesia	3	Both	17	60-64 years	423	Larynx cancer	1	Number	1990	175.04543739031186	215.0537834065556	125.80354191738992
1	Deaths	11	Indonesia	1	Male	17	60-64 years	423	Larynx cancer	2	Percent	1990	0.002870308051992672	0.003555763256078848	0.002098673344101658
1	Deaths	11	Indonesia	2	Female	17	60-64 years	423	Larynx cancer	2	Percent	1990	0.0006483831489676993	0.0009022727535774745	0.0003704922784559465
1	Deaths	11	Indonesia	3	Both	17	60-64 years	423	Larynx cancer	2	Percent	1990	0.0018307779507762093	0.002252530635720656	0.0013326282802654974
1	Deaths	11	Indonesia	1	Male	17	60-64 years	423	Larynx cancer	3	Rate	1990	7.240668377819384	9.117592947490357	5.223897433416685
1	Deaths	11	Indonesia	2	Female	17	60-64 years	423	Larynx cancer	3	Rate	1990	1.360916447146427	1.9269919914956657	0.75972624007526
1	Deaths	11	Indonesia	3	Both	17	60-64 years	423	Larynx cancer	3	Rate	1990	4.219826073439675	5.184308576905859	3.032750091796706
1	Deaths	11	Indonesia	1	Male	18	65-69 years	423	Larynx cancer	1	Number	1990	144.64474487322707	186.7762539125436	103.34793166241774
1	Deaths	11	Indonesia	2	Female	18	65-69 years	423	Larynx cancer	1	Number	1990	28.382043096469843	41.16880405017719	16.55307234991493
1	Deaths	11	Indonesia	3	Both	18	65-69 years	423	Larynx cancer	1	Number	1990	173.02678796969693	218.4583096489703	123.1318804468743
1	Deaths	11	Indonesia	1	Male	18	65-69 years	423	Larynx cancer	2	Percent	1990	0.0026428342764397194	0.003294541457093693	0.001901328711683606
1	Deaths	11	Indonesia	2	Female	18	65-69 years	423	Larynx cancer	2	Percent	1990	0.0005757363817902221	0.0008136512082713971	0.00034094847989428505
1	Deaths	11	Indonesia	3	Both	18	65-69 years	423	Larynx cancer	2	Percent	1990	0.001663513601381531	0.0020532368505750366	0.0011977756326671037
1	Deaths	11	Indonesia	1	Male	18	65-69 years	423	Larynx cancer	3	Rate	1990	10.153756396176219	13.111299580779665	7.254807100448552
1	Deaths	11	Indonesia	2	Female	18	65-69 years	423	Larynx cancer	3	Rate	1990	1.873716559621403	2.7178688167878997	1.0927953871828386
1	Deaths	11	Indonesia	3	Both	18	65-69 years	423	Larynx cancer	3	Rate	1990	5.886686547910773	7.432349682843006	4.189170895159412
1	Deaths	11	Indonesia	1	Male	19	70-74 years	423	Larynx cancer	1	Number	1990	108.68177506054295	139.3899821457735	76.42709632529609
1	Deaths	11	Indonesia	2	Female	19	70-74 years	423	Larynx cancer	1	Number	1990	26.435830477618985	38.159388085946595	14.94232518330611
1	Deaths	11	Indonesia	3	Both	19	70-74 years	423	Larynx cancer	1	Number	1990	135.11760553816202	170.31245322309715	96.04295538810143
1	Deaths	11	Indonesia	1	Male	19	70-74 years	423	Larynx cancer	2	Percent	1990	0.0021954606774565225	0.002778238714886876	0.0015526445365914114
1	Deaths	11	Indonesia	2	Female	19	70-74 years	423	Larynx cancer	2	Percent	1990	0.0005333486982011971	0.0007716011674096485	0.00030422692391192976
1	Deaths	11	Indonesia	3	Both	19	70-74 years	423	Larynx cancer	2	Percent	1990	0.001363715794156172	0.0016782212483130202	0.0009695963269245006
1	Deaths	11	Indonesia	1	Male	19	70-74 years	423	Larynx cancer	3	Rate	1990	12.52727012138132	16.066870067054833	8.809415191520985
1	Deaths	11	Indonesia	2	Female	19	70-74 years	423	Larynx cancer	3	Rate	1990	2.729622851945503	3.940134879584769	1.5428647992006137
1	Deaths	11	Indonesia	3	Both	19	70-74 years	423	Larynx cancer	3	Rate	1990	7.359183355919809	9.276071508766455	5.2309816765206145
1	Deaths	11	Indonesia	1	Male	20	75-79 years	423	Larynx cancer	1	Number	1990	63.485688341214534	81.38828729665656	45.382322108518224
1	Deaths	11	Indonesia	2	Female	20	75-79 years	423	Larynx cancer	1	Number	1990	16.24327921481075	24.128502216927988	9.648577875947428
1	Deaths	11	Indonesia	3	Both	20	75-79 years	423	Larynx cancer	1	Number	1990	79.7289675560253	100.99980597747683	58.09162514158272
1	Deaths	11	Indonesia	1	Male	20	75-79 years	423	Larynx cancer	2	Percent	1990	0.0016156960509717219	0.002048464003599403	0.001166264291540617
1	Deaths	11	Indonesia	2	Female	20	75-79 years	423	Larynx cancer	2	Percent	1990	0.00037911902729375837	0.0005594983933202872	0.00022476852571020285
1	Deaths	11	Indonesia	3	Both	20	75-79 years	423	Larynx cancer	2	Percent	1990	0.0009706923208148716	0.001205686878589507	0.0006983114525596114
1	Deaths	11	Indonesia	1	Male	20	75-79 years	423	Larynx cancer	3	Rate	1990	13.486507252792148	17.289624726429956	9.64074001963276
1	Deaths	11	Indonesia	2	Female	20	75-79 years	423	Larynx cancer	3	Rate	1990	2.906353111119746	4.317228470768816	1.7263862768591616
1	Deaths	11	Indonesia	3	Both	20	75-79 years	423	Larynx cancer	3	Rate	1990	7.743506651176004	9.809391659367757	5.64202572102006
1	Deaths	11	Indonesia	1	Male	30	80-84 years	423	Larynx cancer	1	Number	1990	37.98071658583617	53.310437189436676	24.085584558205227
1	Deaths	11	Indonesia	2	Female	30	80-84 years	423	Larynx cancer	1	Number	1990	10.003553089592119	15.112083090115949	6.04851907877984
1	Deaths	11	Indonesia	3	Both	30	80-84 years	423	Larynx cancer	1	Number	1990	47.984269675428294	66.18203771242668	31.888392313576116
1	Deaths	11	Indonesia	1	Male	30	80-84 years	423	Larynx cancer	2	Percent	1990	0.0012016519168245516	0.0016414068205123683	0.000777197377169602
1	Deaths	11	Indonesia	2	Female	30	80-84 years	423	Larynx cancer	2	Percent	1990	0.0002741470877345816	0.0004141773255301987	0.0001659396251729209
1	Deaths	11	Indonesia	3	Both	30	80-84 years	423	Larynx cancer	2	Percent	1990	0.0007045942610816304	0.0009690367022040515	0.0004716579890742227
1	Deaths	11	Indonesia	1	Male	30	80-84 years	423	Larynx cancer	3	Rate	1990	15.068309635941437	21.15015846481965	9.555613440453886
1	Deaths	11	Indonesia	2	Female	30	80-84 years	423	Larynx cancer	3	Rate	1990	3.123078806308795	4.717946313197706	1.8883292341543354
1	Deaths	11	Indonesia	3	Both	30	80-84 years	423	Larynx cancer	3	Rate	1990	8.38347157001933	11.562856647835888	5.571313936479166
1	Deaths	11	Indonesia	1	Male	31	85-89 years	423	Larynx cancer	1	Number	1990	16.727844791778104	23.014319611716758	10.63865163448861
1	Deaths	11	Indonesia	2	Female	31	85-89 years	423	Larynx cancer	1	Number	1990	5.226075569551542	8.270793825751658	3.2906204650145416
1	Deaths	11	Indonesia	3	Both	31	85-89 years	423	Larynx cancer	1	Number	1990	21.953920361329622	29.06658260334108	14.559902272474101
1	Deaths	11	Indonesia	1	Male	31	85-89 years	423	Larynx cancer	2	Percent	1990	0.0007554420517404952	0.0010434019882610292	0.00048294417446461866
1	Deaths	11	Indonesia	2	Female	31	85-89 years	423	Larynx cancer	2	Percent	1990	0.00020253598703127632	0.0003280491102756564	0.00012611286636801555
1	Deaths	11	Indonesia	3	Both	31	85-89 years	423	Larynx cancer	2	Percent	1990	0.0004579390772586369	0.0006078693350307831	0.00030713022954869176
1	Deaths	11	Indonesia	1	Male	31	85-89 years	423	Larynx cancer	3	Rate	1990	13.52429326358584	18.606844549618003	8.601242205730486
1	Deaths	11	Indonesia	2	Female	31	85-89 years	423	Larynx cancer	3	Rate	1990	3.333071310339212	5.274922883809185	2.098682370583519
1	Deaths	11	Indonesia	3	Both	31	85-89 years	423	Larynx cancer	3	Rate	1990	7.827212469236655	10.363083861400563	5.191029517384754
1	Deaths	11	Indonesia	1	Male	32	90-94 years	423	Larynx cancer	1	Number	1990	3.954413500760549	5.541198941755433	2.3601068626274753
1	Deaths	11	Indonesia	2	Female	32	90-94 years	423	Larynx cancer	1	Number	1990	1.305296344068146	2.1237353271370996	0.7929375826895327
1	Deaths	11	Indonesia	3	Both	32	90-94 years	423	Larynx cancer	1	Number	1990	5.259709844828698	7.148581516754695	3.474701768474079
1	Deaths	11	Indonesia	1	Male	32	90-94 years	423	Larynx cancer	2	Percent	1990	0.000498348628280621	0.0006825881387277695	0.0002992050725324137
1	Deaths	11	Indonesia	2	Female	32	90-94 years	423	Larynx cancer	2	Percent	1990	0.00012718741272636265	0.00021047812268407582	7.705909898906802e-05
1	Deaths	11	Indonesia	3	Both	32	90-94 years	423	Larynx cancer	2	Percent	1990	0.0002890116355995896	0.0003958972463607596	0.00018907396127777808
1	Deaths	11	Indonesia	1	Male	32	90-94 years	423	Larynx cancer	3	Rate	1990	12.60452394492026	17.66233468793539	7.522739707629764
1	Deaths	11	Indonesia	2	Female	32	90-94 years	423	Larynx cancer	3	Rate	1990	2.9289259150943088	4.765403247102324	1.7792552975007474
1	Deaths	11	Indonesia	3	Both	32	90-94 years	423	Larynx cancer	3	Rate	1990	6.926260145645841	9.413624842077402	4.575668446929498
1	Deaths	11	Indonesia	1	Male	235	95+ years	423	Larynx cancer	1	Number	1990	0.6126227764636976	0.9051942178543922	0.38232063215252166
1	Deaths	11	Indonesia	2	Female	235	95+ years	423	Larynx cancer	1	Number	1990	0.21423976679669265	0.3695822817512161	0.12048828231873057
1	Deaths	11	Indonesia	3	Both	235	95+ years	423	Larynx cancer	1	Number	1990	0.8268625432603902	1.1557622006170976	0.567179168924392
1	Deaths	11	Indonesia	1	Male	235	95+ years	423	Larynx cancer	2	Percent	1990	0.00036070478624665464	0.0005204536064583554	0.00022568174187940257
1	Deaths	11	Indonesia	2	Female	235	95+ years	423	Larynx cancer	2	Percent	1990	7.626403776087956e-05	0.0001314376663189712	4.312942624051676e-05
1	Deaths	11	Indonesia	3	Both	235	95+ years	423	Larynx cancer	2	Percent	1990	0.00018343502632643742	0.0002612300862998943	0.00012725594317153263
1	Deaths	11	Indonesia	1	Male	235	95+ years	423	Larynx cancer	3	Rate	1990	12.565656057163203	18.566660665390977	7.8418722772878695
1	Deaths	11	Indonesia	2	Female	235	95+ years	423	Larynx cancer	3	Rate	1990	2.450503059428973	4.227331487909733	1.3781610616089857
1	Deaths	11	Indonesia	3	Both	235	95+ years	423	Larynx cancer	3	Rate	1990	6.071808850245702	8.486981561427934	4.164904464012737
1	Deaths	113	Guyana	1	Male	17	60-64 years	423	Larynx cancer	1	Number	1990	0.7143716178031114	0.9223401044181451	0.550330822743684
1	Deaths	113	Guyana	2	Female	17	60-64 years	423	Larynx cancer	1	Number	1990	0.09669065512852969	0.12940255645721102	0.06900497592753765
1	Deaths	113	Guyana	3	Both	17	60-64 years	423	Larynx cancer	1	Number	1990	0.8110622729316419	1.020766381475407	0.6393826448269122
1	Deaths	113	Guyana	1	Male	17	60-64 years	423	Larynx cancer	2	Percent	1990	0.0024255228012910477	0.0030175935665232973	0.0019580059075445673
1	Deaths	113	Guyana	2	Female	17	60-64 years	423	Larynx cancer	2	Percent	1990	0.00046379250364280377	0.0006133971816879247	0.00035299270802110794
1	Deaths	113	Guyana	3	Both	17	60-64 years	423	Larynx cancer	2	Percent	1990	0.0016126239832259582	0.0019831402092898207	0.0013246450130119597
1	Deaths	113	Guyana	1	Male	17	60-64 years	423	Larynx cancer	3	Rate	1990	9.97961581702567	12.884890252268258	7.6880016596114125
1	Deaths	113	Guyana	2	Female	17	60-64 years	423	Larynx cancer	3	Rate	1990	1.2797548174174271	1.7127150994282951	0.9133193921548203
1	Deaths	113	Guyana	3	Both	17	60-64 years	423	Larynx cancer	3	Rate	1990	5.512288451087608	6.937517529359439	4.345488239966857
1	Deaths	113	Guyana	1	Male	18	65-69 years	423	Larynx cancer	1	Number	1990	0.603550217672048	0.8057373456219187	0.4604166965556196
1	Deaths	113	Guyana	2	Female	18	65-69 years	423	Larynx cancer	1	Number	1990	0.08754412104647656	0.11509971929169839	0.06629797291381848
1	Deaths	113	Guyana	3	Both	18	65-69 years	423	Larynx cancer	1	Number	1990	0.6910943387185245	0.8936067715349516	0.5472037737358006
1	Deaths	113	Guyana	1	Male	18	65-69 years	423	Larynx cancer	2	Percent	1990	0.002220435376797844	0.0028176945825343397	0.0017473482931424135
1	Deaths	113	Guyana	2	Female	18	65-69 years	423	Larynx cancer	2	Percent	1990	0.00040330854871875127	0.0005158810545253965	0.0003079522778430453
1	Deaths	113	Guyana	3	Both	18	65-69 years	423	Larynx cancer	2	Percent	1990	0.0014131187200962523	0.001759030842978742	0.0011380537793684756
1	Deaths	113	Guyana	1	Male	18	65-69 years	423	Larynx cancer	3	Rate	1990	10.756035562238454	14.359268358415413	8.205213446367294
1	Deaths	113	Guyana	2	Female	18	65-69 years	423	Larynx cancer	3	Rate	1990	1.4407145306714182	1.8941973039139373	1.091066445001937
1	Deaths	113	Guyana	3	Both	18	65-69 years	423	Larynx cancer	3	Rate	1990	5.913001456632503	7.645697332061228	4.681874137725251
1	Deaths	113	Guyana	1	Male	19	70-74 years	423	Larynx cancer	1	Number	1990	0.5720016329680568	0.754500515875368	0.4436963853005033
1	Deaths	113	Guyana	2	Female	19	70-74 years	423	Larynx cancer	1	Number	1990	0.07224611934702063	0.09449248154229273	0.053260049321803345
1	Deaths	113	Guyana	3	Both	19	70-74 years	423	Larynx cancer	1	Number	1990	0.644247752315077	0.8262734354505332	0.5137420174791483
1	Deaths	113	Guyana	1	Male	19	70-74 years	423	Larynx cancer	2	Percent	1990	0.00195316064227581	0.0024623760116668256	0.0015493655574566325
1	Deaths	113	Guyana	2	Female	19	70-74 years	423	Larynx cancer	2	Percent	1990	0.0003309354468049558	0.00042958711587045027	0.0002549418813914409
1	Deaths	113	Guyana	3	Both	19	70-74 years	423	Larynx cancer	2	Percent	1990	0.0012603272456022275	0.0015576389683440402	0.001021466487191822
1	Deaths	113	Guyana	1	Male	19	70-74 years	423	Larynx cancer	3	Rate	1990	16.020130510774916	21.131402496267718	12.426667320493628
1	Deaths	113	Guyana	2	Female	19	70-74 years	423	Larynx cancer	3	Rate	1990	1.8304452601397445	2.3940845061467604	1.349409569912411
1	Deaths	113	Guyana	3	Both	19	70-74 years	423	Larynx cancer	3	Rate	1990	8.570049831810376	10.991430689616235	6.834008616514125
1	Deaths	113	Guyana	1	Male	20	75-79 years	423	Larynx cancer	1	Number	1990	0.38912280285894113	0.4859219771090982	0.3038765746230107
1	Deaths	113	Guyana	2	Female	20	75-79 years	423	Larynx cancer	1	Number	1990	0.06124936947741278	0.07981858110609596	0.04637268445206315
1	Deaths	113	Guyana	3	Both	20	75-79 years	423	Larynx cancer	1	Number	1990	0.4503721723363537	0.5465180548772841	0.3655066958790214
1	Deaths	113	Guyana	1	Male	20	75-79 years	423	Larynx cancer	2	Percent	1990	0.001438765203318396	0.0017889818070263754	0.0011652760370573863
1	Deaths	113	Guyana	2	Female	20	75-79 years	423	Larynx cancer	2	Percent	1990	0.00025730545786934974	0.00033179725298642396	0.0001945470924849695
1	Deaths	113	Guyana	3	Both	20	75-79 years	423	Larynx cancer	2	Percent	1990	0.0008855101602163083	0.001081637252491892	0.0007200039481414311
1	Deaths	113	Guyana	1	Male	20	75-79 years	423	Larynx cancer	3	Rate	1990	16.48744870057273	20.588908208937283	12.875496883226493
1	Deaths	113	Guyana	2	Female	20	75-79 years	423	Larynx cancer	3	Rate	1990	2.3015268652890364	2.99928979403906	1.7425155555495642
1	Deaths	113	Guyana	3	Both	20	75-79 years	423	Larynx cancer	3	Rate	1990	8.969118934039015	10.883855031196715	7.279031050076155
1	Deaths	113	Guyana	1	Male	30	80-84 years	423	Larynx cancer	1	Number	1990	0.1911586276643334	0.25146491082695804	0.1457514516835504
1	Deaths	113	Guyana	2	Female	30	80-84 years	423	Larynx cancer	1	Number	1990	0.03345133777497009	0.042620876724769094	0.025212124976218744
1	Deaths	113	Guyana	3	Both	30	80-84 years	423	Larynx cancer	1	Number	1990	0.2246099654393034	0.28485272832228015	0.1769897988962787
1	Deaths	113	Guyana	1	Male	30	80-84 years	423	Larynx cancer	2	Percent	1990	0.0010414933014494137	0.0013486612908338326	0.0007936286419567528
1	Deaths	113	Guyana	2	Female	30	80-84 years	423	Larynx cancer	2	Percent	1990	0.00017889431532733233	0.00022910293832148178	0.00013922640188570524
1	Deaths	113	Guyana	3	Both	30	80-84 years	423	Larynx cancer	2	Percent	1990	0.0006061644991858471	0.0007629589225538827	0.00048073466935219495
1	Deaths	113	Guyana	1	Male	30	80-84 years	423	Larynx cancer	3	Rate	1990	13.853305010315752	18.223713737863793	10.562637640473376
1	Deaths	113	Guyana	2	Female	30	80-84 years	423	Larynx cancer	3	Rate	1990	1.9711880817634702	2.511521805176895	1.4856757180647
1	Deaths	113	Guyana	3	Both	30	80-84 years	423	Larynx cancer	3	Rate	1990	7.29989897608942	9.257808912214122	5.752227641432753
1	Deaths	113	Guyana	1	Male	31	85-89 years	423	Larynx cancer	1	Number	1990	0.06345065433729695	0.08509234926887234	0.04686842297958728
1	Deaths	113	Guyana	2	Female	31	85-89 years	423	Larynx cancer	1	Number	1990	0.019374409405074424	0.02643685638988003	0.014139526969181552
1	Deaths	113	Guyana	3	Both	31	85-89 years	423	Larynx cancer	1	Number	1990	0.0828250637423714	0.10703337178916132	0.06452004796286846
1	Deaths	113	Guyana	1	Male	31	85-89 years	423	Larynx cancer	2	Percent	1990	0.0006876515390531737	0.0009216496825879618	0.0005128053782809357
1	Deaths	113	Guyana	2	Female	31	85-89 years	423	Larynx cancer	2	Percent	1990	0.0001399226827999576	0.0001884945285737876	0.00010372765211279892
1	Deaths	113	Guyana	3	Both	31	85-89 years	423	Larynx cancer	2	Percent	1990	0.00035904924359951194	0.000457531365289549	0.00028032584734349273
1	Deaths	113	Guyana	1	Male	31	85-89 years	423	Larynx cancer	3	Rate	1990	10.572581664031649	14.178668778528833	7.809536947908079
1	Deaths	113	Guyana	2	Female	31	85-89 years	423	Larynx cancer	3	Rate	1990	2.341058775380004	3.1944320650507025	1.7085147216025598
1	Deaths	113	Guyana	3	Both	31	85-89 years	423	Larynx cancer	3	Rate	1990	5.80115028033854	7.496724381542808	4.519048672168692
1	Deaths	113	Guyana	1	Male	32	90-94 years	423	Larynx cancer	1	Number	1990	0.017093015504856982	0.02126389765218697	0.013542637649393134
1	Deaths	113	Guyana	2	Female	32	90-94 years	423	Larynx cancer	1	Number	1990	0.0063151194429053575	0.008871688675132428	0.004360390097310089
1	Deaths	113	Guyana	3	Both	32	90-94 years	423	Larynx cancer	1	Number	1990	0.023408134947762328	0.028521922260702222	0.01905855561303551
1	Deaths	113	Guyana	1	Male	32	90-94 years	423	Larynx cancer	2	Percent	1990	0.00046282231624269517	0.0005775167922960587	0.0003619692466800296
1	Deaths	113	Guyana	2	Female	32	90-94 years	423	Larynx cancer	2	Percent	1990	0.00010485238981930106	0.00014740881685298068	7.245819399966985e-05
1	Deaths	113	Guyana	3	Both	32	90-94 years	423	Larynx cancer	2	Percent	1990	0.0002409422544034971	0.00029100762880275566	0.00019745103972675437
1	Deaths	113	Guyana	1	Male	32	90-94 years	423	Larynx cancer	3	Rate	1990	8.905142236547832	11.07809403450868	7.055461600184323
1	Deaths	113	Guyana	2	Female	32	90-94 years	423	Larynx cancer	3	Rate	1990	2.7669993395891583	3.887172194772996	1.9105254664917883
1	Deaths	113	Guyana	3	Both	32	90-94 years	423	Larynx cancer	3	Rate	1990	5.571039713504841	6.788100033362942	4.535857745147316
1	Deaths	113	Guyana	1	Male	235	95+ years	423	Larynx cancer	1	Number	1990	0.0030412763096707017	0.003969335376694409	0.002262373927094182
1	Deaths	113	Guyana	2	Female	235	95+ years	423	Larynx cancer	1	Number	1990	0.001169738694282586	0.0015783900068011075	0.0008308884918903183
1	Deaths	113	Guyana	3	Both	235	95+ years	423	Larynx cancer	1	Number	1990	0.004211015003953288	0.005233146610804303	0.003308654885572471
1	Deaths	113	Guyana	1	Male	235	95+ years	423	Larynx cancer	2	Percent	1990	0.00031229093369834575	0.0003960227054936888	0.00023418008896012102
1	Deaths	113	Guyana	2	Female	235	95+ years	423	Larynx cancer	2	Percent	1990	8.144217495409496e-05	0.0001098247095695179	5.801707781590475e-05
1	Deaths	113	Guyana	3	Both	235	95+ years	423	Larynx cancer	2	Percent	1990	0.0001746976460459307	0.0002145868330785458	0.00013544462574208608
1	Deaths	113	Guyana	1	Male	235	95+ years	423	Larynx cancer	3	Rate	1990	6.1931714110441165	8.083045364086496	4.607036026887142
1	Deaths	113	Guyana	2	Female	235	95+ years	423	Larynx cancer	3	Rate	1990	3.273078170845876	4.416536703105695	2.324932054061174
1	Deaths	113	Guyana	3	Both	235	95+ years	423	Larynx cancer	3	Rate	1990	4.963179191851458	6.167882171464246	3.899641076005326
1	Deaths	39	Tajikistan	1	Male	17	60-64 years	423	Larynx cancer	1	Number	1990	7.7464409229854345	10.476290976176161	5.372621753822163
1	Deaths	39	Tajikistan	2	Female	17	60-64 years	423	Larynx cancer	1	Number	1990	1.3913304382578944	1.9894622448814174	0.8921700339231448
1	Deaths	39	Tajikistan	3	Both	17	60-64 years	423	Larynx cancer	1	Number	1990	9.137771361243328	11.980487162375884	6.5871601325367735
1	Deaths	39	Tajikistan	1	Male	17	60-64 years	423	Larynx cancer	2	Percent	1990	0.005111655852337218	0.00684809804343078	0.0036250659077064957
1	Deaths	39	Tajikistan	2	Female	17	60-64 years	423	Larynx cancer	2	Percent	1990	0.001307059824404139	0.001862535657525702	0.0008284980497198281
1	Deaths	39	Tajikistan	3	Both	17	60-64 years	423	Larynx cancer	2	Percent	1990	0.003541238313564619	0.004686088421801645	0.0026233099992819565
1	Deaths	39	Tajikistan	1	Male	17	60-64 years	423	Larynx cancer	3	Rate	1990	13.152605683938189	17.787591180226972	9.122121516126901
1	Deaths	39	Tajikistan	2	Female	17	60-64 years	423	Larynx cancer	3	Rate	1990	2.223552819834639	3.17945634115471	1.425820308499613
1	Deaths	39	Tajikistan	3	Both	17	60-64 years	423	Larynx cancer	3	Rate	1990	7.52271706218155	9.862997401303904	5.422913308000963
1	Deaths	39	Tajikistan	1	Male	18	65-69 years	423	Larynx cancer	1	Number	1990	4.610655654116466	6.495203992579246	3.180047083555226
1	Deaths	39	Tajikistan	2	Female	18	65-69 years	423	Larynx cancer	1	Number	1990	1.2499792856568477	1.8331171567059172	0.8116370291025824
1	Deaths	39	Tajikistan	3	Both	18	65-69 years	423	Larynx cancer	1	Number	1990	5.8606349397733135	7.773827136405214	4.353606451104104
1	Deaths	39	Tajikistan	1	Male	18	65-69 years	423	Larynx cancer	2	Percent	1990	0.004045131704690648	0.005519387747033018	0.002866386803239564
1	Deaths	39	Tajikistan	2	Female	18	65-69 years	423	Larynx cancer	2	Percent	1990	0.0011317798686140078	0.0016628887419928324	0.0007404163913589093
1	Deaths	39	Tajikistan	3	Both	18	65-69 years	423	Larynx cancer	2	Percent	1990	0.002611511206960706	0.0034005005203819024	0.0019653839134304123
1	Deaths	39	Tajikistan	1	Male	18	65-69 years	423	Larynx cancer	3	Rate	1990	15.507165797664332	21.8455275688722	10.695554183284525
1	Deaths	39	Tajikistan	2	Female	18	65-69 years	423	Larynx cancer	3	Rate	1990	2.7648952950591092	4.054768794992431	1.7953028732650078
1	Deaths	39	Tajikistan	3	Both	18	65-69 years	423	Larynx cancer	3	Rate	1990	7.820296503362423	10.373216178335284	5.8093523409090535
1	Deaths	39	Tajikistan	1	Male	19	70-74 years	423	Larynx cancer	1	Number	1990	2.814930607697336	3.9386228721783576	1.9590894756409234
1	Deaths	39	Tajikistan	2	Female	19	70-74 years	423	Larynx cancer	1	Number	1990	0.9263744069012143	1.3222416800560766	0.6020356059613904
1	Deaths	39	Tajikistan	3	Both	19	70-74 years	423	Larynx cancer	1	Number	1990	3.741305014598549	4.8622590169296	2.8149489409543826
1	Deaths	39	Tajikistan	1	Male	19	70-74 years	423	Larynx cancer	2	Percent	1990	0.002965236281753155	0.004036805907795886	0.002115346809987897
1	Deaths	39	Tajikistan	2	Female	19	70-74 years	423	Larynx cancer	2	Percent	1990	0.0008042782528361724	0.0011401384705194543	0.0005309828290947113
1	Deaths	39	Tajikistan	3	Both	19	70-74 years	423	Larynx cancer	2	Percent	1990	0.001780474421516491	0.0022837232203610594	0.001346168606167948
1	Deaths	39	Tajikistan	1	Male	19	70-74 years	423	Larynx cancer	3	Rate	1990	16.931563419283943	23.690474913511775	11.783753251381238
1	Deaths	39	Tajikistan	2	Female	19	70-74 years	423	Larynx cancer	3	Rate	1990	3.270697268154706	4.66836326498479	2.1255727674261626
1	Deaths	39	Tajikistan	3	Both	19	70-74 years	423	Larynx cancer	3	Rate	1990	8.323482012638195	10.817328528490485	6.2625679502484655
1	Deaths	39	Tajikistan	1	Male	20	75-79 years	423	Larynx cancer	1	Number	1990	2.428063002049932	3.365851321903816	1.642823931372347
1	Deaths	39	Tajikistan	2	Female	20	75-79 years	423	Larynx cancer	1	Number	1990	0.8050086801717589	1.1720406920384	0.5279895944260505
1	Deaths	39	Tajikistan	3	Both	20	75-79 years	423	Larynx cancer	1	Number	1990	3.233071682221689	4.193278910969064	2.4334595262318626
1	Deaths	39	Tajikistan	1	Male	20	75-79 years	423	Larynx cancer	2	Percent	1990	0.0017986762180146857	0.002482583308195065	0.001252708903982474
1	Deaths	39	Tajikistan	2	Female	20	75-79 years	423	Larynx cancer	2	Percent	1990	0.0005418703745719952	0.0007845139541027632	0.0003600555531785665
1	Deaths	39	Tajikistan	3	Both	20	75-79 years	423	Larynx cancer	2	Percent	1990	0.001140170555553277	0.0014636116452724918	0.0008657420837562314
1	Deaths	39	Tajikistan	1	Male	20	75-79 years	423	Larynx cancer	3	Rate	1990	16.854681718127484	23.364448407365032	11.403853383881184
1	Deaths	39	Tajikistan	2	Female	20	75-79 years	423	Larynx cancer	3	Rate	1990	3.4065536218779666	4.959722252435701	2.234292510761723
1	Deaths	39	Tajikistan	3	Both	20	75-79 years	423	Larynx cancer	3	Rate	1990	8.499797687953967	11.024198005999258	6.397604410856017
1	Deaths	39	Tajikistan	1	Male	30	80-84 years	423	Larynx cancer	1	Number	1990	1.4679241819048159	2.0676103904257874	1.0009038375210004
1	Deaths	39	Tajikistan	2	Female	30	80-84 years	423	Larynx cancer	1	Number	1990	0.5709604300308975	0.8951285819485415	0.3749089943675406
1	Deaths	39	Tajikistan	3	Both	30	80-84 years	423	Larynx cancer	1	Number	1990	2.0388846119357127	2.6672165106395775	1.5120697594110268
1	Deaths	39	Tajikistan	1	Male	30	80-84 years	423	Larynx cancer	2	Percent	1990	0.0011985821368397755	0.00166888332541545	0.0008309104909437793
1	Deaths	39	Tajikistan	2	Female	30	80-84 years	423	Larynx cancer	2	Percent	1990	0.0003583983970330952	0.000553249543471593	0.00023587098917360138
1	Deaths	39	Tajikistan	3	Both	30	80-84 years	423	Larynx cancer	2	Percent	1990	0.0007236902558107637	0.0009459562836777639	0.0005320166672084925
1	Deaths	39	Tajikistan	1	Male	30	80-84 years	423	Larynx cancer	3	Rate	1990	15.544716704989819	21.895148381407573	10.599162269410716
1	Deaths	39	Tajikistan	2	Female	30	80-84 years	423	Larynx cancer	3	Rate	1990	3.6426328248471083	5.710771856620867	2.3918571890169673
1	Deaths	39	Tajikistan	3	Both	30	80-84 years	423	Larynx cancer	3	Rate	1990	8.11734662333807	10.618904478265971	6.019955363807369
1	Deaths	39	Tajikistan	1	Male	31	85-89 years	423	Larynx cancer	1	Number	1990	0.4719969470563743	0.7065433841403127	0.30197379785730155
1	Deaths	39	Tajikistan	2	Female	31	85-89 years	423	Larynx cancer	1	Number	1990	0.28597960756241797	0.5596249282340403	0.16777072672343596
1	Deaths	39	Tajikistan	3	Both	31	85-89 years	423	Larynx cancer	1	Number	1990	0.7579765546187927	1.0786828539711553	0.5419585282507923
1	Deaths	39	Tajikistan	1	Male	31	85-89 years	423	Larynx cancer	2	Percent	1990	0.0005655050532200503	0.0008370692438679962	0.00036820785561689256
1	Deaths	39	Tajikistan	2	Female	31	85-89 years	423	Larynx cancer	2	Percent	1990	0.0002302820292283	0.00045784882909795095	0.00013526995789392532
1	Deaths	39	Tajikistan	3	Both	31	85-89 years	423	Larynx cancer	2	Percent	1990	0.0003651343522139263	0.0005198594010268506	0.0002649116640720238
1	Deaths	39	Tajikistan	1	Male	31	85-89 years	423	Larynx cancer	3	Rate	1990	8.6303150507017	12.918922548436651	5.521495485974303
1	Deaths	39	Tajikistan	2	Female	31	85-89 years	423	Larynx cancer	3	Rate	1990	3.1409227826952097	6.146377714959356	1.842631026479601
1	Deaths	39	Tajikistan	3	Both	31	85-89 years	423	Larynx cancer	3	Rate	1990	5.200877377474314	7.401412640671299	3.7186636340307406
1	Deaths	39	Tajikistan	1	Male	32	90-94 years	423	Larynx cancer	1	Number	1990	0.162356799862936	0.2314092496900277	0.10833046869268544
1	Deaths	39	Tajikistan	2	Female	32	90-94 years	423	Larynx cancer	1	Number	1990	0.09500324898950856	0.18416594446263704	0.052139713869578774
1	Deaths	39	Tajikistan	3	Both	32	90-94 years	423	Larynx cancer	1	Number	1990	0.2573600488524444	0.3605067488162869	0.17752098242695113
1	Deaths	39	Tajikistan	1	Male	32	90-94 years	423	Larynx cancer	2	Percent	1990	0.00041586372033226144	0.0005957485644496059	0.00027598584308386896
1	Deaths	39	Tajikistan	2	Female	32	90-94 years	423	Larynx cancer	2	Percent	1990	0.00016533330333501353	0.00031714315905886887	9.070733870168559e-05
1	Deaths	39	Tajikistan	3	Both	32	90-94 years	423	Larynx cancer	2	Percent	1990	0.0002667569457583571	0.00037438181572981407	0.0001861118451047971
1	Deaths	39	Tajikistan	1	Male	32	90-94 years	423	Larynx cancer	3	Rate	1990	9.416013421347976	13.420765885659662	6.2827128153078675
1	Deaths	39	Tajikistan	2	Female	32	90-94 years	423	Larynx cancer	3	Rate	1990	3.4767666604390257	6.739790717754	1.9081202042532328
1	Deaths	39	Tajikistan	3	Both	32	90-94 years	423	Larynx cancer	3	Rate	1990	5.774573926788179	8.088951185035226	3.983166933451401
1	Deaths	39	Tajikistan	1	Male	235	95+ years	423	Larynx cancer	1	Number	1990	0.03835339548553363	0.056554413938289666	0.02498173328593165
1	Deaths	39	Tajikistan	2	Female	235	95+ years	423	Larynx cancer	1	Number	1990	0.027168183863305294	0.049507716470103866	0.01492245035631391
1	Deaths	39	Tajikistan	3	Both	235	95+ years	423	Larynx cancer	1	Number	1990	0.0655215793488389	0.09315836318824805	0.04594963703720291
1	Deaths	39	Tajikistan	1	Male	235	95+ years	423	Larynx cancer	2	Percent	1990	0.00031784348558892345	0.00046429742038791146	0.0002102268481701963
1	Deaths	39	Tajikistan	2	Female	235	95+ years	423	Larynx cancer	2	Percent	1990	0.00013708489453766575	0.00025047180016047845	7.48836717172339e-05
1	Deaths	39	Tajikistan	3	Both	235	95+ years	423	Larynx cancer	2	Percent	1990	0.00020552844704480568	0.00029238538725499737	0.00014404578395210972
1	Deaths	39	Tajikistan	1	Male	235	95+ years	423	Larynx cancer	3	Rate	1990	11.172635635330305	16.474730659518407	7.277368796407979
1	Deaths	39	Tajikistan	2	Female	235	95+ years	423	Larynx cancer	3	Rate	1990	4.5775778833079785	8.341574435261414	2.514289474022766
1	Deaths	39	Tajikistan	3	Both	235	95+ years	423	Larynx cancer	3	Rate	1990	6.994299731409203	9.944472051826848	4.9050333826141745
1	Deaths	15	Myanmar	1	Male	17	60-64 years	423	Larynx cancer	1	Number	1990	55.39315469848523	87.5378645917937	29.76480645233718
1	Deaths	15	Myanmar	2	Female	17	60-64 years	423	Larynx cancer	1	Number	1990	13.373078938615597	22.985877939922066	6.088132631663648
1	Deaths	15	Myanmar	3	Both	17	60-64 years	423	Larynx cancer	1	Number	1990	68.76623363710071	105.60436448717051	39.541417888497
1	Deaths	15	Myanmar	1	Male	17	60-64 years	423	Larynx cancer	2	Percent	1990	0.0025610352361662117	0.003908508877014171	0.0014025734770314574
1	Deaths	15	Myanmar	2	Female	17	60-64 years	423	Larynx cancer	2	Percent	1990	0.0008962337902718624	0.0014989605916563382	0.00042744775048526553
1	Deaths	15	Myanmar	3	Both	17	60-64 years	423	Larynx cancer	2	Percent	1990	0.001882387263517759	0.002682670370352338	0.0011375487042531642
1	Deaths	15	Myanmar	1	Male	17	60-64 years	423	Larynx cancer	3	Rate	1990	11.284010282971533	17.83213412523304	6.063319265837285
1	Deaths	15	Myanmar	2	Female	17	60-64 years	423	Larynx cancer	3	Rate	1990	2.5766469203819615	4.428785014882078	1.1730259178352695
1	Deaths	15	Myanmar	3	Both	17	60-64 years	423	Larynx cancer	3	Rate	1990	6.8091416167512815	10.456804671532993	3.915338966371085
1	Deaths	15	Myanmar	1	Male	18	65-69 years	423	Larynx cancer	1	Number	1990	55.12371774592511	86.63511226271878	31.124154962578174
1	Deaths	15	Myanmar	2	Female	18	65-69 years	423	Larynx cancer	1	Number	1990	12.921115757007174	22.133821970733965	6.023347086465205
1	Deaths	15	Myanmar	3	Both	18	65-69 years	423	Larynx cancer	1	Number	1990	68.0448335029323	100.67624063959752	39.987981380434434
1	Deaths	15	Myanmar	1	Male	18	65-69 years	423	Larynx cancer	2	Percent	1990	0.0025123993213668236	0.003839041159603761	0.0014332392025268822
1	Deaths	15	Myanmar	2	Female	18	65-69 years	423	Larynx cancer	2	Percent	1990	0.0007799501022510555	0.001271652114446408	0.00038709056564202555
1	Deaths	15	Myanmar	3	Both	18	65-69 years	423	Larynx cancer	2	Percent	1990	0.0017680157293194388	0.0025826795041374024	0.0010782932539649761
1	Deaths	15	Myanmar	1	Male	18	65-69 years	423	Larynx cancer	3	Rate	1990	16.10803134336713	25.31616445386004	9.094975523672577
1	Deaths	15	Myanmar	2	Female	18	65-69 years	423	Larynx cancer	3	Rate	1990	3.3288749074592885	5.702350009873575	1.5517985715883962
1	Deaths	15	Myanmar	3	Both	18	65-69 years	423	Larynx cancer	3	Rate	1990	9.316548375461212	13.784368597771126	5.4750661260976585
1	Deaths	15	Myanmar	1	Male	19	70-74 years	423	Larynx cancer	1	Number	1990	42.47104057371058	66.02026908244544	25.85972532475947
1	Deaths	15	Myanmar	2	Female	19	70-74 years	423	Larynx cancer	1	Number	1990	13.547128531749461	22.71079052390568	6.984080798131489
1	Deaths	15	Myanmar	3	Both	19	70-74 years	423	Larynx cancer	1	Number	1990	56.01816910546014	84.19083017401046	36.305862877572
1	Deaths	15	Myanmar	1	Male	19	70-74 years	423	Larynx cancer	2	Percent	1990	0.002156346175211035	0.003218785799825941	0.0013632325122647144
1	Deaths	15	Myanmar	2	Female	19	70-74 years	423	Larynx cancer	2	Percent	1990	0.0007617193241002051	0.0012722544083217206	0.0003980568194076032
1	Deaths	15	Myanmar	3	Both	19	70-74 years	423	Larynx cancer	2	Percent	1990	0.0014945860215479579	0.002103592278089392	0.0009779534491361412
1	Deaths	15	Myanmar	1	Male	19	70-74 years	423	Larynx cancer	3	Rate	1990	19.436687854325058	30.21389033280114	11.83459134380284
1	Deaths	15	Myanmar	2	Female	19	70-74 years	423	Larynx cancer	3	Rate	1990	4.97645579927603	8.342671655026967	2.5655598755868163
1	Deaths	15	Myanmar	3	Both	19	70-74 years	423	Larynx cancer	3	Rate	1990	11.41517779299041	17.15609971412146	7.398276064595972
1	Deaths	15	Myanmar	1	Male	20	75-79 years	423	Larynx cancer	1	Number	1990	23.70483153529382	35.27037980244487	14.654479452391401
1	Deaths	15	Myanmar	2	Female	20	75-79 years	423	Larynx cancer	1	Number	1990	7.90236617838264	12.818274181657491	3.9856359201972986
1	Deaths	15	Myanmar	3	Both	20	75-79 years	423	Larynx cancer	1	Number	1990	31.607197713676477	44.43951869122729	20.99628944788783
1	Deaths	15	Myanmar	1	Male	20	75-79 years	423	Larynx cancer	2	Percent	1990	0.00157285134887027	0.0023211658542270225	0.0009706324605911067
1	Deaths	15	Myanmar	2	Female	20	75-79 years	423	Larynx cancer	2	Percent	1990	0.0005296403232141233	0.0008347787095639356	0.00027363529401489413
1	Deaths	15	Myanmar	3	Both	20	75-79 years	423	Larynx cancer	2	Percent	1990	0.0010548167090794122	0.0014811460604545572	0.0006890497184339923
1	Deaths	15	Myanmar	1	Male	20	75-79 years	423	Larynx cancer	3	Rate	1990	19.428534661759198	28.90768472684349	12.010845196976634
1	Deaths	15	Myanmar	2	Female	20	75-79 years	423	Larynx cancer	3	Rate	1990	5.05148532954872	8.193915912920701	2.547766191204227
1	Deaths	15	Myanmar	3	Both	20	75-79 years	423	Larynx cancer	3	Rate	1990	11.351248654019683	15.959783315773121	7.540500885075833
1	Deaths	15	Myanmar	1	Male	30	80-84 years	423	Larynx cancer	1	Number	1990	13.170740634949928	19.673529022239865	7.749736237736201
1	Deaths	15	Myanmar	2	Female	30	80-84 years	423	Larynx cancer	1	Number	1990	4.167917073527318	6.412998499224996	2.228383630528667
1	Deaths	15	Myanmar	3	Both	30	80-84 years	423	Larynx cancer	1	Number	1990	17.338657708477264	24.570343344605202	11.281283514821823
1	Deaths	15	Myanmar	1	Male	30	80-84 years	423	Larynx cancer	2	Percent	1990	0.0013086171973975267	0.001995139238321694	0.0007932602440655434
1	Deaths	15	Myanmar	2	Female	30	80-84 years	423	Larynx cancer	2	Percent	1990	0.00038038970004285405	0.000572261319404614	0.0002098187490508493
1	Deaths	15	Myanmar	3	Both	30	80-84 years	423	Larynx cancer	2	Percent	1990	0.0008251902214635831	0.0011696662600657758	0.0005463509294717147
1	Deaths	15	Myanmar	1	Male	30	80-84 years	423	Larynx cancer	3	Rate	1990	22.264879285839935	33.257715791949025	13.100777443936947
1	Deaths	15	Myanmar	2	Female	30	80-84 years	423	Larynx cancer	3	Rate	1990	5.198041088496275	7.998006944803474	2.7791411076750605
1	Deaths	15	Myanmar	3	Both	30	80-84 years	423	Larynx cancer	3	Rate	1990	12.443663945522767	17.633723483502028	8.096388041847867
1	Deaths	15	Myanmar	1	Male	31	85-89 years	423	Larynx cancer	1	Number	1990	3.8605649028963307	6.251565384082055	2.1809017778570925
1	Deaths	15	Myanmar	2	Female	31	85-89 years	423	Larynx cancer	1	Number	1990	1.8283782772829564	3.107552598124253	1.009726719541181
1	Deaths	15	Myanmar	3	Both	31	85-89 years	423	Larynx cancer	1	Number	1990	5.688943180179296	8.49945867236332	3.7925093266824277
1	Deaths	15	Myanmar	1	Male	31	85-89 years	423	Larynx cancer	2	Percent	1990	0.0008099634168079393	0.0012982563359473028	0.00045746228864225995
1	Deaths	15	Myanmar	2	Female	31	85-89 years	423	Larynx cancer	2	Percent	1990	0.00028868448433958487	0.0004828249026668068	0.00015897273092429563
1	Deaths	15	Myanmar	3	Both	31	85-89 years	423	Larynx cancer	2	Percent	1990	0.0005128641138261878	0.0007593816205392441	0.00034019192624340164
1	Deaths	15	Myanmar	1	Male	31	85-89 years	423	Larynx cancer	3	Rate	1990	17.96038199425692	29.083956670680575	10.146139232857038
1	Deaths	15	Myanmar	2	Female	31	85-89 years	423	Larynx cancer	3	Rate	1990	5.6580680163739405	9.61657890115346	3.1246829652800514
1	Deaths	15	Myanmar	3	Both	31	85-89 years	423	Larynx cancer	3	Rate	1990	10.572391414501002	15.795482754807203	7.048038937096332
1	Deaths	15	Myanmar	1	Male	32	90-94 years	423	Larynx cancer	1	Number	1990	0.6814346964649193	1.0716239545683972	0.4007087103901117
1	Deaths	15	Myanmar	2	Female	32	90-94 years	423	Larynx cancer	1	Number	1990	0.4295379285542212	0.8007770735475382	0.20414808608351334
1	Deaths	15	Myanmar	3	Both	32	90-94 years	423	Larynx cancer	1	Number	1990	1.1109726250191412	1.6523337509324922	0.724484487451959
1	Deaths	15	Myanmar	1	Male	32	90-94 years	423	Larynx cancer	2	Percent	1990	0.0005295741985244274	0.0008410265082822597	0.0003103596493981191
1	Deaths	15	Myanmar	2	Female	32	90-94 years	423	Larynx cancer	2	Percent	1990	0.0001857301137354257	0.00034282015744929067	8.90696742402239e-05
1	Deaths	15	Myanmar	3	Both	32	90-94 years	423	Larynx cancer	2	Percent	1990	0.0003087414411650362	0.00045890743064581495	0.00020165899192733206
1	Deaths	15	Myanmar	1	Male	32	90-94 years	423	Larynx cancer	3	Rate	1990	15.599529040134614	24.531813666247892	9.173097872463897
1	Deaths	15	Myanmar	2	Female	32	90-94 years	423	Larynx cancer	3	Rate	1990	4.906113535200689	9.14634768676557	2.3317467951918247
1	Deaths	15	Myanmar	3	Both	32	90-94 years	423	Larynx cancer	3	Rate	1990	8.465546803160438	12.590687104211643	5.52052966794082
1	Deaths	15	Myanmar	1	Male	235	95+ years	423	Larynx cancer	1	Number	1990	0.09032976476100499	0.14257389837396567	0.05335455048462374
1	Deaths	15	Myanmar	2	Female	235	95+ years	423	Larynx cancer	1	Number	1990	0.08391563102886644	0.1776430442473488	0.03637662282552068
1	Deaths	15	Myanmar	3	Both	235	95+ years	423	Larynx cancer	1	Number	1990	0.17424539578987114	0.28732780528622137	0.10813768217663798
1	Deaths	15	Myanmar	1	Male	235	95+ years	423	Larynx cancer	2	Percent	1990	0.000386994360855381	0.0006101529221925548	0.0002274463245842294
1	Deaths	15	Myanmar	2	Female	235	95+ years	423	Larynx cancer	2	Percent	1990	0.00011565011183882673	0.0002443849711548567	5.006061846144689e-05
1	Deaths	15	Myanmar	3	Both	235	95+ years	423	Larynx cancer	2	Percent	1990	0.00018169852260495128	0.0002986987478537291	0.00011245756195296819
1	Deaths	15	Myanmar	1	Male	235	95+ years	423	Larynx cancer	3	Rate	1990	15.79138575126953	24.924668333217323	9.32740487609462
1	Deaths	15	Myanmar	2	Female	235	95+ years	423	Larynx cancer	3	Rate	1990	4.107593089054444	8.695463907290359	1.7806022869547304
1	Deaths	15	Myanmar	3	Both	235	95+ years	423	Larynx cancer	3	Rate	1990	6.663409653857262	10.987853440183239	4.135349873063583
1	Deaths	25	Micronesia (Federated States of)	1	Male	17	60-64 years	423	Larynx cancer	1	Number	1990	0.04970106540836099	0.0792132270631021	0.03101975437320194
1	Deaths	25	Micronesia (Federated States of)	2	Female	17	60-64 years	423	Larynx cancer	1	Number	1990	0.00789099308565199	0.013056701391812416	0.004514803909036613
1	Deaths	25	Micronesia (Federated States of)	3	Both	17	60-64 years	423	Larynx cancer	1	Number	1990	0.05759205849401304	0.0877304015615475	0.038339817310610515
1	Deaths	25	Micronesia (Federated States of)	1	Male	17	60-64 years	423	Larynx cancer	2	Percent	1990	0.001267369944153725	0.001936037891135923	0.0008092540308618218
1	Deaths	25	Micronesia (Federated States of)	2	Female	17	60-64 years	423	Larynx cancer	2	Percent	1990	0.0003151048449468152	0.0005038904581716667	0.00018371424080990817
1	Deaths	25	Micronesia (Federated States of)	3	Both	17	60-64 years	423	Larynx cancer	2	Percent	1990	0.0008957815938468971	0.001306503669006185	0.0006004807255451751
1	Deaths	25	Micronesia (Federated States of)	1	Male	17	60-64 years	423	Larynx cancer	3	Rate	1990	4.929643851033157	7.856833540763961	3.076721598420488
1	Deaths	25	Micronesia (Federated States of)	2	Female	17	60-64 years	423	Larynx cancer	3	Rate	1990	0.8419451657154462	1.393110663981568	0.48171596199700667
1	Deaths	25	Micronesia (Federated States of)	3	Both	17	60-64 years	423	Larynx cancer	3	Rate	1990	2.960359082822403	4.509536521070564	1.9707513392843266
1	Deaths	25	Micronesia (Federated States of)	1	Male	18	65-69 years	423	Larynx cancer	1	Number	1990	0.0596385605849733	0.09607540075145254	0.03630829362030392
1	Deaths	25	Micronesia (Federated States of)	2	Female	18	65-69 years	423	Larynx cancer	1	Number	1990	0.007439345164589926	0.012483933720259415	0.003925650606027153
1	Deaths	25	Micronesia (Federated States of)	3	Both	18	65-69 years	423	Larynx cancer	1	Number	1990	0.06707790574956321	0.10307315824262361	0.04281054470029229
1	Deaths	25	Micronesia (Federated States of)	1	Male	18	65-69 years	423	Larynx cancer	2	Percent	1990	0.0013409514606467527	0.0021237872979730375	0.0008212612335998162
1	Deaths	25	Micronesia (Federated States of)	2	Female	18	65-69 years	423	Larynx cancer	2	Percent	1990	0.00023962289771373122	0.000387831975026361	0.0001349337247848182
1	Deaths	25	Micronesia (Federated States of)	3	Both	18	65-69 years	423	Larynx cancer	2	Percent	1990	0.0008888457649388972	0.0013552384490701209	0.0005769433780718106
1	Deaths	25	Micronesia (Federated States of)	1	Male	18	65-69 years	423	Larynx cancer	3	Rate	1990	7.265155356302442	11.703882614400131	4.42306774822155
1	Deaths	25	Micronesia (Federated States of)	2	Female	18	65-69 years	423	Larynx cancer	3	Rate	1990	0.9490774109830751	1.592642797447244	0.5008164335923464
1	Deaths	25	Micronesia (Federated States of)	3	Both	18	65-69 years	423	Larynx cancer	3	Rate	1990	4.179998766593569	6.423063891285486	2.667764028181305
1	Deaths	25	Micronesia (Federated States of)	1	Male	19	70-74 years	423	Larynx cancer	1	Number	1990	0.051376981238205756	0.07833720461392042	0.03268105138920296
1	Deaths	25	Micronesia (Federated States of)	2	Female	19	70-74 years	423	Larynx cancer	1	Number	1990	0.0017088766104526563	0.002778543307468116	0.0008890553486398879
1	Deaths	25	Micronesia (Federated States of)	3	Both	19	70-74 years	423	Larynx cancer	1	Number	1990	0.05308585784865842	0.08076204836754698	0.033985791406884354
1	Deaths	25	Micronesia (Federated States of)	1	Male	19	70-74 years	423	Larynx cancer	2	Percent	1990	0.0012605581922770857	0.0019093872898701088	0.0007913751610937579
1	Deaths	25	Micronesia (Federated States of)	2	Female	19	70-74 years	423	Larynx cancer	2	Percent	1990	4.6805834279933836e-05	7.578079374100922e-05	2.388000113299696e-05
1	Deaths	25	Micronesia (Federated States of)	3	Both	19	70-74 years	423	Larynx cancer	2	Percent	1990	0.0006876378759914097	0.0010202015602026769	0.00043951704386826156
1	Deaths	25	Micronesia (Federated States of)	1	Male	19	70-74 years	423	Larynx cancer	3	Rate	1990	9.545808964172375	14.555000547126001	6.0721176252691516
1	Deaths	25	Micronesia (Federated States of)	2	Female	19	70-74 years	423	Larynx cancer	3	Rate	1990	0.28995463979809866	0.4714509631370807	0.1508509870160654
1	Deaths	25	Micronesia (Federated States of)	3	Both	19	70-74 years	423	Larynx cancer	3	Rate	1990	4.707966743933724	7.162454433162889	3.014060282609219
1	Deaths	25	Micronesia (Federated States of)	1	Male	20	75-79 years	423	Larynx cancer	1	Number	1990	0.04384775237991525	0.06758618274094828	0.027910583626980536
1	Deaths	25	Micronesia (Federated States of)	2	Female	20	75-79 years	423	Larynx cancer	1	Number	1990	0.005436048985946699	0.008999892175323078	0.002832311213578812
1	Deaths	25	Micronesia (Federated States of)	3	Both	20	75-79 years	423	Larynx cancer	1	Number	1990	0.04928380136586195	0.07320208915720008	0.032703209248525274
1	Deaths	25	Micronesia (Federated States of)	1	Male	20	75-79 years	423	Larynx cancer	2	Percent	1990	0.0013811900602552845	0.002129281320255206	0.0008945786191636284
1	Deaths	25	Micronesia (Federated States of)	2	Female	20	75-79 years	423	Larynx cancer	2	Percent	1990	0.00013987287237885433	0.00023014376622613604	7.414783910125924e-05
1	Deaths	25	Micronesia (Federated States of)	3	Both	20	75-79 years	423	Larynx cancer	2	Percent	1990	0.0006986523235570578	0.0010452318188312619	0.0004636383179709311
1	Deaths	25	Micronesia (Federated States of)	1	Male	20	75-79 years	423	Larynx cancer	3	Rate	1990	14.899673933519006	22.966105001829657	9.484148508526772
1	Deaths	25	Micronesia (Federated States of)	2	Female	20	75-79 years	423	Larynx cancer	3	Rate	1990	1.3604230193710318	2.2523087114959983	0.7088128497253203
1	Deaths	25	Micronesia (Federated States of)	3	Both	20	75-79 years	423	Larynx cancer	3	Rate	1990	7.102723815398727	10.549799479427662	4.713148270465322
1	Deaths	25	Micronesia (Federated States of)	1	Male	30	80-84 years	423	Larynx cancer	1	Number	1990	0.03683460277157136	0.059710891785110895	0.02243264932598063
1	Deaths	25	Micronesia (Federated States of)	2	Female	30	80-84 years	423	Larynx cancer	1	Number	1990	0.00035460492397443094	0.0005764231882638383	0.00018783605322399822
1	Deaths	25	Micronesia (Federated States of)	3	Both	30	80-84 years	423	Larynx cancer	1	Number	1990	0.03718920769554579	0.06007104631960485	0.02283817866856986
1	Deaths	25	Micronesia (Federated States of)	1	Male	30	80-84 years	423	Larynx cancer	2	Percent	1990	0.0016306816403479324	0.00266207351900798	0.0009660433731630738
1	Deaths	25	Micronesia (Federated States of)	2	Female	30	80-84 years	423	Larynx cancer	2	Percent	1990	1.0848449621957818e-05	1.708788663175846e-05	5.976869273362168e-06
1	Deaths	25	Micronesia (Federated States of)	3	Both	30	80-84 years	423	Larynx cancer	2	Percent	1990	0.000673051614042553	0.0010878326907852451	0.0004093357142419479
1	Deaths	25	Micronesia (Federated States of)	1	Male	30	80-84 years	423	Larynx cancer	3	Rate	1990	25.840022466621047	41.88807993390567	15.736837618798708
1	Deaths	25	Micronesia (Federated States of)	2	Female	30	80-84 years	423	Larynx cancer	3	Rate	1990	0.16086252502798243	0.2614878792700774	0.08520970739560724
1	Deaths	25	Micronesia (Federated States of)	3	Both	30	80-84 years	423	Larynx cancer	3	Rate	1990	10.245288662384091	16.54902720257496	6.291710619331791
1	Deaths	25	Micronesia (Federated States of)	1	Male	31	85-89 years	423	Larynx cancer	1	Number	1990	0.0014446858630884523	0.0024386327345140464	0.0008357443578665689
1	Deaths	25	Micronesia (Federated States of)	2	Female	31	85-89 years	423	Larynx cancer	1	Number	1990	0.00012649007783886504	0.00021924413500718103	6.853222971483467e-05
1	Deaths	25	Micronesia (Federated States of)	3	Both	31	85-89 years	423	Larynx cancer	1	Number	1990	0.0015711759409273158	0.0025198805481595012	0.0009620788780976171
1	Deaths	25	Micronesia (Federated States of)	1	Male	31	85-89 years	423	Larynx cancer	2	Percent	1990	0.00012929421496761444	0.00021692045685289346	7.351735436605438e-05
1	Deaths	25	Micronesia (Federated States of)	2	Female	31	85-89 years	423	Larynx cancer	2	Percent	1990	6.7116849559874416e-06	1.1623783366142442e-05	3.6306943082545185e-06
1	Deaths	25	Micronesia (Federated States of)	3	Both	31	85-89 years	423	Larynx cancer	2	Percent	1990	5.2366476101443764e-05	8.41489621683964e-05	3.226005411172016e-05
1	Deaths	25	Micronesia (Federated States of)	1	Male	31	85-89 years	423	Larynx cancer	3	Rate	1990	3.0468708521590884	5.1431243204855415	1.7626012608695112
1	Deaths	25	Micronesia (Federated States of)	2	Female	31	85-89 years	423	Larynx cancer	3	Rate	1990	0.15418917379260444	0.2672547334400059	0.08353957921787732
1	Deaths	25	Micronesia (Federated States of)	3	Both	31	85-89 years	423	Larynx cancer	3	Rate	1990	1.2137221748961107	1.9465896973864372	0.7431990510604879
1	Deaths	25	Micronesia (Federated States of)	1	Male	32	90-94 years	423	Larynx cancer	1	Number	1990	0.004531304338668176	0.00794846744733954	0.0026485112020639455
1	Deaths	25	Micronesia (Federated States of)	2	Female	32	90-94 years	423	Larynx cancer	1	Number	1990	0.00019433741434769135	0.0003374822321214313	9.842128650289656e-05
1	Deaths	25	Micronesia (Federated States of)	3	Both	32	90-94 years	423	Larynx cancer	1	Number	1990	0.004725641753015869	0.008238177596995298	0.0028685536795061612
1	Deaths	25	Micronesia (Federated States of)	1	Male	32	90-94 years	423	Larynx cancer	2	Percent	1990	0.0012874008177580646	0.00229123437853606	0.0007594479011699083
1	Deaths	25	Micronesia (Federated States of)	2	Female	32	90-94 years	423	Larynx cancer	2	Percent	1990	3.057570771542362e-05	5.3317890216588716e-05	1.5665127691266398e-05
1	Deaths	25	Micronesia (Federated States of)	3	Both	32	90-94 years	423	Larynx cancer	2	Percent	1990	0.0004788952762266713	0.00084758908740442	0.00029573629670198763
1	Deaths	25	Micronesia (Federated States of)	1	Male	32	90-94 years	423	Larynx cancer	3	Rate	1990	44.26179477574343	77.64065457568098	25.870665602096203
1	Deaths	25	Micronesia (Federated States of)	2	Female	32	90-94 years	423	Larynx cancer	3	Rate	1990	0.9952785555158128	1.7283796309913209	0.5040542305834917
1	Deaths	25	Micronesia (Federated States of)	3	Both	32	90-94 years	423	Larynx cancer	3	Rate	1990	15.877337786059133	27.678849833583694	9.637843515728996
1	Deaths	25	Micronesia (Federated States of)	1	Male	235	95+ years	423	Larynx cancer	1	Number	1990	3.677882478398059e-05	7.335463563052737e-05	1.955773584044861e-05
1	Deaths	25	Micronesia (Federated States of)	2	Female	235	95+ years	423	Larynx cancer	1	Number	1990	2.1647049122607984e-05	4.1716023709068276e-05	1.0564604834718047e-05
1	Deaths	25	Micronesia (Federated States of)	3	Both	235	95+ years	423	Larynx cancer	1	Number	1990	5.842587390658862e-05	9.946920655855705e-05	3.584278063432152e-05
1	Deaths	25	Micronesia (Federated States of)	1	Male	235	95+ years	423	Larynx cancer	2	Percent	1990	5.0527944585619154e-05	0.00010191676850829344	2.736217447004839e-05
1	Deaths	25	Micronesia (Federated States of)	2	Female	235	95+ years	423	Larynx cancer	2	Percent	1990	1.334129036481252e-05	2.5933024364233118e-05	6.531302956779288e-06
1	Deaths	25	Micronesia (Federated States of)	3	Both	235	95+ years	423	Larynx cancer	2	Percent	1990	2.4859477186041024e-05	4.2326132968301017e-05	1.5371735979876763e-05
1	Deaths	25	Micronesia (Federated States of)	1	Male	235	95+ years	423	Larynx cancer	3	Rate	1990	2.461405623086979	4.90922463349398	1.308892311140339
1	Deaths	25	Micronesia (Federated States of)	2	Female	235	95+ years	423	Larynx cancer	3	Rate	1990	0.5855265717556565	1.1283681305152264	0.28575981953887847
1	Deaths	25	Micronesia (Federated States of)	3	Both	235	95+ years	423	Larynx cancer	3	Rate	1990	1.1254698550149387	1.9160961744944631	0.6904469959377544
1	Deaths	53	Serbia	1	Male	17	60-64 years	423	Larynx cancer	1	Number	1990	91.97738724695202	133.5849573881852	63.76748952879186
1	Deaths	53	Serbia	2	Female	17	60-64 years	423	Larynx cancer	1	Number	1990	6.9435268338988045	10.607039061429353	4.504012421315564
1	Deaths	53	Serbia	3	Both	17	60-64 years	423	Larynx cancer	1	Number	1990	98.92091408085079	141.0717809648914	69.81724251294379
1	Deaths	53	Serbia	1	Male	17	60-64 years	423	Larynx cancer	2	Percent	1990	0.01378833919052443	0.020135693954889986	0.009454516300558026
1	Deaths	53	Serbia	2	Female	17	60-64 years	423	Larynx cancer	2	Percent	1990	0.0017557495487947692	0.002675886057986261	0.0011493805507160383
1	Deaths	53	Serbia	3	Both	17	60-64 years	423	Larynx cancer	2	Percent	1990	0.009309767101237302	0.013305327580485915	0.006546015978637335
1	Deaths	53	Serbia	1	Male	17	60-64 years	423	Larynx cancer	3	Rate	1990	34.831163386146955	50.58764568106976	24.148281582931848
1	Deaths	53	Serbia	2	Female	17	60-64 years	423	Larynx cancer	3	Rate	1990	2.2927863213876156	3.502495871656889	1.487246800939311
1	Deaths	53	Serbia	3	Both	17	60-64 years	423	Larynx cancer	3	Rate	1990	17.449180097873736	24.884393109957113	12.315430461444882
1	Deaths	53	Serbia	1	Male	18	65-69 years	423	Larynx cancer	1	Number	1990	79.2357886016832	118.72631300290688	52.89285151706066
1	Deaths	53	Serbia	2	Female	18	65-69 years	423	Larynx cancer	1	Number	1990	5.682071603560724	8.880729311506999	3.5557319421933427
1	Deaths	53	Serbia	3	Both	18	65-69 years	423	Larynx cancer	1	Number	1990	84.91786020524404	123.38385101208162	58.62708734063774
1	Deaths	53	Serbia	1	Male	18	65-69 years	423	Larynx cancer	2	Percent	1990	0.010880079091262044	0.016375612794020354	0.007335627785251398
1	Deaths	53	Serbia	2	Female	18	65-69 years	423	Larynx cancer	2	Percent	1990	0.0011851059038240717	0.0018371316126322892	0.0007485916755363867
1	Deaths	53	Serbia	3	Both	18	65-69 years	423	Larynx cancer	2	Percent	1990	0.007031201386683881	0.010267731637145665	0.004865498980028739
1	Deaths	53	Serbia	1	Male	18	65-69 years	423	Larynx cancer	3	Rate	1990	38.31372340998115	57.40899659303185	25.57584292594287
1	Deaths	53	Serbia	2	Female	18	65-69 years	423	Larynx cancer	3	Rate	1990	2.5972614060999795	4.059360231283197	1.6253166077858607
1	Deaths	53	Serbia	3	Both	18	65-69 years	423	Larynx cancer	3	Rate	1990	19.953465787155043	28.991962867488436	13.775824998705355
1	Deaths	53	Serbia	1	Male	19	70-74 years	423	Larynx cancer	1	Number	1990	41.14639274146608	60.4488745391969	27.50567909286699
1	Deaths	53	Serbia	2	Female	19	70-74 years	423	Larynx cancer	1	Number	1990	3.9082818900838197	6.227659145108028	2.4313327328323346
1	Deaths	53	Serbia	3	Both	19	70-74 years	423	Larynx cancer	1	Number	1990	45.0546746315499	64.58223963834979	31.41969782501603
1	Deaths	53	Serbia	1	Male	19	70-74 years	423	Larynx cancer	2	Percent	1990	0.00762062596724807	0.011209307416676577	0.005115235630883173
1	Deaths	53	Serbia	2	Female	19	70-74 years	423	Larynx cancer	2	Percent	1990	0.000807179181542375	0.001286833254303131	0.000502403022594486
1	Deaths	53	Serbia	3	Both	19	70-74 years	423	Larynx cancer	2	Percent	1990	0.0043991346467778325	0.00633251024549969	0.0030526652676670317
1	Deaths	53	Serbia	1	Male	19	70-74 years	423	Larynx cancer	3	Rate	1990	35.25236098006798	51.78985092287536	23.565616905378974
1	Deaths	53	Serbia	2	Female	19	70-74 years	423	Larynx cancer	3	Rate	1990	2.6935849556535376	4.2920980251609695	1.6756727010816304
1	Deaths	53	Serbia	3	Both	19	70-74 years	423	Larynx cancer	3	Rate	1990	17.208561681353494	24.667084235433627	12.000703865979226
1	Deaths	53	Serbia	1	Male	20	75-79 years	423	Larynx cancer	1	Number	1990	24.325536727183284	35.43857094190872	16.377613437450673
1	Deaths	53	Serbia	2	Female	20	75-79 years	423	Larynx cancer	1	Number	1990	2.98561321928532	4.549175411413689	1.8876565338180724
1	Deaths	53	Serbia	3	Both	20	75-79 years	423	Larynx cancer	1	Number	1990	27.311149946468607	38.596815045432194	19.37247849318829
1	Deaths	53	Serbia	1	Male	20	75-79 years	423	Larynx cancer	2	Percent	1990	0.004962593746665928	0.007188093965587139	0.0033337365856554047
1	Deaths	53	Serbia	2	Female	20	75-79 years	423	Larynx cancer	2	Percent	1990	0.0004962070914849218	0.0007558050625834674	0.00031620279496603887
1	Deaths	53	Serbia	3	Both	20	75-79 years	423	Larynx cancer	2	Percent	1990	0.002501294522272763	0.0035444009481864513	0.001774551786762131
1	Deaths	53	Serbia	1	Male	20	75-79 years	423	Larynx cancer	3	Rate	1990	75.5892797677553	110.12197114252805	50.89186799599782
1	Deaths	53	Serbia	2	Female	20	75-79 years	423	Larynx cancer	3	Rate	1990	5.68108429361604	8.656261571910187	3.5918704461599944
1	Deaths	53	Serbia	3	Both	20	75-79 years	423	Larynx cancer	3	Rate	1990	32.231334008381175	45.550144897867746	22.86248752278809
1	Deaths	53	Serbia	1	Male	30	80-84 years	423	Larynx cancer	1	Number	1990	18.154854560809163	28.485396882471793	11.732818718383022
1	Deaths	53	Serbia	2	Female	30	80-84 years	423	Larynx cancer	1	Number	1990	3.3139721616580755	5.367835119397179	2.145826256718113
1	Deaths	53	Serbia	3	Both	30	80-84 years	423	Larynx cancer	1	Number	1990	21.46882672246726	32.27240939841587	14.900971348324346
1	Deaths	53	Serbia	1	Male	30	80-84 years	423	Larynx cancer	2	Percent	1990	0.0031196373696245265	0.00488024803082354	0.002010342660040999
1	Deaths	53	Serbia	2	Female	30	80-84 years	423	Larynx cancer	2	Percent	1990	0.00035303846993621263	0.0005748849932998018	0.00022860889585338197
1	Deaths	53	Serbia	3	Both	30	80-84 years	423	Larynx cancer	2	Percent	1990	0.0014117637681452043	0.0021160816723134403	0.0009742002634388955
1	Deaths	53	Serbia	1	Male	30	80-84 years	423	Larynx cancer	3	Rate	1990	61.66163295936282	96.74856283676371	39.849658887018364
1	Deaths	53	Serbia	2	Female	30	80-84 years	423	Larynx cancer	3	Rate	1990	6.645976845736775	10.76487857320966	4.303328731037782
1	Deaths	53	Serbia	3	Both	30	80-84 years	423	Larynx cancer	3	Rate	1990	27.07051717978524	40.6929928843582	18.788963462924844
1	Deaths	53	Serbia	1	Male	31	85-89 years	423	Larynx cancer	1	Number	1990	11.330414592383372	18.126391611586108	6.963733945471697
1	Deaths	53	Serbia	2	Female	31	85-89 years	423	Larynx cancer	1	Number	1990	1.949259703016796	3.293351747688811	1.2005239899325841
1	Deaths	53	Serbia	3	Both	31	85-89 years	423	Larynx cancer	1	Number	1990	13.279674295400174	19.974007248958397	8.578816140294922
1	Deaths	53	Serbia	1	Male	31	85-89 years	423	Larynx cancer	2	Percent	1990	0.0017093392560404862	0.0027403859701322633	0.0010524847665438078
1	Deaths	53	Serbia	2	Female	31	85-89 years	423	Larynx cancer	2	Percent	1990	0.00022843257967228802	0.00038829363980881514	0.00013984062466569318
1	Deaths	53	Serbia	3	Both	31	85-89 years	423	Larynx cancer	2	Percent	1990	0.0008758579702898652	0.001318769858477244	0.0005701811880984199
1	Deaths	53	Serbia	1	Male	31	85-89 years	423	Larynx cancer	3	Rate	1990	47.47137466956958	75.94468151054144	29.176163019393005
1	Deaths	53	Serbia	2	Female	31	85-89 years	423	Larynx cancer	3	Rate	1990	5.270293650314025	8.90437060656016	3.2459061003513923
1	Deaths	53	Serbia	3	Both	31	85-89 years	423	Larynx cancer	3	Rate	1990	21.82230370930469	32.823007762291525	14.097449012333565
1	Deaths	53	Serbia	1	Male	32	90-94 years	423	Larynx cancer	1	Number	1990	1.5855513016200955	2.4372218633677445	1.0580069342182143
1	Deaths	53	Serbia	2	Female	32	90-94 years	423	Larynx cancer	1	Number	1990	0.3367197461518873	0.6138893869767987	0.18435838104917307
1	Deaths	53	Serbia	3	Both	32	90-94 years	423	Larynx cancer	1	Number	1990	1.922271047771982	2.788590717834018	1.338274865552161
1	Deaths	53	Serbia	1	Male	32	90-94 years	423	Larynx cancer	2	Percent	1990	0.0012512787576032356	0.0019251792457169064	0.0008341714578325853
1	Deaths	53	Serbia	2	Female	32	90-94 years	423	Larynx cancer	2	Percent	1990	0.00015653398844460046	0.00028500537529020143	8.5911011502376e-05
1	Deaths	53	Serbia	3	Both	32	90-94 years	423	Larynx cancer	2	Percent	1990	0.0005623504486465557	0.000816300003076699	0.0003930021979098277
1	Deaths	53	Serbia	1	Male	32	90-94 years	423	Larynx cancer	3	Rate	1990	56.638926718283024	87.06222900163104	37.794032368041826
1	Deaths	53	Serbia	2	Female	32	90-94 years	423	Larynx cancer	3	Rate	1990	5.6313722765691026	10.266815992257696	3.083248570534293
1	Deaths	53	Serbia	3	Both	32	90-94 years	423	Larynx cancer	3	Rate	1990	21.896847150875235	31.765210627051985	15.244468365071988
1	Deaths	53	Serbia	1	Male	235	95+ years	423	Larynx cancer	1	Number	1990	0.17479932335830284	0.28192532682005655	0.10832784390036718
1	Deaths	53	Serbia	2	Female	235	95+ years	423	Larynx cancer	1	Number	1990	0.05839506969753645	0.11460271533956694	0.03059712004268903
1	Deaths	53	Serbia	3	Both	235	95+ years	423	Larynx cancer	1	Number	1990	0.2331943930558395	0.37397645158435694	0.15054859087635086
1	Deaths	53	Serbia	1	Male	235	95+ years	423	Larynx cancer	2	Percent	1990	0.0010407304228199589	0.001678678151337479	0.0006448736458154286
1	Deaths	53	Serbia	2	Female	235	95+ years	423	Larynx cancer	2	Percent	1990	0.00010388571946931167	0.00020406694059749302	5.4505876707974996e-05
1	Deaths	53	Serbia	3	Both	235	95+ years	423	Larynx cancer	2	Percent	1990	0.00031941087108001525	0.0005131999867160003	0.00020695264792183394
1	Deaths	53	Serbia	1	Male	235	95+ years	423	Larynx cancer	3	Rate	1990	52.71160707575307	85.01598728491985	32.6668011828344
1	Deaths	53	Serbia	2	Female	235	95+ years	423	Larynx cancer	3	Rate	1990	6.941477909766183	13.622934625290577	3.63710898846226
1	Deaths	53	Serbia	3	Both	235	95+ years	423	Larynx cancer	3	Rate	1990	19.88249458483963	31.885778538864937	12.835992768220331
1	Deaths	67	Japan	1	Male	17	60-64 years	423	Larynx cancer	1	Number	1990	119.97767008807999	123.74328782808594	115.67778970900218
1	Deaths	67	Japan	2	Female	17	60-64 years	423	Larynx cancer	1	Number	1990	8.501881003343676	8.908525882948103	8.042534019212226
1	Deaths	67	Japan	3	Both	17	60-64 years	423	Larynx cancer	1	Number	1990	128.47955109142362	132.4723290545687	123.95295874245812
1	Deaths	67	Japan	1	Male	17	60-64 years	423	Larynx cancer	2	Percent	1990	0.002828564424182999	0.0029181327086899023	0.0027262746580179187
1	Deaths	67	Japan	2	Female	17	60-64 years	423	Larynx cancer	2	Percent	1990	0.00042564295784203236	0.000446593889025678	0.0004024074484034368
1	Deaths	67	Japan	3	Both	17	60-64 years	423	Larynx cancer	2	Percent	1990	0.002059271562001067	0.002123593593685285	0.001986905071302864
1	Deaths	67	Japan	1	Male	17	60-64 years	423	Larynx cancer	3	Rate	1990	3.673454081213286	3.788749067731687	3.541801140164706
1	Deaths	67	Japan	2	Female	17	60-64 years	423	Larynx cancer	3	Rate	1990	0.24096051929662815	0.25248565841822496	0.2279416958397809
1	Deaths	67	Japan	3	Both	17	60-64 years	423	Larynx cancer	3	Rate	1990	1.8909619053749283	1.9497276074714065	1.8243395236780582
1	Deaths	67	Japan	1	Male	18	65-69 years	423	Larynx cancer	1	Number	1990	123.41196287223536	129.17571503417912	117.95217791028472
1	Deaths	67	Japan	2	Female	18	65-69 years	423	Larynx cancer	1	Number	1990	11.247105114902904	11.909180869423366	10.412549805553876
1	Deaths	67	Japan	3	Both	18	65-69 years	423	Larynx cancer	1	Number	1990	134.65906798713823	140.61581907195207	128.57041991539307
1	Deaths	67	Japan	1	Male	18	65-69 years	423	Larynx cancer	2	Percent	1990	0.0029144578758458256	0.003045889678662631	0.0027806366079465663
1	Deaths	67	Japan	2	Female	18	65-69 years	423	Larynx cancer	2	Percent	1990	0.00041523286599279573	0.00043938311508337594	0.00038453865189589666
1	Deaths	67	Japan	3	Both	18	65-69 years	423	Larynx cancer	2	Percent	1990	0.0019394655029343387	0.0020246297065384636	0.0018522609372610024
1	Deaths	67	Japan	1	Male	18	65-69 years	423	Larynx cancer	3	Rate	1990	5.569091590372608	5.82918682706619	5.322713185806431
1	Deaths	67	Japan	2	Female	18	65-69 years	423	Larynx cancer	3	Rate	1990	0.38412593325212735	0.40673801560492717	0.3556231021876753
1	Deaths	67	Japan	3	Both	18	65-69 years	423	Larynx cancer	3	Rate	1990	2.6177944144130354	2.733594634561327	2.499430095160034
1	Deaths	67	Japan	1	Male	19	70-74 years	423	Larynx cancer	1	Number	1990	136.32353135392518	141.98907891015583	130.23869429195489
1	Deaths	67	Japan	2	Female	19	70-74 years	423	Larynx cancer	1	Number	1990	16.930168417240118	17.935025333661816	15.433124481473685
1	Deaths	67	Japan	3	Both	19	70-74 years	423	Larynx cancer	1	Number	1990	153.25369977116546	159.31394777650493	146.20301468591185
1	Deaths	67	Japan	1	Male	19	70-74 years	423	Larynx cancer	2	Percent	1990	0.002624287248811648	0.0027339552181273705	0.002507927980692069
1	Deaths	67	Japan	2	Female	19	70-74 years	423	Larynx cancer	2	Percent	1990	0.00044820116081810467	0.0004753194132460847	0.00040802424347359344
1	Deaths	67	Japan	3	Both	19	70-74 years	423	Larynx cancer	2	Percent	1990	0.001708123213142298	0.0017762625246121441	0.001629629689662038
1	Deaths	67	Japan	1	Male	19	70-74 years	423	Larynx cancer	3	Rate	1990	8.652456586733448	9.012048975395167	8.26625188683202
1	Deaths	67	Japan	2	Female	19	70-74 years	423	Larynx cancer	3	Rate	1990	0.7454083941786578	0.7896506463517939	0.679495930186969
1	Deaths	67	Japan	3	Both	19	70-74 years	423	Larynx cancer	3	Rate	1990	3.983918715836175	4.14145837384855	3.800632072103912
1	Deaths	67	Japan	1	Male	20	75-79 years	423	Larynx cancer	1	Number	1990	142.16542242196826	148.44323644214822	135.5424797379485
1	Deaths	67	Japan	2	Female	20	75-79 years	423	Larynx cancer	1	Number	1990	20.61804534468901	21.926552472937832	18.57754555690232
1	Deaths	67	Japan	3	Both	20	75-79 years	423	Larynx cancer	1	Number	1990	162.78346776665717	169.49054586790814	154.50953322102856
1	Deaths	67	Japan	1	Male	20	75-79 years	423	Larynx cancer	2	Percent	1990	0.0020652192677891447	0.0021505262730164734	0.0019613755711129733
1	Deaths	67	Japan	2	Female	20	75-79 years	423	Larynx cancer	2	Percent	1990	0.00035779538838586654	0.00038085639958570453	0.00032236200372376807
1	Deaths	67	Japan	3	Both	20	75-79 years	423	Larynx cancer	2	Percent	1990	0.0012872005795062597	0.0013406944879945264	0.0012216073630975605
1	Deaths	67	Japan	1	Male	20	75-79 years	423	Larynx cancer	3	Rate	1990	11.77341111450805	12.293307472573378	11.224932970678191
1	Deaths	67	Japan	2	Female	20	75-79 years	423	Larynx cancer	3	Rate	1990	1.12691098139705	1.1984294511359743	1.015384326956575
1	Deaths	67	Japan	3	Both	20	75-79 years	423	Larynx cancer	3	Rate	1990	5.3597972537644525	5.580634045614831	5.087370254487987
1	Deaths	67	Japan	1	Male	30	80-84 years	423	Larynx cancer	1	Number	1990	120.9292348520785	128.038429677839	110.80811841836714
1	Deaths	67	Japan	2	Female	30	80-84 years	423	Larynx cancer	1	Number	1990	19.30721607218917	20.99740608799362	16.18433978471469
1	Deaths	67	Japan	3	Both	30	80-84 years	423	Larynx cancer	1	Number	1990	140.2364509242678	148.4847983800227	127.56734847522239
1	Deaths	67	Japan	1	Male	30	80-84 years	423	Larynx cancer	2	Percent	1990	0.0018075236741570645	0.0019120304740421984	0.0016588661645274294
1	Deaths	67	Japan	2	Female	30	80-84 years	423	Larynx cancer	2	Percent	1990	0.0002764439794092844	0.00030057714754261973	0.00023170522484183083
1	Deaths	67	Japan	3	Both	30	80-84 years	423	Larynx cancer	2	Percent	1990	0.001025535061707552	0.0010860462770536457	0.0009341639454800113
1	Deaths	67	Japan	1	Male	30	80-84 years	423	Larynx cancer	3	Rate	1990	17.644069268695887	18.68132982941811	16.16735704396897
1	Deaths	67	Japan	2	Female	30	80-84 years	423	Larynx cancer	3	Rate	1990	1.665860265289354	1.8116928067386189	1.3964130543985198
1	Deaths	67	Japan	3	Both	30	80-84 years	423	Larynx cancer	3	Rate	1990	7.603465262484704	8.05068153856264	6.916560540186811
1	Deaths	67	Japan	1	Male	31	85-89 years	423	Larynx cancer	1	Number	1990	59.19609615224431	63.11175294846012	53.24005617813204
1	Deaths	67	Japan	2	Female	31	85-89 years	423	Larynx cancer	1	Number	1990	13.976607696511733	15.591921716736966	11.133889756513103
1	Deaths	67	Japan	3	Both	31	85-89 years	423	Larynx cancer	1	Number	1990	73.172703848756	78.24302399134888	64.2594835186107
1	Deaths	67	Japan	1	Male	31	85-89 years	423	Larynx cancer	2	Percent	1990	0.0013068307932654231	0.0013940244489226798	0.0011746769064778864
1	Deaths	67	Japan	2	Female	31	85-89 years	423	Larynx cancer	2	Percent	1990	0.0002182809853618969	0.00024347832039219188	0.00017404113640364995
1	Deaths	67	Japan	3	Both	31	85-89 years	423	Larynx cancer	2	Percent	1990	0.0006692972137167821	0.0007153529078696439	0.0005883598938698343
1	Deaths	67	Japan	1	Male	31	85-89 years	423	Larynx cancer	3	Rate	1990	21.386758362524183	22.801432828824574	19.234920724510534
1	Deaths	67	Japan	2	Female	31	85-89 years	423	Larynx cancer	3	Rate	1990	2.4904349297330164	2.7782611709646754	1.9839025717475984
1	Deaths	67	Japan	3	Both	31	85-89 years	423	Larynx cancer	3	Rate	1990	8.731825624690286	9.336875718752493	7.668195588028789
1	Deaths	67	Japan	1	Male	32	90-94 years	423	Larynx cancer	1	Number	1990	18.6937408790661	19.97868198234768	16.226740480267804
1	Deaths	67	Japan	2	Female	32	90-94 years	423	Larynx cancer	1	Number	1990	5.152937976508486	5.9091242774022374	3.8897972698904133
1	Deaths	67	Japan	3	Both	32	90-94 years	423	Larynx cancer	1	Number	1990	23.84667885557458	25.82372474992381	20.16810473838447
1	Deaths	67	Japan	1	Male	32	90-94 years	423	Larynx cancer	2	Percent	1990	0.001051742316381339	0.0011233176428916073	0.000913950286385051
1	Deaths	67	Japan	2	Female	32	90-94 years	423	Larynx cancer	2	Percent	1990	0.00015058533669689016	0.00017278244964636844	0.00011372951075867045
1	Deaths	67	Japan	3	Both	32	90-94 years	423	Larynx cancer	2	Percent	1990	0.0004586481104632353	0.00049671733407051	0.0003882287304901638
1	Deaths	67	Japan	1	Male	32	90-94 years	423	Larynx cancer	3	Rate	1990	25.175188221904406	26.905640908632314	21.852835580715816
1	Deaths	67	Japan	2	Female	32	90-94 years	423	Larynx cancer	3	Rate	1990	2.795435083125351	3.205661195788463	2.110189527618697
1	Deaths	67	Japan	3	Both	32	90-94 years	423	Larynx cancer	3	Rate	1990	9.221858428918077	9.986410904153013	7.799300179425008
1	Deaths	67	Japan	1	Male	235	95+ years	423	Larynx cancer	1	Number	1990	3.457709843809893	3.776433237543461	2.790146905266946
1	Deaths	67	Japan	2	Female	235	95+ years	423	Larynx cancer	1	Number	1990	1.1538360454995282	1.3573575330867231	0.7778501549712311
1	Deaths	67	Japan	3	Both	235	95+ years	423	Larynx cancer	1	Number	1990	4.611545889309426	5.132807577825159	3.549855761634659
1	Deaths	67	Japan	1	Male	235	95+ years	423	Larynx cancer	2	Percent	1990	0.0008889434439193015	0.0009715797714582262	0.0007181814746683142
1	Deaths	67	Japan	2	Female	235	95+ years	423	Larynx cancer	2	Percent	1990	0.00011710947638200765	0.00013769183828643572	7.901280442648163e-05
1	Deaths	67	Japan	3	Both	235	95+ years	423	Larynx cancer	2	Percent	1990	0.0003355731962770695	0.000373617703569445	0.0002585620158362575
1	Deaths	67	Japan	1	Male	235	95+ years	423	Larynx cancer	3	Rate	1990	25.517007591185056	27.869104101523366	20.590565136538544
1	Deaths	67	Japan	2	Female	235	95+ years	423	Larynx cancer	3	Rate	1990	2.974080707527919	3.4986693890493132	2.0049548185557056
1	Deaths	67	Japan	3	Both	235	95+ years	423	Larynx cancer	3	Rate	1990	8.8095702216404	9.805351584127903	6.781392695519363
1	Deaths	43	Albania	1	Male	17	60-64 years	423	Larynx cancer	1	Number	1990	10.40099761931034	14.049677634449775	7.41600015313885
1	Deaths	43	Albania	2	Female	17	60-64 years	423	Larynx cancer	1	Number	1990	1.377295532413615	2.063693655469007	0.9122673431393326
1	Deaths	43	Albania	3	Both	17	60-64 years	423	Larynx cancer	1	Number	1990	11.778293151723975	15.696294276073898	8.683541780923541
1	Deaths	43	Albania	1	Male	17	60-64 years	423	Larynx cancer	2	Percent	1990	0.013317089416498777	0.017898455096427526	0.009534714892594569
1	Deaths	43	Albania	2	Female	17	60-64 years	423	Larynx cancer	2	Percent	1990	0.0040121693671868845	0.006064807141715089	0.0026451415107526916
1	Deaths	43	Albania	3	Both	17	60-64 years	423	Larynx cancer	2	Percent	1990	0.01047565010865025	0.013861553398072242	0.007794977437913644
1	Deaths	43	Albania	1	Male	17	60-64 years	423	Larynx cancer	3	Rate	1990	24.029654092243057	32.45927996719777	17.13334864120124
1	Deaths	43	Albania	2	Female	17	60-64 years	423	Larynx cancer	3	Rate	1990	3.421348895138592	5.126434989352047	2.26616931011975
1	Deaths	43	Albania	3	Both	17	60-64 years	423	Larynx cancer	3	Rate	1990	14.098998005768527	18.788972124023807	10.3944804799097
1	Deaths	43	Albania	1	Male	18	65-69 years	423	Larynx cancer	1	Number	1990	9.19388566001898	12.95776335097568	6.521146107304762
1	Deaths	43	Albania	2	Female	18	65-69 years	423	Larynx cancer	1	Number	1990	1.3534552349879043	2.108677818842245	0.8728367447017039
1	Deaths	43	Albania	3	Both	18	65-69 years	423	Larynx cancer	1	Number	1990	10.54734089500687	14.38311979118093	7.745763213081966
1	Deaths	43	Albania	1	Male	18	65-69 years	423	Larynx cancer	2	Percent	1990	0.01013279163698183	0.014316226525475302	0.0072887564387623
1	Deaths	43	Albania	2	Female	18	65-69 years	423	Larynx cancer	2	Percent	1990	0.002707812305280699	0.004221122458016163	0.0017422077808491913
1	Deaths	43	Albania	3	Both	18	65-69 years	423	Larynx cancer	2	Percent	1990	0.00749526412587651	0.01017978538519814	0.00549751569203123
1	Deaths	43	Albania	1	Male	18	65-69 years	423	Larynx cancer	3	Rate	1990	33.02397880821325	46.54363977630539	23.423631619587727
1	Deaths	43	Albania	2	Female	18	65-69 years	423	Larynx cancer	3	Rate	1990	4.3404616000007215	6.762421735758289	2.7991427241265487
1	Deaths	43	Albania	3	Both	18	65-69 years	423	Larynx cancer	3	Rate	1990	17.87008919802527	24.368951015507893	13.123447976360044
1	Deaths	43	Albania	1	Male	19	70-74 years	423	Larynx cancer	1	Number	1990	8.563956188418269	11.593315248932797	5.907360800055966
1	Deaths	43	Albania	2	Female	19	70-74 years	423	Larynx cancer	1	Number	1990	1.1933522127143248	1.9218676804057517	0.7624422604705444
1	Deaths	43	Albania	3	Both	19	70-74 years	423	Larynx cancer	1	Number	1990	9.757308401132589	12.993086610077969	7.094611342258566
1	Deaths	43	Albania	1	Male	19	70-74 years	423	Larynx cancer	2	Percent	1990	0.007683749390953438	0.010360192443990994	0.005344552990244853
1	Deaths	43	Albania	2	Female	19	70-74 years	423	Larynx cancer	2	Percent	1990	0.001774839559508873	0.0028656269011794245	0.0011372862474345344
1	Deaths	43	Albania	3	Both	19	70-74 years	423	Larynx cancer	2	Percent	1990	0.005460560022422581	0.007237521484028457	0.00397545883723904
1	Deaths	43	Albania	1	Male	19	70-74 years	423	Larynx cancer	3	Rate	1990	39.33827994266502	53.253551360159214	27.135287449181586
1	Deaths	43	Albania	2	Female	19	70-74 years	423	Larynx cancer	3	Rate	1990	4.9335884077675525	7.945436400328476	3.152109040208437
1	Deaths	43	Albania	3	Both	19	70-74 years	423	Larynx cancer	3	Rate	1990	21.230761510694286	28.271436318886977	15.437044236612895
1	Deaths	43	Albania	1	Male	20	75-79 years	423	Larynx cancer	1	Number	1990	5.323012587483822	7.340448526480538	3.7731955972879594
1	Deaths	43	Albania	2	Female	20	75-79 years	423	Larynx cancer	1	Number	1990	1.0515409365701893	1.6065484791496847	0.6647756611544071
1	Deaths	43	Albania	3	Both	20	75-79 years	423	Larynx cancer	1	Number	1990	6.374553524054015	8.53439017434792	4.661496280097653
1	Deaths	43	Albania	1	Male	20	75-79 years	423	Larynx cancer	2	Percent	1990	0.00461650718337243	0.006395693099607349	0.0032247910768413972
1	Deaths	43	Albania	2	Female	20	75-79 years	423	Larynx cancer	2	Percent	1990	0.001087975439500274	0.0016656726505170217	0.0006871417042845245
1	Deaths	43	Albania	3	Both	20	75-79 years	423	Larynx cancer	2	Percent	1990	0.003007502853901113	0.004013399757861294	0.0022162447285112453
1	Deaths	43	Albania	1	Male	20	75-79 years	423	Larynx cancer	3	Rate	1990	43.19583122127644	59.56716622911506	30.61918744444627
1	Deaths	43	Albania	2	Female	20	75-79 years	423	Larynx cancer	3	Rate	1990	6.885473498222348	10.519654149533153	4.352940563656675
1	Deaths	43	Albania	3	Both	20	75-79 years	423	Larynx cancer	3	Rate	1990	23.10051632779939	30.927471049761362	16.892629503232875
1	Deaths	43	Albania	1	Male	30	80-84 years	423	Larynx cancer	1	Number	1990	2.7808714141794857	3.811667060122495	1.93707333111368
1	Deaths	43	Albania	2	Female	30	80-84 years	423	Larynx cancer	1	Number	1990	0.7594358522904389	1.2546331298858633	0.4783273471640357
1	Deaths	43	Albania	3	Both	30	80-84 years	423	Larynx cancer	1	Number	1990	3.5403072664699264	4.639989332077923	2.6163821871614363
1	Deaths	43	Albania	1	Male	30	80-84 years	423	Larynx cancer	2	Percent	1990	0.0031335460062129924	0.004293651063636964	0.0022027945404046114
1	Deaths	43	Albania	2	Female	30	80-84 years	423	Larynx cancer	2	Percent	1990	0.0007577652348995144	0.001255016328635692	0.0004794561176156893
1	Deaths	43	Albania	3	Both	30	80-84 years	423	Larynx cancer	2	Percent	1990	0.0018734649047568229	0.0024597740138655724	0.0013956008869387033
1	Deaths	43	Albania	1	Male	30	80-84 years	423	Larynx cancer	3	Rate	1990	49.68421257696892	68.10083901115358	34.608562866120934
1	Deaths	43	Albania	2	Female	30	80-84 years	423	Larynx cancer	3	Rate	1990	8.063040612154357	13.32062194471591	5.078470833916716
1	Deaths	43	Albania	3	Both	30	80-84 years	423	Larynx cancer	3	Rate	1990	23.577181566007834	30.900671244793465	17.424170624117178
1	Deaths	43	Albania	1	Male	31	85-89 years	423	Larynx cancer	1	Number	1990	0.9927063631697289	1.4825911982662545	0.6703026120817007
1	Deaths	43	Albania	2	Female	31	85-89 years	423	Larynx cancer	1	Number	1990	0.32089759254766065	0.621765565257707	0.18377209254532884
1	Deaths	43	Albania	3	Both	31	85-89 years	423	Larynx cancer	1	Number	1990	1.3136039557173904	1.8554904004471615	0.9448840921713814
1	Deaths	43	Albania	1	Male	31	85-89 years	423	Larynx cancer	2	Percent	1990	0.0018109797222564416	0.0026947413099630176	0.0012203748474469175
1	Deaths	43	Albania	2	Female	31	85-89 years	423	Larynx cancer	2	Percent	1990	0.0005362828723123447	0.0010418755798757447	0.0003055447959399795
1	Deaths	43	Albania	3	Both	31	85-89 years	423	Larynx cancer	2	Percent	1990	0.001145687976845455	0.0015975542101336919	0.0008233628966774388
1	Deaths	43	Albania	1	Male	31	85-89 years	423	Larynx cancer	3	Rate	1990	49.27220075940155	73.58724984077365	33.26994375918386
1	Deaths	43	Albania	2	Female	31	85-89 years	423	Larynx cancer	3	Rate	1990	6.669260615655203	12.922242774158379	3.8193617139308182
1	Deaths	43	Albania	3	Both	31	85-89 years	423	Larynx cancer	3	Rate	1990	19.24319170232743	27.18137176903781	13.841756218070758
1	Deaths	43	Albania	1	Male	32	90-94 years	423	Larynx cancer	1	Number	1990	0.29907430472137586	0.422721449419198	0.20820665083212106
1	Deaths	43	Albania	2	Female	32	90-94 years	423	Larynx cancer	1	Number	1990	0.19922846558821578	0.38431469351514197	0.10986281907814899
1	Deaths	43	Albania	3	Both	32	90-94 years	423	Larynx cancer	1	Number	1990	0.49830277030959125	0.7008505642205712	0.3520174892712407
1	Deaths	43	Albania	1	Male	32	90-94 years	423	Larynx cancer	2	Percent	1990	0.0012302374180085335	0.0017398148273698045	0.0008581309224561819
1	Deaths	43	Albania	2	Female	32	90-94 years	423	Larynx cancer	2	Percent	1990	0.00039269793846375496	0.0007617976394921907	0.00021686095693708142
1	Deaths	43	Albania	3	Both	32	90-94 years	423	Larynx cancer	2	Percent	1990	0.0006639896479914399	0.0009353554189755011	0.00047353159091639634
1	Deaths	43	Albania	1	Male	32	90-94 years	423	Larynx cancer	3	Rate	1990	52.95792229316553	74.8524674858039	36.867733073758906
1	Deaths	43	Albania	2	Female	32	90-94 years	423	Larynx cancer	3	Rate	1990	7.670584248197759	14.79667187981679	4.229877527768784
1	Deaths	43	Albania	3	Both	32	90-94 years	423	Larynx cancer	3	Rate	1990	15.758879292915868	22.164475298947313	11.13259137406407
1	Deaths	43	Albania	1	Male	235	95+ years	423	Larynx cancer	1	Number	1990	0.0683836756541757	0.10100077872744131	0.04498756812274882
1	Deaths	43	Albania	2	Female	235	95+ years	423	Larynx cancer	1	Number	1990	0.06137223854850218	0.12030439410821128	0.03158293402496679
1	Deaths	43	Albania	3	Both	235	95+ years	423	Larynx cancer	1	Number	1990	0.1297559142026778	0.1950647399258308	0.08364123065448785
1	Deaths	43	Albania	1	Male	235	95+ years	423	Larynx cancer	2	Percent	1990	0.0009523363870806283	0.001405542315699201	0.0006241320784520643
1	Deaths	43	Albania	2	Female	235	95+ years	423	Larynx cancer	2	Percent	1990	0.0002573521621015682	0.0005088085490837865	0.00013178671457045262
1	Deaths	43	Albania	3	Both	235	95+ years	423	Larynx cancer	2	Percent	1990	0.00041816410748190684	0.0006228860935967935	0.00027144010803229764
1	Deaths	43	Albania	1	Male	235	95+ years	423	Larynx cancer	3	Rate	1990	52.54161218460851	77.6024935114267	34.56554996235844
1	Deaths	43	Albania	2	Female	235	95+ years	423	Larynx cancer	3	Rate	1990	5.397046099691045	10.579512436788296	2.7773885217098195
1	Deaths	43	Albania	3	Both	235	95+ years	423	Larynx cancer	3	Rate	1990	10.238797372963635	15.392195099413922	6.599973634796694
1	Deaths	29	Tonga	1	Male	17	60-64 years	423	Larynx cancer	1	Number	1990	0.034890222289344325	0.05857646400860616	0.02157144779441119
1	Deaths	29	Tonga	2	Female	17	60-64 years	423	Larynx cancer	1	Number	1990	0.006211173197811317	0.010027686605861444	0.0036022107907290953
1	Deaths	29	Tonga	3	Both	17	60-64 years	423	Larynx cancer	1	Number	1990	0.04110139548715566	0.06546355495563853	0.026251396073806884
1	Deaths	29	Tonga	1	Male	17	60-64 years	423	Larynx cancer	2	Percent	1990	0.0012918381153175142	0.0020964098779013346	0.0007830392924389961
1	Deaths	29	Tonga	2	Female	17	60-64 years	423	Larynx cancer	2	Percent	1990	0.0003268778314964658	0.00051029823611964	0.00019575061443731498
1	Deaths	29	Tonga	3	Both	17	60-64 years	423	Larynx cancer	2	Percent	1990	0.0008938444403721929	0.0013835107543807832	0.000579824563704893
1	Deaths	29	Tonga	1	Male	17	60-64 years	423	Larynx cancer	3	Rate	1990	3.019630503469181	5.069594456546974	1.8669357054767297
1	Deaths	29	Tonga	2	Female	17	60-64 years	423	Larynx cancer	3	Rate	1990	0.5356438862463673	0.864775277159714	0.31065019853328957
1	Deaths	29	Tonga	3	Both	17	60-64 years	423	Larynx cancer	3	Rate	1990	1.7754243522378501	2.827777214732829	1.1339607163519017
1	Deaths	29	Tonga	1	Male	18	65-69 years	423	Larynx cancer	1	Number	1990	0.0396169401656078	0.06421455745046416	0.0240344005454595
1	Deaths	29	Tonga	2	Female	18	65-69 years	423	Larynx cancer	1	Number	1990	0.005589009075077301	0.009489634529005971	0.0033198662703396507
1	Deaths	29	Tonga	3	Both	18	65-69 years	423	Larynx cancer	1	Number	1990	0.045205949240685106	0.07217915509437131	0.029582873755410147
1	Deaths	29	Tonga	1	Male	18	65-69 years	423	Larynx cancer	2	Percent	1990	0.001327409656683557	0.002126384268033839	0.0008156417239222509
1	Deaths	29	Tonga	2	Female	18	65-69 years	423	Larynx cancer	2	Percent	1990	0.0002569625314991494	0.0004225375696673868	0.00015425542591033026
1	Deaths	29	Tonga	3	Both	18	65-69 years	423	Larynx cancer	2	Percent	1990	0.0008766984070420836	0.0013550471459200526	0.0005787033858476063
1	Deaths	29	Tonga	1	Male	18	65-69 years	423	Larynx cancer	3	Rate	1990	4.600988707596273	7.457679781876847	2.7912808268696963
1	Deaths	29	Tonga	2	Female	18	65-69 years	423	Larynx cancer	3	Rate	1990	0.6591201416506729	1.1191266950814576	0.3915167603010732
1	Deaths	29	Tonga	3	Both	18	65-69 years	423	Larynx cancer	3	Rate	1990	2.6451654155266313	4.223466335394012	1.7310021327740517
1	Deaths	29	Tonga	1	Male	19	70-74 years	423	Larynx cancer	1	Number	1990	0.04403812693096263	0.06862057806671007	0.026867945345032455
1	Deaths	29	Tonga	2	Female	19	70-74 years	423	Larynx cancer	1	Number	1990	0.0011748736901373163	0.0022222647829528703	0.0006352199734394774
1	Deaths	29	Tonga	3	Both	19	70-74 years	423	Larynx cancer	1	Number	1990	0.04521300062109991	0.07008997548117793	0.02758746107325726
1	Deaths	29	Tonga	1	Male	19	70-74 years	423	Larynx cancer	2	Percent	1990	0.0012861858038085733	0.0020436582959428387	0.0007792461650857555
1	Deaths	29	Tonga	2	Female	19	70-74 years	423	Larynx cancer	2	Percent	1990	6.092406490765258e-05	0.0001142106967298991	3.4324861083245626e-05
1	Deaths	29	Tonga	3	Both	19	70-74 years	423	Larynx cancer	2	Percent	1990	0.0008451611447657852	0.0013410946748234206	0.0005199418818110882
1	Deaths	29	Tonga	1	Male	19	70-74 years	423	Larynx cancer	3	Rate	1990	7.118458171141698	11.092041117307403	4.343017253730289
1	Deaths	29	Tonga	2	Female	19	70-74 years	423	Larynx cancer	3	Rate	1990	0.19495382894813867	0.3687537068964666	0.10540585518762191
1	Deaths	29	Tonga	3	Both	19	70-74 years	423	Larynx cancer	3	Rate	1990	3.7020721915478787	5.7390163353601595	2.258880655380636
1	Deaths	29	Tonga	1	Male	20	75-79 years	423	Larynx cancer	1	Number	1990	0.03914190621502359	0.06072747689302224	0.02453325159384026
1	Deaths	29	Tonga	2	Female	20	75-79 years	423	Larynx cancer	1	Number	1990	0.0036034863951785773	0.006344300223365173	0.001953229543242111
1	Deaths	29	Tonga	3	Both	20	75-79 years	423	Larynx cancer	1	Number	1990	0.04274539261020219	0.06428345759941442	0.028083073765215887
1	Deaths	29	Tonga	1	Male	20	75-79 years	423	Larynx cancer	2	Percent	1990	0.0013546672290802191	0.002098577511688861	0.0008218863836379447
1	Deaths	29	Tonga	2	Female	20	75-79 years	423	Larynx cancer	2	Percent	1990	0.0001965631730417528	0.00034367100969457407	0.00010842546669347497
1	Deaths	29	Tonga	3	Both	20	75-79 years	423	Larynx cancer	2	Percent	1990	0.0009055023433333281	0.001379509237598311	0.0005823594024616289
1	Deaths	29	Tonga	1	Male	20	75-79 years	423	Larynx cancer	3	Rate	1990	10.732745291935682	16.651527856978813	6.727039278393611
1	Deaths	29	Tonga	2	Female	20	75-79 years	423	Larynx cancer	3	Rate	1990	0.9888320382121636	1.7409382561548896	0.5359853593243809
1	Deaths	29	Tonga	3	Both	20	75-79 years	423	Larynx cancer	3	Rate	1990	5.862644090513347	8.816646889869086	3.8516681307495544
1	Deaths	29	Tonga	1	Male	30	80-84 years	423	Larynx cancer	1	Number	1990	0.03666368228649624	0.057898511872710536	0.021918568737309605
1	Deaths	29	Tonga	2	Female	30	80-84 years	423	Larynx cancer	1	Number	1990	0.00023574742994232135	0.00042231959175353256	0.00012830498813732526
1	Deaths	29	Tonga	3	Both	30	80-84 years	423	Larynx cancer	1	Number	1990	0.036899429716438524	0.058130700061476984	0.02214548178731658
1	Deaths	29	Tonga	1	Male	30	80-84 years	423	Larynx cancer	2	Percent	1990	0.0017076003592031517	0.002657543136799757	0.001033069938085585
1	Deaths	29	Tonga	2	Female	30	80-84 years	423	Larynx cancer	2	Percent	1990	1.391329369015706e-05	2.4163776672617803e-05	7.766277880185167e-06
1	Deaths	29	Tonga	3	Both	30	80-84 years	423	Larynx cancer	2	Percent	1990	0.0009608553759581961	0.0014982657756399675	0.0005800294486081695
1	Deaths	29	Tonga	1	Male	30	80-84 years	423	Larynx cancer	3	Rate	1990	20.740006281513004	32.75217940595542	12.39895244949276
1	Deaths	29	Tonga	2	Female	30	80-84 years	423	Larynx cancer	3	Rate	1990	0.11348297008290387	0.20329418483211473	0.06176284141819832
1	Deaths	29	Tonga	3	Both	30	80-84 years	423	Larynx cancer	3	Rate	1990	9.596337864363127	15.117898633359413	5.75931733995107
1	Deaths	29	Tonga	1	Male	31	85-89 years	423	Larynx cancer	1	Number	1990	0.0017236613997730266	0.0030993614881329205	0.0009685809333955103
1	Deaths	29	Tonga	2	Female	31	85-89 years	423	Larynx cancer	1	Number	1990	0.00013774069570813758	0.0002588183283303382	7.059164310768122e-05
1	Deaths	29	Tonga	3	Both	31	85-89 years	423	Larynx cancer	1	Number	1990	0.0018614020954811632	0.003260439364412535	0.0010764808438888803
1	Deaths	29	Tonga	1	Male	31	85-89 years	423	Larynx cancer	2	Percent	1990	0.000133600850452361	0.0002305762935287757	7.485298774427432e-05
1	Deaths	29	Tonga	2	Female	31	85-89 years	423	Larynx cancer	2	Percent	1990	8.915732227171483e-06	1.710143290074567e-05	4.491610659303487e-06
1	Deaths	29	Tonga	3	Both	31	85-89 years	423	Larynx cancer	2	Percent	1990	6.568170259155476e-05	0.00011177028060252353	3.876509879360616e-05
1	Deaths	29	Tonga	1	Male	31	85-89 years	423	Larynx cancer	3	Rate	1990	2.4928242445372346	4.482413692863422	1.4007983435045748
1	Deaths	29	Tonga	2	Female	31	85-89 years	423	Larynx cancer	3	Rate	1990	0.11543708430461103	0.21690926587415688	0.05916111730616868
1	Deaths	29	Tonga	3	Both	31	85-89 years	423	Larynx cancer	3	Rate	1990	0.9876597116692629	1.7299887060341952	0.5711805968596724
1	Deaths	29	Tonga	1	Male	32	90-94 years	423	Larynx cancer	1	Number	1990	0.006813826431213945	0.012181979986588301	0.0038902811197668603
1	Deaths	29	Tonga	2	Female	32	90-94 years	423	Larynx cancer	1	Number	1990	0.0003593995281585313	0.0007496260713204811	0.0001527945234357157
1	Deaths	29	Tonga	3	Both	32	90-94 years	423	Larynx cancer	1	Number	1990	0.007173225959372473	0.01266176154140996	0.004221479030742652
1	Deaths	29	Tonga	1	Male	32	90-94 years	423	Larynx cancer	2	Percent	1990	0.0013720873728389016	0.002447898384592681	0.0007838752098125156
1	Deaths	29	Tonga	2	Female	32	90-94 years	423	Larynx cancer	2	Percent	1990	4.132500806140833e-05	8.339836968170413e-05	1.7967016816509122e-05
1	Deaths	29	Tonga	3	Both	32	90-94 years	423	Larynx cancer	2	Percent	1990	0.0005253978286020171	0.0009293500909477292	0.00031382153108599293
1	Deaths	29	Tonga	1	Male	32	90-94 years	423	Larynx cancer	3	Rate	1990	37.13888818383748	66.39810936584796	21.20404987847261
1	Deaths	29	Tonga	2	Female	32	90-94 years	423	Larynx cancer	3	Rate	1990	0.8231065825035169	1.7168140339014828	0.3499341767498085
1	Deaths	29	Tonga	3	Both	32	90-94 years	423	Larynx cancer	3	Rate	1990	11.567728965061542	20.41868282984961	6.807665830673717
1	Deaths	29	Tonga	1	Male	235	95+ years	423	Larynx cancer	1	Number	1990	6.441949900452899e-05	0.0001296777316384866	3.3639446454400854e-05
1	Deaths	29	Tonga	2	Female	235	95+ years	423	Larynx cancer	1	Number	1990	4.4429429211340796e-05	0.00010102817474249856	1.8013043807572897e-05
1	Deaths	29	Tonga	3	Both	235	95+ years	423	Larynx cancer	1	Number	1990	0.00010884892821586971	0.00020502777874165538	6.179502111893521e-05
1	Deaths	29	Tonga	1	Male	235	95+ years	423	Larynx cancer	2	Percent	1990	5.511755189950998e-05	0.00011219226812744763	2.889703661531549e-05
1	Deaths	29	Tonga	2	Female	235	95+ years	423	Larynx cancer	2	Percent	1990	1.7748997096154015e-05	4.071581993505591e-05	7.225876947526331e-06
1	Deaths	29	Tonga	3	Both	235	95+ years	423	Larynx cancer	2	Percent	1990	2.9646561174861676e-05	5.616975332767367e-05	1.6791681016567312e-05
1	Deaths	29	Tonga	1	Male	235	95+ years	423	Larynx cancer	3	Rate	1990	1.9359304895344924	3.897066546186091	1.0109304022615753
1	Deaths	29	Tonga	2	Female	235	95+ years	423	Larynx cancer	3	Rate	1990	0.5248431139570504	1.193441886840974	0.21278738375955003
1	Deaths	29	Tonga	3	Both	235	95+ years	423	Larynx cancer	3	Rate	1990	0.9230077429916506	1.7385768551769343	0.524004084431526
1	Deaths	81	Germany	1	Male	17	60-64 years	423	Larynx cancer	1	Number	1990	270.9473740931928	323.74793686943576	227.45687464017212
1	Deaths	81	Germany	2	Female	17	60-64 years	423	Larynx cancer	1	Number	1990	19.20911402570069	24.164206315251036	15.241209148975328
1	Deaths	81	Germany	3	Both	17	60-64 years	423	Larynx cancer	1	Number	1990	290.15648811889326	343.89655278252854	245.8115959316389
1	Deaths	81	Germany	1	Male	17	60-64 years	423	Larynx cancer	2	Percent	1990	0.006980711836857732	0.008321197904389906	0.0058636544622616225
1	Deaths	81	Germany	2	Female	17	60-64 years	423	Larynx cancer	2	Percent	1990	0.0009023415854446915	0.001136114500090711	0.000717811329624517
1	Deaths	81	Germany	3	Both	17	60-64 years	423	Larynx cancer	2	Percent	1990	0.004827774657001486	0.00571330238364386	0.004089309928870001
1	Deaths	81	Germany	1	Male	17	60-64 years	423	Larynx cancer	3	Rate	1990	13.28120654417403	15.869366633294227	11.149403983333643
1	Deaths	81	Germany	2	Female	17	60-64 years	423	Larynx cancer	3	Rate	1990	0.8283131896463962	1.0419809462049914	0.6572137865059648
1	Deaths	81	Germany	3	Both	17	60-64 years	423	Larynx cancer	3	Rate	1990	6.656270401008683	7.889082405620065	5.638986261627344
1	Deaths	81	Germany	1	Male	18	65-69 years	423	Larynx cancer	1	Number	1990	228.84311333317638	274.4901140344294	189.6753617629352
1	Deaths	81	Germany	2	Female	18	65-69 years	423	Larynx cancer	1	Number	1990	30.00524251036276	36.570902332876614	24.38376174945899
1	Deaths	81	Germany	3	Both	18	65-69 years	423	Larynx cancer	1	Number	1990	258.8483558435394	306.7828532201852	217.64543553962568
1	Deaths	81	Germany	1	Male	18	65-69 years	423	Larynx cancer	2	Percent	1990	0.005099152646963995	0.006109153387415502	0.0042053661935597154
1	Deaths	81	Germany	2	Female	18	65-69 years	423	Larynx cancer	2	Percent	1990	0.0008219579492632858	0.0009999184528315178	0.0006665081410337216
1	Deaths	81	Germany	3	Both	18	65-69 years	423	Larynx cancer	2	Percent	1990	0.0031806142804060075	0.003770659856048396	0.0026738318479018154
1	Deaths	81	Germany	1	Male	18	65-69 years	423	Larynx cancer	3	Rate	1990	15.563121069522463	18.667474038798304	12.899407703496202
1	Deaths	81	Germany	2	Female	18	65-69 years	423	Larynx cancer	3	Rate	1990	1.2635687619024618	1.5400592002030806	1.0268392143022211
1	Deaths	81	Germany	3	Both	18	65-69 years	423	Larynx cancer	3	Rate	1990	6.731968695122378	7.9786195950456476	5.660388507836087
1	Deaths	81	Germany	1	Male	19	70-74 years	423	Larynx cancer	1	Number	1990	152.75792731954832	181.8528656998622	127.30514129181437
1	Deaths	81	Germany	2	Female	19	70-74 years	423	Larynx cancer	1	Number	1990	16.75608149715531	20.38669390293346	13.458891936697507
1	Deaths	81	Germany	3	Both	19	70-74 years	423	Larynx cancer	1	Number	1990	169.51400881670372	199.9646971072827	143.30177410315042
1	Deaths	81	Germany	1	Male	19	70-74 years	423	Larynx cancer	2	Percent	1990	0.004000687666769236	0.004767568730818666	0.0033330149507632754
1	Deaths	81	Germany	2	Female	19	70-74 years	423	Larynx cancer	2	Percent	1990	0.0004492525117202703	0.0005465666836233216	0.000360843198951911
1	Deaths	81	Germany	3	Both	19	70-74 years	423	Larynx cancer	2	Percent	1990	0.0022458044362456855	0.0026466466107353307	0.001893925412344027
1	Deaths	81	Germany	1	Male	19	70-74 years	423	Larynx cancer	3	Rate	1990	17.855466041470486	21.2562956635014	14.880357878158405
1	Deaths	81	Germany	2	Female	19	70-74 years	423	Larynx cancer	3	Rate	1990	1.0707896873881548	1.3028023046382389	0.8600843038352334
1	Deaths	81	Germany	3	Both	19	70-74 years	423	Larynx cancer	3	Rate	1990	7.003672811924099	8.261779201914027	5.920683170627881
1	Deaths	81	Germany	1	Male	20	75-79 years	423	Larynx cancer	1	Number	1990	173.98064052920788	214.348316667929	139.9098525725053
1	Deaths	81	Germany	2	Female	20	75-79 years	423	Larynx cancer	1	Number	1990	27.960646272748587	33.572814898403315	22.865396139026913
1	Deaths	81	Germany	3	Both	20	75-79 years	423	Larynx cancer	1	Number	1990	201.94128680195647	240.6944686433683	168.6143175116839
1	Deaths	81	Germany	1	Male	20	75-79 years	423	Larynx cancer	2	Percent	1990	0.002437327197760307	0.003006520690608045	0.001961784367787899
1	Deaths	81	Germany	2	Female	20	75-79 years	423	Larynx cancer	2	Percent	1990	0.00031560331920047526	0.00037866989790201233	0.0002579568288350159
1	Deaths	81	Germany	3	Both	20	75-79 years	423	Larynx cancer	2	Percent	1990	0.0012623246984372627	0.0015044272039025242	0.0010524305553298002
1	Deaths	81	Germany	1	Male	20	75-79 years	423	Larynx cancer	3	Rate	1990	20.21504332891856	24.905417612803344	16.256312905233788
1	Deaths	81	Germany	2	Female	20	75-79 years	423	Larynx cancer	3	Rate	1990	1.5606165644763774	1.8738583699194686	1.276226436963962
1	Deaths	81	Germany	3	Both	20	75-79 years	423	Larynx cancer	3	Rate	1990	7.613845368886134	9.074966760977688	6.357309893609095
1	Deaths	81	Germany	1	Male	30	80-84 years	423	Larynx cancer	1	Number	1990	146.56996145699745	181.6846390799669	115.76076159743866
1	Deaths	81	Germany	2	Female	30	80-84 years	423	Larynx cancer	1	Number	1990	23.30257815180353	28.727066059838215	18.035799503773372
1	Deaths	81	Germany	3	Both	30	80-84 years	423	Larynx cancer	1	Number	1990	169.87253960880113	204.92576254250946	139.29641581194585
1	Deaths	81	Germany	1	Male	30	80-84 years	423	Larynx cancer	2	Percent	1990	0.0020589731487992463	0.002552475838268074	0.0016248582094862847
1	Deaths	81	Germany	2	Female	30	80-84 years	423	Larynx cancer	2	Percent	1990	0.00020412839832654943	0.00025166961366631817	0.00015813663332817177
1	Deaths	81	Germany	3	Both	30	80-84 years	423	Larynx cancer	2	Percent	1990	0.0009165429485675524	0.0011063979831271887	0.0007512806101995418
1	Deaths	81	Germany	1	Male	30	80-84 years	423	Larynx cancer	3	Rate	1990	26.639554216682917	33.02175797139213	21.03988466725659
1	Deaths	81	Germany	2	Female	30	80-84 years	423	Larynx cancer	3	Rate	1990	1.7494823243374042	2.156735360969927	1.3540695897077266
1	Deaths	81	Germany	3	Both	30	80-84 years	423	Larynx cancer	3	Rate	1990	9.025371832498271	10.887758605738608	7.4008544908571485
1	Deaths	81	Germany	1	Male	31	85-89 years	423	Larynx cancer	1	Number	1990	68.2614001581615	84.12418878227218	53.79570808669521
1	Deaths	81	Germany	2	Female	31	85-89 years	423	Larynx cancer	1	Number	1990	13.371025980406712	17.109135322026095	10.094129756940925
1	Deaths	81	Germany	3	Both	31	85-89 years	423	Larynx cancer	1	Number	1990	81.63242613856822	97.84529392001714	65.78313716625584
1	Deaths	81	Germany	1	Male	31	85-89 years	423	Larynx cancer	2	Percent	1990	0.0016180629138193314	0.001992952295292893	0.0012740413949010908
1	Deaths	81	Germany	2	Female	31	85-89 years	423	Larynx cancer	2	Percent	1990	0.00015097467655249521	0.00019285999383486285	0.00011374654304316796
1	Deaths	81	Germany	3	Both	31	85-89 years	423	Larynx cancer	2	Percent	1990	0.0006243377952036336	0.0007484605743567881	0.0005040113684757064
1	Deaths	81	Germany	1	Male	31	85-89 years	423	Larynx cancer	3	Rate	1990	30.730023436301384	37.87115832446014	24.217835650107386
1	Deaths	81	Germany	2	Female	31	85-89 years	423	Larynx cancer	3	Rate	1990	2.208714404143597	2.8262000001776677	1.667415037867706
1	Deaths	81	Germany	3	Both	31	85-89 years	423	Larynx cancer	3	Rate	1990	9.864843731881964	11.824082415271924	7.9495416102973095
1	Deaths	81	Germany	1	Male	32	90-94 years	423	Larynx cancer	1	Number	1990	18.691529906496548	22.57262203508244	15.249929176172854
1	Deaths	81	Germany	2	Female	32	90-94 years	423	Larynx cancer	1	Number	1990	4.629527076136366	6.291154812812817	3.184634064706581
1	Deaths	81	Germany	3	Both	32	90-94 years	423	Larynx cancer	1	Number	1990	23.32105698263292	28.08264678643382	18.981898292577235
1	Deaths	81	Germany	1	Male	32	90-94 years	423	Larynx cancer	2	Percent	1990	0.001160111799260496	0.0014013817143913969	0.0009462578718694277
1	Deaths	81	Germany	2	Female	32	90-94 years	423	Larynx cancer	2	Percent	1990	0.00010324858024892299	0.00013994725505872687	7.089611136822869e-05
1	Deaths	81	Germany	3	Both	32	90-94 years	423	Larynx cancer	2	Percent	1990	0.00038262830623553604	0.0004602229211568323	0.00031099016679513416
1	Deaths	81	Germany	1	Male	32	90-94 years	423	Larynx cancer	3	Rate	1990	32.7253152365712	39.5203696813122	26.69972667417584
1	Deaths	81	Germany	2	Female	32	90-94 years	423	Larynx cancer	3	Rate	1990	2.520281633079445	3.4248599619000206	1.7336921481097567
1	Deaths	81	Germany	3	Both	32	90-94 years	423	Larynx cancer	3	Rate	1990	9.684531255378756	11.661875820616213	7.882609584882132
1	Deaths	81	Germany	1	Male	235	95+ years	423	Larynx cancer	1	Number	1990	3.3048095682970042	4.026951407022897	2.5773554844910995
1	Deaths	81	Germany	2	Female	235	95+ years	423	Larynx cancer	1	Number	1990	1.413448103200629	1.8747565790109266	0.9054176198486252
1	Deaths	81	Germany	3	Both	235	95+ years	423	Larynx cancer	1	Number	1990	4.718257671497632	5.692982921861808	3.6113493251755604
1	Deaths	81	Germany	1	Male	235	95+ years	423	Larynx cancer	2	Percent	1990	0.0008787791720380509	0.001070974433136083	0.0006855900009591064
1	Deaths	81	Germany	2	Female	235	95+ years	423	Larynx cancer	2	Percent	1990	8.697836603889691e-05	0.00011522330035812828	5.5767026418589785e-05
1	Deaths	81	Germany	3	Both	235	95+ years	423	Larynx cancer	2	Percent	1990	0.00023578011747305634	0.00028458807754783036	0.00018063531555862936
1	Deaths	81	Germany	1	Male	235	95+ years	423	Larynx cancer	3	Rate	1990	37.62323674450198	45.84438014172797	29.341616684351916
1	Deaths	81	Germany	2	Female	235	95+ years	423	Larynx cancer	3	Rate	1990	2.694900736411801	3.574438194036954	1.7262824188345438
1	Deaths	81	Germany	3	Both	235	95+ years	423	Larynx cancer	3	Rate	1990	7.705423470578905	9.297254893201913	5.8977228011022165
1	Deaths	30	Vanuatu	1	Male	17	60-64 years	423	Larynx cancer	1	Number	1990	0.04455842107420104	0.0726160918559731	0.025045682306550927
1	Deaths	30	Vanuatu	2	Female	17	60-64 years	423	Larynx cancer	1	Number	1990	0.0059255974417930365	0.010411206634804708	0.003032743572681966
1	Deaths	30	Vanuatu	3	Both	17	60-64 years	423	Larynx cancer	1	Number	1990	0.050484018515994065	0.08004050535540008	0.030589125607199764
1	Deaths	30	Vanuatu	1	Male	17	60-64 years	423	Larynx cancer	2	Percent	1990	0.0008077886638461161	0.001236931767523797	0.0004733211695916781
1	Deaths	30	Vanuatu	2	Female	17	60-64 years	423	Larynx cancer	2	Percent	1990	0.00021491166368290535	0.0003762010317844974	0.00011489647842057298
1	Deaths	30	Vanuatu	3	Both	17	60-64 years	423	Larynx cancer	2	Percent	1990	0.0006101004710734247	0.0009013916866273878	0.0003867097052003563
1	Deaths	30	Vanuatu	1	Male	17	60-64 years	423	Larynx cancer	3	Rate	1990	3.115903400522536	5.077934138866716	1.7514069122295197
1	Deaths	30	Vanuatu	2	Female	17	60-64 years	423	Larynx cancer	3	Rate	1990	0.5071002760397593	0.8909693596767349	0.2595358726224023
1	Deaths	30	Vanuatu	3	Both	17	60-64 years	423	Larynx cancer	3	Rate	1990	1.9427705482782394	3.0801893558555227	1.177157723853221
1	Deaths	30	Vanuatu	1	Male	18	65-69 years	423	Larynx cancer	1	Number	1990	0.05492216123559206	0.08761500664107609	0.03146963084846953
1	Deaths	30	Vanuatu	2	Female	18	65-69 years	423	Larynx cancer	1	Number	1990	0.005462496768315476	0.009301880277659824	0.00285956861963621
1	Deaths	30	Vanuatu	3	Both	18	65-69 years	423	Larynx cancer	1	Number	1990	0.06038465800390755	0.09312812014609446	0.035903611025179354
1	Deaths	30	Vanuatu	1	Male	18	65-69 years	423	Larynx cancer	2	Percent	1990	0.0009009831981431745	0.0014207610801620016	0.0005242973505530931
1	Deaths	30	Vanuatu	2	Female	18	65-69 years	423	Larynx cancer	2	Percent	1990	0.00017146991604758015	0.0002919604479391116	9.245928558933054e-05
1	Deaths	30	Vanuatu	3	Both	18	65-69 years	423	Larynx cancer	2	Percent	1990	0.0006503059256361256	0.0009957913490250497	0.000403202635478781
1	Deaths	30	Vanuatu	1	Male	18	65-69 years	423	Larynx cancer	3	Rate	1990	4.834560791367024	7.712370859284557	2.7701357702618994
1	Deaths	30	Vanuatu	2	Female	18	65-69 years	423	Larynx cancer	3	Rate	1990	0.6077551194394453	1.0349233324862752	0.3181544157706168
1	Deaths	30	Vanuatu	3	Both	18	65-69 years	423	Larynx cancer	3	Rate	1990	2.9675514389768463	4.576700375298432	1.7644517015454695
1	Deaths	30	Vanuatu	1	Male	19	70-74 years	423	Larynx cancer	1	Number	1990	0.04185341323377641	0.06553627233501455	0.024316421035293845
1	Deaths	30	Vanuatu	2	Female	19	70-74 years	423	Larynx cancer	1	Number	1990	0.0010712713029281445	0.0017737071637008812	0.0005654990752797567
1	Deaths	30	Vanuatu	3	Both	19	70-74 years	423	Larynx cancer	1	Number	1990	0.04292468453670459	0.06647992323915936	0.025604599838173658
1	Deaths	30	Vanuatu	1	Male	19	70-74 years	423	Larynx cancer	2	Percent	1990	0.0008178311865711757	0.0012671400589064497	0.00046691939455755134
1	Deaths	30	Vanuatu	2	Female	19	70-74 years	423	Larynx cancer	2	Percent	1990	3.4554363848532386e-05	5.543196533936797e-05	1.8673497623219865e-05
1	Deaths	30	Vanuatu	3	Both	19	70-74 years	423	Larynx cancer	2	Percent	1990	0.0005224579863986956	0.0008137802923714904	0.00030384260262384885
1	Deaths	30	Vanuatu	1	Male	19	70-74 years	423	Larynx cancer	3	Rate	1990	6.1413903112576955	9.616511458840662	3.5680873078733595
1	Deaths	30	Vanuatu	2	Female	19	70-74 years	423	Larynx cancer	3	Rate	1990	0.19365593654787913	0.3206367248047303	0.10222644137010582
1	Deaths	30	Vanuatu	3	Both	19	70-74 years	423	Larynx cancer	3	Rate	1990	3.476583347525813	5.384384220236354	2.0737840330856536
1	Deaths	30	Vanuatu	1	Male	20	75-79 years	423	Larynx cancer	1	Number	1990	0.036352310606746784	0.05581549143316606	0.022378173230718175
1	Deaths	30	Vanuatu	2	Female	20	75-79 years	423	Larynx cancer	1	Number	1990	0.002992112697594673	0.0048496753435874115	0.001548041709001895
1	Deaths	30	Vanuatu	3	Both	20	75-79 years	423	Larynx cancer	1	Number	1990	0.03934442330434146	0.05877246987609497	0.024721905475932324
1	Deaths	30	Vanuatu	1	Male	20	75-79 years	423	Larynx cancer	2	Percent	1990	0.0009332602191350956	0.0014135130923121546	0.0005855171108576039
1	Deaths	30	Vanuatu	2	Female	20	75-79 years	423	Larynx cancer	2	Percent	1990	0.00010815221598918661	0.00017520011130684544	5.6465496162821734e-05
1	Deaths	30	Vanuatu	3	Both	20	75-79 years	423	Larynx cancer	2	Percent	1990	0.0005905943641692427	0.0008731326182148222	0.0003796028354959449
1	Deaths	30	Vanuatu	1	Male	20	75-79 years	423	Larynx cancer	3	Rate	1990	9.963081412005558	15.297357332123045	6.133188180567243
1	Deaths	30	Vanuatu	2	Female	20	75-79 years	423	Larynx cancer	3	Rate	1990	0.9652949343211374	1.5645690906062295	0.49941862852245855
1	Deaths	30	Vanuatu	3	Both	20	75-79 years	423	Larynx cancer	3	Rate	1990	5.830194831100655	8.709111007475801	3.6633787819387127
1	Deaths	30	Vanuatu	1	Male	30	80-84 years	423	Larynx cancer	1	Number	1990	0.02498129663883031	0.03932683966795481	0.01444659486219649
1	Deaths	30	Vanuatu	2	Female	30	80-84 years	423	Larynx cancer	1	Number	1990	0.00016003593856421677	0.00026107488223291083	8.879962533334784e-05
1	Deaths	30	Vanuatu	3	Both	30	80-84 years	423	Larynx cancer	1	Number	1990	0.025141332577394544	0.039591943062098955	0.014644662800847929
1	Deaths	30	Vanuatu	1	Male	30	80-84 years	423	Larynx cancer	2	Percent	1990	0.001083827012215511	0.0017190756480300335	0.0006370512964502215
1	Deaths	30	Vanuatu	2	Female	30	80-84 years	423	Larynx cancer	2	Percent	1990	8.575464087364602e-06	1.4065882382357145e-05	4.7527336127737085e-06
1	Deaths	30	Vanuatu	3	Both	30	80-84 years	423	Larynx cancer	2	Percent	1990	0.0006024643300019748	0.0009504315543618989	0.0003537293233996361
1	Deaths	30	Vanuatu	1	Male	30	80-84 years	423	Larynx cancer	3	Rate	1990	17.21606034585448	27.102406040960197	9.955986373945532
1	Deaths	30	Vanuatu	2	Female	30	80-84 years	423	Larynx cancer	3	Rate	1990	0.11946601993501389	0.19489108112333792	0.06628847186120419
1	Deaths	30	Vanuatu	3	Both	30	80-84 years	423	Larynx cancer	3	Rate	1990	9.009164156926554	14.18740686238929	5.247779559397866
1	Deaths	30	Vanuatu	1	Male	31	85-89 years	423	Larynx cancer	1	Number	1990	0.0010037857989903416	0.0017100550601855864	0.0005536637059931456
1	Deaths	30	Vanuatu	2	Female	31	85-89 years	423	Larynx cancer	1	Number	1990	4.7889563454651645e-05	7.982835493699843e-05	2.6429022761374278e-05
1	Deaths	30	Vanuatu	3	Both	31	85-89 years	423	Larynx cancer	1	Number	1990	0.0010516753624449935	0.0017561873254877366	0.0006023523527220458
1	Deaths	30	Vanuatu	1	Male	31	85-89 years	423	Larynx cancer	2	Percent	1990	8.700922018465834e-05	0.00014409704524545036	4.775996581320481e-05
1	Deaths	30	Vanuatu	2	Female	31	85-89 years	423	Larynx cancer	2	Percent	1990	5.366254412519112e-06	8.96706342841925e-06	2.9847250506903585e-06
1	Deaths	30	Vanuatu	3	Both	31	85-89 years	423	Larynx cancer	2	Percent	1990	5.141868846303461e-05	8.383872047643729e-05	2.9136029775102336e-05
1	Deaths	30	Vanuatu	1	Male	31	85-89 years	423	Larynx cancer	3	Rate	1990	2.0630501725514123	3.514623728027288	1.1379280373696563
1	Deaths	30	Vanuatu	2	Female	31	85-89 years	423	Larynx cancer	3	Rate	1990	0.11817937433736858	0.19699626307450743	0.06522016800685428
1	Deaths	30	Vanuatu	3	Both	31	85-89 years	423	Larynx cancer	3	Rate	1990	1.1792964703423443	1.969301162853828	0.6754479840775662
1	Deaths	30	Vanuatu	1	Male	32	90-94 years	423	Larynx cancer	1	Number	1990	0.003075213874637791	0.005197765010551515	0.001774151706406373
1	Deaths	30	Vanuatu	2	Female	32	90-94 years	423	Larynx cancer	1	Number	1990	7.677618804611797e-05	0.00013278273731295333	3.82937871353565e-05
1	Deaths	30	Vanuatu	3	Both	32	90-94 years	423	Larynx cancer	1	Number	1990	0.003151990062683903	0.005299814162769912	0.0018635458476276255
1	Deaths	30	Vanuatu	1	Male	32	90-94 years	423	Larynx cancer	2	Percent	1990	0.0008672528300637083	0.0014437943850403737	0.0005020235946783385
1	Deaths	30	Vanuatu	2	Female	32	90-94 years	423	Larynx cancer	2	Percent	1990	2.4046685402037063e-05	4.130124051912865e-05	1.2202060962563097e-05
1	Deaths	30	Vanuatu	3	Both	32	90-94 years	423	Larynx cancer	2	Percent	1990	0.00046767143191058544	0.000767853076817193	0.00027512207291910124
1	Deaths	30	Vanuatu	1	Male	32	90-94 years	423	Larynx cancer	3	Rate	1990	30.20619039011583	51.054881355299	17.42654865947232
1	Deaths	30	Vanuatu	2	Female	32	90-94 years	423	Larynx cancer	3	Rate	1990	0.7638933517546227	1.3211368373774597	0.3810083588499363
1	Deaths	30	Vanuatu	3	Both	32	90-94 years	423	Larynx cancer	3	Rate	1990	15.579706496126928	26.19600553869268	9.211163985521129
1	Deaths	30	Vanuatu	1	Male	235	95+ years	423	Larynx cancer	1	Number	1990	2.552300256458819e-05	4.5728305783297886e-05	1.4061086432634021e-05
1	Deaths	30	Vanuatu	2	Female	235	95+ years	423	Larynx cancer	1	Number	1990	9.373832798366709e-06	1.718965570859676e-05	4.7299125635042296e-06
1	Deaths	30	Vanuatu	3	Both	235	95+ years	423	Larynx cancer	1	Number	1990	3.48968353629549e-05	5.647322058123061e-05	2.1134440108756237e-05
1	Deaths	30	Vanuatu	1	Male	235	95+ years	423	Larynx cancer	2	Percent	1990	3.4362991401864765e-05	6.258357129251265e-05	1.8982925108649386e-05
1	Deaths	30	Vanuatu	2	Female	235	95+ years	423	Larynx cancer	2	Percent	1990	1.049227033624353e-05	1.936475701442743e-05	5.3610220602731935e-06
1	Deaths	30	Vanuatu	3	Both	235	95+ years	423	Larynx cancer	2	Percent	1990	2.1336258305275387e-05	3.4199389339688686e-05	1.3229102452104592e-05
1	Deaths	30	Vanuatu	1	Male	235	95+ years	423	Larynx cancer	3	Rate	1990	1.7054557448839238	3.055581004020968	0.939566595864267
1	Deaths	30	Vanuatu	2	Female	235	95+ years	423	Larynx cancer	3	Rate	1990	0.4591437660116827	0.8419739746013529	0.23167789676083217
1	Deaths	30	Vanuatu	3	Both	235	95+ years	423	Larynx cancer	3	Rate	1990	0.9863044872142142	1.5961272788028957	0.5973319040887748
1	Deaths	44	Bosnia and Herzegovina	1	Male	17	60-64 years	423	Larynx cancer	1	Number	1990	32.213977452052085	39.6241382344847	25.7420157136993
1	Deaths	44	Bosnia and Herzegovina	2	Female	17	60-64 years	423	Larynx cancer	1	Number	1990	4.05761493912236	5.341136894188853	2.936104333623675
1	Deaths	44	Bosnia and Herzegovina	3	Both	17	60-64 years	423	Larynx cancer	1	Number	1990	36.27159239117442	43.69948582202684	29.816556808692024
1	Deaths	44	Bosnia and Herzegovina	1	Male	17	60-64 years	423	Larynx cancer	2	Percent	1990	0.015338889295346044	0.018682830831840365	0.012315099518357487
1	Deaths	44	Bosnia and Herzegovina	2	Female	17	60-64 years	423	Larynx cancer	2	Percent	1990	0.0031190179120289085	0.0041074802121746235	0.0022568898877860667
1	Deaths	44	Bosnia and Herzegovina	3	Both	17	60-64 years	423	Larynx cancer	2	Percent	1990	0.01066507139087858	0.012917814182676148	0.008774431646776507
1	Deaths	44	Bosnia and Herzegovina	1	Male	17	60-64 years	423	Larynx cancer	3	Rate	1990	36.328461348188036	44.68507424919181	29.029877613576186
1	Deaths	44	Bosnia and Herzegovina	2	Female	17	60-64 years	423	Larynx cancer	3	Rate	1990	3.8237674181222068	5.033317734222265	2.7668914511503537
1	Deaths	44	Bosnia and Herzegovina	3	Both	17	60-64 years	423	Larynx cancer	3	Rate	1990	18.62088466205664	22.434170424818035	15.307038614863973
1	Deaths	44	Bosnia and Herzegovina	1	Male	18	65-69 years	423	Larynx cancer	1	Number	1990	20.402804662897527	25.378543817449764	16.104621253488375
1	Deaths	44	Bosnia and Herzegovina	2	Female	18	65-69 years	423	Larynx cancer	1	Number	1990	3.7453697035155633	5.08593968146172	2.6440805806211642
1	Deaths	44	Bosnia and Herzegovina	3	Both	18	65-69 years	423	Larynx cancer	1	Number	1990	24.148174366413098	28.982624035576077	19.494344172138756
1	Deaths	44	Bosnia and Herzegovina	1	Male	18	65-69 years	423	Larynx cancer	2	Percent	1990	0.012723109542980974	0.01563550726647524	0.01004325460984622
1	Deaths	44	Bosnia and Herzegovina	2	Female	18	65-69 years	423	Larynx cancer	2	Percent	1990	0.0022023561411406356	0.002981331503718314	0.001570608831558409
1	Deaths	44	Bosnia and Herzegovina	3	Both	18	65-69 years	423	Larynx cancer	2	Percent	1990	0.007308160585895866	0.008809665192368256	0.005941102466885533
1	Deaths	44	Bosnia and Herzegovina	1	Male	18	65-69 years	423	Larynx cancer	3	Rate	1990	43.36383111795952	53.93919641454507	34.22853317440879
1	Deaths	44	Bosnia and Herzegovina	2	Female	18	65-69 years	423	Larynx cancer	3	Rate	1990	4.895139026945936	6.647242807578497	3.4557715433110765
1	Deaths	44	Bosnia and Herzegovina	3	Both	18	65-69 years	423	Larynx cancer	3	Rate	1990	19.543318828137117	23.455879248209488	15.776935254842401
1	Deaths	44	Bosnia and Herzegovina	1	Male	19	70-74 years	423	Larynx cancer	1	Number	1990	10.752874671485959	13.35671886806002	8.462797230600366
1	Deaths	44	Bosnia and Herzegovina	2	Female	19	70-74 years	423	Larynx cancer	1	Number	1990	1.9492496757984155	2.7519014186944064	1.4086496282475358
1	Deaths	44	Bosnia and Herzegovina	3	Both	19	70-74 years	423	Larynx cancer	1	Number	1990	12.702124347284391	15.319843120682805	10.285689121412046
1	Deaths	44	Bosnia and Herzegovina	1	Male	19	70-74 years	423	Larynx cancer	2	Percent	1990	0.009763426537764956	0.01217514204632403	0.007699075572842531
1	Deaths	44	Bosnia and Herzegovina	2	Female	19	70-74 years	423	Larynx cancer	2	Percent	1990	0.001466300145752518	0.0020475062089388026	0.001055558525083498
1	Deaths	44	Bosnia and Herzegovina	3	Both	19	70-74 years	423	Larynx cancer	2	Percent	1990	0.0052252749354230014	0.006305540480977181	0.004236989158797455
1	Deaths	44	Bosnia and Herzegovina	1	Male	19	70-74 years	423	Larynx cancer	3	Rate	1990	51.27693865251869	63.69381908752455	40.356309143351304
1	Deaths	44	Bosnia and Herzegovina	2	Female	19	70-74 years	423	Larynx cancer	3	Rate	1990	5.451371200543962	7.696108059867734	3.939501496615724
1	Deaths	44	Bosnia and Herzegovina	3	Both	19	70-74 years	423	Larynx cancer	3	Rate	1990	22.391574717444435	27.006144997284203	18.131831352425884
1	Deaths	44	Bosnia and Herzegovina	1	Male	20	75-79 years	423	Larynx cancer	1	Number	1990	11.559554839011929	14.444047263230788	9.043789395622621
1	Deaths	44	Bosnia and Herzegovina	2	Female	20	75-79 years	423	Larynx cancer	1	Number	1990	2.230912714915947	2.966647101154262	1.6273660992609804
1	Deaths	44	Bosnia and Herzegovina	3	Both	20	75-79 years	423	Larynx cancer	1	Number	1990	13.790467553927874	16.848075031555993	11.19684926300029
1	Deaths	44	Bosnia and Herzegovina	1	Male	20	75-79 years	423	Larynx cancer	2	Percent	1990	0.0065300389021397415	0.008133405785554635	0.005109783663870672
1	Deaths	44	Bosnia and Herzegovina	2	Female	20	75-79 years	423	Larynx cancer	2	Percent	1990	0.0009660666070550462	0.0012821379874777446	0.0006947300717635698
1	Deaths	44	Bosnia and Herzegovina	3	Both	20	75-79 years	423	Larynx cancer	2	Percent	1990	0.003380155070632392	0.004124167831359965	0.0027626046922597383
1	Deaths	44	Bosnia and Herzegovina	1	Male	20	75-79 years	423	Larynx cancer	3	Rate	1990	52.831298959357184	66.01446074475797	41.333351321895954
1	Deaths	44	Bosnia and Herzegovina	2	Female	20	75-79 years	423	Larynx cancer	3	Rate	1990	6.59257704097042	8.766747993754633	4.809034576525674
1	Deaths	44	Bosnia and Herzegovina	3	Both	20	75-79 years	423	Larynx cancer	3	Rate	1990	24.7496302757743	30.237091400918327	20.094886444506606
1	Deaths	44	Bosnia and Herzegovina	1	Male	30	80-84 years	423	Larynx cancer	1	Number	1990	5.998583118155153	7.43558065247287	4.818708737297266
1	Deaths	44	Bosnia and Herzegovina	2	Female	30	80-84 years	423	Larynx cancer	1	Number	1990	1.1324563337919182	1.5481719556407747	0.8173512603945366
1	Deaths	44	Bosnia and Herzegovina	3	Both	30	80-84 years	423	Larynx cancer	1	Number	1990	7.131039451947078	8.737241527308155	5.831825986960875
1	Deaths	44	Bosnia and Herzegovina	1	Male	30	80-84 years	423	Larynx cancer	2	Percent	1990	0.0037548586876010367	0.004633977731814698	0.00301229789922523
1	Deaths	44	Bosnia and Herzegovina	2	Female	30	80-84 years	423	Larynx cancer	2	Percent	1990	0.0006133583046263825	0.0008432448398710476	0.00044944152178075345
1	Deaths	44	Bosnia and Herzegovina	3	Both	30	80-84 years	423	Larynx cancer	2	Percent	1990	0.00207047720150397	0.00251405587504868	0.0017023978497181821
1	Deaths	44	Bosnia and Herzegovina	1	Male	30	80-84 years	423	Larynx cancer	3	Rate	1990	38.280766245649765	47.451159590755175	30.75123894175166
1	Deaths	44	Bosnia and Herzegovina	2	Female	30	80-84 years	423	Larynx cancer	3	Rate	1990	5.715314069116431	7.813359946389812	4.125032479001782
1	Deaths	44	Bosnia and Herzegovina	3	Both	30	80-84 years	423	Larynx cancer	3	Rate	1990	20.096273948644082	24.622777713045966	16.43490734338699
1	Deaths	44	Bosnia and Herzegovina	1	Male	31	85-89 years	423	Larynx cancer	1	Number	1990	1.8025262692448436	2.394434602594137	1.3659510554209584
1	Deaths	44	Bosnia and Herzegovina	2	Female	31	85-89 years	423	Larynx cancer	1	Number	1990	0.4666793448319303	0.7261363979946132	0.32605741049210407
1	Deaths	44	Bosnia and Herzegovina	3	Both	31	85-89 years	423	Larynx cancer	1	Number	1990	2.2692056140767733	2.9435924054192877	1.7749502711813359
1	Deaths	44	Bosnia and Herzegovina	1	Male	31	85-89 years	423	Larynx cancer	2	Percent	1990	0.002125484628252083	0.0028192010127759495	0.0016176618539240327
1	Deaths	44	Bosnia and Herzegovina	2	Female	31	85-89 years	423	Larynx cancer	2	Percent	1990	0.0004262043984978912	0.0006687285788542967	0.00029763254700342155
1	Deaths	44	Bosnia and Herzegovina	3	Both	31	85-89 years	423	Larynx cancer	2	Percent	1990	0.0011677914037372186	0.0015139490888318298	0.00091726491097591
1	Deaths	44	Bosnia and Herzegovina	1	Male	31	85-89 years	423	Larynx cancer	3	Rate	1990	27.59334639656099	36.65436922645884	20.91018659537707
1	Deaths	44	Bosnia and Herzegovina	2	Female	31	85-89 years	423	Larynx cancer	3	Rate	1990	4.905078857355245	7.632127568538963	3.4270582750235223
1	Deaths	44	Bosnia and Herzegovina	3	Both	31	85-89 years	423	Larynx cancer	3	Rate	1990	14.14128332863343	18.343941135534042	11.061172475206462
1	Deaths	44	Bosnia and Herzegovina	1	Male	32	90-94 years	423	Larynx cancer	1	Number	1990	0.2239718381695501	0.31202837717242204	0.1670832024158247
1	Deaths	44	Bosnia and Herzegovina	2	Female	32	90-94 years	423	Larynx cancer	1	Number	1990	0.12045715576050993	0.18548823298838324	0.08435487292888373
1	Deaths	44	Bosnia and Herzegovina	3	Both	32	90-94 years	423	Larynx cancer	1	Number	1990	0.34442899393006043	0.4561201324448738	0.25978846863768673
1	Deaths	44	Bosnia and Herzegovina	1	Male	32	90-94 years	423	Larynx cancer	2	Percent	1990	0.001389172411627748	0.0019263998040716574	0.0010362476700691101
1	Deaths	44	Bosnia and Herzegovina	2	Female	32	90-94 years	423	Larynx cancer	2	Percent	1990	0.0002990921272187168	0.0004606357520255312	0.00020860853451620874
1	Deaths	44	Bosnia and Herzegovina	3	Both	32	90-94 years	423	Larynx cancer	2	Percent	1990	0.0006107130156370701	0.0008087059998980974	0.000459212668445305
1	Deaths	44	Bosnia and Herzegovina	1	Male	32	90-94 years	423	Larynx cancer	3	Rate	1990	26.531219422713168	36.9622065369115	19.79231470069042
1	Deaths	44	Bosnia and Herzegovina	2	Female	32	90-94 years	423	Larynx cancer	3	Rate	1990	5.712854262330622	8.797046848313988	4.000651454183826
1	Deaths	44	Bosnia and Herzegovina	3	Both	32	90-94 years	423	Larynx cancer	3	Rate	1990	11.664840729961588	15.447505269486198	8.798304334258766
1	Deaths	44	Bosnia and Herzegovina	1	Male	235	95+ years	423	Larynx cancer	1	Number	1990	0.022200198398488972	0.03241827589028494	0.015487382452831787
1	Deaths	44	Bosnia and Herzegovina	2	Female	235	95+ years	423	Larynx cancer	1	Number	1990	0.027125798152688913	0.043290949561163306	0.016989877769170485
1	Deaths	44	Bosnia and Herzegovina	3	Both	235	95+ years	423	Larynx cancer	1	Number	1990	0.04932599655117783	0.06887357525974169	0.034028342662595065
1	Deaths	44	Bosnia and Herzegovina	1	Male	235	95+ years	423	Larynx cancer	2	Percent	1990	0.001041604447563301	0.0015094236871697434	0.0007256443960346378
1	Deaths	44	Bosnia and Herzegovina	2	Female	235	95+ years	423	Larynx cancer	2	Percent	1990	0.00019749412257754687	0.00031423564445651956	0.00012384155777534853
1	Deaths	44	Bosnia and Herzegovina	3	Both	235	95+ years	423	Larynx cancer	2	Percent	1990	0.00031086196981673815	0.0004322792229896489	0.00021613293957203463
1	Deaths	44	Bosnia and Herzegovina	1	Male	235	95+ years	423	Larynx cancer	3	Rate	1990	21.940980386788457	32.03974769570764	15.306545848860647
1	Deaths	44	Bosnia and Herzegovina	2	Female	235	95+ years	423	Larynx cancer	3	Rate	1990	4.314579173781028	6.885778193084611	2.702378465522932
1	Deaths	44	Bosnia and Herzegovina	3	Both	235	95+ years	423	Larynx cancer	3	Rate	1990	6.758075134105015	9.436257326840687	4.662168278025335
1	Deaths	58	Estonia	1	Male	17	60-64 years	423	Larynx cancer	1	Number	1990	9.968653408481295	11.834771305838974	8.065688747745197
1	Deaths	58	Estonia	2	Female	17	60-64 years	423	Larynx cancer	1	Number	1990	0.6386761206043923	0.8198719273093084	0.4834332250924505
1	Deaths	58	Estonia	3	Both	17	60-64 years	423	Larynx cancer	1	Number	1990	10.607329529085685	12.470926442521497	8.649185100074439
1	Deaths	58	Estonia	1	Male	17	60-64 years	423	Larynx cancer	2	Percent	1990	0.008537817589958578	0.010138860616754473	0.006912802279518352
1	Deaths	58	Estonia	2	Female	17	60-64 years	423	Larynx cancer	2	Percent	1990	0.0009439798885663785	0.0012059084538472453	0.0007240921745615867
1	Deaths	58	Estonia	3	Both	17	60-64 years	423	Larynx cancer	2	Percent	1990	0.005751548452767884	0.0068088988783673665	0.004703863845152991
1	Deaths	58	Estonia	1	Male	17	60-64 years	423	Larynx cancer	3	Rate	1990	28.521343889389165	33.860499350787734	23.07676604379651
1	Deaths	58	Estonia	2	Female	17	60-64 years	423	Larynx cancer	3	Rate	1990	1.2457274681036818	1.59914696546005	0.9429287052750883
1	Deaths	58	Estonia	3	Both	17	60-64 years	423	Larynx cancer	3	Rate	1990	12.302505936913416	14.463927624501329	10.03142692525558
1	Deaths	58	Estonia	1	Male	18	65-69 years	423	Larynx cancer	1	Number	1990	6.901730459535339	8.467606640297426	5.650061818986705
1	Deaths	58	Estonia	2	Female	18	65-69 years	423	Larynx cancer	1	Number	1990	0.6729699851409447	0.8641883401280321	0.533051591466389
1	Deaths	58	Estonia	3	Both	18	65-69 years	423	Larynx cancer	1	Number	1990	7.57470044467628	9.116644293842153	6.316682072396147
1	Deaths	58	Estonia	1	Male	18	65-69 years	423	Larynx cancer	2	Percent	1990	0.007137267976852356	0.00873261486380411	0.005832062869711702
1	Deaths	58	Estonia	2	Female	18	65-69 years	423	Larynx cancer	2	Percent	1990	0.0007476484636936593	0.0009561185849995614	0.0005860996023144148
1	Deaths	58	Estonia	3	Both	18	65-69 years	423	Larynx cancer	2	Percent	1990	0.004056970717379104	0.004897909875738758	0.003374746182820992
1	Deaths	58	Estonia	1	Male	18	65-69 years	423	Larynx cancer	3	Rate	1990	32.9040590654594	40.369387165864616	26.936718103585868
1	Deaths	58	Estonia	2	Female	18	65-69 years	423	Larynx cancer	3	Rate	1990	1.621965482967191	2.0828323542198017	1.2847397374165717
1	Deaths	58	Estonia	3	Both	18	65-69 years	423	Larynx cancer	3	Rate	1990	12.12605249115113	14.594492291504448	10.112138287082113
1	Deaths	58	Estonia	1	Male	19	70-74 years	423	Larynx cancer	1	Number	1990	4.616574966786641	5.659693354179948	3.753004695185518
1	Deaths	58	Estonia	2	Female	19	70-74 years	423	Larynx cancer	1	Number	1990	0.5008540705586196	0.6241842603620706	0.3864087464660364
1	Deaths	58	Estonia	3	Both	19	70-74 years	423	Larynx cancer	1	Number	1990	5.117429037345262	6.155094076923151	4.239314968462836
1	Deaths	58	Estonia	1	Male	19	70-74 years	423	Larynx cancer	2	Percent	1990	0.005370568594943167	0.006501608337212531	0.004338973435212745
1	Deaths	58	Estonia	2	Female	19	70-74 years	423	Larynx cancer	2	Percent	1990	0.000529999968271233	0.0006646180390758712	0.0004107509547795559
1	Deaths	58	Estonia	3	Both	19	70-74 years	423	Larynx cancer	2	Percent	1990	0.0028357843880783065	0.0034014403092479657	0.0023463019556553143
1	Deaths	58	Estonia	1	Male	19	70-74 years	423	Larynx cancer	3	Rate	1990	36.19749663307652	44.376346665235964	29.4264418525095
1	Deaths	58	Estonia	2	Female	19	70-74 years	423	Larynx cancer	3	Rate	1990	1.9311195224912343	2.4066379444067434	1.489858060112529
1	Deaths	58	Estonia	3	Both	19	70-74 years	423	Larynx cancer	3	Rate	1990	13.226818652988172	15.908830890164706	10.957191568570275
1	Deaths	58	Estonia	1	Male	20	75-79 years	423	Larynx cancer	1	Number	1990	3.592354823571849	4.41184378407689	2.8778724764326
1	Deaths	58	Estonia	2	Female	20	75-79 years	423	Larynx cancer	1	Number	1990	0.6118684664879009	0.7703472172768432	0.47388133138344574
1	Deaths	58	Estonia	3	Both	20	75-79 years	423	Larynx cancer	1	Number	1990	4.204223290059743	5.0761888636841315	3.4527903005412863
1	Deaths	58	Estonia	1	Male	20	75-79 years	423	Larynx cancer	2	Percent	1990	0.003333897222782841	0.004102117107664877	0.0026721582104326834
1	Deaths	58	Estonia	2	Female	20	75-79 years	423	Larynx cancer	2	Percent	1990	0.0003571581298616765	0.0004534843160166591	0.000275059787380711
1	Deaths	58	Estonia	3	Both	20	75-79 years	423	Larynx cancer	2	Percent	1990	0.00150641181303763	0.0018091588342690691	0.0012435181012619555
1	Deaths	58	Estonia	1	Male	20	75-79 years	423	Larynx cancer	3	Rate	1990	30.768594753139453	37.78753496611668	24.6490383960808
1	Deaths	58	Estonia	2	Female	20	75-79 years	423	Larynx cancer	3	Rate	1990	2.1308268828823014	2.6827278240846035	1.6502878241199064
1	Deaths	58	Estonia	3	Both	20	75-79 years	423	Larynx cancer	3	Rate	1990	10.408949655259999	12.567789738382018	8.548527975067074
1	Deaths	58	Estonia	1	Male	30	80-84 years	423	Larynx cancer	1	Number	1990	1.967737483715901	2.468926036833583	1.537403807272559
1	Deaths	58	Estonia	2	Female	30	80-84 years	423	Larynx cancer	1	Number	1990	0.46578043176141376	0.5883108339342781	0.36198365797667786
1	Deaths	58	Estonia	3	Both	30	80-84 years	423	Larynx cancer	1	Number	1990	2.433517915477316	2.952060676448386	1.9859544632833939
1	Deaths	58	Estonia	1	Male	30	80-84 years	423	Larynx cancer	2	Percent	1990	0.0021611527069967168	0.0027082874881464948	0.0016885307757042824
1	Deaths	58	Estonia	2	Female	30	80-84 years	423	Larynx cancer	2	Percent	1990	0.00023541532943212822	0.000295722658486061	0.00018300152637649495
1	Deaths	58	Estonia	3	Both	30	80-84 years	423	Larynx cancer	2	Percent	1990	0.0008423170829062974	0.0010216266046493212	0.000689562183089276
1	Deaths	58	Estonia	1	Male	30	80-84 years	423	Larynx cancer	3	Rate	1990	31.189413873802764	39.133449773591806	24.36845566697907
1	Deaths	58	Estonia	2	Female	30	80-84 years	423	Larynx cancer	3	Rate	1990	2.5276731657471276	3.1926148173088205	1.9643942001739405
1	Deaths	58	Estonia	3	Both	30	80-84 years	423	Larynx cancer	3	Rate	1990	9.837867947650729	11.934156277890139	8.028524316821182
1	Deaths	58	Estonia	1	Male	31	85-89 years	423	Larynx cancer	1	Number	1990	0.6932349927580561	0.8793722235743507	0.5355813520673222
1	Deaths	58	Estonia	2	Female	31	85-89 years	423	Larynx cancer	1	Number	1990	0.21807198663810695	0.292086126560507	0.15896627398206228
1	Deaths	58	Estonia	3	Both	31	85-89 years	423	Larynx cancer	1	Number	1990	0.9113069793961625	1.1094908027569452	0.7284334207116941
1	Deaths	58	Estonia	1	Male	31	85-89 years	423	Larynx cancer	2	Percent	1990	0.0012595019775250512	0.0015971791959602207	0.0009767526139043933
1	Deaths	58	Estonia	2	Female	31	85-89 years	423	Larynx cancer	2	Percent	1990	0.00014364997888198315	0.00019142073892470932	0.0001047969029482398
1	Deaths	58	Estonia	3	Both	31	85-89 years	423	Larynx cancer	2	Percent	1990	0.0004406046463857319	0.0005321372886724308	0.00035328021222839933
1	Deaths	58	Estonia	1	Male	31	85-89 years	423	Larynx cancer	3	Rate	1990	27.043148032087483	34.3043750904923	20.893067918510408
1	Deaths	58	Estonia	2	Female	31	85-89 years	423	Larynx cancer	3	Rate	1990	2.4537192282849447	3.286517246463911	1.7886690039005602
1	Deaths	58	Estonia	3	Both	31	85-89 years	423	Larynx cancer	3	Rate	1990	7.95842468808995	9.68915985008727	6.361393745566401
1	Deaths	58	Estonia	1	Male	32	90-94 years	423	Larynx cancer	1	Number	1990	0.13320507065198892	0.16481780694347797	0.10764001691517545
1	Deaths	58	Estonia	2	Female	32	90-94 years	423	Larynx cancer	1	Number	1990	0.055742269381241015	0.07691809447164763	0.039265310144328866
1	Deaths	58	Estonia	3	Both	32	90-94 years	423	Larynx cancer	1	Number	1990	0.1889473400332297	0.2269927492213975	0.15565761248714985
1	Deaths	58	Estonia	1	Male	32	90-94 years	423	Larynx cancer	2	Percent	1990	0.0009290415438299682	0.0011485076944035722	0.0007501472571430709
1	Deaths	58	Estonia	2	Female	32	90-94 years	423	Larynx cancer	2	Percent	1990	8.291721893023499e-05	0.00011403596235317072	5.8325376416997013e-05
1	Deaths	58	Estonia	3	Both	32	90-94 years	423	Larynx cancer	2	Percent	1990	0.00023164490983612528	0.00027786755004646687	0.00019028489256887876
1	Deaths	58	Estonia	1	Male	32	90-94 years	423	Larynx cancer	3	Rate	1990	30.232921918504797	37.407914456347825	24.430543152558627
1	Deaths	58	Estonia	2	Female	32	90-94 years	423	Larynx cancer	3	Rate	1990	2.273852826799277	3.1376624684970045	1.6017205158295744
1	Deaths	58	Estonia	3	Both	32	90-94 years	423	Larynx cancer	3	Rate	1990	6.533354224121781	7.8488749125011035	5.382273811744476
1	Deaths	58	Estonia	1	Male	235	95+ years	423	Larynx cancer	1	Number	1990	0.021733462455893898	0.026886898703113123	0.01713044281542783
1	Deaths	58	Estonia	2	Female	235	95+ years	423	Larynx cancer	1	Number	1990	0.009857421422773186	0.013289622529442378	0.007140409441462418
1	Deaths	58	Estonia	3	Both	235	95+ years	423	Larynx cancer	1	Number	1990	0.031590883878667084	0.04012383060647775	0.024294206062633425
1	Deaths	58	Estonia	1	Male	235	95+ years	423	Larynx cancer	2	Percent	1990	0.0007934402768609719	0.0009824195567707098	0.0006279048970447058
1	Deaths	58	Estonia	2	Female	235	95+ years	423	Larynx cancer	2	Percent	1990	5.6402281788727734e-05	7.589190945527854e-05	4.101602172463807e-05
1	Deaths	58	Estonia	3	Both	235	95+ years	423	Larynx cancer	2	Percent	1990	0.0001562736290073083	0.00019798146974315612	0.00012047437313113279
1	Deaths	58	Estonia	1	Male	235	95+ years	423	Larynx cancer	3	Rate	1990	34.22827513570112	42.344480002831176	26.97892759024446
1	Deaths	58	Estonia	2	Female	235	95+ years	423	Larynx cancer	3	Rate	1990	2.2908452736161955	3.088482033382659	1.6594170543290754
1	Deaths	58	Estonia	3	Both	235	95+ years	423	Larynx cancer	3	Rate	1990	6.397610850476879	8.125655965708582	4.91992806871039
1	Deaths	72	New Zealand	1	Male	17	60-64 years	423	Larynx cancer	1	Number	1990	4.84019878347907	5.89933298473904	3.887343925929889
1	Deaths	72	New Zealand	2	Female	17	60-64 years	423	Larynx cancer	1	Number	1990	0.6346040764843546	0.7943941198129274	0.49703940013737047
1	Deaths	72	New Zealand	3	Both	17	60-64 years	423	Larynx cancer	1	Number	1990	5.474802859963426	6.55030536483581	4.5039567559953815
1	Deaths	72	New Zealand	1	Male	17	60-64 years	423	Larynx cancer	2	Percent	1990	0.0039004934996315988	0.0047437258860038205	0.0031351799811479356
1	Deaths	72	New Zealand	2	Female	17	60-64 years	423	Larynx cancer	2	Percent	1990	0.0008653088812280525	0.0010889978871780489	0.000678532066198253
1	Deaths	72	New Zealand	3	Both	17	60-64 years	423	Larynx cancer	2	Percent	1990	0.0027730596092825624	0.003306866273094616	0.0022867259184524884
1	Deaths	72	New Zealand	1	Male	17	60-64 years	423	Larynx cancer	3	Rate	1990	6.825153078677347	8.318635759416743	5.481534654010094
1	Deaths	72	New Zealand	2	Female	17	60-64 years	423	Larynx cancer	3	Rate	1990	0.8992266102651202	1.1256472469122785	0.7042990606518039
1	Deaths	72	New Zealand	3	Both	17	60-64 years	423	Larynx cancer	3	Rate	1990	3.869411742023158	4.62954176448689	3.1832494434931076
1	Deaths	72	New Zealand	1	Male	18	65-69 years	423	Larynx cancer	1	Number	1990	5.172171114462809	6.371278785875337	4.157828590179297
1	Deaths	72	New Zealand	2	Female	18	65-69 years	423	Larynx cancer	1	Number	1990	0.9981020457038855	1.2816499612167351	0.7610057014522199
1	Deaths	72	New Zealand	3	Both	18	65-69 years	423	Larynx cancer	1	Number	1990	6.170273160166685	7.340389002316515	5.110250579350615
1	Deaths	72	New Zealand	1	Male	18	65-69 years	423	Larynx cancer	2	Percent	1990	0.003028012976966623	0.0037244118406156946	0.0024455164424114924
1	Deaths	72	New Zealand	2	Female	18	65-69 years	423	Larynx cancer	2	Percent	1990	0.0009335485817012614	0.001198727790227661	0.0007139109303049467
1	Deaths	72	New Zealand	3	Both	18	65-69 years	423	Larynx cancer	2	Percent	1990	0.002221676777434065	0.0026459488866066223	0.001844352074570723
1	Deaths	72	New Zealand	1	Male	18	65-69 years	423	Larynx cancer	3	Rate	1990	8.641487559365194	10.644915867426318	6.946758574080768
1	Deaths	72	New Zealand	2	Female	18	65-69 years	423	Larynx cancer	3	Rate	1990	1.4838734198272083	1.9054227162022157	1.1313834467953068
1	Deaths	72	New Zealand	3	Both	18	65-69 years	423	Larynx cancer	3	Rate	1990	4.854046348045668	5.774556086098228	4.020145059773175
1	Deaths	72	New Zealand	1	Male	19	70-74 years	423	Larynx cancer	1	Number	1990	5.2940949179788195	6.498076868786878	4.289636317329927
1	Deaths	72	New Zealand	2	Female	19	70-74 years	423	Larynx cancer	1	Number	1990	1.2666498608017431	1.6029812618431105	0.9893973458164802
1	Deaths	72	New Zealand	3	Both	19	70-74 years	423	Larynx cancer	1	Number	1990	6.560744778780565	7.749622717896717	5.477003898909684
1	Deaths	72	New Zealand	1	Male	19	70-74 years	423	Larynx cancer	2	Percent	1990	0.002709708447079797	0.0033130455081216235	0.0022083603988066964
1	Deaths	72	New Zealand	2	Female	19	70-74 years	423	Larynx cancer	2	Percent	1990	0.0008795132555954359	0.0011154852420255284	0.0006866448635316678
1	Deaths	72	New Zealand	3	Both	19	70-74 years	423	Larynx cancer	2	Percent	1990	0.0019330852663889436	0.0022764997806360827	0.0016140765019749107
1	Deaths	72	New Zealand	1	Male	19	70-74 years	423	Larynx cancer	3	Rate	1990	12.514192182785784	15.36016713231874	10.139850928441357
1	Deaths	72	New Zealand	2	Female	19	70-74 years	423	Larynx cancer	3	Rate	1990	2.3141210917804647	2.9285857619816333	1.8075912980847773
1	Deaths	72	New Zealand	3	Both	19	70-74 years	423	Larynx cancer	3	Rate	1990	6.7608381901517225	7.985975220356298	5.644044750395101
1	Deaths	72	New Zealand	1	Male	20	75-79 years	423	Larynx cancer	1	Number	1990	3.8171345532459515	4.640955172404848	3.0911101469660323
1	Deaths	72	New Zealand	2	Female	20	75-79 years	423	Larynx cancer	1	Number	1990	1.0668665259843553	1.3369103352420237	0.8345310507447767
1	Deaths	72	New Zealand	3	Both	20	75-79 years	423	Larynx cancer	1	Number	1990	4.884001079230309	5.739335024657925	4.1448465637388825
1	Deaths	72	New Zealand	1	Male	20	75-79 years	423	Larynx cancer	2	Percent	1990	0.0016935957505305203	0.0020517353517941657	0.0013702348190256296
1	Deaths	72	New Zealand	2	Female	20	75-79 years	423	Larynx cancer	2	Percent	1990	0.000573722018384916	0.0007219634539318466	0.0004478956489607709
1	Deaths	72	New Zealand	3	Both	20	75-79 years	423	Larynx cancer	2	Percent	1990	0.0011873544155044293	0.0013929797094482223	0.0010119091709866895
1	Deaths	72	New Zealand	1	Male	20	75-79 years	423	Larynx cancer	3	Rate	1990	12.341039367420612	15.004503950844132	9.993756175113573
1	Deaths	72	New Zealand	2	Female	20	75-79 years	423	Larynx cancer	3	Rate	1990	2.3895448303405544	2.994383179525573	1.8691648013100142
1	Deaths	72	New Zealand	3	Both	20	75-79 years	423	Larynx cancer	3	Rate	1990	6.462226473917766	7.593954656716199	5.484220162936914
1	Deaths	72	New Zealand	1	Male	30	80-84 years	423	Larynx cancer	1	Number	1990	3.3022060791004377	4.143569055062697	2.608786323281244
1	Deaths	72	New Zealand	2	Female	30	80-84 years	423	Larynx cancer	1	Number	1990	0.6622579215596134	0.8468356437813712	0.5106848604181436
1	Deaths	72	New Zealand	3	Both	30	80-84 years	423	Larynx cancer	1	Number	1990	3.9644640006600484	4.873450077997613	3.207416383284451
1	Deaths	72	New Zealand	1	Male	30	80-84 years	423	Larynx cancer	2	Percent	1990	0.0017543475901389048	0.0022140131736873366	0.0013862911458511365
1	Deaths	72	New Zealand	2	Female	30	80-84 years	423	Larynx cancer	2	Percent	1990	0.0003072285229691818	0.00039442218816349055	0.00023679377776246314
1	Deaths	72	New Zealand	3	Both	30	80-84 years	423	Larynx cancer	2	Percent	1990	0.0009818338209693165	0.0012036425962172268	0.000795085271740828
1	Deaths	72	New Zealand	1	Male	30	80-84 years	423	Larynx cancer	3	Rate	1990	20.240972247562084	25.398132109377105	15.990634837587047
1	Deaths	72	New Zealand	2	Female	30	80-84 years	423	Larynx cancer	3	Rate	1990	2.296613397582908	2.9367018826727307	1.7709802392654248
1	Deaths	72	New Zealand	3	Both	30	80-84 years	423	Larynx cancer	3	Rate	1990	8.780506087057875	10.793731023337902	7.1037948818476835
1	Deaths	72	New Zealand	1	Male	31	85-89 years	423	Larynx cancer	1	Number	1990	1.135812090216986	1.4618781580757754	0.8567319564148883
1	Deaths	72	New Zealand	2	Female	31	85-89 years	423	Larynx cancer	1	Number	1990	0.3852898727217881	0.5145790043204561	0.278431170428142
1	Deaths	72	New Zealand	3	Both	31	85-89 years	423	Larynx cancer	1	Number	1990	1.5211019629387732	1.8681444432533711	1.1854176328745087
1	Deaths	72	New Zealand	1	Male	31	85-89 years	423	Larynx cancer	2	Percent	1990	0.0011084777084641431	0.0014232977629218923	0.0008351373116863213
1	Deaths	72	New Zealand	2	Female	31	85-89 years	423	Larynx cancer	2	Percent	1990	0.0002179865044915917	0.0002915733999086161	0.0001577343908550427
1	Deaths	72	New Zealand	3	Both	31	85-89 years	423	Larynx cancer	2	Percent	1990	0.0005448003721267214	0.0006698817287370888	0.00042556953172654056
1	Deaths	72	New Zealand	1	Male	31	85-89 years	423	Larynx cancer	3	Rate	1990	16.957078626525217	21.825073955811703	12.790558642502805
1	Deaths	72	New Zealand	2	Female	31	85-89 years	423	Larynx cancer	3	Rate	1990	2.629294209740992	3.5115887862721644	1.9000693141673703
1	Deaths	72	New Zealand	3	Both	31	85-89 years	423	Larynx cancer	3	Rate	1990	7.1239665246129	8.749313853468689	5.551814237336428
1	Deaths	72	New Zealand	1	Male	32	90-94 years	423	Larynx cancer	1	Number	1990	0.39210597141702874	0.49292619591307185	0.3065023522505177
1	Deaths	72	New Zealand	2	Female	32	90-94 years	423	Larynx cancer	1	Number	1990	0.1942430598310873	0.27974851232022735	0.1283495694845128
1	Deaths	72	New Zealand	3	Both	32	90-94 years	423	Larynx cancer	1	Number	1990	0.586349031248116	0.732210971873799	0.4653827711891264
1	Deaths	72	New Zealand	1	Male	32	90-94 years	423	Larynx cancer	2	Percent	1990	0.0009235402462905548	0.0011580509063396347	0.0007232248958368998
1	Deaths	72	New Zealand	2	Female	32	90-94 years	423	Larynx cancer	2	Percent	1990	0.000184291587611318	0.00026533709564547633	0.00012146712077690475
1	Deaths	72	New Zealand	3	Both	32	90-94 years	423	Larynx cancer	2	Percent	1990	0.00039657312011489573	0.0004928080033443877	0.0003150016094714464
1	Deaths	72	New Zealand	1	Male	32	90-94 years	423	Larynx cancer	3	Rate	1990	23.802394840498778	29.92258419311197	18.605914063086953
1	Deaths	72	New Zealand	2	Female	32	90-94 years	423	Larynx cancer	3	Rate	1990	3.8801706900302064	5.588214987080729	2.563892053723186
1	Deaths	72	New Zealand	3	Both	32	90-94 years	423	Larynx cancer	3	Rate	1990	8.812796037459139	11.005093566502334	6.994679317721584
1	Deaths	72	New Zealand	1	Male	235	95+ years	423	Larynx cancer	1	Number	1990	0.07025549387103083	0.0899618559428749	0.054010209586824474
1	Deaths	72	New Zealand	2	Female	235	95+ years	423	Larynx cancer	1	Number	1990	0.04631143914564549	0.06505938705753622	0.031139065592616196
1	Deaths	72	New Zealand	3	Both	235	95+ years	423	Larynx cancer	1	Number	1990	0.11656693301667634	0.14559444225436347	0.08787140823665328
1	Deaths	72	New Zealand	1	Male	235	95+ years	423	Larynx cancer	2	Percent	1990	0.0006782809459909671	0.0008660711094673442	0.0005235683386912172
1	Deaths	72	New Zealand	2	Female	235	95+ years	423	Larynx cancer	2	Percent	1990	0.00011414641435129208	0.0001600256606602052	7.673564964390236e-05
1	Deaths	72	New Zealand	3	Both	235	95+ years	423	Larynx cancer	2	Percent	1990	0.00022887967888540075	0.0002873923007540813	0.00017321586119960585
1	Deaths	72	New Zealand	1	Male	235	95+ years	423	Larynx cancer	3	Rate	1990	24.308992346493515	31.12755952731885	18.68798721832061
1	Deaths	72	New Zealand	2	Female	235	95+ years	423	Larynx cancer	3	Rate	1990	3.3858027545071687	4.756454473660342	2.2765592259978953
1	Deaths	72	New Zealand	3	Both	235	95+ years	423	Larynx cancer	3	Rate	1990	7.035569539880681	8.787567765501489	5.303608726908628
1	Deaths	76	Belgium	1	Male	17	60-64 years	423	Larynx cancer	1	Number	1990	57.493093214531584	69.99928041219056	47.6531274746314
1	Deaths	76	Belgium	2	Female	17	60-64 years	423	Larynx cancer	1	Number	1990	5.209997559224916	6.6665135943466405	4.054390956381223
1	Deaths	76	Belgium	3	Both	17	60-64 years	423	Larynx cancer	1	Number	1990	62.703090773756465	74.88379766206118	52.483874285342665
1	Deaths	76	Belgium	1	Male	17	60-64 years	423	Larynx cancer	2	Percent	1990	0.012278447991984841	0.014824777817333894	0.010140868928367238
1	Deaths	76	Belgium	2	Female	17	60-64 years	423	Larynx cancer	2	Percent	1990	0.002206783851139099	0.002830713246824715	0.001719353929506944
1	Deaths	76	Belgium	3	Both	17	60-64 years	423	Larynx cancer	2	Percent	1990	0.008902436366362895	0.010570860034466978	0.007431159027219183
1	Deaths	76	Belgium	1	Male	17	60-64 years	423	Larynx cancer	3	Rate	1990	21.67225068142336	26.386507801058862	17.96303636908865
1	Deaths	76	Belgium	2	Female	17	60-64 years	423	Larynx cancer	3	Rate	1990	1.7719901982908177	2.2673708790973284	1.378952859973175
1	Deaths	76	Belgium	3	Both	17	60-64 years	423	Larynx cancer	3	Rate	1990	11.210915761108375	13.388749056890497	9.383784533885233
1	Deaths	76	Belgium	1	Male	18	65-69 years	423	Larynx cancer	1	Number	1990	60.34355374772641	73.77933990416611	49.178838852851534
1	Deaths	76	Belgium	2	Female	18	65-69 years	423	Larynx cancer	1	Number	1990	6.066684456144655	7.782030494764006	4.678025225013807
1	Deaths	76	Belgium	3	Both	18	65-69 years	423	Larynx cancer	1	Number	1990	66.41023820387113	79.9371453968536	54.83423307982773
1	Deaths	76	Belgium	1	Male	18	65-69 years	423	Larynx cancer	2	Percent	1990	0.008878767257896469	0.010870700725211046	0.007156113863626872
1	Deaths	76	Belgium	2	Female	18	65-69 years	423	Larynx cancer	2	Percent	1990	0.0016405867226846763	0.002101749787664947	0.001277009140223232
1	Deaths	76	Belgium	3	Both	18	65-69 years	423	Larynx cancer	2	Percent	1990	0.006328333005659328	0.007619001946017606	0.005224864666427747
1	Deaths	76	Belgium	1	Male	18	65-69 years	423	Larynx cancer	3	Rate	1990	25.755339197156058	31.48989091557542	20.990107431735233
1	Deaths	76	Belgium	2	Female	18	65-69 years	423	Larynx cancer	3	Rate	1990	2.1490713693724333	2.7567181139512638	1.6571506477638873
1	Deaths	76	Belgium	3	Both	18	65-69 years	423	Larynx cancer	3	Rate	1990	12.855536522326803	15.47404315860288	10.614680885008713
1	Deaths	76	Belgium	1	Male	19	70-74 years	423	Larynx cancer	1	Number	1990	43.05914349052617	52.553420476334	34.36640084427588
1	Deaths	76	Belgium	2	Female	19	70-74 years	423	Larynx cancer	1	Number	1990	4.421509078419944	5.581954134694065	3.488616822829583
1	Deaths	76	Belgium	3	Both	19	70-74 years	423	Larynx cancer	1	Number	1990	47.480652568946155	56.921879278738515	38.80211598555145
1	Deaths	76	Belgium	1	Male	19	70-74 years	423	Larynx cancer	2	Percent	1990	0.007356354132848921	0.008916305074311227	0.005892656351032002
1	Deaths	76	Belgium	2	Female	19	70-74 years	423	Larynx cancer	2	Percent	1990	0.0011282327412308105	0.0014227446848811558	0.0008908272387884882
1	Deaths	76	Belgium	3	Both	19	70-74 years	423	Larynx cancer	2	Percent	1990	0.004858778588059188	0.005813791919247054	0.003978587227053423
1	Deaths	76	Belgium	1	Male	19	70-74 years	423	Larynx cancer	3	Rate	1990	34.54986189683512	42.167894492911564	27.574965659088196
1	Deaths	76	Belgium	2	Female	19	70-74 years	423	Larynx cancer	3	Rate	1990	2.5930987008253625	3.2736691835346208	2.0459819465506235
1	Deaths	76	Belgium	3	Both	19	70-74 years	423	Larynx cancer	3	Rate	1990	16.087522190382206	19.28642397417011	13.147037123066216
1	Deaths	76	Belgium	1	Male	20	75-79 years	423	Larynx cancer	1	Number	1990	46.83660007464917	58.22851719658713	37.33230746927924
1	Deaths	76	Belgium	2	Female	20	75-79 years	423	Larynx cancer	1	Number	1990	6.232663890471741	7.9855589449995215	4.691942225623846
1	Deaths	76	Belgium	3	Both	20	75-79 years	423	Larynx cancer	1	Number	1990	53.06926396512085	64.16309351232849	43.536828421244834
1	Deaths	76	Belgium	1	Male	20	75-79 years	423	Larynx cancer	2	Percent	1990	0.005139506277318021	0.006374311981256743	0.004098354914186049
1	Deaths	76	Belgium	2	Female	20	75-79 years	423	Larynx cancer	2	Percent	1990	0.0007552784749535128	0.0009642067920328558	0.0005697753709115104
1	Deaths	76	Belgium	3	Both	20	75-79 years	423	Larynx cancer	2	Percent	1990	0.00305599061278533	0.003692576911823618	0.0025048539620840444
1	Deaths	76	Belgium	1	Male	20	75-79 years	423	Larynx cancer	3	Rate	1990	38.87903040644903	48.33545319259623	30.989523469416472
1	Deaths	76	Belgium	2	Female	20	75-79 years	423	Larynx cancer	3	Rate	1990	3.137702544849426	4.020160410394538	2.3620588756811878
1	Deaths	76	Belgium	3	Both	20	75-79 years	423	Larynx cancer	3	Rate	1990	16.6306417045034	20.107183313441155	13.643403739310077
1	Deaths	76	Belgium	1	Male	30	80-84 years	423	Larynx cancer	1	Number	1990	33.49768655099375	41.98549974662805	26.335893215433497
1	Deaths	76	Belgium	2	Female	30	80-84 years	423	Larynx cancer	1	Number	1990	5.47542755991256	6.993379864202736	4.084316087450189
1	Deaths	76	Belgium	3	Both	30	80-84 years	423	Larynx cancer	1	Number	1990	38.97311411090628	48.34990024737948	31.447579374257927
1	Deaths	76	Belgium	1	Male	30	80-84 years	423	Larynx cancer	2	Percent	1990	0.0040206376737971835	0.005034736747003267	0.003163189193730657
1	Deaths	76	Belgium	2	Female	30	80-84 years	423	Larynx cancer	2	Percent	1990	0.0005016090629399863	0.0006394236621785228	0.0003736136193441977
1	Deaths	76	Belgium	3	Both	30	80-84 years	423	Larynx cancer	2	Percent	1990	0.0020248661040757183	0.0025024659881891826	0.001630761229519603
1	Deaths	76	Belgium	1	Male	30	80-84 years	423	Larynx cancer	3	Rate	1990	49.98372470595282	62.648853609117474	39.297222342853054
1	Deaths	76	Belgium	2	Female	30	80-84 years	423	Larynx cancer	3	Rate	1990	3.868400452751295	4.940836772457576	2.885577432810382
1	Deaths	76	Belgium	3	Both	30	80-84 years	423	Larynx cancer	3	Rate	1990	18.68679886418379	23.18277308954617	15.078461240226183
1	Deaths	76	Belgium	1	Male	31	85-89 years	423	Larynx cancer	1	Number	1990	14.452852960569892	18.505387082142025	11.424432254629066
1	Deaths	76	Belgium	2	Female	31	85-89 years	423	Larynx cancer	1	Number	1990	4.108493126702456	5.457579953778288	2.887501821041838
1	Deaths	76	Belgium	3	Both	31	85-89 years	423	Larynx cancer	1	Number	1990	18.561346087272362	23.029792432735682	15.143085456380575
1	Deaths	76	Belgium	1	Male	31	85-89 years	423	Larynx cancer	2	Percent	1990	0.002726333213691066	0.003485093233264913	0.002153615760247605
1	Deaths	76	Belgium	2	Female	31	85-89 years	423	Larynx cancer	2	Percent	1990	0.00041248787658686143	0.000548149938913841	0.0002891491234497372
1	Deaths	76	Belgium	3	Both	31	85-89 years	423	Larynx cancer	2	Percent	1990	0.001216236689909304	0.0015058091615640372	0.00098962189271902
1	Deaths	76	Belgium	1	Male	31	85-89 years	423	Larynx cancer	3	Rate	1990	52.360967351760415	67.04281649327181	41.389359313971994
1	Deaths	76	Belgium	2	Female	31	85-89 years	423	Larynx cancer	3	Rate	1990	5.574284631550341	7.404686614681233	3.917678946569361
1	Deaths	76	Belgium	3	Both	31	85-89 years	423	Larynx cancer	3	Rate	1990	18.321925624251097	22.73273404367251	14.94775670627321
1	Deaths	76	Belgium	1	Male	32	90-94 years	423	Larynx cancer	1	Number	1990	4.0787275679511845	5.128870284315965	3.2168121232389946
1	Deaths	76	Belgium	2	Female	32	90-94 years	423	Larynx cancer	1	Number	1990	1.493944218370341	2.118588562682446	0.960798375297985
1	Deaths	76	Belgium	3	Both	32	90-94 years	423	Larynx cancer	1	Number	1990	5.572671786321523	6.841630759972832	4.296747887456553
1	Deaths	76	Belgium	1	Male	32	90-94 years	423	Larynx cancer	2	Percent	1990	0.001855221314058049	0.0023284328746672822	0.0014639954491628894
1	Deaths	76	Belgium	2	Female	32	90-94 years	423	Larynx cancer	2	Percent	1990	0.0002744858184150201	0.000388438573221083	0.00017641043658183741
1	Deaths	76	Belgium	3	Both	32	90-94 years	423	Larynx cancer	2	Percent	1990	0.0007292957005630821	0.0008942339774440893	0.0005637808716526976
1	Deaths	76	Belgium	1	Male	32	90-94 years	423	Larynx cancer	3	Rate	1990	55.70721364955908	70.05005064674711	43.93518253776911
1	Deaths	76	Belgium	2	Female	32	90-94 years	423	Larynx cancer	3	Rate	1990	6.259092524882256	8.876129157253132	4.025401922507293
1	Deaths	76	Belgium	3	Both	32	90-94 years	423	Larynx cancer	3	Rate	1990	17.86679328418697	21.935259638870253	13.775996369979636
1	Deaths	76	Belgium	1	Male	235	95+ years	423	Larynx cancer	1	Number	1990	0.6783390693716936	0.8377525063032814	0.515897418545627
1	Deaths	76	Belgium	2	Female	235	95+ years	423	Larynx cancer	1	Number	1990	0.3182362427319806	0.4487809836424953	0.21693804332707792
1	Deaths	76	Belgium	3	Both	235	95+ years	423	Larynx cancer	1	Number	1990	0.9965753121036747	1.2118468221767624	0.7739618317521518
1	Deaths	76	Belgium	1	Male	235	95+ years	423	Larynx cancer	2	Percent	1990	0.0013647946580320968	0.0016853396605605532	0.001037778755994232
1	Deaths	76	Belgium	2	Female	235	95+ years	423	Larynx cancer	2	Percent	1990	0.00019493406017662187	0.0002757718740314581	0.00013281759426457876
1	Deaths	76	Belgium	3	Both	235	95+ years	423	Larynx cancer	2	Percent	1990	0.0004679709342083968	0.0005699187101545094	0.0003622117869269727
1	Deaths	76	Belgium	1	Male	235	95+ years	423	Larynx cancer	3	Rate	1990	60.25750511581997	74.41835243415727	45.8276586752481
1	Deaths	76	Belgium	2	Female	235	95+ years	423	Larynx cancer	3	Rate	1990	7.093749741727986	10.003700268317862	4.835728877425513
1	Deaths	76	Belgium	3	Both	235	95+ years	423	Larynx cancer	3	Rate	1990	17.758303371516092	21.594297236397807	13.791480522647328
1	Deaths	86	Italy	1	Male	17	60-64 years	423	Larynx cancer	1	Number	1990	398.37788891121846	423.95765564205755	373.9693331993589
1	Deaths	86	Italy	2	Female	17	60-64 years	423	Larynx cancer	1	Number	1990	17.19959299695242	18.795180219775634	15.857703610707018
1	Deaths	86	Italy	3	Both	17	60-64 years	423	Larynx cancer	1	Number	1990	415.57748190817	441.73722573683125	391.0903014220827
1	Deaths	86	Italy	1	Male	17	60-64 years	423	Larynx cancer	2	Percent	1990	0.01515114495079513	0.016131125597698425	0.014227219426294634
1	Deaths	86	Italy	2	Female	17	60-64 years	423	Larynx cancer	2	Percent	1990	0.0013588221918445578	0.0014850563456773342	0.001252330339900277
1	Deaths	86	Italy	3	Both	17	60-64 years	423	Larynx cancer	2	Percent	1990	0.010669138733704607	0.011325704427037784	0.010047528096924158
1	Deaths	86	Italy	1	Male	17	60-64 years	423	Larynx cancer	3	Rate	1990	25.943428233255464	27.60925071205487	24.353878132674573
1	Deaths	86	Italy	2	Female	17	60-64 years	423	Larynx cancer	3	Rate	1990	0.989670381929892	1.0814810088728506	0.912457614067975
1	Deaths	86	Italy	3	Both	17	60-64 years	423	Larynx cancer	3	Rate	1990	12.69530013543517	13.494443048198507	11.947251650435335
1	Deaths	86	Italy	1	Male	18	65-69 years	423	Larynx cancer	1	Number	1990	461.97662375541887	497.02513303800976	429.5039323020112
1	Deaths	86	Italy	2	Female	18	65-69 years	423	Larynx cancer	1	Number	1990	22.29848131023009	24.430902252318134	20.3852864576898
1	Deaths	86	Italy	3	Both	18	65-69 years	423	Larynx cancer	1	Number	1990	484.27510506564886	519.7179032785473	451.16645223689045
1	Deaths	86	Italy	1	Male	18	65-69 years	423	Larynx cancer	2	Percent	1990	0.012952983760596188	0.013934834868878268	0.01207289693207457
1	Deaths	86	Italy	2	Female	18	65-69 years	423	Larynx cancer	2	Percent	1990	0.0011012738065193095	0.001206654183431505	0.0010091938309962534
1	Deaths	86	Italy	3	Both	18	65-69 years	423	Larynx cancer	2	Percent	1990	0.008661147451039991	0.009293893245100649	0.008085013294963113
1	Deaths	86	Italy	1	Male	18	65-69 years	423	Larynx cancer	3	Rate	1990	34.58441867217258	37.208214458658915	32.15345333997106
1	Deaths	86	Italy	2	Female	18	65-69 years	423	Larynx cancer	3	Rate	1990	1.336885891921985	1.464733319442022	1.2221819723467355
1	Deaths	86	Italy	3	Both	18	65-69 years	423	Larynx cancer	3	Rate	1990	16.122425166541248	17.302382294014926	15.020176110141188
1	Deaths	86	Italy	1	Male	19	70-74 years	423	Larynx cancer	1	Number	1990	314.01146716044934	341.28293606608344	287.2703992629855
1	Deaths	86	Italy	2	Female	19	70-74 years	423	Larynx cancer	1	Number	1990	18.316556046401477	20.193862157769615	16.45040563508576
1	Deaths	86	Italy	3	Both	19	70-74 years	423	Larynx cancer	1	Number	1990	332.3280232068508	360.00330811707204	305.29423122697654
1	Deaths	86	Italy	1	Male	19	70-74 years	423	Larynx cancer	2	Percent	1990	0.01016539450119286	0.01102289935590057	0.009320214454444602
1	Deaths	86	Italy	2	Female	19	70-74 years	423	Larynx cancer	2	Percent	1990	0.000849282426752001	0.0009322944354580264	0.0007641769621833244
1	Deaths	86	Italy	3	Both	19	70-74 years	423	Larynx cancer	2	Percent	1990	0.00633518522749853	0.006848820863881605	0.005822101797121684
1	Deaths	86	Italy	1	Male	19	70-74 years	423	Larynx cancer	3	Rate	1990	41.505636782775746	45.11034489476214	37.97103640218345
1	Deaths	86	Italy	2	Female	19	70-74 years	423	Larynx cancer	3	Rate	1990	1.7636246538161724	1.9443826157595145	1.5839408276215508
1	Deaths	86	Italy	3	Both	19	70-74 years	423	Larynx cancer	3	Rate	1990	18.512797681835014	20.054488163986044	17.006842461246478
1	Deaths	86	Italy	1	Male	20	75-79 years	423	Larynx cancer	1	Number	1990	360.5505820359323	383.6628402635211	336.6993395942036
1	Deaths	86	Italy	2	Female	20	75-79 years	423	Larynx cancer	1	Number	1990	25.50394375058699	28.16639527034888	22.119183588048948
1	Deaths	86	Italy	3	Both	20	75-79 years	423	Larynx cancer	1	Number	1990	386.0545257865194	409.4634443575845	360.4937113414985
1	Deaths	86	Italy	1	Male	20	75-79 years	423	Larynx cancer	2	Percent	1990	0.007209505742243931	0.007664952893025766	0.006746200717512252
1	Deaths	86	Italy	2	Female	20	75-79 years	423	Larynx cancer	2	Percent	1990	0.0005764177849260356	0.0006369959556008591	0.0005000639889458802
1	Deaths	86	Italy	3	Both	20	75-79 years	423	Larynx cancer	2	Percent	1990	0.004095796562822467	0.004342046067035573	0.0038229087064652434
1	Deaths	86	Italy	1	Male	20	75-79 years	423	Larynx cancer	3	Rate	1990	48.16560908710015	51.25315366579453	44.97934431059376
1	Deaths	86	Italy	2	Female	20	75-79 years	423	Larynx cancer	3	Rate	1990	2.2607370317718316	2.4967437766457263	1.9607029383018897
1	Deaths	86	Italy	3	Both	20	75-79 years	423	Larynx cancer	3	Rate	1990	20.571038403718745	21.81839008787229	19.2090222623263
1	Deaths	86	Italy	1	Male	30	80-84 years	423	Larynx cancer	1	Number	1990	222.91287408599024	243.26288684096815	201.30203407144086
1	Deaths	86	Italy	2	Female	30	80-84 years	423	Larynx cancer	1	Number	1990	23.576427405384816	26.338930200855344	19.36985964201986
1	Deaths	86	Italy	3	Both	30	80-84 years	423	Larynx cancer	1	Number	1990	246.48930149137527	267.94706884067614	221.73028410557606
1	Deaths	86	Italy	1	Male	30	80-84 years	423	Larynx cancer	2	Percent	1990	0.005046508559369918	0.00550958231692463	0.0045633427086588015
1	Deaths	86	Italy	2	Female	30	80-84 years	423	Larynx cancer	2	Percent	1990	0.0004349912882470537	0.000486402001524395	0.0003563181425331456
1	Deaths	86	Italy	3	Both	30	80-84 years	423	Larynx cancer	2	Percent	1990	0.0025057000475260734	0.0027253251544320897	0.002251774891544735
1	Deaths	86	Italy	1	Male	30	80-84 years	423	Larynx cancer	3	Rate	1990	53.21621489688044	58.07439393370621	48.05703729876314
1	Deaths	86	Italy	2	Female	30	80-84 years	423	Larynx cancer	3	Rate	1990	3.1214269803899954	3.4871715697171726	2.5644938248429767
1	Deaths	86	Italy	3	Both	30	80-84 years	423	Larynx cancer	3	Rate	1990	20.992270537492526	22.819722092597274	18.883667900134796
1	Deaths	86	Italy	1	Male	31	85-89 years	423	Larynx cancer	1	Number	1990	79.0002385650118	86.6829553072674	68.81840176604653
1	Deaths	86	Italy	2	Female	31	85-89 years	423	Larynx cancer	1	Number	1990	12.651046498835422	14.426593407942637	9.965436572853534
1	Deaths	86	Italy	3	Both	31	85-89 years	423	Larynx cancer	1	Number	1990	91.65128506384717	100.16652683808928	79.21053595913122
1	Deaths	86	Italy	1	Male	31	85-89 years	423	Larynx cancer	2	Percent	1990	0.0029835169906280825	0.0032738646611287867	0.0026060858054961123
1	Deaths	86	Italy	2	Female	31	85-89 years	423	Larynx cancer	2	Percent	1990	0.00027211387866392	0.0003102822122455923	0.000214375544230028
1	Deaths	86	Italy	3	Both	31	85-89 years	423	Larynx cancer	2	Percent	1990	0.0012560106567659165	0.00137335295468545	0.0010849337628799384
1	Deaths	86	Italy	1	Male	31	85-89 years	423	Larynx cancer	3	Rate	1990	50.132134832656604	55.00744911777633	43.6709237715055
1	Deaths	86	Italy	2	Female	31	85-89 years	423	Larynx cancer	3	Rate	1990	3.5263487986534945	4.021264196400194	2.777762716307664
1	Deaths	86	Italy	3	Both	31	85-89 years	423	Larynx cancer	3	Rate	1990	17.75012292237761	19.399271519707902	15.34072052609551
1	Deaths	86	Italy	1	Male	32	90-94 years	423	Larynx cancer	1	Number	1990	18.662812052829743	20.600050257349313	15.719826177972383
1	Deaths	86	Italy	2	Female	32	90-94 years	423	Larynx cancer	1	Number	1990	3.9183631971298856	4.602782934496305	2.9752583377748993
1	Deaths	86	Italy	3	Both	32	90-94 years	423	Larynx cancer	1	Number	1990	22.581175249959628	24.946827965936897	18.896523972098308
1	Deaths	86	Italy	1	Male	32	90-94 years	423	Larynx cancer	2	Percent	1990	0.0018428317604299667	0.002032500651128884	0.0015518373806041195
1	Deaths	86	Italy	2	Female	32	90-94 years	423	Larynx cancer	2	Percent	1990	0.00015863096148269881	0.00018636414317540277	0.00012036723915343885
1	Deaths	86	Italy	3	Both	32	90-94 years	423	Larynx cancer	2	Percent	1990	0.0006483572387777352	0.0007159695428650277	0.0005418345176210033
1	Deaths	86	Italy	1	Male	32	90-94 years	423	Larynx cancer	3	Rate	1990	48.46441526084976	53.495121058949636	40.82193945698093
1	Deaths	86	Italy	2	Female	32	90-94 years	423	Larynx cancer	3	Rate	1990	3.597793575597809	4.2262194795346595	2.7318461293304956
1	Deaths	86	Italy	3	Both	32	90-94 years	423	Larynx cancer	3	Rate	1990	15.317740111719301	16.922459666694074	12.818289571531178
1	Deaths	86	Italy	1	Male	235	95+ years	423	Larynx cancer	1	Number	1990	4.058762871420178	4.493691431190381	3.3236138929206476
1	Deaths	86	Italy	2	Female	235	95+ years	423	Larynx cancer	1	Number	1990	0.9468838031078339	1.1078468099849725	0.7023838721019382
1	Deaths	86	Italy	3	Both	235	95+ years	423	Larynx cancer	1	Number	1990	5.005646674528015	5.545479873557786	4.012525782540955
1	Deaths	86	Italy	1	Male	235	95+ years	423	Larynx cancer	2	Percent	1990	0.0014958689909186397	0.0016554976136819782	0.0012284546731962242
1	Deaths	86	Italy	2	Female	235	95+ years	423	Larynx cancer	2	Percent	1990	0.00011268979564801006	0.00013189666479461448	8.35150775102966e-05
1	Deaths	86	Italy	3	Both	235	95+ years	423	Larynx cancer	2	Percent	1990	0.00045031643502178094	0.0004990990026277067	0.00036095326439308356
1	Deaths	86	Italy	1	Male	235	95+ years	423	Larynx cancer	3	Rate	1990	59.06329528966211	65.39239476391312	48.365375116804536
1	Deaths	86	Italy	2	Female	235	95+ years	423	Larynx cancer	3	Rate	1990	4.211982578071034	4.927987412513461	3.124384029699709
1	Deaths	86	Italy	3	Both	235	95+ years	423	Larynx cancer	3	Rate	1990	17.05350234427403	18.892634692950917	13.670085463128373
1	Deaths	62	Russian Federation	1	Male	17	60-64 years	423	Larynx cancer	1	Number	1990	1437.2599735096085	1485.070021026658	1384.1120747978437
1	Deaths	62	Russian Federation	2	Female	17	60-64 years	423	Larynx cancer	1	Number	1990	57.425113922384064	60.16857902249274	54.76203320238246
1	Deaths	62	Russian Federation	3	Both	17	60-64 years	423	Larynx cancer	1	Number	1990	1494.6850874319907	1542.247734116938	1441.8017170702574
1	Deaths	62	Russian Federation	1	Male	17	60-64 years	423	Larynx cancer	2	Percent	1990	0.012059414555654626	0.01244914991440741	0.011621822266957448
1	Deaths	62	Russian Federation	2	Female	17	60-64 years	423	Larynx cancer	2	Percent	1990	0.0008265136019168344	0.0008674659593502664	0.0007891038700133035
1	Deaths	62	Russian Federation	3	Both	17	60-64 years	423	Larynx cancer	2	Percent	1990	0.007922627628849762	0.008180616107187594	0.007644303389171887
1	Deaths	62	Russian Federation	1	Male	17	60-64 years	423	Larynx cancer	3	Rate	1990	40.626838233528424	41.97827854510228	39.12451358578757
1	Deaths	62	Russian Federation	2	Female	17	60-64 years	423	Larynx cancer	3	Rate	1990	1.0931086797460976	1.1453315715902934	1.042415934863905
1	Deaths	62	Russian Federation	3	Both	17	60-64 years	423	Larynx cancer	3	Rate	1990	17.002278272086244	17.54331086891488	16.400721605457008
1	Deaths	62	Russian Federation	1	Male	18	65-69 years	423	Larynx cancer	1	Number	1990	697.0507112710033	725.6752380467566	666.201580620585
1	Deaths	62	Russian Federation	2	Female	18	65-69 years	423	Larynx cancer	1	Number	1990	53.654661430347176	56.21863402012726	51.040018277701726
1	Deaths	62	Russian Federation	3	Both	18	65-69 years	423	Larynx cancer	1	Number	1990	750.70537270135	781.0363801039726	718.7149238120566
1	Deaths	62	Russian Federation	1	Male	18	65-69 years	423	Larynx cancer	2	Percent	1990	0.009389085299922979	0.009790711766144846	0.008979837932010157
1	Deaths	62	Russian Federation	2	Female	18	65-69 years	423	Larynx cancer	2	Percent	1990	0.0006892453827057486	0.0007225424650668518	0.0006549189666985549
1	Deaths	62	Russian Federation	3	Both	18	65-69 years	423	Larynx cancer	2	Percent	1990	0.004936064897015322	0.005138335852996992	0.004727247378293205
1	Deaths	62	Russian Federation	1	Male	18	65-69 years	423	Larynx cancer	3	Rate	1990	44.20006171118546	46.015146079487415	42.24391496829116
1	Deaths	62	Russian Federation	2	Female	18	65-69 years	423	Larynx cancer	3	Rate	1990	1.5067797639333629	1.5787836105809787	1.4333529397341744
1	Deaths	62	Russian Federation	3	Both	18	65-69 years	423	Larynx cancer	3	Rate	1990	14.611080081065635	15.201416575534031	13.988445652769542
1	Deaths	62	Russian Federation	1	Male	19	70-74 years	423	Larynx cancer	1	Number	1990	415.3633706096836	433.837576196162	396.65170642576373
1	Deaths	62	Russian Federation	2	Female	19	70-74 years	423	Larynx cancer	1	Number	1990	44.16779600001877	46.34907314281916	41.7155277304063
1	Deaths	62	Russian Federation	3	Both	19	70-74 years	423	Larynx cancer	1	Number	1990	459.5311666097025	479.20896975358534	440.4060501075044
1	Deaths	62	Russian Federation	1	Male	19	70-74 years	423	Larynx cancer	2	Percent	1990	0.006609779219912957	0.006905008155206861	0.006316070505546736
1	Deaths	62	Russian Federation	2	Female	19	70-74 years	423	Larynx cancer	2	Percent	1990	0.000503679341891808	0.0005280429546673463	0.000475723283015696
1	Deaths	62	Russian Federation	3	Both	19	70-74 years	423	Larynx cancer	2	Percent	1990	0.0030527388893421496	0.003181241430005376	0.0029255206293084955
1	Deaths	62	Russian Federation	1	Male	19	70-74 years	423	Larynx cancer	3	Rate	1990	42.89004482593551	44.79767453474816	40.95789535777662
1	Deaths	62	Russian Federation	2	Female	19	70-74 years	423	Larynx cancer	3	Rate	1990	1.78728621731826	1.875553392195559	1.6880531634560438
1	Deaths	62	Russian Federation	3	Both	19	70-74 years	423	Larynx cancer	3	Rate	1990	13.359788778595384	13.931874662494398	12.803770959998968
1	Deaths	62	Russian Federation	1	Male	20	75-79 years	423	Larynx cancer	1	Number	1990	324.37306515569287	338.19784794828524	309.7843236666983
1	Deaths	62	Russian Federation	2	Female	20	75-79 years	423	Larynx cancer	1	Number	1990	48.6643531287722	51.313100858733996	45.623280998543585
1	Deaths	62	Russian Federation	3	Both	20	75-79 years	423	Larynx cancer	1	Number	1990	373.0374182844649	387.7756210434201	357.43095380031895
1	Deaths	62	Russian Federation	1	Male	20	75-79 years	423	Larynx cancer	2	Percent	1990	0.003933777228361818	0.004101807294428305	0.0037600232841145057
1	Deaths	62	Russian Federation	2	Female	20	75-79 years	423	Larynx cancer	2	Percent	1990	0.00030674995729806275	0.0003234617464879321	0.0002877512344331411
1	Deaths	62	Russian Federation	3	Both	20	75-79 years	423	Larynx cancer	2	Percent	1990	0.0015472108695249885	0.0016084628627554172	0.0014832821416586818
1	Deaths	62	Russian Federation	1	Male	20	75-79 years	423	Larynx cancer	3	Rate	1990	38.02918165948516	39.64998570488296	36.31881184193591
1	Deaths	62	Russian Federation	2	Female	20	75-79 years	423	Larynx cancer	3	Rate	1990	1.8640631206684175	1.965522045773431	1.7475764103601268
1	Deaths	62	Russian Federation	3	Both	20	75-79 years	423	Larynx cancer	3	Rate	1990	10.770164849769731	11.195679464451711	10.319582181711064
1	Deaths	62	Russian Federation	1	Male	30	80-84 years	423	Larynx cancer	1	Number	1990	127.93523780011917	134.6288679477391	120.37859540945846
1	Deaths	62	Russian Federation	2	Female	30	80-84 years	423	Larynx cancer	1	Number	1990	29.85463180447693	31.795065201389363	27.438922008814394
1	Deaths	62	Russian Federation	3	Both	30	80-84 years	423	Larynx cancer	1	Number	1990	157.7898696045961	165.31528502088298	148.7607144491425
1	Deaths	62	Russian Federation	1	Male	30	80-84 years	423	Larynx cancer	2	Percent	1990	0.0022752277712037774	0.0023947633324456633	0.0021409091534005643
1	Deaths	62	Russian Federation	2	Female	30	80-84 years	423	Larynx cancer	2	Percent	1990	0.00019643951591824692	0.00020908504693511104	0.0001803999610487146
1	Deaths	62	Russian Federation	3	Both	30	80-84 years	423	Larynx cancer	2	Percent	1990	0.0007578459941235138	0.0007941453509995596	0.0007147591824079954
1	Deaths	62	Russian Federation	1	Male	30	80-84 years	423	Larynx cancer	3	Rate	1990	33.413424718628825	35.161630380162606	31.439822246099485
1	Deaths	62	Russian Federation	2	Female	30	80-84 years	423	Larynx cancer	3	Rate	1990	2.0734928875172556	2.2082617526484447	1.9057146642781766
1	Deaths	62	Russian Federation	3	Both	30	80-84 years	423	Larynx cancer	3	Rate	1990	8.656887869196549	9.069757704194005	8.161517767616456
1	Deaths	62	Russian Federation	1	Male	31	85-89 years	423	Larynx cancer	1	Number	1990	30.386598372786764	32.488938879495855	27.801980374834272
1	Deaths	62	Russian Federation	2	Female	31	85-89 years	423	Larynx cancer	1	Number	1990	14.177539035452085	15.31695059037181	12.515731332844117
1	Deaths	62	Russian Federation	3	Both	31	85-89 years	423	Larynx cancer	1	Number	1990	44.56413740823882	47.36519059530098	40.37120399760028
1	Deaths	62	Russian Federation	1	Male	31	85-89 years	423	Larynx cancer	2	Percent	1990	0.001209787020268237	0.0012939703565364841	0.0011065668403596662
1	Deaths	62	Russian Federation	2	Female	31	85-89 years	423	Larynx cancer	2	Percent	1990	0.0001373470134729836	0.0001484560336483795	0.00012128137726590697
1	Deaths	62	Russian Federation	3	Both	31	85-89 years	423	Larynx cancer	2	Percent	1990	0.0003472313435877138	0.00036879342922831957	0.00031503946227908624
1	Deaths	62	Russian Federation	1	Male	31	85-89 years	423	Larynx cancer	3	Rate	1990	26.2020131153904	28.014837073308012	23.973326842257734
1	Deaths	62	Russian Federation	2	Female	31	85-89 years	423	Larynx cancer	3	Rate	1990	2.318950820571803	2.5053188040168113	2.047137050497961
1	Deaths	62	Russian Federation	3	Both	31	85-89 years	423	Larynx cancer	3	Rate	1990	6.12693662990456	6.512041702553154	5.550467774128104
1	Deaths	62	Russian Federation	1	Male	32	90-94 years	423	Larynx cancer	1	Number	1990	7.86241119832814	8.385625694731374	7.156544394924636
1	Deaths	62	Russian Federation	2	Female	32	90-94 years	423	Larynx cancer	1	Number	1990	3.828570288887634	4.245790136970828	3.316891122436985
1	Deaths	62	Russian Federation	3	Both	32	90-94 years	423	Larynx cancer	1	Number	1990	11.690981487215781	12.529634824654048	10.516430604257295
1	Deaths	62	Russian Federation	1	Male	32	90-94 years	423	Larynx cancer	2	Percent	1990	0.0009436832496131194	0.0010063276878667297	0.0008593412268755562
1	Deaths	62	Russian Federation	2	Female	32	90-94 years	423	Larynx cancer	2	Percent	1990	9.512797728769863e-05	0.0001053820334566227	8.242232630930024e-05
1	Deaths	62	Russian Federation	3	Both	32	90-94 years	423	Larynx cancer	2	Percent	1990	0.00024066366370688362	0.0002578188099156464	0.00021638876138971584
1	Deaths	62	Russian Federation	1	Male	32	90-94 years	423	Larynx cancer	3	Rate	1990	33.00977177241009	35.20645046023543	30.046240421235613
1	Deaths	62	Russian Federation	2	Female	32	90-94 years	423	Larynx cancer	3	Rate	1990	2.6492245430261	2.9379247569382647	2.295162085337738
1	Deaths	62	Russian Federation	3	Both	32	90-94 years	423	Larynx cancer	3	Rate	1990	6.945065649674789	7.443270397684758	6.24731987016514
1	Deaths	62	Russian Federation	1	Male	235	95+ years	423	Larynx cancer	1	Number	1990	1.7103314491797406	1.8332552324908515	1.5194658840542457
1	Deaths	62	Russian Federation	2	Female	235	95+ years	423	Larynx cancer	1	Number	1990	0.8529192890969183	0.9406444307088005	0.7169905506365051
1	Deaths	62	Russian Federation	3	Both	235	95+ years	423	Larynx cancer	1	Number	1990	2.5632507382766607	2.75951635493159	2.2444433238686234
1	Deaths	62	Russian Federation	1	Male	235	95+ years	423	Larynx cancer	2	Percent	1990	0.0008063395851054285	0.0008641325103147154	0.0007164570742621675
1	Deaths	62	Russian Federation	2	Female	235	95+ years	423	Larynx cancer	2	Percent	1990	7.099175127367927e-05	7.819600228087243e-05	5.974296446219668e-05
1	Deaths	62	Russian Federation	3	Both	235	95+ years	423	Larynx cancer	2	Percent	1990	0.00018133524063999618	0.000195212221445499	0.00015883037816521992
1	Deaths	62	Russian Federation	1	Male	235	95+ years	423	Larynx cancer	3	Rate	1990	40.82351581542758	43.757555889648195	36.267788666600275
1	Deaths	62	Russian Federation	2	Female	235	95+ years	423	Larynx cancer	3	Rate	1990	2.8494635955190484	3.1425389200312654	2.395347952012049
1	Deaths	62	Russian Federation	3	Both	235	95+ years	423	Larynx cancer	3	Rate	1990	7.511973755639273	8.087158281846577	6.577662923548563
1	Deaths	114	Haiti	1	Male	17	60-64 years	423	Larynx cancer	1	Number	1990	15.087482437843184	23.642664091356572	8.466106741485165
1	Deaths	114	Haiti	2	Female	17	60-64 years	423	Larynx cancer	1	Number	1990	1.4342457491857958	2.7118626401406742	0.5239380960241813
1	Deaths	114	Haiti	3	Both	17	60-64 years	423	Larynx cancer	1	Number	1990	16.521728187028973	25.230744909905003	9.458341151768213
1	Deaths	114	Haiti	1	Male	17	60-64 years	423	Larynx cancer	2	Percent	1990	0.006026517197073148	0.009288798537869404	0.003424893058469755
1	Deaths	114	Haiti	2	Female	17	60-64 years	423	Larynx cancer	2	Percent	1990	0.0006292189886158043	0.0012418340897378413	0.0002336008715731393
1	Deaths	114	Haiti	3	Both	17	60-64 years	423	Larynx cancer	2	Percent	1990	0.0034551480741504465	0.0052467334396318335	0.0019449731239621587
1	Deaths	114	Haiti	1	Male	17	60-64 years	423	Larynx cancer	3	Rate	1990	21.737780040434075	34.06393569669987	12.197818085516804
1	Deaths	114	Haiti	2	Female	17	60-64 years	423	Larynx cancer	3	Rate	1990	2.123336082086781	4.014790210633482	0.7756666977744537
1	Deaths	114	Haiti	3	Both	17	60-64 years	423	Larynx cancer	3	Rate	1990	12.06374682776574	18.42284992365365	6.906240786308964
1	Deaths	114	Haiti	1	Male	18	65-69 years	423	Larynx cancer	1	Number	1990	14.87704610731317	22.428276704057254	8.093262369911235
1	Deaths	114	Haiti	2	Female	18	65-69 years	423	Larynx cancer	1	Number	1990	1.4184109018824234	2.695078146795972	0.521370311712123
1	Deaths	114	Haiti	3	Both	18	65-69 years	423	Larynx cancer	1	Number	1990	16.295457009195598	24.69382351561082	9.841764879373079
1	Deaths	114	Haiti	1	Male	18	65-69 years	423	Larynx cancer	2	Percent	1990	0.005474399784039792	0.00813231858946651	0.003117317226683649
1	Deaths	114	Haiti	2	Female	18	65-69 years	423	Larynx cancer	2	Percent	1990	0.0005522604069555127	0.0010625716811164308	0.00020642977216996322
1	Deaths	114	Haiti	3	Both	18	65-69 years	423	Larynx cancer	2	Percent	1990	0.0030825329201497865	0.004360946723700278	0.0018097220248423445
1	Deaths	114	Haiti	1	Male	18	65-69 years	423	Larynx cancer	3	Rate	1990	28.862320204129016	43.5121393850555	15.70139181739709
1	Deaths	114	Haiti	2	Female	18	65-69 years	423	Larynx cancer	3	Rate	1990	2.6831704455191026	5.098208158334342	0.9862624502536512
1	Deaths	114	Haiti	3	Both	18	65-69 years	423	Larynx cancer	3	Rate	1990	15.607462137541269	23.65124926128396	9.426245157452087
1	Deaths	114	Haiti	1	Male	19	70-74 years	423	Larynx cancer	1	Number	1990	11.287374393517913	17.09229935374835	6.55570153136173
1	Deaths	114	Haiti	2	Female	19	70-74 years	423	Larynx cancer	1	Number	1990	1.1789279179863272	2.214880096053335	0.4152404395655782
1	Deaths	114	Haiti	3	Both	19	70-74 years	423	Larynx cancer	1	Number	1990	12.466302311504256	18.504186256269495	7.517319561409234
1	Deaths	114	Haiti	1	Male	19	70-74 years	423	Larynx cancer	2	Percent	1990	0.004542866922061882	0.006839796107930596	0.0026809191575639943
1	Deaths	114	Haiti	2	Female	19	70-74 years	423	Larynx cancer	2	Percent	1990	0.00044536617617409126	0.0008328986042873052	0.00016007459622293185
1	Deaths	114	Haiti	3	Both	19	70-74 years	423	Larynx cancer	2	Percent	1990	0.0024288589783765255	0.0035950944154700066	0.0014644311683461135
1	Deaths	114	Haiti	1	Male	19	70-74 years	423	Larynx cancer	3	Rate	1990	34.57094976318794	52.35026337348595	20.078790726859662
1	Deaths	114	Haiti	2	Female	19	70-74 years	423	Larynx cancer	3	Rate	1990	3.2944752563171558	6.189409514214007	1.1603757385843192
1	Deaths	114	Haiti	3	Both	19	70-74 years	423	Larynx cancer	3	Rate	1990	18.216298750294623	27.039115252662878	10.984631650212304
1	Deaths	114	Haiti	1	Male	20	75-79 years	423	Larynx cancer	1	Number	1990	6.787576014823556	10.096229330907217	4.2318652051893135
1	Deaths	114	Haiti	2	Female	20	75-79 years	423	Larynx cancer	1	Number	1990	0.7502817911028294	1.429398272241807	0.281244763984159
1	Deaths	114	Haiti	3	Both	20	75-79 years	423	Larynx cancer	1	Number	1990	7.537857805926379	10.885704322680198	4.826286130001185
1	Deaths	114	Haiti	1	Male	20	75-79 years	423	Larynx cancer	2	Percent	1990	0.0037309267042980937	0.005446261850823544	0.002320870396175046
1	Deaths	114	Haiti	2	Female	20	75-79 years	423	Larynx cancer	2	Percent	1990	0.0003473527816322408	0.0006388736386589343	0.00013253328408284248
1	Deaths	114	Haiti	3	Both	20	75-79 years	423	Larynx cancer	2	Percent	1990	0.001895418490716203	0.002733990294540877	0.0012236557911812643
1	Deaths	114	Haiti	1	Male	20	75-79 years	423	Larynx cancer	3	Rate	1990	39.48675975685459	58.734868113297445	24.61889845738202
1	Deaths	114	Haiti	2	Female	20	75-79 years	423	Larynx cancer	3	Rate	1990	3.6691322800907313	6.9902420716878675	1.37538222888758
1	Deaths	114	Haiti	3	Both	20	75-79 years	423	Larynx cancer	3	Rate	1990	20.027265088742787	28.922127713338686	12.822915237756654
1	Deaths	114	Haiti	1	Male	30	80-84 years	423	Larynx cancer	1	Number	1990	3.2430912321316456	5.093481976550907	1.9091386622199884
1	Deaths	114	Haiti	2	Female	30	80-84 years	423	Larynx cancer	1	Number	1990	0.3930824832248077	0.6853690149603847	0.16883451051937695
1	Deaths	114	Haiti	3	Both	30	80-84 years	423	Larynx cancer	1	Number	1990	3.636173715356454	5.420623608845108	2.193875067903115
1	Deaths	114	Haiti	1	Male	30	80-84 years	423	Larynx cancer	2	Percent	1990	0.0028162302905527796	0.004395058385091426	0.0016743352232603402
1	Deaths	114	Haiti	2	Female	30	80-84 years	423	Larynx cancer	2	Percent	1990	0.0002582992868360551	0.00046481918799431054	0.00011371852327610114
1	Deaths	114	Haiti	3	Both	30	80-84 years	423	Larynx cancer	2	Percent	1990	0.0013602313983248225	0.0020200467874922357	0.0008363965058457309
1	Deaths	114	Haiti	1	Male	30	80-84 years	423	Larynx cancer	3	Rate	1990	42.77587671009171	67.18224726314808	25.18124659228724
1	Deaths	114	Haiti	2	Female	30	80-84 years	423	Larynx cancer	3	Rate	1990	3.7944811939446015	6.615964712658523	1.629783575698613
1	Deaths	114	Haiti	3	Both	30	80-84 years	423	Larynx cancer	3	Rate	1990	20.267498715472133	30.213760570720257	12.228337698182251
1	Deaths	114	Haiti	1	Male	31	85-89 years	423	Larynx cancer	1	Number	1990	0.9682633289724426	1.679923747903156	0.5307804759556781
1	Deaths	114	Haiti	2	Female	31	85-89 years	423	Larynx cancer	1	Number	1990	0.174716297911766	0.29583648794027334	0.08596518409204285
1	Deaths	114	Haiti	3	Both	31	85-89 years	423	Larynx cancer	1	Number	1990	1.1429796268842087	1.8714914100988393	0.698583989934332
1	Deaths	114	Haiti	1	Male	31	85-89 years	423	Larynx cancer	2	Percent	1990	0.0018748199728565946	0.0032163407083294158	0.0010631841101316024
1	Deaths	114	Haiti	2	Female	31	85-89 years	423	Larynx cancer	2	Percent	1990	0.00021268157785716432	0.0003615250111159526	0.00010413674033628436
1	Deaths	114	Haiti	3	Both	31	85-89 years	423	Larynx cancer	2	Percent	1990	0.000854785844805796	0.001372659832659075	0.0005276182098124377
1	Deaths	114	Haiti	1	Male	31	85-89 years	423	Larynx cancer	3	Rate	1990	38.73346941433085	67.20204427949255	21.232828628314557
1	Deaths	114	Haiti	2	Female	31	85-89 years	423	Larynx cancer	3	Rate	1990	4.461608523248602	7.554570534391838	2.195233087192513
1	Deaths	114	Haiti	3	Both	31	85-89 years	423	Larynx cancer	3	Rate	1990	17.815064756644016	29.170021825587153	10.888487183766452
1	Deaths	114	Haiti	1	Male	32	90-94 years	423	Larynx cancer	1	Number	1990	0.18854904281474227	0.3209225605052324	0.11278399862312427
1	Deaths	114	Haiti	2	Female	32	90-94 years	423	Larynx cancer	1	Number	1990	0.04574322595887011	0.07761583425039234	0.02376226078118242
1	Deaths	114	Haiti	3	Both	32	90-94 years	423	Larynx cancer	1	Number	1990	0.23429226877361226	0.36873652097491005	0.15363723470652896
1	Deaths	114	Haiti	1	Male	32	90-94 years	423	Larynx cancer	2	Percent	1990	0.0012850603170503783	0.002181683095011831	0.0007554883721612489
1	Deaths	114	Haiti	2	Female	32	90-94 years	423	Larynx cancer	2	Percent	1990	0.00016375979999550794	0.00028479087850305897	8.373990634300745e-05
1	Deaths	114	Haiti	3	Both	32	90-94 years	423	Larynx cancer	2	Percent	1990	0.000550042682267646	0.000862317337254176	0.00035984651421849914
1	Deaths	114	Haiti	1	Male	32	90-94 years	423	Larynx cancer	3	Rate	1990	36.75004584491275	62.55093441562646	21.982700405670386
1	Deaths	114	Haiti	2	Female	32	90-94 years	423	Larynx cancer	3	Rate	1990	4.569159629071407	7.752823046465145	2.3735440686773868
1	Deaths	114	Haiti	3	Both	32	90-94 years	423	Larynx cancer	3	Rate	1990	15.473130027712049	24.352097339259505	10.146510263252788
1	Deaths	114	Haiti	1	Male	235	95+ years	423	Larynx cancer	1	Number	1990	0.026772700677892357	0.050477227422314516	0.014714212710023907
1	Deaths	114	Haiti	2	Female	235	95+ years	423	Larynx cancer	1	Number	1990	0.01083944351697598	0.019095346420129028	0.005442577067490805
1	Deaths	114	Haiti	3	Both	235	95+ years	423	Larynx cancer	1	Number	1990	0.037612144194868344	0.06122610714186921	0.022670392358369214
1	Deaths	114	Haiti	1	Male	235	95+ years	423	Larynx cancer	2	Percent	1990	0.0008916360096025961	0.0016878580910437112	0.0004961174745918857
1	Deaths	114	Haiti	2	Female	235	95+ years	423	Larynx cancer	2	Percent	1990	0.0001318211497831981	0.00023184794765770391	6.66322691442211e-05
1	Deaths	114	Haiti	3	Both	235	95+ years	423	Larynx cancer	2	Percent	1990	0.0003350296207900722	0.000550903899382121	0.0002016996058142651
1	Deaths	114	Haiti	1	Male	235	95+ years	423	Larynx cancer	3	Rate	1990	35.096703006287825	66.17129443667626	19.289064621018586
1	Deaths	114	Haiti	2	Female	235	95+ years	423	Larynx cancer	3	Rate	1990	4.828452830328973	8.50606208003072	2.424407360456544
1	Deaths	114	Haiti	3	Both	235	95+ years	423	Larynx cancer	3	Rate	1990	12.505130817315472	20.356203977025825	7.5373586959702035
1	Deaths	90	Norway	1	Male	17	60-64 years	423	Larynx cancer	1	Number	1990	4.557361729169096	4.97714199782615	4.129952106690144
1	Deaths	90	Norway	2	Female	17	60-64 years	423	Larynx cancer	1	Number	1990	0.7544885156256458	0.8306418948693064	0.6846796658879859
1	Deaths	90	Norway	3	Both	17	60-64 years	423	Larynx cancer	1	Number	1990	5.311850244794746	5.744701926604893	4.8647807043776385
1	Deaths	90	Norway	1	Male	17	60-64 years	423	Larynx cancer	2	Percent	1990	0.0028349541719995784	0.0030855573386465132	0.0025608165135468965
1	Deaths	90	Norway	2	Female	17	60-64 years	423	Larynx cancer	2	Percent	1990	0.0009144412231551353	0.0010027329752717543	0.0008317854782084014
1	Deaths	90	Norway	3	Both	17	60-64 years	423	Larynx cancer	2	Percent	1990	0.0021835760948526917	0.0023542406175510833	0.0020103462363879267
1	Deaths	90	Norway	1	Male	17	60-64 years	423	Larynx cancer	3	Rate	1990	4.755803555317462	5.193862373724075	4.309783177090233
1	Deaths	90	Norway	2	Female	17	60-64 years	423	Larynx cancer	3	Rate	1990	0.7427028375807075	0.8176666437676385	0.6739844545773399
1	Deaths	90	Norway	3	Both	17	60-64 years	423	Larynx cancer	3	Rate	1990	2.690712828364924	2.9099734474245853	2.4642501661785596
1	Deaths	90	Norway	1	Male	18	65-69 years	423	Larynx cancer	1	Number	1990	6.830954356065356	7.3723620163730885	6.310220935931535
1	Deaths	90	Norway	2	Female	18	65-69 years	423	Larynx cancer	1	Number	1990	1.0419233244282782	1.1447266458332213	0.9423780219595549
1	Deaths	90	Norway	3	Both	18	65-69 years	423	Larynx cancer	1	Number	1990	7.872877680493628	8.40883527324858	7.3077590504406835
1	Deaths	90	Norway	1	Male	18	65-69 years	423	Larynx cancer	2	Percent	1990	0.0025118796570378367	0.0026958250174302315	0.002330362225034956
1	Deaths	90	Norway	2	Female	18	65-69 years	423	Larynx cancer	2	Percent	1990	0.0007168687986116135	0.0007841216767807383	0.0006532221507645695
1	Deaths	90	Norway	3	Both	18	65-69 years	423	Larynx cancer	2	Percent	1990	0.001886667096587396	0.002012818534871091	0.0017583576705651226
1	Deaths	90	Norway	1	Male	18	65-69 years	423	Larynx cancer	3	Rate	1990	6.916868963847717	7.465086042629222	6.389586150288327
1	Deaths	90	Norway	2	Female	18	65-69 years	423	Larynx cancer	3	Rate	1990	0.9261431215259233	1.0175227717909272	0.8376594538700388
1	Deaths	90	Norway	3	Both	18	65-69 years	423	Larynx cancer	3	Rate	1990	3.7266432319612086	3.9803398873286793	3.4591431381695874
1	Deaths	90	Norway	1	Male	19	70-74 years	423	Larynx cancer	1	Number	1990	7.536714104665702	8.31799099327496	6.842668267053534
1	Deaths	90	Norway	2	Female	19	70-74 years	423	Larynx cancer	1	Number	1990	1.298171627220625	1.4366132247360468	1.161340534430677
1	Deaths	90	Norway	3	Both	19	70-74 years	423	Larynx cancer	1	Number	1990	8.834885731886324	9.632039403916133	8.106161825189725
1	Deaths	90	Norway	1	Male	19	70-74 years	423	Larynx cancer	2	Percent	1990	0.002116014137284857	0.002338147878265183	0.0019257957865667166
1	Deaths	90	Norway	2	Female	19	70-74 years	423	Larynx cancer	2	Percent	1990	0.0005744360061938293	0.00063238134905806	0.0005133928208003642
1	Deaths	90	Norway	3	Both	19	70-74 years	423	Larynx cancer	2	Percent	1990	0.001517590972675401	0.001649006426324617	0.001391272523862432
1	Deaths	90	Norway	1	Male	19	70-74 years	423	Larynx cancer	3	Rate	1990	9.407147296426029	10.382318527332998	8.540855788718824
1	Deaths	90	Norway	2	Female	19	70-74 years	423	Larynx cancer	3	Rate	1990	1.2655464326110224	1.400508764391237	1.1321541309156486
1	Deaths	90	Norway	3	Both	19	70-74 years	423	Larynx cancer	3	Rate	1990	4.835870267391156	5.2722009521443995	4.4369953548597385
1	Deaths	90	Norway	1	Male	20	75-79 years	423	Larynx cancer	1	Number	1990	6.45412253061249	7.098281986716813	5.828132576254285
1	Deaths	90	Norway	2	Female	20	75-79 years	423	Larynx cancer	1	Number	1990	1.525952899384791	1.6962281338305214	1.3566028424402787
1	Deaths	90	Norway	3	Both	20	75-79 years	423	Larynx cancer	1	Number	1990	7.9800754299972905	8.663846085252747	7.326761809825171
1	Deaths	90	Norway	1	Male	20	75-79 years	423	Larynx cancer	2	Percent	1990	0.001561021574230847	0.0017153555523247383	0.0014105280725511626
1	Deaths	90	Norway	2	Female	20	75-79 years	423	Larynx cancer	2	Percent	1990	0.00044881206174266587	0.0004953129025436932	0.0003991840384075302
1	Deaths	90	Norway	3	Both	20	75-79 years	423	Larynx cancer	2	Percent	1990	0.0010591443504792098	0.0011496728144308143	0.000973739506809211
1	Deaths	90	Norway	1	Male	20	75-79 years	423	Larynx cancer	3	Rate	1990	11.212376870743205	12.33143814552336	10.124880429163015
1	Deaths	90	Norway	2	Female	20	75-79 years	423	Larynx cancer	3	Rate	1990	1.8183972635122547	2.021305243493059	1.6165917685669637
1	Deaths	90	Norway	3	Both	20	75-79 years	423	Larynx cancer	3	Rate	1990	5.640428558721302	6.123727189837091	5.178657384583202
1	Deaths	90	Norway	1	Male	30	80-84 years	423	Larynx cancer	1	Number	1990	4.616009448603005	5.134445354266098	4.081914903048572
1	Deaths	90	Norway	2	Female	30	80-84 years	423	Larynx cancer	1	Number	1990	1.1980544123153616	1.3550613188522322	1.0181570106493154
1	Deaths	90	Norway	3	Both	30	80-84 years	423	Larynx cancer	1	Number	1990	5.814063860918366	6.390980827573333	5.1293653189878965
1	Deaths	90	Norway	1	Male	30	80-84 years	423	Larynx cancer	2	Percent	1990	0.0012110732741091356	0.0013454633506766148	0.001074065171613914
1	Deaths	90	Norway	2	Female	30	80-84 years	423	Larynx cancer	2	Percent	1990	0.00027675287247278224	0.0003119600624832948	0.00023600006354886055
1	Deaths	90	Norway	3	Both	30	80-84 years	423	Larynx cancer	2	Percent	1990	0.000714216739616551	0.000785661348908022	0.0006348344859859341
1	Deaths	90	Norway	1	Male	30	80-84 years	423	Larynx cancer	3	Rate	1990	13.868461062529894	15.42606363054067	12.263813262042197
1	Deaths	90	Norway	2	Female	30	80-84 years	423	Larynx cancer	3	Rate	1990	2.0177337787791636	2.282160949669359	1.7147549989133317
1	Deaths	90	Norway	3	Both	30	80-84 years	423	Larynx cancer	3	Rate	1990	6.2745898514058185	6.897203814835053	5.53565704549909
1	Deaths	90	Norway	1	Male	31	85-89 years	423	Larynx cancer	1	Number	1990	2.181112274049825	2.4165180859345066	1.8857272801188532
1	Deaths	90	Norway	2	Female	31	85-89 years	423	Larynx cancer	1	Number	1990	0.771561440051069	0.888061117684879	0.6156562975049208
1	Deaths	90	Norway	3	Both	31	85-89 years	423	Larynx cancer	1	Number	1990	2.9526737141009	3.222765154933593	2.5596660292786924
1	Deaths	90	Norway	1	Male	31	85-89 years	423	Larynx cancer	2	Percent	1990	0.0008307814921948087	0.000918635912001053	0.0007201810787493385
1	Deaths	90	Norway	2	Female	31	85-89 years	423	Larynx cancer	2	Percent	1990	0.00018077918433944177	0.00020816363542234767	0.00014505644319051257
1	Deaths	90	Norway	3	Both	31	85-89 years	423	Larynx cancer	2	Percent	1990	0.00042834169956060297	0.0004682284829666285	0.00037007112937689204
1	Deaths	90	Norway	1	Male	31	85-89 years	423	Larynx cancer	3	Rate	1990	14.490517991415995	16.054468730212722	12.528087345421062
1	Deaths	90	Norway	2	Female	31	85-89 years	423	Larynx cancer	3	Rate	1990	2.337147195490124	2.690037944980328	1.8648928191696839
1	Deaths	90	Norway	3	Both	31	85-89 years	423	Larynx cancer	3	Rate	1990	6.1430905155622115	6.705020592898613	5.325430992383404
1	Deaths	90	Norway	1	Male	32	90-94 years	423	Larynx cancer	1	Number	1990	0.6652659445505411	0.7343970585859618	0.564983982433119
1	Deaths	90	Norway	2	Female	32	90-94 years	423	Larynx cancer	1	Number	1990	0.2828268674345578	0.33631058975142764	0.2132988470656074
1	Deaths	90	Norway	3	Both	32	90-94 years	423	Larynx cancer	1	Number	1990	0.9480928119850993	1.0498069532169423	0.7830020402090895
1	Deaths	90	Norway	1	Male	32	90-94 years	423	Larynx cancer	2	Percent	1990	0.0005382003852920847	0.0005945432652397799	0.0004562382958506416
1	Deaths	90	Norway	2	Female	32	90-94 years	423	Larynx cancer	2	Percent	1990	0.00011075105337846114	0.0001313393363952723	8.383617917250745e-05
1	Deaths	90	Norway	3	Both	32	90-94 years	423	Larynx cancer	2	Percent	1990	0.00025017222009364416	0.0002772488365560952	0.00020677424951770937
1	Deaths	90	Norway	1	Male	32	90-94 years	423	Larynx cancer	3	Rate	1990	13.375878707380496	14.765833211768381	11.35960330232126
1	Deaths	90	Norway	2	Female	32	90-94 years	423	Larynx cancer	3	Rate	1990	2.194847441608801	2.609902107948306	1.6552827283581213
1	Deaths	90	Norway	3	Both	32	90-94 years	423	Larynx cancer	3	Rate	1990	5.3085979802819825	5.8781197379450525	4.384215339115946
1	Deaths	90	Norway	1	Male	235	95+ years	423	Larynx cancer	1	Number	1990	0.15970069185963431	0.18459288429487236	0.12065326238001137
1	Deaths	90	Norway	2	Female	235	95+ years	423	Larynx cancer	1	Number	1990	0.04692733798552517	0.05759929396384215	0.031648697408359475
1	Deaths	90	Norway	3	Both	235	95+ years	423	Larynx cancer	1	Number	1990	0.2066280298451594	0.2383633592758251	0.15439993222069648
1	Deaths	90	Norway	1	Male	235	95+ years	423	Larynx cancer	2	Percent	1990	0.00039373873682039097	0.0004553050768703322	0.00029815954459037783
1	Deaths	90	Norway	2	Female	235	95+ years	423	Larynx cancer	2	Percent	1990	5.164096507187701e-05	6.306096731932513e-05	3.507881060389421e-05
1	Deaths	90	Norway	3	Both	235	95+ years	423	Larynx cancer	2	Percent	1990	0.00015721611521849664	0.00018105690821831706	0.00011765372913924318
1	Deaths	90	Norway	1	Male	235	95+ years	423	Larynx cancer	3	Rate	1990	10.39646825103316	12.016942685665029	7.854492032006113
1	Deaths	90	Norway	2	Female	235	95+ years	423	Larynx cancer	3	Rate	1990	1.0920614763941352	1.3404120648142337	0.7365072194886715
1	Deaths	90	Norway	3	Both	235	95+ years	423	Larynx cancer	3	Rate	1990	3.542252335140921	4.086295390995839	2.646898975246531
1	Deaths	147	Libya	1	Male	17	60-64 years	423	Larynx cancer	1	Number	1990	8.833475208310448	14.638997742460148	5.693913474766695
1	Deaths	147	Libya	2	Female	17	60-64 years	423	Larynx cancer	1	Number	1990	1.0608476123993327	1.7088679823472241	0.622031695753338
1	Deaths	147	Libya	3	Both	17	60-64 years	423	Larynx cancer	1	Number	1990	9.894322820709778	15.496726145107065	6.510103974196938
1	Deaths	147	Libya	1	Male	17	60-64 years	423	Larynx cancer	2	Percent	1990	0.01400734728870283	0.02165552619396447	0.009427705445641508
1	Deaths	147	Libya	2	Female	17	60-64 years	423	Larynx cancer	2	Percent	1990	0.0022499445853265704	0.0035457767517268683	0.0013442690029476555
1	Deaths	147	Libya	3	Both	17	60-64 years	423	Larynx cancer	2	Percent	1990	0.00897029934478354	0.013423136063840498	0.006193070097340996
1	Deaths	147	Libya	1	Male	17	60-64 years	423	Larynx cancer	3	Rate	1990	21.750916094648062	36.04601859372792	14.020284352337518
1	Deaths	147	Libya	2	Female	17	60-64 years	423	Larynx cancer	3	Rate	1990	2.933436862805921	4.725331211094954	1.7200309307663841
1	Deaths	147	Libya	3	Both	17	60-64 years	423	Larynx cancer	3	Rate	1990	12.887268214289318	20.18434913578635	8.479353012697471
1	Deaths	147	Libya	1	Male	18	65-69 years	423	Larynx cancer	1	Number	1990	7.612729473172489	11.793861655310002	4.734069160407421
1	Deaths	147	Libya	2	Female	18	65-69 years	423	Larynx cancer	1	Number	1990	0.9402506716815014	1.5234909787372097	0.5529762925219033
1	Deaths	147	Libya	3	Both	18	65-69 years	423	Larynx cancer	1	Number	1990	8.552980144853983	13.025033376569663	5.511709142321252
1	Deaths	147	Libya	1	Male	18	65-69 years	423	Larynx cancer	2	Percent	1990	0.011622835359681463	0.017890865012657433	0.007808670832479056
1	Deaths	147	Libya	2	Female	18	65-69 years	423	Larynx cancer	2	Percent	1990	0.0018389004164111908	0.0030058957420116303	0.0010983981854603899
1	Deaths	147	Libya	3	Both	18	65-69 years	423	Larynx cancer	2	Percent	1990	0.007327499446457955	0.010952874052861338	0.005045135751630273
1	Deaths	147	Libya	1	Male	18	65-69 years	423	Larynx cancer	3	Rate	1990	27.046384888511852	41.90104518694335	16.819126050968787
1	Deaths	147	Libya	2	Female	18	65-69 years	423	Larynx cancer	3	Rate	1990	3.8247960800996226	6.197328541249957	2.24942307378881
1	Deaths	147	Libya	3	Both	18	65-69 years	423	Larynx cancer	3	Rate	1990	16.220340547486643	24.701387520167863	10.452707450856883
1	Deaths	147	Libya	1	Male	19	70-74 years	423	Larynx cancer	1	Number	1990	6.5251487433816475	9.986615575310914	4.155660673141208
1	Deaths	147	Libya	2	Female	19	70-74 years	423	Larynx cancer	1	Number	1990	0.7419320434176029	1.131257255739381	0.44065933777640637
1	Deaths	147	Libya	3	Both	19	70-74 years	423	Larynx cancer	1	Number	1990	7.267080786799247	10.692969817192468	4.853465618606172
1	Deaths	147	Libya	1	Male	19	70-74 years	423	Larynx cancer	2	Percent	1990	0.009389807641078027	0.013821377443076082	0.006275055255709309
1	Deaths	147	Libya	2	Female	19	70-74 years	423	Larynx cancer	2	Percent	1990	0.001366417659017198	0.002098414980391336	0.0008368768536276573
1	Deaths	147	Libya	3	Both	19	70-74 years	423	Larynx cancer	2	Percent	1990	0.005865691123109934	0.008357967642132641	0.00407440481370047
1	Deaths	147	Libya	1	Male	19	70-74 years	423	Larynx cancer	3	Rate	1990	35.79115988478549	54.77768688819242	22.794256717928885
1	Deaths	147	Libya	2	Female	19	70-74 years	423	Larynx cancer	3	Rate	1990	4.236952784826995	6.460273043312792	2.5164741500467565
1	Deaths	147	Libya	3	Both	19	70-74 years	423	Larynx cancer	3	Rate	1990	20.331959567716826	29.91696891231764	13.579106881549878
1	Deaths	147	Libya	1	Male	20	75-79 years	423	Larynx cancer	1	Number	1990	4.788862075048119	7.46622320491135	3.2105218720341053
1	Deaths	147	Libya	2	Female	20	75-79 years	423	Larynx cancer	1	Number	1990	0.5361907373884426	0.8538533481963501	0.31487540367220074
1	Deaths	147	Libya	3	Both	20	75-79 years	423	Larynx cancer	1	Number	1990	5.325052812436556	7.909800943115553	3.72334587372792
1	Deaths	147	Libya	1	Male	20	75-79 years	423	Larynx cancer	2	Percent	1990	0.007061262226629018	0.010530963788800191	0.0047601968978422055
1	Deaths	147	Libya	2	Female	20	75-79 years	423	Larynx cancer	2	Percent	1990	0.000900227605783437	0.0014113173123856933	0.00054048924515821
1	Deaths	147	Libya	3	Both	20	75-79 years	423	Larynx cancer	2	Percent	1990	0.004178672341789212	0.005977659313043001	0.0029554743233806743
1	Deaths	147	Libya	1	Male	20	75-79 years	423	Larynx cancer	3	Rate	1990	41.50976746471119	64.71708397915951	27.828743918703488
1	Deaths	147	Libya	2	Female	20	75-79 years	423	Larynx cancer	3	Rate	1990	4.559735531935005	7.261120305426026	2.6776825225467995
1	Deaths	147	Libya	3	Both	20	75-79 years	423	Larynx cancer	3	Rate	1990	22.85826515749606	33.95352753656879	15.982794960450098
1	Deaths	147	Libya	1	Male	30	80-84 years	423	Larynx cancer	1	Number	1990	3.363365767465473	5.556086428487084	2.0654613958615267
1	Deaths	147	Libya	2	Female	30	80-84 years	423	Larynx cancer	1	Number	1990	0.31586180388979274	0.5549509831450726	0.18111597081882344
1	Deaths	147	Libya	3	Both	30	80-84 years	423	Larynx cancer	1	Number	1990	3.679227571355267	5.796914839856096	2.365089798865008
1	Deaths	147	Libya	1	Male	30	80-84 years	423	Larynx cancer	2	Percent	1990	0.005472752987377367	0.008607421588911097	0.0035567663702060887
1	Deaths	147	Libya	2	Female	30	80-84 years	423	Larynx cancer	2	Percent	1990	0.0006229723046096414	0.0011001667721238608	0.00034974901128832314
1	Deaths	147	Libya	3	Both	30	80-84 years	423	Larynx cancer	2	Percent	1990	0.003279220439407266	0.004995838748630314	0.0021841162666506745
1	Deaths	147	Libya	1	Male	30	80-84 years	423	Larynx cancer	3	Rate	1990	46.493629918174655	76.80479735456636	28.551993565013905
1	Deaths	147	Libya	2	Female	30	80-84 years	423	Larynx cancer	3	Rate	1990	4.292946170661153	7.5424589762316305	2.4615863766912764
1	Deaths	147	Libya	3	Both	30	80-84 years	423	Larynx cancer	3	Rate	1990	25.214473444834187	39.72740268351368	16.208427658135655
1	Deaths	147	Libya	1	Male	31	85-89 years	423	Larynx cancer	1	Number	1990	1.7547312470788141	2.73317642725664	1.0438062217759996
1	Deaths	147	Libya	2	Female	31	85-89 years	423	Larynx cancer	1	Number	1990	0.16796435202530835	0.32510605563457895	0.08652055273815121
1	Deaths	147	Libya	3	Both	31	85-89 years	423	Larynx cancer	1	Number	1990	1.922695599104123	2.9691441028340555	1.1934475773637319
1	Deaths	147	Libya	1	Male	31	85-89 years	423	Larynx cancer	2	Percent	1990	0.0032418137558180645	0.005080686351338378	0.0019284883359354096
1	Deaths	147	Libya	2	Female	31	85-89 years	423	Larynx cancer	2	Percent	1990	0.0003780860384465467	0.0007342292045035681	0.00019651014505184342
1	Deaths	147	Libya	3	Both	31	85-89 years	423	Larynx cancer	2	Percent	1990	0.0019497947061273965	0.0029903791750951684	0.001250413621441966
1	Deaths	147	Libya	1	Male	31	85-89 years	423	Larynx cancer	3	Rate	1990	43.84150592388087	68.28770543982999	26.07922821888451
1	Deaths	147	Libya	2	Female	31	85-89 years	423	Larynx cancer	3	Rate	1990	4.1458779112157425	8.024619501730855	2.1355939170308536
1	Deaths	147	Libya	3	Both	31	85-89 years	423	Larynx cancer	3	Rate	1990	23.87314567451426	36.8663712178933	14.818439217615103
1	Deaths	147	Libya	1	Male	32	90-94 years	423	Larynx cancer	1	Number	1990	0.7697709254094528	1.193275470742999	0.4610106387503982
1	Deaths	147	Libya	2	Female	32	90-94 years	423	Larynx cancer	1	Number	1990	0.06211758513121232	0.1493316000995601	0.02655366380886063
1	Deaths	147	Libya	3	Both	32	90-94 years	423	Larynx cancer	1	Number	1990	0.8318885105406651	1.261289217417827	0.49915105500890655
1	Deaths	147	Libya	1	Male	32	90-94 years	423	Larynx cancer	2	Percent	1990	0.002148867637423124	0.003330399907851827	0.0012773675775148347
1	Deaths	147	Libya	2	Female	32	90-94 years	423	Larynx cancer	2	Percent	1990	0.0002155639490811193	0.0005217760837072839	9.328708054182546e-05
1	Deaths	147	Libya	3	Both	32	90-94 years	423	Larynx cancer	2	Percent	1990	0.00128605534753033	0.0019200556718991745	0.00079314313179158
1	Deaths	147	Libya	1	Male	32	90-94 years	423	Larynx cancer	3	Rate	1990	42.49589218433652	65.8758392620959	25.450504498787442
1	Deaths	147	Libya	2	Female	32	90-94 years	423	Larynx cancer	3	Rate	1990	3.529710884497254	8.485477552892768	1.508860268335206
1	Deaths	147	Libya	3	Both	32	90-94 years	423	Larynx cancer	3	Rate	1990	23.294043754162775	35.31786512845273	13.976928840809647
1	Deaths	147	Libya	1	Male	235	95+ years	423	Larynx cancer	1	Number	1990	0.36570801477838893	0.5982563835001896	0.1897829898844629
1	Deaths	147	Libya	2	Female	235	95+ years	423	Larynx cancer	1	Number	1990	0.02264283984011955	0.05931804709882948	0.007985937172846432
1	Deaths	147	Libya	3	Both	235	95+ years	423	Larynx cancer	1	Number	1990	0.38835085461850855	0.6265157267397103	0.20624128124374572
1	Deaths	147	Libya	1	Male	235	95+ years	423	Larynx cancer	2	Percent	1990	0.002001945366582246	0.0032133831204316627	0.0010782671309584068
1	Deaths	147	Libya	2	Female	235	95+ years	423	Larynx cancer	2	Percent	1990	0.00012052570849232804	0.0003218800433461986	4.4510454001327424e-05
1	Deaths	147	Libya	3	Both	235	95+ years	423	Larynx cancer	2	Percent	1990	0.00104792694591767	0.0016772536668973124	0.0005773093464486976
1	Deaths	147	Libya	1	Male	235	95+ years	423	Larynx cancer	3	Rate	1990	49.292653053525434	80.63712895874531	25.5802626625627
1	Deaths	147	Libya	2	Female	235	95+ years	423	Larynx cancer	3	Rate	1990	2.4873425620709746	6.516157173289891	0.8772645820181177
1	Deaths	147	Libya	3	Both	235	95+ years	423	Larynx cancer	3	Rate	1990	23.50458673624493	37.919301749035526	12.482568342356037
1	Deaths	105	Antigua and Barbuda	1	Male	17	60-64 years	423	Larynx cancer	1	Number	1990	0.11970198787954982	0.1394095313555268	0.10156814170838824
1	Deaths	105	Antigua and Barbuda	2	Female	17	60-64 years	423	Larynx cancer	1	Number	1990	0.001048082606831133	0.0012485868307601567	0.0008767408725290433
1	Deaths	105	Antigua and Barbuda	3	Both	17	60-64 years	423	Larynx cancer	1	Number	1990	0.12075007048638088	0.14051602282538034	0.10256251501150407
1	Deaths	105	Antigua and Barbuda	1	Male	17	60-64 years	423	Larynx cancer	2	Percent	1990	0.006851080654532333	0.00795701341367599	0.005847258387382747
1	Deaths	105	Antigua and Barbuda	2	Female	17	60-64 years	423	Larynx cancer	2	Percent	1990	9.73165351999492e-05	0.00011344609415043282	8.280538568923563e-05
1	Deaths	105	Antigua and Barbuda	3	Both	17	60-64 years	423	Larynx cancer	2	Percent	1990	0.0042763447409001985	0.004956389470035433	0.0036263151122696404
1	Deaths	105	Antigua and Barbuda	1	Male	17	60-64 years	423	Larynx cancer	3	Rate	1990	15.372327718402191	17.903203121592835	13.04354913187871
1	Deaths	105	Antigua and Barbuda	2	Female	17	60-64 years	423	Larynx cancer	3	Rate	1990	0.11358784276544574	0.1353178496494614	0.09501837329022109
1	Deaths	105	Antigua and Barbuda	3	Both	17	60-64 years	423	Larynx cancer	3	Rate	1990	7.097135982198294	8.25888811205193	6.0281547893174645
1	Deaths	105	Antigua and Barbuda	1	Male	18	65-69 years	423	Larynx cancer	1	Number	1990	0.1629361048281519	0.1912395168204231	0.1385447992854455
1	Deaths	105	Antigua and Barbuda	2	Female	18	65-69 years	423	Larynx cancer	1	Number	1990	0.0010986510854321119	0.0013397949397689723	0.0008944708553634765
1	Deaths	105	Antigua and Barbuda	3	Both	18	65-69 years	423	Larynx cancer	1	Number	1990	0.16403475591358402	0.19238718976078165	0.139660526717501
1	Deaths	105	Antigua and Barbuda	1	Male	18	65-69 years	423	Larynx cancer	2	Percent	1990	0.006386112245573048	0.007411191030430957	0.005431408881072228
1	Deaths	105	Antigua and Barbuda	2	Female	18	65-69 years	423	Larynx cancer	2	Percent	1990	8.062370478700488e-05	9.606308639407221e-05	6.732777322236835e-05
1	Deaths	105	Antigua and Barbuda	3	Both	18	65-69 years	423	Larynx cancer	2	Percent	1990	0.004191683020580549	0.004877808398865061	0.0035517870795287146
1	Deaths	105	Antigua and Barbuda	1	Male	18	65-69 years	423	Larynx cancer	3	Rate	1990	23.10965156895098	27.12399811322191	19.65016925839573
1	Deaths	105	Antigua and Barbuda	2	Female	18	65-69 years	423	Larynx cancer	3	Rate	1990	0.13020039583029308	0.1587781906397825	0.10600313509104688
1	Deaths	105	Antigua and Barbuda	3	Both	18	65-69 years	423	Larynx cancer	3	Rate	1990	10.590594757735554	12.421116195700572	9.01691860288534
1	Deaths	105	Antigua and Barbuda	1	Male	19	70-74 years	423	Larynx cancer	1	Number	1990	0.15355446674803416	0.1782605471073355	0.13050212133337225
1	Deaths	105	Antigua and Barbuda	2	Female	19	70-74 years	423	Larynx cancer	1	Number	1990	0.001330222813501776	0.0015450091029782327	0.0011354612315838638
1	Deaths	105	Antigua and Barbuda	3	Both	19	70-74 years	423	Larynx cancer	1	Number	1990	0.15488468956153625	0.17961970654169643	0.13187322584491493
1	Deaths	105	Antigua and Barbuda	1	Male	19	70-74 years	423	Larynx cancer	2	Percent	1990	0.00505887822878404	0.0058518520202710065	0.004364053331863334
1	Deaths	105	Antigua and Barbuda	2	Female	19	70-74 years	423	Larynx cancer	2	Percent	1990	6.717338101787962e-05	7.709253468418995e-05	5.828713658555399e-05
1	Deaths	105	Antigua and Barbuda	3	Both	19	70-74 years	423	Larynx cancer	2	Percent	1990	0.003088380500266017	0.003546382044720409	0.0026805474384173993
1	Deaths	105	Antigua and Barbuda	1	Male	19	70-74 years	423	Larynx cancer	3	Rate	1990	26.09557432401025	30.294210611999354	22.177979441549613
1	Deaths	105	Antigua and Barbuda	2	Female	19	70-74 years	423	Larynx cancer	3	Rate	1990	0.18525722361825367	0.21517004067100517	0.1581332038169174
1	Deaths	105	Antigua and Barbuda	3	Both	19	70-74 years	423	Larynx cancer	3	Rate	1990	11.855185718376575	13.748453677121434	10.093841993670717
1	Deaths	105	Antigua and Barbuda	1	Male	20	75-79 years	423	Larynx cancer	1	Number	1990	0.1361869641721862	0.1598600215632126	0.11297266822562839
1	Deaths	105	Antigua and Barbuda	2	Female	20	75-79 years	423	Larynx cancer	1	Number	1990	0.0013679071738712859	0.0015780310965709684	0.0011597604457306585
1	Deaths	105	Antigua and Barbuda	3	Both	20	75-79 years	423	Larynx cancer	1	Number	1990	0.13755487134605762	0.1612666568484601	0.11437044697345021
1	Deaths	105	Antigua and Barbuda	1	Male	20	75-79 years	423	Larynx cancer	2	Percent	1990	0.003975601116802543	0.004653893735061335	0.0033913857372920987
1	Deaths	105	Antigua and Barbuda	2	Female	20	75-79 years	423	Larynx cancer	2	Percent	1990	5.0491903383232236e-05	5.762494759948189e-05	4.383513782186741e-05
1	Deaths	105	Antigua and Barbuda	3	Both	20	75-79 years	423	Larynx cancer	2	Percent	1990	0.0022422181092690355	0.0026122444539639143	0.0018995293160708304
1	Deaths	105	Antigua and Barbuda	1	Male	20	75-79 years	423	Larynx cancer	3	Rate	1990	30.6877539084449	36.0221334791489	25.45674956455577
1	Deaths	105	Antigua and Barbuda	2	Female	20	75-79 years	423	Larynx cancer	3	Rate	1990	0.2345430427306799	0.2705711483813105	0.19885394928556305
1	Deaths	105	Antigua and Barbuda	3	Both	20	75-79 years	423	Larynx cancer	3	Rate	1990	13.39378784573943	15.702616470673235	11.136308642468816
1	Deaths	105	Antigua and Barbuda	1	Male	30	80-84 years	423	Larynx cancer	1	Number	1990	0.1015876521049116	0.11968021641431341	0.08617600248177275
1	Deaths	105	Antigua and Barbuda	2	Female	30	80-84 years	423	Larynx cancer	1	Number	1990	0.001268895565129013	0.001462918958079289	0.0010492190993083713
1	Deaths	105	Antigua and Barbuda	3	Both	30	80-84 years	423	Larynx cancer	1	Number	1990	0.10285654767004059	0.12103762756844147	0.08746769688491213
1	Deaths	105	Antigua and Barbuda	1	Male	30	80-84 years	423	Larynx cancer	2	Percent	1990	0.0030989673988498882	0.0035847908418928007	0.002649238633558745
1	Deaths	105	Antigua and Barbuda	2	Female	30	80-84 years	423	Larynx cancer	2	Percent	1990	3.629572549675125e-05	4.2178742096397294e-05	3.0199267516744014e-05
1	Deaths	105	Antigua and Barbuda	3	Both	30	80-84 years	423	Larynx cancer	2	Percent	1990	0.0015185320756740113	0.0017604151986016562	0.0013043067407046993
1	Deaths	105	Antigua and Barbuda	1	Male	30	80-84 years	423	Larynx cancer	3	Rate	1990	36.29038534396844	42.75363276670295	30.7848471016598
1	Deaths	105	Antigua and Barbuda	2	Female	30	80-84 years	423	Larynx cancer	3	Rate	1990	0.2754824080466296	0.3176056788470007	0.22778975038548424
1	Deaths	105	Antigua and Barbuda	3	Both	30	80-84 years	423	Larynx cancer	3	Rate	1990	13.8894261055457	16.344542201586076	11.81136388519015
1	Deaths	105	Antigua and Barbuda	1	Male	31	85-89 years	423	Larynx cancer	1	Number	1990	0.04378999061765325	0.05163885288044594	0.03680251325559961
1	Deaths	105	Antigua and Barbuda	2	Female	31	85-89 years	423	Larynx cancer	1	Number	1990	0.0009435345404722302	0.001123605713165802	0.000801581497111011
1	Deaths	105	Antigua and Barbuda	3	Both	31	85-89 years	423	Larynx cancer	1	Number	1990	0.04473352515812551	0.05256412587095488	0.037612626603926676
1	Deaths	105	Antigua and Barbuda	1	Male	31	85-89 years	423	Larynx cancer	2	Percent	1990	0.002050155663430788	0.002387142119032554	0.0017328679861565582
1	Deaths	105	Antigua and Barbuda	2	Female	31	85-89 years	423	Larynx cancer	2	Percent	1990	2.931754960603289e-05	3.399298708939984e-05	2.468786276210645e-05
1	Deaths	105	Antigua and Barbuda	3	Both	31	85-89 years	423	Larynx cancer	2	Percent	1990	0.0008355544630296094	0.0009712556452720041	0.0007120561753493008
1	Deaths	105	Antigua and Barbuda	1	Male	31	85-89 years	423	Larynx cancer	3	Rate	1990	35.753428962706174	42.16182812864923	30.048328962251077
1	Deaths	105	Antigua and Barbuda	2	Female	31	85-89 years	423	Larynx cancer	3	Rate	1990	0.3478469785107566	0.4142326916474463	0.2955140377379756
1	Deaths	105	Antigua and Barbuda	3	Both	31	85-89 years	423	Larynx cancer	3	Rate	1990	11.361540901385096	13.350377908232652	9.552955955482428
1	Deaths	105	Antigua and Barbuda	1	Male	32	90-94 years	423	Larynx cancer	1	Number	1990	0.012113475529569033	0.013429985293524726	0.010499865621255851
[truncated: 498,001 more rows]
