# Supplementary material for: Age-period-cohort analysis of global, regional, and national trends in laryngeal Cancer among older adults, 1990–2021: insights from the 2021 global burden of disease study
Source: Front Public Health. 2025 Mar 27;13:1547801. doi: 10.3389/fpubh.2025.1547801 (PMC11983630; doi:10.3389/fpubh.2025.1547801)
Supplement: Supplementary file 5 [file Data_Sheet_5.zip › IHME-GBD_2021_DATA-4fd1ed85-2.csv]

measure_id	measure_name	location_id	location_name	sex_id	sex_name	age_id	age_name	cause_id	cause_name	metric_id	metric_name	year	val	upper	lower
2	DALYs (Disability-Adjusted Life Years)	75	Austria	3	Both	235	95+ years	423	Larynx cancer	3	Rate	1991	81.84136726266559	99.72628804403314	64.42722294054936
2	DALYs (Disability-Adjusted Life Years)	83	Iceland	1	Male	17	60-64 years	423	Larynx cancer	1	Number	1991	7.972415089678949	9.935115668531187	6.391476742005718
2	DALYs (Disability-Adjusted Life Years)	83	Iceland	2	Female	17	60-64 years	423	Larynx cancer	1	Number	1991	1.6983799752348665	2.137328853148783	1.3032439576569956
2	DALYs (Disability-Adjusted Life Years)	83	Iceland	3	Both	17	60-64 years	423	Larynx cancer	1	Number	1991	9.670795064913818	11.661302249115066	7.896726625549213
2	DALYs (Disability-Adjusted Life Years)	83	Iceland	1	Male	17	60-64 years	423	Larynx cancer	2	Percent	1991	0.0029873836926178577	0.003744994436942326	0.002406016937222443
2	DALYs (Disability-Adjusted Life Years)	83	Iceland	2	Female	17	60-64 years	423	Larynx cancer	2	Percent	1991	0.000760113173135016	0.0009928711381766992	0.0005782365638027065
2	DALYs (Disability-Adjusted Life Years)	83	Iceland	3	Both	17	60-64 years	423	Larynx cancer	2	Percent	1991	0.00197223241806207	0.002411155410745721	0.00160588892567701
2	DALYs (Disability-Adjusted Life Years)	83	Iceland	1	Male	17	60-64 years	423	Larynx cancer	3	Rate	1991	157.38452979863112	196.13046867204218	126.1750110153842
2	DALYs (Disability-Adjusted Life Years)	83	Iceland	2	Female	17	60-64 years	423	Larynx cancer	3	Rate	1991	32.377995795878235	40.746137867111074	24.845104156498692
2	DALYs (Disability-Adjusted Life Years)	83	Iceland	3	Both	17	60-64 years	423	Larynx cancer	3	Rate	1991	93.79068002022728	113.0952998718781	76.5851571843535
2	DALYs (Disability-Adjusted Life Years)	83	Iceland	1	Male	18	65-69 years	423	Larynx cancer	1	Number	1991	7.844387635227641	9.786762351994199	6.253254046836634
2	DALYs (Disability-Adjusted Life Years)	83	Iceland	2	Female	18	65-69 years	423	Larynx cancer	1	Number	1991	1.4023265012622135	1.7890101832526275	1.0595091472889875
2	DALYs (Disability-Adjusted Life Years)	83	Iceland	3	Both	18	65-69 years	423	Larynx cancer	1	Number	1991	9.246714136489857	11.147079814977715	7.697615304321431
2	DALYs (Disability-Adjusted Life Years)	83	Iceland	1	Male	18	65-69 years	423	Larynx cancer	2	Percent	1991	0.0025731239423410933	0.0031590341475786756	0.0020782487410899012
2	DALYs (Disability-Adjusted Life Years)	83	Iceland	2	Female	18	65-69 years	423	Larynx cancer	2	Percent	1991	0.0006163162137034035	0.0008040404147211357	0.00046899787550052014
2	DALYs (Disability-Adjusted Life Years)	83	Iceland	3	Both	18	65-69 years	423	Larynx cancer	2	Percent	1991	0.0017366475123610171	0.002075010777065304	0.001414287129539688
2	DALYs (Disability-Adjusted Life Years)	83	Iceland	1	Male	18	65-69 years	423	Larynx cancer	3	Rate	1991	184.70619907269335	230.44191074222988	147.24091166022723
2	DALYs (Disability-Adjusted Life Years)	83	Iceland	2	Female	18	65-69 years	423	Larynx cancer	3	Rate	1991	30.996563632290478	39.543692523883095	23.41904162359986
2	DALYs (Disability-Adjusted Life Years)	83	Iceland	3	Both	18	65-69 years	423	Larynx cancer	3	Rate	1991	105.42263967678208	127.08888383877589	87.7612211883535
2	DALYs (Disability-Adjusted Life Years)	83	Iceland	1	Male	19	70-74 years	423	Larynx cancer	1	Number	1991	6.333266402800969	7.7793722358426844	5.117410842802984
2	DALYs (Disability-Adjusted Life Years)	83	Iceland	2	Female	19	70-74 years	423	Larynx cancer	1	Number	1991	1.2517671382930695	1.590974179766997	0.9598299952914856
2	DALYs (Disability-Adjusted Life Years)	83	Iceland	3	Both	19	70-74 years	423	Larynx cancer	1	Number	1991	7.58503354109404	9.076718295654723	6.289722543819636
2	DALYs (Disability-Adjusted Life Years)	83	Iceland	1	Male	19	70-74 years	423	Larynx cancer	2	Percent	1991	0.0020859036263035473	0.0025687033687428022	0.0016452503715910856
2	DALYs (Disability-Adjusted Life Years)	83	Iceland	2	Female	19	70-74 years	423	Larynx cancer	2	Percent	1991	0.0005101285925738839	0.000655491458574057	0.00038645251433544334
2	DALYs (Disability-Adjusted Life Years)	83	Iceland	3	Both	19	70-74 years	423	Larynx cancer	2	Percent	1991	0.0013816521610515505	0.0016452542368186546	0.0011404855291312615
2	DALYs (Disability-Adjusted Life Years)	83	Iceland	1	Male	19	70-74 years	423	Larynx cancer	3	Rate	1991	196.45302477236186	241.3101090908673	158.73812581559923
2	DALYs (Disability-Adjusted Life Years)	83	Iceland	2	Female	19	70-74 years	423	Larynx cancer	3	Rate	1991	33.63957470060773	42.75531217410797	25.794152793083146
2	DALYs (Disability-Adjusted Life Years)	83	Iceland	3	Both	19	70-74 years	423	Larynx cancer	3	Rate	1991	109.216977746293	130.69576221846276	90.56578107097248
2	DALYs (Disability-Adjusted Life Years)	83	Iceland	1	Male	20	75-79 years	423	Larynx cancer	1	Number	1991	3.997510795627826	4.86291312238073	3.2125118953177925
2	DALYs (Disability-Adjusted Life Years)	83	Iceland	2	Female	20	75-79 years	423	Larynx cancer	1	Number	1991	0.9186682660889509	1.1732530319836934	0.6822560490919162
2	DALYs (Disability-Adjusted Life Years)	83	Iceland	3	Both	20	75-79 years	423	Larynx cancer	1	Number	1991	4.916179061716775	5.871121272006551	4.097088248188959
2	DALYs (Disability-Adjusted Life Years)	83	Iceland	1	Male	20	75-79 years	423	Larynx cancer	2	Percent	1991	0.0014938362887705664	0.001819224764978472	0.0011904026094878809
2	DALYs (Disability-Adjusted Life Years)	83	Iceland	2	Female	20	75-79 years	423	Larynx cancer	2	Percent	1991	0.0003512708537577773	0.0004581755795584118	0.0002629358132130229
2	DALYs (Disability-Adjusted Life Years)	83	Iceland	3	Both	20	75-79 years	423	Larynx cancer	2	Percent	1991	0.0009290677056571788	0.001102915923474022	0.0007690343075393352
2	DALYs (Disability-Adjusted Life Years)	83	Iceland	1	Male	20	75-79 years	423	Larynx cancer	3	Rate	1991	177.48630932954362	215.90948637976354	142.63298065406823
2	DALYs (Disability-Adjusted Life Years)	83	Iceland	2	Female	20	75-79 years	423	Larynx cancer	3	Rate	1991	30.840518016099065	39.38715704677714	22.903947758193805
2	DALYs (Disability-Adjusted Life Years)	83	Iceland	3	Both	20	75-79 years	423	Larynx cancer	3	Rate	1991	93.98049767385012	112.23572048940385	78.32228805026872
2	DALYs (Disability-Adjusted Life Years)	83	Iceland	1	Male	30	80-84 years	423	Larynx cancer	1	Number	1991	2.2273351673952426	2.8234854021308253	1.735805155515751
2	DALYs (Disability-Adjusted Life Years)	83	Iceland	2	Female	30	80-84 years	423	Larynx cancer	1	Number	1991	0.5758647195002893	0.7430023834311208	0.4373318037805918
2	DALYs (Disability-Adjusted Life Years)	83	Iceland	3	Both	30	80-84 years	423	Larynx cancer	1	Number	1991	2.8031998868955297	3.467312378012115	2.246281286117374
2	DALYs (Disability-Adjusted Life Years)	83	Iceland	1	Male	30	80-84 years	423	Larynx cancer	2	Percent	1991	0.0011035385838873805	0.001378118063886331	0.0008547428613332914
2	DALYs (Disability-Adjusted Life Years)	83	Iceland	2	Female	30	80-84 years	423	Larynx cancer	2	Percent	1991	0.00024690037405493566	0.00031368723840139606	0.00018530545139108892
2	DALYs (Disability-Adjusted Life Years)	83	Iceland	3	Both	30	80-84 years	423	Larynx cancer	2	Percent	1991	0.0006442704980049614	0.0007960806212408494	0.0005130224640218054
2	DALYs (Disability-Adjusted Life Years)	83	Iceland	1	Male	30	80-84 years	423	Larynx cancer	3	Rate	1991	157.67816067806538	199.88100193739496	122.88162474321445
2	DALYs (Disability-Adjusted Life Years)	83	Iceland	2	Female	30	80-84 years	423	Larynx cancer	3	Rate	1991	28.157020960876903	36.32925056149588	21.383426261281894
2	DALYs (Disability-Adjusted Life Years)	83	Iceland	3	Both	30	80-84 years	423	Larynx cancer	3	Rate	1991	81.0695015323125	100.27586240150808	64.96322471265994
2	DALYs (Disability-Adjusted Life Years)	83	Iceland	1	Male	31	85-89 years	423	Larynx cancer	1	Number	1991	1.0867212632463676	1.3907061423513556	0.8337397515749614
2	DALYs (Disability-Adjusted Life Years)	83	Iceland	2	Female	31	85-89 years	423	Larynx cancer	1	Number	1991	0.3053079483520443	0.4014169893475931	0.20991322627815007
2	DALYs (Disability-Adjusted Life Years)	83	Iceland	3	Both	31	85-89 years	423	Larynx cancer	1	Number	1991	1.3920292115984134	1.7234503058244393	1.0961365721538687
2	DALYs (Disability-Adjusted Life Years)	83	Iceland	1	Male	31	85-89 years	423	Larynx cancer	2	Percent	1991	0.0007699757916255979	0.0009880622343363876	0.0005897188500029482
2	DALYs (Disability-Adjusted Life Years)	83	Iceland	2	Female	31	85-89 years	423	Larynx cancer	2	Percent	1991	0.00016741014940285638	0.00022254753675906064	0.00011794809205888394
2	DALYs (Disability-Adjusted Life Years)	83	Iceland	3	Both	31	85-89 years	423	Larynx cancer	2	Percent	1991	0.0004303526640250441	0.0005343000722608005	0.0003410503864545849
2	DALYs (Disability-Adjusted Life Years)	83	Iceland	1	Male	31	85-89 years	423	Larynx cancer	3	Rate	1991	141.7196520322019	181.36241301132793	108.72825578625927
2	DALYs (Disability-Adjusted Life Years)	83	Iceland	2	Female	31	85-89 years	423	Larynx cancer	3	Rate	1991	25.357830654918985	33.34031784245071	17.43467234613637
2	DALYs (Disability-Adjusted Life Years)	83	Iceland	3	Both	31	85-89 years	423	Larynx cancer	3	Rate	1991	70.6323663841877	87.44886417013669	55.61860291895608
2	DALYs (Disability-Adjusted Life Years)	83	Iceland	1	Male	32	90-94 years	423	Larynx cancer	1	Number	1991	0.2962167262358555	0.3617114755890285	0.22875870966556805
2	DALYs (Disability-Adjusted Life Years)	83	Iceland	2	Female	32	90-94 years	423	Larynx cancer	1	Number	1991	0.11159292719863707	0.15659035630931664	0.07454685667298944
2	DALYs (Disability-Adjusted Life Years)	83	Iceland	3	Both	32	90-94 years	423	Larynx cancer	1	Number	1991	0.40780965343449277	0.49267223911489	0.3179532201753472
2	DALYs (Disability-Adjusted Life Years)	83	Iceland	1	Male	32	90-94 years	423	Larynx cancer	2	Percent	1991	0.0005301721699160961	0.0006520503020260345	0.0004122401974881244
2	DALYs (Disability-Adjusted Life Years)	83	Iceland	2	Female	32	90-94 years	423	Larynx cancer	2	Percent	1991	0.00010172202192876611	0.00014352120652878965	6.86132672835669e-05
2	DALYs (Disability-Adjusted Life Years)	83	Iceland	3	Both	32	90-94 years	423	Larynx cancer	2	Percent	1991	0.00024632381134574537	0.0002995834939964646	0.00018981261491781201
2	DALYs (Disability-Adjusted Life Years)	83	Iceland	1	Male	32	90-94 years	423	Larynx cancer	3	Rate	1991	111.32332613537754	135.93737624338098	85.9714465351674
2	DALYs (Disability-Adjusted Life Years)	83	Iceland	2	Female	32	90-94 years	423	Larynx cancer	3	Rate	1991	20.941302753779304	29.38542918547636	13.989312173457607
2	DALYs (Disability-Adjusted Life Years)	83	Iceland	3	Both	32	90-94 years	423	Larynx cancer	3	Rate	1991	51.04184616275048	61.66332853030273	39.79532905723156
2	DALYs (Disability-Adjusted Life Years)	83	Iceland	1	Male	235	95+ years	423	Larynx cancer	1	Number	1991	0.08542167567995007	0.10694727292178197	0.06401962573975814
2	DALYs (Disability-Adjusted Life Years)	83	Iceland	2	Female	235	95+ years	423	Larynx cancer	1	Number	1991	0.030323920283749778	0.041055519612892506	0.019960618176856265
2	DALYs (Disability-Adjusted Life Years)	83	Iceland	3	Both	235	95+ years	423	Larynx cancer	1	Number	1991	0.11574559596369992	0.14161945572490747	0.08563390918571681
2	DALYs (Disability-Adjusted Life Years)	83	Iceland	1	Male	235	95+ years	423	Larynx cancer	2	Percent	1991	0.00040004368304055797	0.0005066398922461493	0.00030124680635222503
2	DALYs (Disability-Adjusted Life Years)	83	Iceland	2	Female	235	95+ years	423	Larynx cancer	2	Percent	1991	6.384517593395523e-05	8.558391952808591e-05	4.1927927882772055e-05
2	DALYs (Disability-Adjusted Life Years)	83	Iceland	3	Both	235	95+ years	423	Larynx cancer	2	Percent	1991	0.00016811966101191005	0.00020565914460840077	0.00012473852217450722
2	DALYs (Disability-Adjusted Life Years)	83	Iceland	1	Male	235	95+ years	423	Larynx cancer	3	Rate	1991	88.43156462140152	110.71563044372672	66.27539937117133
2	DALYs (Disability-Adjusted Life Years)	83	Iceland	2	Female	235	95+ years	423	Larynx cancer	3	Rate	1991	15.479788257512364	20.95806691426686	10.189518372806479
2	DALYs (Disability-Adjusted Life Years)	83	Iceland	3	Both	235	95+ years	423	Larynx cancer	3	Rate	1991	39.572496688935395	48.4185631090477	29.277550990148725
2	DALYs (Disability-Adjusted Life Years)	94	Switzerland	1	Male	17	60-64 years	423	Larynx cancer	1	Number	1993	463.31350330798	550.6283059862662	383.8245346507156
2	DALYs (Disability-Adjusted Life Years)	94	Switzerland	2	Female	17	60-64 years	423	Larynx cancer	1	Number	1993	54.25476788326319	69.46112143337717	42.62324459148126
2	DALYs (Disability-Adjusted Life Years)	94	Switzerland	3	Both	17	60-64 years	423	Larynx cancer	1	Number	1993	517.5682711912438	609.3414606205237	434.9897674487683
2	DALYs (Disability-Adjusted Life Years)	94	Switzerland	1	Male	17	60-64 years	423	Larynx cancer	2	Percent	1993	0.005253982379145556	0.006346587025633435	0.004173435428563679
2	DALYs (Disability-Adjusted Life Years)	94	Switzerland	2	Female	17	60-64 years	423	Larynx cancer	2	Percent	1993	0.000834828379088877	0.0010976877226637324	0.0006238507456830789
2	DALYs (Disability-Adjusted Life Years)	94	Switzerland	3	Both	17	60-64 years	423	Larynx cancer	2	Percent	1993	0.003378996568438669	0.004074463569222798	0.0027131073431717685
2	DALYs (Disability-Adjusted Life Years)	94	Switzerland	1	Male	17	60-64 years	423	Larynx cancer	3	Rate	1993	292.33405853134417	347.4265400898614	242.17939511199998
2	DALYs (Disability-Adjusted Life Years)	94	Switzerland	2	Female	17	60-64 years	423	Larynx cancer	3	Rate	1993	30.687352597942418	39.288306050095606	24.108379533785186
2	DALYs (Disability-Adjusted Life Years)	94	Switzerland	3	Both	17	60-64 years	423	Larynx cancer	3	Rate	1993	154.36613237989744	181.73773357129096	129.73687098582994
2	DALYs (Disability-Adjusted Life Years)	94	Switzerland	1	Male	18	65-69 years	423	Larynx cancer	1	Number	1993	444.9367151185609	542.8021729054715	351.3297303667681
2	DALYs (Disability-Adjusted Life Years)	94	Switzerland	2	Female	18	65-69 years	423	Larynx cancer	1	Number	1993	55.268675411756924	69.91395721311066	41.62784222924934
2	DALYs (Disability-Adjusted Life Years)	94	Switzerland	3	Both	18	65-69 years	423	Larynx cancer	1	Number	1993	500.20539053031723	603.2638459509469	410.7554578979482
2	DALYs (Disability-Adjusted Life Years)	94	Switzerland	1	Male	18	65-69 years	423	Larynx cancer	2	Percent	1993	0.004489614476212282	0.00559750353206105	0.003573500706002105
2	DALYs (Disability-Adjusted Life Years)	94	Switzerland	2	Female	18	65-69 years	423	Larynx cancer	2	Percent	1993	0.0007330107107751122	0.0009741463111412219	0.00054361254101222
2	DALYs (Disability-Adjusted Life Years)	94	Switzerland	3	Both	18	65-69 years	423	Larynx cancer	2	Percent	1993	0.0028656836643501282	0.00351938957822242	0.0023396272015923816
2	DALYs (Disability-Adjusted Life Years)	94	Switzerland	1	Male	18	65-69 years	423	Larynx cancer	3	Rate	1993	334.7675251119879	408.4008666278615	264.33823134106825
2	DALYs (Disability-Adjusted Life Years)	94	Switzerland	2	Female	18	65-69 years	423	Larynx cancer	3	Rate	1993	33.35480899445938	42.19327985548306	25.12252584422785
2	DALYs (Disability-Adjusted Life Years)	94	Switzerland	3	Both	18	65-69 years	423	Larynx cancer	3	Rate	1993	167.5121441675041	202.02505260257294	137.5565493367466
2	DALYs (Disability-Adjusted Life Years)	94	Switzerland	1	Male	19	70-74 years	423	Larynx cancer	1	Number	1993	351.22299493095863	425.1663090769762	283.41938849085534
2	DALYs (Disability-Adjusted Life Years)	94	Switzerland	2	Female	19	70-74 years	423	Larynx cancer	1	Number	1993	48.48936302105263	61.797230919686065	37.731089144063354
2	DALYs (Disability-Adjusted Life Years)	94	Switzerland	3	Both	19	70-74 years	423	Larynx cancer	1	Number	1993	399.71235795201164	475.5774950662915	330.5218818892299
2	DALYs (Disability-Adjusted Life Years)	94	Switzerland	1	Male	19	70-74 years	423	Larynx cancer	2	Percent	1993	0.0033654630823039956	0.00405484063107782	0.0027068525511234932
2	DALYs (Disability-Adjusted Life Years)	94	Switzerland	2	Female	19	70-74 years	423	Larynx cancer	2	Percent	1993	0.0005733345958518948	0.0007293340557752818	0.00043710262671621124
2	DALYs (Disability-Adjusted Life Years)	94	Switzerland	3	Both	19	70-74 years	423	Larynx cancer	2	Percent	1993	0.0021152936951687033	0.002509386206084283	0.0017372789727935292
2	DALYs (Disability-Adjusted Life Years)	94	Switzerland	1	Male	19	70-74 years	423	Larynx cancer	3	Rate	1993	315.5671668176243	382.0038252566631	254.64691873271008
2	DALYs (Disability-Adjusted Life Years)	94	Switzerland	2	Female	19	70-74 years	423	Larynx cancer	3	Rate	1993	32.49223718415859	41.409706361679284	25.283225460257334
2	DALYs (Disability-Adjusted Life Years)	94	Switzerland	3	Both	19	70-74 years	423	Larynx cancer	3	Rate	1993	153.421214268868	182.540457707782	126.86389963445913
2	DALYs (Disability-Adjusted Life Years)	94	Switzerland	1	Male	20	75-79 years	423	Larynx cancer	1	Number	1993	215.02410211080814	265.45005128910316	174.35421677313434
2	DALYs (Disability-Adjusted Life Years)	94	Switzerland	2	Female	20	75-79 years	423	Larynx cancer	1	Number	1993	36.02200473520606	46.92674774892896	26.93807449263916
2	DALYs (Disability-Adjusted Life Years)	94	Switzerland	3	Both	20	75-79 years	423	Larynx cancer	1	Number	1993	251.04610684601423	299.5961274705605	208.91432227587782
2	DALYs (Disability-Adjusted Life Years)	94	Switzerland	1	Male	20	75-79 years	423	Larynx cancer	2	Percent	1993	0.002333143294812596	0.0028710207222469525	0.0018711836882153398
2	DALYs (Disability-Adjusted Life Years)	94	Switzerland	2	Female	20	75-79 years	423	Larynx cancer	2	Percent	1993	0.0004099862943896789	0.0005325698553332366	0.0003055458604293281
2	DALYs (Disability-Adjusted Life Years)	94	Switzerland	3	Both	20	75-79 years	423	Larynx cancer	2	Percent	1993	0.0013944408625579097	0.0016916987220934173	0.0011440929477842172
2	DALYs (Disability-Adjusted Life Years)	94	Switzerland	1	Male	20	75-79 years	423	Larynx cancer	3	Rate	1993	280.5021830546501	346.28359401399183	227.44770446451986
2	DALYs (Disability-Adjusted Life Years)	94	Switzerland	2	Female	20	75-79 years	423	Larynx cancer	3	Rate	1993	31.221548415009735	40.67307573723668	23.34818406586557
2	DALYs (Disability-Adjusted Life Years)	94	Switzerland	3	Both	20	75-79 years	423	Larynx cancer	3	Rate	1993	130.7311904843669	156.0134068629726	108.79124318431475
2	DALYs (Disability-Adjusted Life Years)	94	Switzerland	1	Male	30	80-84 years	423	Larynx cancer	1	Number	1993	150.07262610632878	185.2033865933052	119.72013031515729
2	DALYs (Disability-Adjusted Life Years)	94	Switzerland	2	Female	30	80-84 years	423	Larynx cancer	1	Number	1993	28.28110971716839	35.68336453382916	21.54920961012087
2	DALYs (Disability-Adjusted Life Years)	94	Switzerland	3	Both	30	80-84 years	423	Larynx cancer	1	Number	1993	178.35373582349717	214.19743488364702	147.62897701656615
2	DALYs (Disability-Adjusted Life Years)	94	Switzerland	1	Male	30	80-84 years	423	Larynx cancer	2	Percent	1993	0.001834977054936768	0.002289890266241763	0.0014807241238136639
2	DALYs (Disability-Adjusted Life Years)	94	Switzerland	2	Female	30	80-84 years	423	Larynx cancer	2	Percent	1993	0.00026560566866029687	0.00033800457184711375	0.00020042471896660337
2	DALYs (Disability-Adjusted Life Years)	94	Switzerland	3	Both	30	80-84 years	423	Larynx cancer	2	Percent	1993	0.0009470191465130733	0.0011379709382339643	0.0007794663891889525
2	DALYs (Disability-Adjusted Life Years)	94	Switzerland	1	Male	30	80-84 years	423	Larynx cancer	3	Rate	1993	277.42258557623927	342.3649182349039	221.31329982873282
2	DALYs (Disability-Adjusted Life Years)	94	Switzerland	2	Female	30	80-84 years	423	Larynx cancer	3	Rate	1993	27.895998044576185	35.19745431542652	21.25576807833562
2	DALYs (Disability-Adjusted Life Years)	94	Switzerland	3	Both	30	80-84 years	423	Larynx cancer	3	Rate	1993	114.71475703653715	137.768948808808	94.95299973288692
2	DALYs (Disability-Adjusted Life Years)	94	Switzerland	1	Male	31	85-89 years	423	Larynx cancer	1	Number	1993	52.31887114265093	64.23618992622237	41.43512138092733
2	DALYs (Disability-Adjusted Life Years)	94	Switzerland	2	Female	31	85-89 years	423	Larynx cancer	1	Number	1993	15.462050797144018	20.252320453767894	11.09080184190811
2	DALYs (Disability-Adjusted Life Years)	94	Switzerland	3	Both	31	85-89 years	423	Larynx cancer	1	Number	1993	67.78092193979498	80.90147135406741	55.2463666848832
2	DALYs (Disability-Adjusted Life Years)	94	Switzerland	1	Male	31	85-89 years	423	Larynx cancer	2	Percent	1993	0.0011455241549638926	0.0014025326558550827	0.0009036863678307628
2	DALYs (Disability-Adjusted Life Years)	94	Switzerland	2	Female	31	85-89 years	423	Larynx cancer	2	Percent	1993	0.00018236929745983158	0.0002391958391010953	0.0001343788657577912
2	DALYs (Disability-Adjusted Life Years)	94	Switzerland	3	Both	31	85-89 years	423	Larynx cancer	2	Percent	1993	0.0005196356946336186	0.0006232807387261729	0.00042723783310333585
2	DALYs (Disability-Adjusted Life Years)	94	Switzerland	1	Male	31	85-89 years	423	Larynx cancer	3	Rate	1993	201.2315477114017	247.0685554872295	159.36990655550505
2	DALYs (Disability-Adjusted Life Years)	94	Switzerland	2	Female	31	85-89 years	423	Larynx cancer	3	Rate	1993	25.241932848865	33.06208986340475	18.10583078573399
2	DALYs (Disability-Adjusted Life Years)	94	Switzerland	3	Both	31	85-89 years	423	Larynx cancer	3	Rate	1993	77.6816379967737	92.71869769955556	63.31616824663536
2	DALYs (Disability-Adjusted Life Years)	94	Switzerland	1	Male	32	90-94 years	423	Larynx cancer	1	Number	1993	15.991210146092284	19.342038709263687	12.859512206356221
2	DALYs (Disability-Adjusted Life Years)	94	Switzerland	2	Female	32	90-94 years	423	Larynx cancer	1	Number	1993	5.519266234284648	7.745180450632398	3.862716215774709
2	DALYs (Disability-Adjusted Life Years)	94	Switzerland	3	Both	32	90-94 years	423	Larynx cancer	1	Number	1993	21.510476380376918	25.45348288087738	17.519084289803338
2	DALYs (Disability-Adjusted Life Years)	94	Switzerland	1	Male	32	90-94 years	423	Larynx cancer	2	Percent	1993	0.0008531784938683811	0.001030731803544938	0.0006810589919281608
2	DALYs (Disability-Adjusted Life Years)	94	Switzerland	2	Female	32	90-94 years	423	Larynx cancer	2	Percent	1993	0.00011557703145381076	0.00016140687869358893	7.981005429823794e-05
2	DALYs (Disability-Adjusted Life Years)	94	Switzerland	3	Both	32	90-94 years	423	Larynx cancer	2	Percent	1993	0.00032348610949769357	0.0003861917451350215	0.0002612087780460558
2	DALYs (Disability-Adjusted Life Years)	94	Switzerland	1	Male	32	90-94 years	423	Larynx cancer	3	Rate	1993	197.25790791102963	238.59170479701675	158.62717401672373
2	DALYs (Disability-Adjusted Life Years)	94	Switzerland	2	Female	32	90-94 years	423	Larynx cancer	3	Rate	1993	22.652733529065355	31.788556926796236	15.853752549714633
2	DALYs (Disability-Adjusted Life Years)	94	Switzerland	3	Both	32	90-94 years	423	Larynx cancer	3	Rate	1993	66.24430837253504	78.38730948116441	53.952297549155
2	DALYs (Disability-Adjusted Life Years)	119	Trinidad and Tobago	1	Male	17	60-64 years	423	Larynx cancer	1	Number	1992	44.334358246792675	51.01707608084622	37.89253013482341
2	DALYs (Disability-Adjusted Life Years)	119	Trinidad and Tobago	2	Female	17	60-64 years	423	Larynx cancer	1	Number	1992	5.26889623123649	6.1371767737568135	4.51741511247884
2	DALYs (Disability-Adjusted Life Years)	119	Trinidad and Tobago	3	Both	17	60-64 years	423	Larynx cancer	1	Number	1992	49.60325447802913	56.29241896393551	43.12271249012318
2	DALYs (Disability-Adjusted Life Years)	119	Trinidad and Tobago	1	Male	17	60-64 years	423	Larynx cancer	2	Percent	1992	0.003481235239858998	0.003986398376303776	0.0029519871647193576
2	DALYs (Disability-Adjusted Life Years)	119	Trinidad and Tobago	2	Female	17	60-64 years	423	Larynx cancer	2	Percent	1992	0.0004620710307325815	0.0005441939785295238	0.00038869970307198393
2	DALYs (Disability-Adjusted Life Years)	119	Trinidad and Tobago	3	Both	17	60-64 years	423	Larynx cancer	2	Percent	1992	0.002055085665684243	0.0023425800010389098	0.001773564745218827
2	DALYs (Disability-Adjusted Life Years)	119	Trinidad and Tobago	1	Male	17	60-64 years	423	Larynx cancer	3	Rate	1992	303.2911305611006	349.0075709757437	259.2226155713573
2	DALYs (Disability-Adjusted Life Years)	119	Trinidad and Tobago	2	Female	17	60-64 years	423	Larynx cancer	3	Rate	1992	34.10691057636226	39.72751222028301	29.242381424062536
2	DALYs (Disability-Adjusted Life Years)	119	Trinidad and Tobago	3	Both	17	60-64 years	423	Larynx cancer	3	Rate	1992	164.98158399776148	187.22990145433528	143.42714984662538
2	DALYs (Disability-Adjusted Life Years)	119	Trinidad and Tobago	1	Male	18	65-69 years	423	Larynx cancer	1	Number	1992	45.10839159840366	51.617904220155445	38.30491785344395
2	DALYs (Disability-Adjusted Life Years)	119	Trinidad and Tobago	2	Female	18	65-69 years	423	Larynx cancer	1	Number	1992	5.484394756329697	6.67608562404088	4.563014663465343
2	DALYs (Disability-Adjusted Life Years)	119	Trinidad and Tobago	3	Both	18	65-69 years	423	Larynx cancer	1	Number	1992	50.592786354733356	57.368074903803105	43.59601279742873
2	DALYs (Disability-Adjusted Life Years)	119	Trinidad and Tobago	1	Male	18	65-69 years	423	Larynx cancer	2	Percent	1992	0.0030624800403381484	0.0035543064507287435	0.0026099290148103504
2	DALYs (Disability-Adjusted Life Years)	119	Trinidad and Tobago	2	Female	18	65-69 years	423	Larynx cancer	2	Percent	1992	0.000448450340588852	0.000548028805785058	0.00037189675784977586
2	DALYs (Disability-Adjusted Life Years)	119	Trinidad and Tobago	3	Both	18	65-69 years	423	Larynx cancer	2	Percent	1992	0.0018766653906908905	0.0021661768239117796	0.001604949974151242
2	DALYs (Disability-Adjusted Life Years)	119	Trinidad and Tobago	1	Male	18	65-69 years	423	Larynx cancer	3	Rate	1992	337.0666936893771	385.7081951748961	286.2286052637809
2	DALYs (Disability-Adjusted Life Years)	119	Trinidad and Tobago	2	Female	18	65-69 years	423	Larynx cancer	3	Rate	1992	38.378833819328484	46.71807776655058	31.93117732493288
2	DALYs (Disability-Adjusted Life Years)	119	Trinidad and Tobago	3	Both	18	65-69 years	423	Larynx cancer	3	Rate	1992	182.82505738461987	207.30863710082463	157.54110646417928
2	DALYs (Disability-Adjusted Life Years)	119	Trinidad and Tobago	1	Male	19	70-74 years	423	Larynx cancer	1	Number	1992	38.287472354740686	44.93177478670941	32.80708448577208
2	DALYs (Disability-Adjusted Life Years)	119	Trinidad and Tobago	2	Female	19	70-74 years	423	Larynx cancer	1	Number	1992	4.110288252241873	4.67367031646382	3.594467919883784
2	DALYs (Disability-Adjusted Life Years)	119	Trinidad and Tobago	3	Both	19	70-74 years	423	Larynx cancer	1	Number	1992	42.397760606982565	48.97867883403156	36.89794519486371
2	DALYs (Disability-Adjusted Life Years)	119	Trinidad and Tobago	1	Male	19	70-74 years	423	Larynx cancer	2	Percent	1992	0.0027146866164895213	0.0031708124955464254	0.0023327876379349724
2	DALYs (Disability-Adjusted Life Years)	119	Trinidad and Tobago	2	Female	19	70-74 years	423	Larynx cancer	2	Percent	1992	0.00036813883551037313	0.0004216330159828284	0.00031841337756492754
2	DALYs (Disability-Adjusted Life Years)	119	Trinidad and Tobago	3	Both	19	70-74 years	423	Larynx cancer	2	Percent	1992	0.0016778780063039856	0.0019479974314238603	0.001450739783863233
2	DALYs (Disability-Adjusted Life Years)	119	Trinidad and Tobago	1	Male	19	70-74 years	423	Larynx cancer	3	Rate	1992	385.7613797534758	452.7053464355244	330.5443111956507
2	DALYs (Disability-Adjusted Life Years)	119	Trinidad and Tobago	2	Female	19	70-74 years	423	Larynx cancer	3	Rate	1992	38.598558623214274	43.88912081706465	33.75463524954086
2	DALYs (Disability-Adjusted Life Years)	119	Trinidad and Tobago	3	Both	19	70-74 years	423	Larynx cancer	3	Rate	1992	206.07463910653533	238.06124238966706	179.3427443088111
2	DALYs (Disability-Adjusted Life Years)	119	Trinidad and Tobago	1	Male	20	75-79 years	423	Larynx cancer	1	Number	1992	22.493242457314988	26.501518221943957	19.362738082684757
2	DALYs (Disability-Adjusted Life Years)	119	Trinidad and Tobago	2	Female	20	75-79 years	423	Larynx cancer	1	Number	1992	2.705184766905055	3.1264117399892886	2.3248563220690164
2	DALYs (Disability-Adjusted Life Years)	119	Trinidad and Tobago	3	Both	20	75-79 years	423	Larynx cancer	1	Number	1992	25.198427224220094	29.16404082281617	21.990479496518343
2	DALYs (Disability-Adjusted Life Years)	119	Trinidad and Tobago	1	Male	20	75-79 years	423	Larynx cancer	2	Percent	1992	0.0020433555408907794	0.002393981297428533	0.001752004822705381
2	DALYs (Disability-Adjusted Life Years)	119	Trinidad and Tobago	2	Female	20	75-79 years	423	Larynx cancer	2	Percent	1992	0.0002833641957513562	0.0003281843075061767	0.00024220709068516227
2	DALYs (Disability-Adjusted Life Years)	119	Trinidad and Tobago	3	Both	20	75-79 years	423	Larynx cancer	2	Percent	1992	0.0012258795961089019	0.0014218789183654012	0.0010620743217240967
2	DALYs (Disability-Adjusted Life Years)	119	Trinidad and Tobago	1	Male	20	75-79 years	423	Larynx cancer	3	Rate	1992	322.97149948234147	380.5247329255678	278.0218354252791
2	DALYs (Disability-Adjusted Life Years)	119	Trinidad and Tobago	2	Female	20	75-79 years	423	Larynx cancer	3	Rate	1992	35.12427462429132	40.59350987312661	30.18606821884336
2	DALYs (Disability-Adjusted Life Years)	119	Trinidad and Tobago	3	Both	20	75-79 years	423	Larynx cancer	3	Rate	1992	171.8126982015494	198.85179736185967	149.93966025828445
2	DALYs (Disability-Adjusted Life Years)	119	Trinidad and Tobago	1	Male	30	80-84 years	423	Larynx cancer	1	Number	1992	9.762017736231481	11.408153366943672	8.322115742135646
2	DALYs (Disability-Adjusted Life Years)	119	Trinidad and Tobago	2	Female	30	80-84 years	423	Larynx cancer	1	Number	1992	1.4451173051504402	1.6902106532712873	1.2207492542580436
2	DALYs (Disability-Adjusted Life Years)	119	Trinidad and Tobago	3	Both	30	80-84 years	423	Larynx cancer	1	Number	1992	11.207135041381925	12.866796074670537	9.737278688137614
2	DALYs (Disability-Adjusted Life Years)	119	Trinidad and Tobago	1	Male	30	80-84 years	423	Larynx cancer	2	Percent	1992	0.001427514863909319	0.0016774874787961118	0.0012167304236307267
2	DALYs (Disability-Adjusted Life Years)	119	Trinidad and Tobago	2	Female	30	80-84 years	423	Larynx cancer	2	Percent	1992	0.0001948163536733692	0.0002265998964954892	0.00016476921925438417
2	DALYs (Disability-Adjusted Life Years)	119	Trinidad and Tobago	3	Both	30	80-84 years	423	Larynx cancer	2	Percent	1992	0.0007860921927637069	0.0009152789636549523	0.0006753478977173822
2	DALYs (Disability-Adjusted Life Years)	119	Trinidad and Tobago	1	Male	30	80-84 years	423	Larynx cancer	3	Rate	1992	246.26622426506722	287.7932545734736	209.94184574220947
2	DALYs (Disability-Adjusted Life Years)	119	Trinidad and Tobago	2	Female	30	80-84 years	423	Larynx cancer	3	Rate	1992	25.965360946718672	30.369112273283136	21.933994492542563
2	DALYs (Disability-Adjusted Life Years)	119	Trinidad and Tobago	3	Both	30	80-84 years	423	Larynx cancer	3	Rate	1992	117.60380618284854	135.0197161158862	102.17964103758237
2	DALYs (Disability-Adjusted Life Years)	119	Trinidad and Tobago	1	Male	31	85-89 years	423	Larynx cancer	1	Number	1992	4.108393965395738	4.810515656223327	3.4980208602544973
2	DALYs (Disability-Adjusted Life Years)	119	Trinidad and Tobago	2	Female	31	85-89 years	423	Larynx cancer	1	Number	1992	0.8696805792292472	1.003552361664576	0.7438723558319708
2	DALYs (Disability-Adjusted Life Years)	119	Trinidad and Tobago	3	Both	31	85-89 years	423	Larynx cancer	1	Number	1992	4.9780745446249774	5.63729697408859	4.29492744263035
2	DALYs (Disability-Adjusted Life Years)	119	Trinidad and Tobago	1	Male	31	85-89 years	423	Larynx cancer	2	Percent	1992	0.0010879842989633258	0.001269304657414426	0.0009304088433679592
2	DALYs (Disability-Adjusted Life Years)	119	Trinidad and Tobago	2	Female	31	85-89 years	423	Larynx cancer	2	Percent	1992	0.00016285951880650834	0.00018713905371976254	0.00013837997364064646
2	DALYs (Disability-Adjusted Life Years)	119	Trinidad and Tobago	3	Both	31	85-89 years	423	Larynx cancer	2	Percent	1992	0.0005460413206223539	0.0006235199685148213	0.0004693821576431128
2	DALYs (Disability-Adjusted Life Years)	119	Trinidad and Tobago	1	Male	31	85-89 years	423	Larynx cancer	3	Rate	1992	267.14277396764567	312.7972895107941	227.45408640845017
2	DALYs (Disability-Adjusted Life Years)	119	Trinidad and Tobago	2	Female	31	85-89 years	423	Larynx cancer	3	Rate	1992	30.730832376369385	35.461294806140856	26.285302009097105
2	DALYs (Disability-Adjusted Life Years)	119	Trinidad and Tobago	3	Both	31	85-89 years	423	Larynx cancer	3	Rate	1992	113.96963390275447	129.06208345788906	98.32944522777333
2	DALYs (Disability-Adjusted Life Years)	119	Trinidad and Tobago	1	Male	32	90-94 years	423	Larynx cancer	1	Number	1992	0.44977826118108716	0.49973700489854633	0.3994316689630176
2	DALYs (Disability-Adjusted Life Years)	119	Trinidad and Tobago	2	Female	32	90-94 years	423	Larynx cancer	1	Number	1992	0.17258537004109864	0.19707910236660311	0.1484616808132116
2	DALYs (Disability-Adjusted Life Years)	119	Trinidad and Tobago	3	Both	32	90-94 years	423	Larynx cancer	1	Number	1992	0.6223636312221849	0.6775822292198427	0.5584004169523746
2	DALYs (Disability-Adjusted Life Years)	119	Trinidad and Tobago	1	Male	32	90-94 years	423	Larynx cancer	2	Percent	1992	0.0007719469339286787	0.0008583868758660662	0.0006833429439266031
2	DALYs (Disability-Adjusted Life Years)	119	Trinidad and Tobago	2	Female	32	90-94 years	423	Larynx cancer	2	Percent	1992	0.0001322344626195496	0.00015022707281180775	0.00011390822873856758
2	DALYs (Disability-Adjusted Life Years)	119	Trinidad and Tobago	3	Both	32	90-94 years	423	Larynx cancer	2	Percent	1992	0.0003296940345046938	0.00035860906146147466	0.0002944982084576549
2	DALYs (Disability-Adjusted Life Years)	119	Trinidad and Tobago	1	Male	32	90-94 years	423	Larynx cancer	3	Rate	1992	232.30284594603856	258.1056900296526	206.2996846877995
2	DALYs (Disability-Adjusted Life Years)	119	Trinidad and Tobago	2	Female	32	90-94 years	423	Larynx cancer	3	Rate	1992	37.16159186628489	42.435654689487585	31.967207816337087
2	DALYs (Disability-Adjusted Life Years)	119	Trinidad and Tobago	3	Both	32	90-94 years	423	Larynx cancer	3	Rate	1992	94.57898317712898	102.97040997182968	84.85865977953667
2	DALYs (Disability-Adjusted Life Years)	119	Trinidad and Tobago	1	Male	235	95+ years	423	Larynx cancer	1	Number	1992	0.040669667254883066	0.044365004330002955	0.03576386340085323
2	DALYs (Disability-Adjusted Life Years)	119	Trinidad and Tobago	2	Female	235	95+ years	423	Larynx cancer	1	Number	1992	0.023136757130348448	0.026614644285337552	0.019221686597285813
2	DALYs (Disability-Adjusted Life Years)	119	Trinidad and Tobago	3	Both	235	95+ years	423	Larynx cancer	1	Number	1992	0.06380642438523154	0.06926680626647819	0.05617825498273396
2	DALYs (Disability-Adjusted Life Years)	119	Trinidad and Tobago	1	Male	235	95+ years	423	Larynx cancer	2	Percent	1992	0.0005551540219442015	0.0006054439157523043	0.0004886329976611584
2	DALYs (Disability-Adjusted Life Years)	119	Trinidad and Tobago	2	Female	235	95+ years	423	Larynx cancer	2	Percent	1992	0.0001069707015099101	0.000121427979780882	8.947593253814931e-05
2	DALYs (Disability-Adjusted Life Years)	119	Trinidad and Tobago	3	Both	235	95+ years	423	Larynx cancer	2	Percent	1992	0.00022037727115083495	0.00023859984736110696	0.0001943276501452996
2	DALYs (Disability-Adjusted Life Years)	119	Trinidad and Tobago	1	Male	235	95+ years	423	Larynx cancer	3	Rate	1992	221.9902593030469	242.1607915667338	195.21254649756014
2	DALYs (Disability-Adjusted Life Years)	119	Trinidad and Tobago	2	Female	235	95+ years	423	Larynx cancer	3	Rate	1992	44.04593975519459	50.66686797088993	36.59273618543322
2	DALYs (Disability-Adjusted Life Years)	119	Trinidad and Tobago	3	Both	235	95+ years	423	Larynx cancer	3	Rate	1992	90.05952495837569	97.76657645130045	79.29275156039851
2	DALYs (Disability-Adjusted Life Years)	48	Hungary	1	Male	17	60-64 years	423	Larynx cancer	1	Number	1990	3192.358813049191	3932.8350675155752	2625.659015362773
2	DALYs (Disability-Adjusted Life Years)	48	Hungary	2	Female	17	60-64 years	423	Larynx cancer	1	Number	1990	258.4892154342087	328.35453854205093	201.58229716348893
2	DALYs (Disability-Adjusted Life Years)	48	Hungary	3	Both	17	60-64 years	423	Larynx cancer	1	Number	1990	3450.8480284833963	4203.425767774976	2890.811184919936
2	DALYs (Disability-Adjusted Life Years)	48	Hungary	1	Male	17	60-64 years	423	Larynx cancer	2	Percent	1990	0.01033528358100707	0.012734877314181856	0.008434353242185385
2	DALYs (Disability-Adjusted Life Years)	48	Hungary	2	Female	17	60-64 years	423	Larynx cancer	2	Percent	1990	0.0012626499948092972	0.0016230847346188166	0.0009683348787405694
2	DALYs (Disability-Adjusted Life Years)	48	Hungary	3	Both	17	60-64 years	423	Larynx cancer	2	Percent	1990	0.006718013091096605	0.008179750579949057	0.005540949061337169
2	DALYs (Disability-Adjusted Life Years)	48	Hungary	1	Male	17	60-64 years	423	Larynx cancer	3	Rate	1990	1224.6329858003553	1508.6899165923198	1007.2391068741013
2	DALYs (Disability-Adjusted Life Years)	48	Hungary	2	Female	17	60-64 years	423	Larynx cancer	3	Rate	1990	79.00371161554789	100.3570970148855	61.610886338727866
2	DALYs (Disability-Adjusted Life Years)	48	Hungary	3	Both	17	60-64 years	423	Larynx cancer	3	Rate	1990	587.0137037310556	715.0325102506944	491.74746799638046
2	DALYs (Disability-Adjusted Life Years)	48	Hungary	1	Male	18	65-69 years	423	Larynx cancer	1	Number	1990	2280.5747750095857	2744.1248885199248	1894.7654909668677
2	DALYs (Disability-Adjusted Life Years)	48	Hungary	2	Female	18	65-69 years	423	Larynx cancer	1	Number	1990	200.15088233699404	247.22689009476636	158.58470901727281
2	DALYs (Disability-Adjusted Life Years)	48	Hungary	3	Both	18	65-69 years	423	Larynx cancer	1	Number	1990	2480.72565734658	2953.757864550982	2094.244546921689
2	DALYs (Disability-Adjusted Life Years)	48	Hungary	1	Male	18	65-69 years	423	Larynx cancer	2	Percent	1990	0.007505242107766482	0.009066255900791312	0.006079708141227063
2	DALYs (Disability-Adjusted Life Years)	48	Hungary	2	Female	18	65-69 years	423	Larynx cancer	2	Percent	1990	0.000813368955394798	0.001008293208287664	0.0006270599852105463
2	DALYs (Disability-Adjusted Life Years)	48	Hungary	3	Both	18	65-69 years	423	Larynx cancer	2	Percent	1990	0.004510127344211786	0.005397281651222337	0.00370738470160328
2	DALYs (Disability-Adjusted Life Years)	48	Hungary	1	Male	18	65-69 years	423	Larynx cancer	3	Rate	1990	1024.6499816542998	1232.920554717277	851.3079451868618
2	DALYs (Disability-Adjusted Life Years)	48	Hungary	2	Female	18	65-69 years	423	Larynx cancer	3	Rate	1990	64.85930696162566	80.11438454129062	51.38970261571651
2	DALYs (Disability-Adjusted Life Years)	48	Hungary	3	Both	18	65-69 years	423	Larynx cancer	3	Rate	1990	467.0361778746011	556.0920367560842	394.2749436369393
2	DALYs (Disability-Adjusted Life Years)	48	Hungary	1	Male	19	70-74 years	423	Larynx cancer	1	Number	1990	952.2470118946547	1183.7329323683675	770.7829570764852
2	DALYs (Disability-Adjusted Life Years)	48	Hungary	2	Female	19	70-74 years	423	Larynx cancer	1	Number	1990	91.57360788766493	112.82099232993187	71.05065598678665
2	DALYs (Disability-Adjusted Life Years)	48	Hungary	3	Both	19	70-74 years	423	Larynx cancer	1	Number	1990	1043.820619782321	1272.1711808273435	861.5712085536243
2	DALYs (Disability-Adjusted Life Years)	48	Hungary	1	Male	19	70-74 years	423	Larynx cancer	2	Percent	1990	0.0055873188714450584	0.006997170491104352	0.004525313651915402
2	DALYs (Disability-Adjusted Life Years)	48	Hungary	2	Female	19	70-74 years	423	Larynx cancer	2	Percent	1990	0.0005455920793300403	0.0006782371399774874	0.00042789913123157956
2	DALYs (Disability-Adjusted Life Years)	48	Hungary	3	Both	19	70-74 years	423	Larynx cancer	2	Percent	1990	0.003085537876338292	0.0038028718292632243	0.0025188833006672883
2	DALYs (Disability-Adjusted Life Years)	48	Hungary	1	Male	19	70-74 years	423	Larynx cancer	3	Rate	1990	884.6845579279912	1099.746423875328	716.0954785070799
2	DALYs (Disability-Adjusted Life Years)	48	Hungary	2	Female	19	70-74 years	423	Larynx cancer	3	Rate	1990	56.27163198076981	69.3280684963635	43.66035649250949
2	DALYs (Disability-Adjusted Life Years)	48	Hungary	3	Both	19	70-74 years	423	Larynx cancer	3	Rate	1990	386.0685416511191	470.52650925311167	318.6615915714101
2	DALYs (Disability-Adjusted Life Years)	48	Hungary	1	Male	20	75-79 years	423	Larynx cancer	1	Number	1990	796.2119218555031	975.2603110093125	641.0008580522385
2	DALYs (Disability-Adjusted Life Years)	48	Hungary	2	Female	20	75-79 years	423	Larynx cancer	1	Number	1990	96.37004314855454	124.00676290146686	73.77737374166166
2	DALYs (Disability-Adjusted Life Years)	48	Hungary	3	Both	20	75-79 years	423	Larynx cancer	1	Number	1990	892.581965004057	1091.9297446975224	722.4385548517068
2	DALYs (Disability-Adjusted Life Years)	48	Hungary	1	Male	20	75-79 years	423	Larynx cancer	2	Percent	1990	0.0036839445891115345	0.004480911137681565	0.0029579429833472364
2	DALYs (Disability-Adjusted Life Years)	48	Hungary	2	Female	20	75-79 years	423	Larynx cancer	2	Percent	1990	0.0003671901345286517	0.00046602993460518477	0.0002820296427685636
2	DALYs (Disability-Adjusted Life Years)	48	Hungary	3	Both	20	75-79 years	423	Larynx cancer	2	Percent	1990	0.0018649700105734252	0.0022676365317653912	0.0014802134136821061
2	DALYs (Disability-Adjusted Life Years)	48	Hungary	1	Male	20	75-79 years	423	Larynx cancer	3	Rate	1990	682.243467707971	835.6631673516926	549.2490581932145
2	DALYs (Disability-Adjusted Life Years)	48	Hungary	2	Female	20	75-79 years	423	Larynx cancer	3	Rate	1990	48.40107668712778	62.28139621836815	37.05409074830956
2	DALYs (Disability-Adjusted Life Years)	48	Hungary	3	Both	20	75-79 years	423	Larynx cancer	3	Rate	1990	282.63063023004247	345.75288770190116	228.75575808804388
2	DALYs (Disability-Adjusted Life Years)	48	Hungary	1	Male	30	80-84 years	423	Larynx cancer	1	Number	1990	296.01156084771685	365.3379425010452	231.12993120933186
2	DALYs (Disability-Adjusted Life Years)	48	Hungary	2	Female	30	80-84 years	423	Larynx cancer	1	Number	1990	56.37956739029733	71.70600582283728	44.01828700832472
2	DALYs (Disability-Adjusted Life Years)	48	Hungary	3	Both	30	80-84 years	423	Larynx cancer	1	Number	1990	352.39112823801463	435.75126222274383	277.30897879079447
2	DALYs (Disability-Adjusted Life Years)	48	Hungary	1	Male	30	80-84 years	423	Larynx cancer	2	Percent	1990	0.0022762638820676916	0.0028294460321661784	0.001768488568633115
2	DALYs (Disability-Adjusted Life Years)	48	Hungary	2	Female	30	80-84 years	423	Larynx cancer	2	Percent	1990	0.0002760274806967937	0.0003487345244818857	0.00021436443420264228
2	DALYs (Disability-Adjusted Life Years)	48	Hungary	3	Both	30	80-84 years	423	Larynx cancer	2	Percent	1990	0.0010541558252054784	0.001312712673768217	0.0008192078965272192
2	DALYs (Disability-Adjusted Life Years)	48	Hungary	1	Male	30	80-84 years	423	Larynx cancer	3	Rate	1990	507.57268360074136	626.4470190467537	396.3197893636602
2	DALYs (Disability-Adjusted Life Years)	48	Hungary	2	Female	30	80-84 years	423	Larynx cancer	3	Rate	1990	48.68981277148433	61.92583873401191	38.01451930483653
2	DALYs (Disability-Adjusted Life Years)	48	Hungary	3	Both	30	80-84 years	423	Larynx cancer	3	Rate	1990	202.39289225022347	250.27008683197846	159.27008873650254
2	DALYs (Disability-Adjusted Life Years)	48	Hungary	1	Male	31	85-89 years	423	Larynx cancer	1	Number	1990	75.88331014240296	94.72354712258914	59.42733411963364
2	DALYs (Disability-Adjusted Life Years)	48	Hungary	2	Female	31	85-89 years	423	Larynx cancer	1	Number	1990	19.990861897695865	26.607777921359556	14.518177771067638
2	DALYs (Disability-Adjusted Life Years)	48	Hungary	3	Both	31	85-89 years	423	Larynx cancer	1	Number	1990	95.87417204009888	116.34432894413212	78.59629672754807
2	DALYs (Disability-Adjusted Life Years)	48	Hungary	1	Male	31	85-89 years	423	Larynx cancer	2	Percent	1990	0.0014220801640375928	0.0017747380033097623	0.0011175221707535083
2	DALYs (Disability-Adjusted Life Years)	48	Hungary	2	Female	31	85-89 years	423	Larynx cancer	2	Percent	1990	0.0001894828264762592	0.0002547820154162222	0.00013822179178361478
2	DALYs (Disability-Adjusted Life Years)	48	Hungary	3	Both	31	85-89 years	423	Larynx cancer	2	Percent	1990	0.0006034608494039981	0.000728181963932709	0.0004941197937105468
2	DALYs (Disability-Adjusted Life Years)	48	Hungary	1	Male	31	85-89 years	423	Larynx cancer	3	Rate	1990	376.1737915966753	469.5698673097221	294.5971328650993
2	DALYs (Disability-Adjusted Life Years)	48	Hungary	2	Female	31	85-89 years	423	Larynx cancer	3	Rate	1990	42.138143622840815	56.08574424017864	30.60243541223681
2	DALYs (Disability-Adjusted Life Years)	48	Hungary	3	Both	31	85-89 years	423	Larynx cancer	3	Rate	1990	141.79705127433513	172.0722320279262	116.24322671999468
2	DALYs (Disability-Adjusted Life Years)	48	Hungary	1	Male	32	90-94 years	423	Larynx cancer	1	Number	1990	14.38683384137564	17.54184532091584	11.452734498774312
2	DALYs (Disability-Adjusted Life Years)	48	Hungary	2	Female	32	90-94 years	423	Larynx cancer	1	Number	1990	5.681676547777554	7.756429140239971	4.0880656857779325
2	DALYs (Disability-Adjusted Life Years)	48	Hungary	3	Both	32	90-94 years	423	Larynx cancer	1	Number	1990	20.068510389153197	23.949174774691812	16.204779394748996
2	DALYs (Disability-Adjusted Life Years)	48	Hungary	1	Male	32	90-94 years	423	Larynx cancer	2	Percent	1990	0.0009860680037834075	0.0012024479442121097	0.0007862815075584224
2	DALYs (Disability-Adjusted Life Years)	48	Hungary	2	Female	32	90-94 years	423	Larynx cancer	2	Percent	1990	0.00014697579576084037	0.00020011437011771313	0.00010692532822532649
2	DALYs (Disability-Adjusted Life Years)	48	Hungary	3	Both	32	90-94 years	423	Larynx cancer	2	Percent	1990	0.00037688427130983177	0.0004482607724597043	0.00030347816578742473
2	DALYs (Disability-Adjusted Life Years)	48	Hungary	1	Male	32	90-94 years	423	Larynx cancer	3	Rate	1990	332.37753439178715	405.2674383212737	264.59134071589335
2	DALYs (Disability-Adjusted Life Years)	48	Hungary	2	Female	32	90-94 years	423	Larynx cancer	3	Rate	1990	43.39472874962815	59.24098912988718	31.223266592743293
2	DALYs (Disability-Adjusted Life Years)	48	Hungary	3	Both	32	90-94 years	423	Larynx cancer	3	Rate	1990	115.1941115811041	137.46929182956762	93.01612972504525
2	DALYs (Disability-Adjusted Life Years)	48	Hungary	1	Male	235	95+ years	423	Larynx cancer	1	Number	1990	1.6752693380102306	2.0912240307006904	1.3183071109627151
2	DALYs (Disability-Adjusted Life Years)	48	Hungary	2	Female	235	95+ years	423	Larynx cancer	1	Number	1990	0.8055373246376843	1.0829458197433528	0.5857774559721334
2	DALYs (Disability-Adjusted Life Years)	48	Hungary	3	Both	235	95+ years	423	Larynx cancer	1	Number	1990	2.4808066626479164	2.9905371412703596	2.0043896467868305
2	DALYs (Disability-Adjusted Life Years)	48	Hungary	1	Male	235	95+ years	423	Larynx cancer	2	Percent	1990	0.0007760954154355297	0.0009623755274230294	0.0006106886581149881
2	DALYs (Disability-Adjusted Life Years)	48	Hungary	2	Female	235	95+ years	423	Larynx cancer	2	Percent	1990	0.00010456040840746056	0.00013920989655087561	7.613634686866804e-05
2	DALYs (Disability-Adjusted Life Years)	48	Hungary	3	Both	235	95+ years	423	Larynx cancer	2	Percent	1990	0.00025152050946760583	0.0003031973444424523	0.000204768653850497
2	DALYs (Disability-Adjusted Life Years)	48	Hungary	1	Male	235	95+ years	423	Larynx cancer	3	Rate	1990	325.8707848845691	406.7816444747373	256.43504791807106
2	DALYs (Disability-Adjusted Life Years)	48	Hungary	2	Female	235	95+ years	423	Larynx cancer	3	Rate	1990	41.53600420121742	55.8400470627261	30.204503414141065
2	DALYs (Disability-Adjusted Life Years)	48	Hungary	3	Both	235	95+ years	423	Larynx cancer	3	Rate	1990	101.11456182703587	121.89053553422549	81.69640299545654
2	DALYs (Disability-Adjusted Life Years)	27	Samoa	1	Male	17	60-64 years	423	Larynx cancer	1	Number	1992	0.9391474741184459	1.4165956983348078	0.6040264651032919
2	DALYs (Disability-Adjusted Life Years)	27	Samoa	2	Female	17	60-64 years	423	Larynx cancer	1	Number	1992	0.364337800107657	0.5898548155596228	0.21522846299832127
2	DALYs (Disability-Adjusted Life Years)	27	Samoa	3	Both	17	60-64 years	423	Larynx cancer	1	Number	1992	1.3034852742261034	1.899719098719996	0.8883719746128232
2	DALYs (Disability-Adjusted Life Years)	27	Samoa	1	Male	17	60-64 years	423	Larynx cancer	2	Percent	1992	0.000523666308325203	0.000778199367024423	0.00034239158991872774
2	DALYs (Disability-Adjusted Life Years)	27	Samoa	2	Female	17	60-64 years	423	Larynx cancer	2	Percent	1992	0.0002893737196130932	0.0004553495703348031	0.00017472540813292433
2	DALYs (Disability-Adjusted Life Years)	27	Samoa	3	Both	17	60-64 years	423	Larynx cancer	2	Percent	1992	0.00042702463118253264	0.0005955390033752222	0.00030145757559552663
2	DALYs (Disability-Adjusted Life Years)	27	Samoa	1	Male	17	60-64 years	423	Larynx cancer	3	Rate	1992	51.24232948770591	77.29314673723333	32.95725538012099
2	DALYs (Disability-Adjusted Life Years)	27	Samoa	2	Female	17	60-64 years	423	Larynx cancer	3	Rate	1992	20.475890264914934	33.150012082363276	12.095902179070427
2	DALYs (Disability-Adjusted Life Years)	27	Samoa	3	Both	17	60-64 years	423	Larynx cancer	3	Rate	1992	36.08655906747102	52.59309546727607	24.594284545933956
2	DALYs (Disability-Adjusted Life Years)	27	Samoa	1	Male	18	65-69 years	423	Larynx cancer	1	Number	1992	0.862311762238191	1.287689637374021	0.5579154216739035
2	DALYs (Disability-Adjusted Life Years)	27	Samoa	2	Female	18	65-69 years	423	Larynx cancer	1	Number	1992	0.2964080977039875	0.5054492878875004	0.1638085288561761
2	DALYs (Disability-Adjusted Life Years)	27	Samoa	3	Both	18	65-69 years	423	Larynx cancer	1	Number	1992	1.1587198599421789	1.6450613744770894	0.810627675720522
2	DALYs (Disability-Adjusted Life Years)	27	Samoa	1	Male	18	65-69 years	423	Larynx cancer	2	Percent	1992	0.0004674041316662853	0.0006835800075125225	0.0003041368344635512
2	DALYs (Disability-Adjusted Life Years)	27	Samoa	2	Female	18	65-69 years	423	Larynx cancer	2	Percent	1992	0.00022365282174822444	0.00036870278184302754	0.00012421560641635051
2	DALYs (Disability-Adjusted Life Years)	27	Samoa	3	Both	18	65-69 years	423	Larynx cancer	2	Percent	1992	0.00036565233464271816	0.0005170927092126936	0.0002566289522735304
2	DALYs (Disability-Adjusted Life Years)	27	Samoa	1	Male	18	65-69 years	423	Larynx cancer	3	Rate	1992	57.19782454624195	85.4134770901901	37.006973345368564
2	DALYs (Disability-Adjusted Life Years)	27	Samoa	2	Female	18	65-69 years	423	Larynx cancer	3	Rate	1992	19.926590451456754	33.979776638130616	11.01233566915722
2	DALYs (Disability-Adjusted Life Years)	27	Samoa	3	Both	18	65-69 years	423	Larynx cancer	3	Rate	1992	38.68723983525891	54.92516883355364	27.065167683639466
2	DALYs (Disability-Adjusted Life Years)	27	Samoa	1	Male	19	70-74 years	423	Larynx cancer	1	Number	1992	0.5530393426156137	0.8097173984112093	0.3584648611323459
2	DALYs (Disability-Adjusted Life Years)	27	Samoa	2	Female	19	70-74 years	423	Larynx cancer	1	Number	1992	0.048860595781879505	0.07970034389271195	0.02870256834488165
2	DALYs (Disability-Adjusted Life Years)	27	Samoa	3	Both	19	70-74 years	423	Larynx cancer	1	Number	1992	0.6018999383974929	0.8611408173327959	0.40967859334151596
2	DALYs (Disability-Adjusted Life Years)	27	Samoa	1	Male	19	70-74 years	423	Larynx cancer	2	Percent	1992	0.0003676779757294183	0.0005383601925392115	0.00023847585762991854
2	DALYs (Disability-Adjusted Life Years)	27	Samoa	2	Female	19	70-74 years	423	Larynx cancer	2	Percent	1992	4.4821069945623834e-05	7.30298194725572e-05	2.7126053695800326e-05
2	DALYs (Disability-Adjusted Life Years)	27	Samoa	3	Both	19	70-74 years	423	Larynx cancer	2	Percent	1992	0.00023225682086089344	0.0003356448360748263	0.00015473091008825132
2	DALYs (Disability-Adjusted Life Years)	27	Samoa	1	Male	19	70-74 years	423	Larynx cancer	3	Rate	1992	55.28232913558569	80.9401072879744	35.83248226597481
2	DALYs (Disability-Adjusted Life Years)	27	Samoa	2	Female	19	70-74 years	423	Larynx cancer	3	Rate	1992	5.170640519843392	8.434236647804891	3.0374304801796757
2	DALYs (Disability-Adjusted Life Years)	27	Samoa	3	Both	19	70-74 years	423	Larynx cancer	3	Rate	1992	30.940397434036694	44.26655899963267	21.059345066476244
2	DALYs (Disability-Adjusted Life Years)	27	Samoa	1	Male	20	75-79 years	423	Larynx cancer	1	Number	1992	0.3131692849613118	0.47278678947688973	0.21536227575122027
2	DALYs (Disability-Adjusted Life Years)	27	Samoa	2	Female	20	75-79 years	423	Larynx cancer	1	Number	1992	0.11998988551744265	0.19582632077784934	0.07115577287317293
2	DALYs (Disability-Adjusted Life Years)	27	Samoa	3	Both	20	75-79 years	423	Larynx cancer	1	Number	1992	0.43315917047875485	0.6125872963269445	0.31040142485598854
2	DALYs (Disability-Adjusted Life Years)	27	Samoa	1	Male	20	75-79 years	423	Larynx cancer	2	Percent	1992	0.0003354848834064573	0.0005165539918823588	0.0002282088489112332
2	DALYs (Disability-Adjusted Life Years)	27	Samoa	2	Female	20	75-79 years	423	Larynx cancer	2	Percent	1992	0.0001348361370716843	0.00021640550809760433	8.11863032602107e-05
2	DALYs (Disability-Adjusted Life Years)	27	Samoa	3	Both	20	75-79 years	423	Larynx cancer	2	Percent	1992	0.0002377475030837523	0.0003404465046395695	0.0001717672031145624
2	DALYs (Disability-Adjusted Life Years)	27	Samoa	1	Male	20	75-79 years	423	Larynx cancer	3	Rate	1992	59.50860703011823	89.83921672742314	40.92326307918273
2	DALYs (Disability-Adjusted Life Years)	27	Samoa	2	Female	20	75-79 years	423	Larynx cancer	3	Rate	1992	19.572492848302367	31.942769562661663	11.60677710183458
2	DALYs (Disability-Adjusted Life Years)	27	Samoa	3	Both	20	75-79 years	423	Larynx cancer	3	Rate	1992	38.01934762440298	53.768154887741346	27.24462617671542
2	DALYs (Disability-Adjusted Life Years)	27	Samoa	1	Male	30	80-84 years	423	Larynx cancer	1	Number	1992	0.16782471774551544	0.2586286060325155	0.1106782839200266
2	DALYs (Disability-Adjusted Life Years)	27	Samoa	2	Female	30	80-84 years	423	Larynx cancer	1	Number	1992	0.006434778675762475	0.01059532949634133	0.0039530437429515786
2	DALYs (Disability-Adjusted Life Years)	27	Samoa	3	Both	30	80-84 years	423	Larynx cancer	1	Number	1992	0.17425949642127767	0.26444447741489296	0.11712799353957992
2	DALYs (Disability-Adjusted Life Years)	27	Samoa	1	Male	30	80-84 years	423	Larynx cancer	2	Percent	1992	0.0003724752641614368	0.0005775810500417832	0.00024791445752846917
2	DALYs (Disability-Adjusted Life Years)	27	Samoa	2	Female	30	80-84 years	423	Larynx cancer	2	Percent	1992	1.0857222914837344e-05	1.7679231979829675e-05	6.670396796960695e-06
2	DALYs (Disability-Adjusted Life Years)	27	Samoa	3	Both	30	80-84 years	423	Larynx cancer	2	Percent	1992	0.00016710297553165917	0.0002582485690748839	0.0001127469321931219
2	DALYs (Disability-Adjusted Life Years)	27	Samoa	1	Male	30	80-84 years	423	Larynx cancer	3	Rate	1992	76.79899672860229	118.35215774790059	50.647969374753046
2	DALYs (Disability-Adjusted Life Years)	27	Samoa	2	Female	30	80-84 years	423	Larynx cancer	3	Rate	1992	1.9527104847231995	3.215279349782943	1.1995983626455233
2	DALYs (Disability-Adjusted Life Years)	27	Samoa	3	Both	30	80-84 years	423	Larynx cancer	3	Rate	1992	31.79597376815063	48.25142870084382	21.371567613722636
2	DALYs (Disability-Adjusted Life Years)	27	Samoa	1	Male	31	85-89 years	423	Larynx cancer	1	Number	1992	0.011563388883773191	0.01808321374200788	0.007258012716197285
2	DALYs (Disability-Adjusted Life Years)	27	Samoa	2	Female	31	85-89 years	423	Larynx cancer	1	Number	1992	0.0028750826596863586	0.004962289841416405	0.0016415278661808656
2	DALYs (Disability-Adjusted Life Years)	27	Samoa	3	Both	31	85-89 years	423	Larynx cancer	1	Number	1992	0.014438471543459551	0.02093707713220387	0.009588887546657338
2	DALYs (Disability-Adjusted Life Years)	27	Samoa	1	Male	31	85-89 years	423	Larynx cancer	2	Percent	1992	4.931681122973051e-05	7.711790021160891e-05	3.1006148940169884e-05
2	DALYs (Disability-Adjusted Life Years)	27	Samoa	2	Female	31	85-89 years	423	Larynx cancer	2	Percent	1992	6.967605022004456e-06	1.1633401914355003e-05	4.048213586427069e-06
2	DALYs (Disability-Adjusted Life Years)	27	Samoa	3	Both	31	85-89 years	423	Larynx cancer	2	Percent	1992	2.2329164007860853e-05	3.320128761139739e-05	1.4821811932375152e-05
2	DALYs (Disability-Adjusted Life Years)	27	Samoa	1	Male	31	85-89 years	423	Larynx cancer	3	Rate	1992	12.211932784655376	19.097428354921703	7.665085411488244
2	DALYs (Disability-Adjusted Life Years)	27	Samoa	2	Female	31	85-89 years	423	Larynx cancer	3	Rate	1992	1.5485076241801397	2.6726687759520713	0.8841201165195456
2	DALYs (Disability-Adjusted Life Years)	27	Samoa	3	Both	31	85-89 years	423	Larynx cancer	3	Rate	1992	5.150026464452103	7.4679997113661925	3.4202390801061213
2	DALYs (Disability-Adjusted Life Years)	27	Samoa	1	Male	32	90-94 years	423	Larynx cancer	1	Number	1992	0.020712297681915057	0.03341939202576337	0.013447796117792425
2	DALYs (Disability-Adjusted Life Years)	27	Samoa	2	Female	32	90-94 years	423	Larynx cancer	1	Number	1992	0.005586751231518449	0.00992988507875781	0.0028161388623397744
2	DALYs (Disability-Adjusted Life Years)	27	Samoa	3	Both	32	90-94 years	423	Larynx cancer	1	Number	1992	0.026299048913433504	0.040413139984737834	0.01767148778101322
2	DALYs (Disability-Adjusted Life Years)	27	Samoa	1	Male	32	90-94 years	423	Larynx cancer	2	Percent	1992	0.0002970105136764584	0.0004879758031883747	0.00019266662390239925
2	DALYs (Disability-Adjusted Life Years)	27	Samoa	2	Female	32	90-94 years	423	Larynx cancer	2	Percent	1992	3.160530796696088e-05	5.596003869974953e-05	1.6002673062468427e-05
2	DALYs (Disability-Adjusted Life Years)	27	Samoa	3	Both	32	90-94 years	423	Larynx cancer	2	Percent	1992	0.00010672279808282454	0.00016214717381579085	7.23983153823085e-05
2	DALYs (Disability-Adjusted Life Years)	27	Samoa	1	Male	32	90-94 years	423	Larynx cancer	3	Rate	1992	91.9620394933769	148.3811934588677	59.70784973620384
2	DALYs (Disability-Adjusted Life Years)	27	Samoa	2	Female	32	90-94 years	423	Larynx cancer	3	Rate	1992	8.66266581183507	15.397012041974666	4.366628982250268
2	DALYs (Disability-Adjusted Life Years)	27	Samoa	3	Both	32	90-94 years	423	Larynx cancer	3	Rate	1992	30.2235994899453	46.44390605342025	20.30856594254974
2	DALYs (Disability-Adjusted Life Years)	27	Samoa	1	Male	235	95+ years	423	Larynx cancer	1	Number	1992	0.0005018901612168555	0.0007947431536226832	0.00030609598660273917
2	DALYs (Disability-Adjusted Life Years)	27	Samoa	2	Female	235	95+ years	423	Larynx cancer	1	Number	1992	0.0007372762330577319	0.001483528456374378	0.0003610623955354062
2	DALYs (Disability-Adjusted Life Years)	27	Samoa	3	Both	235	95+ years	423	Larynx cancer	1	Number	1992	0.001239166394274588	0.0020627477893506636	0.0007584016124394773
2	DALYs (Disability-Adjusted Life Years)	27	Samoa	1	Male	235	95+ years	423	Larynx cancer	2	Percent	1992	3.231354419445728e-05	5.071703526329616e-05	1.9643591796762753e-05
2	DALYs (Disability-Adjusted Life Years)	27	Samoa	2	Female	235	95+ years	423	Larynx cancer	2	Percent	1992	1.3811295372655746e-05	2.6848176759502324e-05	6.789051598085583e-06
2	DALYs (Disability-Adjusted Life Years)	27	Samoa	3	Both	235	95+ years	423	Larynx cancer	2	Percent	1992	1.7985664775725954e-05	2.9309325700883893e-05	1.0842305596069865e-05
2	DALYs (Disability-Adjusted Life Years)	27	Samoa	1	Male	235	95+ years	423	Larynx cancer	3	Rate	1992	12.881484417421845	20.39783271387924	7.856242234553161
2	DALYs (Disability-Adjusted Life Years)	27	Samoa	2	Female	235	95+ years	423	Larynx cancer	3	Rate	1992	4.844182768422653	9.74734117635756	2.3723160416064317
2	DALYs (Disability-Adjusted Life Years)	27	Samoa	3	Both	235	95+ years	423	Larynx cancer	3	Rate	1992	6.482338150426219	10.79066439454471	3.9673571913957137
2	DALYs (Disability-Adjusted Life Years)	204	Chad	1	Male	17	60-64 years	423	Larynx cancer	1	Number	1992	110.89247024246086	167.94298375240942	68.89886345769892
2	DALYs (Disability-Adjusted Life Years)	204	Chad	2	Female	17	60-64 years	423	Larynx cancer	1	Number	1992	5.4676252083553525	9.310619243021655	2.7095961760704514
2	DALYs (Disability-Adjusted Life Years)	204	Chad	3	Both	17	60-64 years	423	Larynx cancer	1	Number	1992	116.36009545081629	173.92186465460017	73.75077344932086
2	DALYs (Disability-Adjusted Life Years)	204	Chad	1	Male	17	60-64 years	423	Larynx cancer	2	Percent	1992	0.002069424399628517	0.0031342419936277923	0.0013102394531479147
2	DALYs (Disability-Adjusted Life Years)	204	Chad	2	Female	17	60-64 years	423	Larynx cancer	2	Percent	1992	0.00010770492040731916	0.00018567643275178055	5.559810029755716e-05
2	DALYs (Disability-Adjusted Life Years)	204	Chad	3	Both	17	60-64 years	423	Larynx cancer	2	Percent	1992	0.0011152761868003667	0.001671085660921035	0.0007126729866051111
2	DALYs (Disability-Adjusted Life Years)	204	Chad	1	Male	17	60-64 years	423	Larynx cancer	3	Rate	1992	233.85769236007803	354.1697514946893	145.298676990605
2	DALYs (Disability-Adjusted Life Years)	204	Chad	2	Female	17	60-64 years	423	Larynx cancer	3	Rate	1992	10.330086199477385	17.59072644627323	5.119290550824262
2	DALYs (Disability-Adjusted Life Years)	204	Chad	3	Both	17	60-64 years	423	Larynx cancer	3	Rate	1992	115.95666274978221	173.31885923977453	73.49507175347118
2	DALYs (Disability-Adjusted Life Years)	204	Chad	1	Male	18	65-69 years	423	Larynx cancer	1	Number	1992	86.29588980100962	132.71113767828808	55.308965570801774
2	DALYs (Disability-Adjusted Life Years)	204	Chad	2	Female	18	65-69 years	423	Larynx cancer	1	Number	1992	8.889231214600843	14.848940230199485	4.819291847118458
2	DALYs (Disability-Adjusted Life Years)	204	Chad	3	Both	18	65-69 years	423	Larynx cancer	1	Number	1992	95.1851210156105	142.2861859652059	63.471408880091076
2	DALYs (Disability-Adjusted Life Years)	204	Chad	1	Male	18	65-69 years	423	Larynx cancer	2	Percent	1992	0.0014360031155544524	0.002181523291447201	0.000935372099035012
2	DALYs (Disability-Adjusted Life Years)	204	Chad	2	Female	18	65-69 years	423	Larynx cancer	2	Percent	1992	0.000172551857527828	0.00029678095113066475	9.401829537208135e-05
2	DALYs (Disability-Adjusted Life Years)	204	Chad	3	Both	18	65-69 years	423	Larynx cancer	2	Percent	1992	0.0008527180275067573	0.0012596073414539767	0.0005720523523748248
2	DALYs (Disability-Adjusted Life Years)	204	Chad	1	Male	18	65-69 years	423	Larynx cancer	3	Rate	1992	201.04964282961205	309.1865312618761	128.85721207494757
2	DALYs (Disability-Adjusted Life Years)	204	Chad	2	Female	18	65-69 years	423	Larynx cancer	3	Rate	1992	20.404843737774044	34.085096647176435	11.062474885978801
2	DALYs (Disability-Adjusted Life Years)	204	Chad	3	Both	18	65-69 years	423	Larynx cancer	3	Rate	1992	110.05714718474071	164.51743238903777	73.38838375793442
2	DALYs (Disability-Adjusted Life Years)	204	Chad	1	Male	19	70-74 years	423	Larynx cancer	1	Number	1992	62.33376454234219	94.95818623329795	40.812420891272595
2	DALYs (Disability-Adjusted Life Years)	204	Chad	2	Female	19	70-74 years	423	Larynx cancer	1	Number	1992	7.091376716667008	11.990451727965398	3.8467513043312955
2	DALYs (Disability-Adjusted Life Years)	204	Chad	3	Both	19	70-74 years	423	Larynx cancer	1	Number	1992	69.42514125900922	100.77205384201714	47.37148777624351
2	DALYs (Disability-Adjusted Life Years)	204	Chad	1	Male	19	70-74 years	423	Larynx cancer	2	Percent	1992	0.0009727466800566132	0.0014751198904401804	0.0006527814383151043
2	DALYs (Disability-Adjusted Life Years)	204	Chad	2	Female	19	70-74 years	423	Larynx cancer	2	Percent	1992	0.00014033966484960502	0.00023827282777277436	7.88096029014418e-05
2	DALYs (Disability-Adjusted Life Years)	204	Chad	3	Both	19	70-74 years	423	Larynx cancer	2	Percent	1992	0.0006057720859949947	0.0008843027065899859	0.0004144708700861077
2	DALYs (Disability-Adjusted Life Years)	204	Chad	1	Male	19	70-74 years	423	Larynx cancer	3	Rate	1992	161.51416506798975	246.0479048305127	105.74981525750137
2	DALYs (Disability-Adjusted Life Years)	204	Chad	2	Female	19	70-74 years	423	Larynx cancer	3	Rate	1992	20.83050913401928	35.22125875126162	11.299609565635263
2	DALYs (Disability-Adjusted Life Years)	204	Chad	3	Both	19	70-74 years	423	Larynx cancer	3	Rate	1992	95.5787367238366	138.7345481567395	65.21710833097474
2	DALYs (Disability-Adjusted Life Years)	204	Chad	1	Male	20	75-79 years	423	Larynx cancer	1	Number	1992	52.05167265609142	77.4259728473063	32.61955632020607
2	DALYs (Disability-Adjusted Life Years)	204	Chad	2	Female	20	75-79 years	423	Larynx cancer	1	Number	1992	3.8387083092890633	6.114935870466262	2.1144415522925906
2	DALYs (Disability-Adjusted Life Years)	204	Chad	3	Both	20	75-79 years	423	Larynx cancer	1	Number	1992	55.8903809653804	80.76358411260057	36.83101260665752
2	DALYs (Disability-Adjusted Life Years)	204	Chad	1	Male	20	75-79 years	423	Larynx cancer	2	Percent	1992	0.0011440935577061912	0.0016489153115057504	0.0007338403947587749
2	DALYs (Disability-Adjusted Life Years)	204	Chad	2	Female	20	75-79 years	423	Larynx cancer	2	Percent	1992	9.801481507019335e-05	0.00015317346715720858	5.476535589060401e-05
2	DALYs (Disability-Adjusted Life Years)	204	Chad	3	Both	20	75-79 years	423	Larynx cancer	2	Percent	1992	0.0006600628627821038	0.0009342762285890288	0.0004368424848617379
2	DALYs (Disability-Adjusted Life Years)	204	Chad	1	Male	20	75-79 years	423	Larynx cancer	3	Rate	1992	215.2854775896312	320.2334659330774	134.9143342146876
2	DALYs (Disability-Adjusted Life Years)	204	Chad	2	Female	20	75-79 years	423	Larynx cancer	3	Rate	1992	16.817638085228946	26.789943412744474	9.26350999183167
2	DALYs (Disability-Adjusted Life Years)	204	Chad	3	Both	20	75-79 years	423	Larynx cancer	3	Rate	1992	118.90693345374278	171.8247389924081	78.35807681766396
2	DALYs (Disability-Adjusted Life Years)	204	Chad	1	Male	30	80-84 years	423	Larynx cancer	1	Number	1992	12.305087494787326	18.569373673818596	7.440610520232568
2	DALYs (Disability-Adjusted Life Years)	204	Chad	2	Female	30	80-84 years	423	Larynx cancer	1	Number	1992	1.8661593049758365	3.087313028127813	1.0977754947680367
2	DALYs (Disability-Adjusted Life Years)	204	Chad	3	Both	30	80-84 years	423	Larynx cancer	1	Number	1992	14.171246799763178	20.589089567914797	9.257377883064027
2	DALYs (Disability-Adjusted Life Years)	204	Chad	1	Male	30	80-84 years	423	Larynx cancer	2	Percent	1992	0.0005213075272098622	0.0007863710224452916	0.00032879045390860523
2	DALYs (Disability-Adjusted Life Years)	204	Chad	2	Female	30	80-84 years	423	Larynx cancer	2	Percent	1992	7.66810787490886e-05	0.00012613761030566765	4.394836475440365e-05
2	DALYs (Disability-Adjusted Life Years)	204	Chad	3	Both	30	80-84 years	423	Larynx cancer	2	Percent	1992	0.0002955022632483352	0.0004310696881738465	0.00019750435093806684
2	DALYs (Disability-Adjusted Life Years)	204	Chad	1	Male	30	80-84 years	423	Larynx cancer	3	Rate	1992	109.16960718800243	164.74577938245244	66.01241381475818
2	DALYs (Disability-Adjusted Life Years)	204	Chad	2	Female	30	80-84 years	423	Larynx cancer	3	Rate	1992	14.654612546624195	24.244112556052116	8.62063302747487
2	DALYs (Disability-Adjusted Life Years)	204	Chad	3	Both	30	80-84 years	423	Larynx cancer	3	Rate	1992	59.03256680497953	85.76710451418785	38.56306971734133
2	DALYs (Disability-Adjusted Life Years)	204	Chad	1	Male	31	85-89 years	423	Larynx cancer	1	Number	1992	5.251371171096359	8.39295812252031	2.881222556372115
2	DALYs (Disability-Adjusted Life Years)	204	Chad	2	Female	31	85-89 years	423	Larynx cancer	1	Number	1992	0.5705694042319319	0.9668111853048149	0.3028367308194052
2	DALYs (Disability-Adjusted Life Years)	204	Chad	3	Both	31	85-89 years	423	Larynx cancer	1	Number	1992	5.821940575328293	8.921784178810327	3.534222375267862
2	DALYs (Disability-Adjusted Life Years)	204	Chad	1	Male	31	85-89 years	423	Larynx cancer	2	Percent	1992	0.0005615749998406455	0.0008756223652971341	0.00031127638527011825
2	DALYs (Disability-Adjusted Life Years)	204	Chad	2	Female	31	85-89 years	423	Larynx cancer	2	Percent	1992	4.8104020530235185e-05	8.050152763747507e-05	2.563372886996406e-05
2	DALYs (Disability-Adjusted Life Years)	204	Chad	3	Both	31	85-89 years	423	Larynx cancer	2	Percent	1992	0.00027450294826224616	0.00041614014571028196	0.00016419702743552443
2	DALYs (Disability-Adjusted Life Years)	204	Chad	1	Male	31	85-89 years	423	Larynx cancer	3	Rate	1992	130.85907605149004	209.14437571979104	71.79727148230727
2	DALYs (Disability-Adjusted Life Years)	204	Chad	2	Female	31	85-89 years	423	Larynx cancer	3	Rate	1992	10.552174724324818	17.880314782215287	5.600696554788808
2	DALYs (Disability-Adjusted Life Years)	204	Chad	3	Both	31	85-89 years	423	Larynx cancer	3	Rate	1992	61.80322989835054	94.7098431480278	37.51779241722291
2	DALYs (Disability-Adjusted Life Years)	204	Chad	1	Male	32	90-94 years	423	Larynx cancer	1	Number	1992	1.508049706843694	2.301433328422656	0.9074346007865841
2	DALYs (Disability-Adjusted Life Years)	204	Chad	2	Female	32	90-94 years	423	Larynx cancer	1	Number	1992	0.11331257806114016	0.20327515889591333	0.0526140511738627
2	DALYs (Disability-Adjusted Life Years)	204	Chad	3	Both	32	90-94 years	423	Larynx cancer	1	Number	1992	1.6213622849048352	2.4121288605239983	1.0169502451286498
2	DALYs (Disability-Adjusted Life Years)	204	Chad	1	Male	32	90-94 years	423	Larynx cancer	2	Percent	1992	0.0005225598036991952	0.0007887669896849115	0.0003115458010705108
2	DALYs (Disability-Adjusted Life Years)	204	Chad	2	Female	32	90-94 years	423	Larynx cancer	2	Percent	1992	2.5984749133566866e-05	4.685799110613408e-05	1.1989554926813712e-05
2	DALYs (Disability-Adjusted Life Years)	204	Chad	3	Both	32	90-94 years	423	Larynx cancer	2	Percent	1992	0.00022372184456209481	0.00033256722585216084	0.00014003680623613464
2	DALYs (Disability-Adjusted Life Years)	204	Chad	1	Male	32	90-94 years	423	Larynx cancer	3	Rate	1992	147.17049575494897	224.59676385589478	88.55649747942802
2	DALYs (Disability-Adjusted Life Years)	204	Chad	2	Female	32	90-94 years	423	Larynx cancer	3	Rate	1992	6.764871890852399	12.135726077837003	3.141110386332271
2	DALYs (Disability-Adjusted Life Years)	204	Chad	3	Both	32	90-94 years	423	Larynx cancer	3	Rate	1992	60.05690393777411	89.34770014742587	37.668868796199966
2	DALYs (Disability-Adjusted Life Years)	204	Chad	1	Male	235	95+ years	423	Larynx cancer	1	Number	1992	0.1156448288854595	0.1858668503015983	0.06728002839607461
2	DALYs (Disability-Adjusted Life Years)	204	Chad	2	Female	235	95+ years	423	Larynx cancer	1	Number	1992	0.024553501974535288	0.04842648673475855	0.01075176981486863
2	DALYs (Disability-Adjusted Life Years)	204	Chad	3	Both	235	95+ years	423	Larynx cancer	1	Number	1992	0.14019833085999472	0.21372675138380284	0.08774676762226247
2	DALYs (Disability-Adjusted Life Years)	204	Chad	1	Male	235	95+ years	423	Larynx cancer	2	Percent	1992	0.0001754752341075162	0.0002795719115810052	0.00010206218026045867
2	DALYs (Disability-Adjusted Life Years)	204	Chad	2	Female	235	95+ years	423	Larynx cancer	2	Percent	1992	1.7222410282807124e-05	3.3467899597318726e-05	7.658145449597103e-06
2	DALYs (Disability-Adjusted Life Years)	204	Chad	3	Both	235	95+ years	423	Larynx cancer	2	Percent	1992	6.726768075461539e-05	0.00010370087069721829	4.2047580923035166e-05
2	DALYs (Disability-Adjusted Life Years)	204	Chad	1	Male	235	95+ years	423	Larynx cancer	3	Rate	1992	62.80994973390155	100.94949888511493	36.541670236188594
2	DALYs (Disability-Adjusted Life Years)	204	Chad	2	Female	235	95+ years	423	Larynx cancer	3	Rate	1992	5.6567982877352545	11.156814515759148	2.4770638885626246
2	DALYs (Disability-Adjusted Life Years)	204	Chad	3	Both	235	95+ years	423	Larynx cancer	3	Rate	1992	22.67951540733109	34.574014692145774	14.194563915457124
2	DALYs (Disability-Adjusted Life Years)	168	Angola	1	Male	17	60-64 years	423	Larynx cancer	1	Number	1990	385.28126041074927	598.7966652742414	208.4762670666101
2	DALYs (Disability-Adjusted Life Years)	168	Angola	2	Female	17	60-64 years	423	Larynx cancer	1	Number	1990	37.04966411290633	65.96799844549884	18.436147464955106
2	DALYs (Disability-Adjusted Life Years)	168	Angola	3	Both	17	60-64 years	423	Larynx cancer	1	Number	1990	422.3309245236558	643.1950181079944	239.80788926382536
2	DALYs (Disability-Adjusted Life Years)	168	Angola	1	Male	17	60-64 years	423	Larynx cancer	2	Percent	1990	0.0028153227729743463	0.0042015396465200795	0.001650623441273646
2	DALYs (Disability-Adjusted Life Years)	168	Angola	2	Female	17	60-64 years	423	Larynx cancer	2	Percent	1990	0.00041153502454346024	0.0007113016215909916	0.0002073344388052244
2	DALYs (Disability-Adjusted Life Years)	168	Angola	3	Both	17	60-64 years	423	Larynx cancer	2	Percent	1990	0.001861639680160703	0.0027150491415547052	0.0011477291444321777
2	DALYs (Disability-Adjusted Life Years)	168	Angola	1	Male	17	60-64 years	423	Larynx cancer	3	Rate	1990	459.6512481361039	714.3810583458186	248.7179788130946
2	DALYs (Disability-Adjusted Life Years)	168	Angola	2	Female	17	60-64 years	423	Larynx cancer	3	Rate	1990	45.40647177284194	80.84753616654197	22.594547872724807
2	DALYs (Disability-Adjusted Life Years)	168	Angola	3	Both	17	60-64 years	423	Larynx cancer	3	Rate	1990	255.3145841278053	388.8350557007829	144.9726931245143
2	DALYs (Disability-Adjusted Life Years)	168	Angola	1	Male	18	65-69 years	423	Larynx cancer	1	Number	1990	277.2959433591284	443.38980652307106	157.5302331239945
2	DALYs (Disability-Adjusted Life Years)	168	Angola	2	Female	18	65-69 years	423	Larynx cancer	1	Number	1990	27.036751206423137	45.30839668816252	14.169501145271283
2	DALYs (Disability-Adjusted Life Years)	168	Angola	3	Both	18	65-69 years	423	Larynx cancer	1	Number	1990	304.3326945655514	481.08892878224344	179.57676074606738
2	DALYs (Disability-Adjusted Life Years)	168	Angola	1	Male	18	65-69 years	423	Larynx cancer	2	Percent	1990	0.002504809619655233	0.0038003732153751033	0.0015132328180614226
2	DALYs (Disability-Adjusted Life Years)	168	Angola	2	Female	18	65-69 years	423	Larynx cancer	2	Percent	1990	0.0003528527496498064	0.0005699850027125568	0.00019124442612321855
2	DALYs (Disability-Adjusted Life Years)	168	Angola	3	Both	18	65-69 years	423	Larynx cancer	2	Percent	1990	0.0016246810662736116	0.002395180391163013	0.0010225381246050228
2	DALYs (Disability-Adjusted Life Years)	168	Angola	1	Male	18	65-69 years	423	Larynx cancer	3	Rate	1990	490.928094852171	784.9826808008324	278.8934316612868
2	DALYs (Disability-Adjusted Life Years)	168	Angola	2	Female	18	65-69 years	423	Larynx cancer	3	Rate	1990	47.32852538224819	79.3135087242001	24.804074627444397
2	DALYs (Disability-Adjusted Life Years)	168	Angola	3	Both	18	65-69 years	423	Larynx cancer	3	Rate	1990	267.8755698398757	423.4575293501387	158.06460486778371
2	DALYs (Disability-Adjusted Life Years)	168	Angola	1	Male	19	70-74 years	423	Larynx cancer	1	Number	1990	155.29576317036228	234.53725456643667	91.81874373692162
2	DALYs (Disability-Adjusted Life Years)	168	Angola	2	Female	19	70-74 years	423	Larynx cancer	1	Number	1990	14.730468089440265	24.644116073832457	7.5800795623981525
2	DALYs (Disability-Adjusted Life Years)	168	Angola	3	Both	19	70-74 years	423	Larynx cancer	1	Number	1990	170.02623125980253	253.14878648127188	104.13654953398822
2	DALYs (Disability-Adjusted Life Years)	168	Angola	1	Male	19	70-74 years	423	Larynx cancer	2	Percent	1990	0.002048110413289322	0.003074353642517582	0.0012601050662835625
2	DALYs (Disability-Adjusted Life Years)	168	Angola	2	Female	19	70-74 years	423	Larynx cancer	2	Percent	1990	0.00025358602826848297	0.0004216026466554464	0.0001340892717879994
2	DALYs (Disability-Adjusted Life Years)	168	Angola	3	Both	19	70-74 years	423	Larynx cancer	2	Percent	1990	0.001269586063606265	0.0018610877359926594	0.0008044529330628564
2	DALYs (Disability-Adjusted Life Years)	168	Angola	1	Male	19	70-74 years	423	Larynx cancer	3	Rate	1990	458.85564583184487	692.9921410518485	271.298766281568
2	DALYs (Disability-Adjusted Life Years)	168	Angola	2	Female	19	70-74 years	423	Larynx cancer	3	Rate	1990	42.1353477598008	70.49255968642368	21.682222619766126
2	DALYs (Disability-Adjusted Life Years)	168	Angola	3	Both	19	70-74 years	423	Larynx cancer	3	Rate	1990	247.1166893150625	367.9272871948157	151.3524070189583
2	DALYs (Disability-Adjusted Life Years)	168	Angola	1	Male	20	75-79 years	423	Larynx cancer	1	Number	1990	66.71841892827834	100.64674887776329	41.10690147920095
2	DALYs (Disability-Adjusted Life Years)	168	Angola	2	Female	20	75-79 years	423	Larynx cancer	1	Number	1990	7.288697042321473	11.653498829192898	4.093965910248734
2	DALYs (Disability-Adjusted Life Years)	168	Angola	3	Both	20	75-79 years	423	Larynx cancer	1	Number	1990	74.00711597059978	108.2921867688268	46.683572010420654
2	DALYs (Disability-Adjusted Life Years)	168	Angola	1	Male	20	75-79 years	423	Larynx cancer	2	Percent	1990	0.0015669578345285941	0.002268024174817385	0.000980079403914596
2	DALYs (Disability-Adjusted Life Years)	168	Angola	2	Female	20	75-79 years	423	Larynx cancer	2	Percent	1990	0.00020098822316680996	0.000311972795496687	0.0001150189903395528
2	DALYs (Disability-Adjusted Life Years)	168	Angola	3	Both	20	75-79 years	423	Larynx cancer	2	Percent	1990	0.000938778724514999	0.0013217895757681244	0.000618170984384131
2	DALYs (Disability-Adjusted Life Years)	168	Angola	1	Male	20	75-79 years	423	Larynx cancer	3	Rate	1990	380.8419716479822	574.5116101113191	234.6463489266354
2	DALYs (Disability-Adjusted Life Years)	168	Angola	2	Female	20	75-79 years	423	Larynx cancer	3	Rate	1990	38.36547813668146	61.34046345337507	21.549387868636227
2	DALYs (Disability-Adjusted Life Years)	168	Angola	3	Both	20	75-79 years	423	Larynx cancer	3	Rate	1990	202.66636414429075	296.5550470361712	127.84162280257891
2	DALYs (Disability-Adjusted Life Years)	168	Angola	1	Male	30	80-84 years	423	Larynx cancer	1	Number	1990	22.543175076666678	34.584909758848625	13.668444306544359
2	DALYs (Disability-Adjusted Life Years)	168	Angola	2	Female	30	80-84 years	423	Larynx cancer	1	Number	1990	2.485506596006967	4.165669865624151	1.4943984479417391
2	DALYs (Disability-Adjusted Life Years)	168	Angola	3	Both	30	80-84 years	423	Larynx cancer	1	Number	1990	25.02868167267365	37.68836933541151	15.913898547159029
2	DALYs (Disability-Adjusted Life Years)	168	Angola	1	Male	30	80-84 years	423	Larynx cancer	2	Percent	1990	0.0012342852573903379	0.0018615862380413433	0.0007706375204771308
2	DALYs (Disability-Adjusted Life Years)	168	Angola	2	Female	30	80-84 years	423	Larynx cancer	2	Percent	1990	0.0001378303904741763	0.00022777732954610308	8.375007603763337e-05
2	DALYs (Disability-Adjusted Life Years)	168	Angola	3	Both	30	80-84 years	423	Larynx cancer	2	Percent	1990	0.0006898116868022698	0.0010059980527717882	0.00044714018022243025
2	DALYs (Disability-Adjusted Life Years)	168	Angola	1	Male	30	80-84 years	423	Larynx cancer	3	Rate	1990	318.31912761838805	488.35349349667604	193.00419096967192
2	DALYs (Disability-Adjusted Life Years)	168	Angola	2	Female	30	80-84 years	423	Larynx cancer	3	Rate	1990	29.03236221274629	48.65778131179162	17.455563023051763
2	DALYs (Disability-Adjusted Life Years)	168	Angola	3	Both	30	80-84 years	423	Larynx cancer	3	Rate	1990	159.9982168105174	240.9264685620925	101.73110287422247
2	DALYs (Disability-Adjusted Life Years)	168	Angola	1	Male	31	85-89 years	423	Larynx cancer	1	Number	1990	4.924476524105493	8.449981103814164	2.8283335562250125
2	DALYs (Disability-Adjusted Life Years)	168	Angola	2	Female	31	85-89 years	423	Larynx cancer	1	Number	1990	0.797580577502658	1.4750563357912907	0.44492750951310467
2	DALYs (Disability-Adjusted Life Years)	168	Angola	3	Both	31	85-89 years	423	Larynx cancer	1	Number	1990	5.722057101608156	9.324113708417535	3.4992077247629867
2	DALYs (Disability-Adjusted Life Years)	168	Angola	1	Male	31	85-89 years	423	Larynx cancer	2	Percent	1990	0.0008010890270516956	0.0013526552814814513	0.00045879681370826757
2	DALYs (Disability-Adjusted Life Years)	168	Angola	2	Female	31	85-89 years	423	Larynx cancer	2	Percent	1990	0.0001045574534714901	0.00018335018535242399	5.843461010720661e-05
2	DALYs (Disability-Adjusted Life Years)	168	Angola	3	Both	31	85-89 years	423	Larynx cancer	2	Percent	1990	0.0004154458139478678	0.0006587643315366381	0.0002539781324237324
2	DALYs (Disability-Adjusted Life Years)	168	Angola	1	Male	31	85-89 years	423	Larynx cancer	3	Rate	1990	211.25014837854692	362.48721122716785	121.32982673221018
2	DALYs (Disability-Adjusted Life Years)	168	Angola	2	Female	31	85-89 years	423	Larynx cancer	3	Rate	1990	24.83288111002586	45.926267076348715	13.85293506132553
2	DALYs (Disability-Adjusted Life Years)	168	Angola	3	Both	31	85-89 years	423	Larynx cancer	3	Rate	1990	103.23211873740733	168.21712827680918	63.12950411278898
2	DALYs (Disability-Adjusted Life Years)	168	Angola	1	Male	32	90-94 years	423	Larynx cancer	1	Number	1990	1.1274945446075832	2.0209378235826625	0.6435076280188265
2	DALYs (Disability-Adjusted Life Years)	168	Angola	2	Female	32	90-94 years	423	Larynx cancer	1	Number	1990	0.18492693394975737	0.39015998943256636	0.08446951622314125
2	DALYs (Disability-Adjusted Life Years)	168	Angola	3	Both	32	90-94 years	423	Larynx cancer	1	Number	1990	1.3124214785573396	2.287428625422386	0.802690686113235
2	DALYs (Disability-Adjusted Life Years)	168	Angola	1	Male	32	90-94 years	423	Larynx cancer	2	Percent	1990	0.0006751390409774607	0.0011876373597830424	0.0003894481256558639
2	DALYs (Disability-Adjusted Life Years)	168	Angola	2	Female	32	90-94 years	423	Larynx cancer	2	Percent	1990	7.744169376205625e-05	0.00016447977622989702	3.525033993301974e-05
2	DALYs (Disability-Adjusted Life Years)	168	Angola	3	Both	32	90-94 years	423	Larynx cancer	2	Percent	1990	0.0003233647538606549	0.0005406815173855666	0.000199901817418476
2	DALYs (Disability-Adjusted Life Years)	168	Angola	1	Male	32	90-94 years	423	Larynx cancer	3	Rate	1990	201.3161692442049	360.84206603942636	114.8994389123749
2	DALYs (Disability-Adjusted Life Years)	168	Angola	2	Female	32	90-94 years	423	Larynx cancer	3	Rate	1990	21.16297486852044	44.64977531778537	9.666662453139988
2	DALYs (Disability-Adjusted Life Years)	168	Angola	3	Both	32	90-94 years	423	Larynx cancer	3	Rate	1990	91.52908952417569	159.52669386864227	55.9801472848803
2	DALYs (Disability-Adjusted Life Years)	168	Angola	1	Male	235	95+ years	423	Larynx cancer	1	Number	1990	0.15595699742696437	0.29650818655848454	0.07961067568231361
2	DALYs (Disability-Adjusted Life Years)	168	Angola	2	Female	235	95+ years	423	Larynx cancer	1	Number	1990	0.03670287232183404	0.09261836297280435	0.014017643706226494
2	DALYs (Disability-Adjusted Life Years)	168	Angola	3	Both	235	95+ years	423	Larynx cancer	1	Number	1990	0.19265986974879815	0.35117234572079437	0.10470900369802044
2	DALYs (Disability-Adjusted Life Years)	168	Angola	1	Male	235	95+ years	423	Larynx cancer	2	Percent	1990	0.0004019605648609285	0.0007633638700987635	0.00020917796138641325
2	DALYs (Disability-Adjusted Life Years)	168	Angola	2	Female	235	95+ years	423	Larynx cancer	2	Percent	1990	5.2635265158212085e-05	0.0001319986941498134	1.975807972588032e-05
2	DALYs (Disability-Adjusted Life Years)	168	Angola	3	Both	235	95+ years	423	Larynx cancer	2	Percent	1990	0.00017747156510280085	0.0003197498913431407	9.628186378711044e-05
2	DALYs (Disability-Adjusted Life Years)	168	Angola	1	Male	235	95+ years	423	Larynx cancer	3	Rate	1990	153.13844231184262	291.1494999994461	78.17190037332014
2	DALYs (Disability-Adjusted Life Years)	168	Angola	2	Female	235	95+ years	423	Larynx cancer	3	Rate	1990	17.97065483916755	45.34829367463065	6.863392992628812
2	DALYs (Disability-Adjusted Life Years)	168	Angola	3	Both	235	95+ years	423	Larynx cancer	3	Rate	1990	62.944627120055486	114.73283141471907	34.20987049600928
2	DALYs (Disability-Adjusted Life Years)	37	Kyrgyzstan	1	Male	17	60-64 years	423	Larynx cancer	1	Number	1990	408.35073341890774	515.7769180824924	317.5022984637395
2	DALYs (Disability-Adjusted Life Years)	37	Kyrgyzstan	2	Female	17	60-64 years	423	Larynx cancer	1	Number	1990	23.08728953588574	30.42262378376211	17.2621856101078
2	DALYs (Disability-Adjusted Life Years)	37	Kyrgyzstan	3	Both	17	60-64 years	423	Larynx cancer	1	Number	1990	431.43802295479355	546.2479185832485	335.73177212821196
2	DALYs (Disability-Adjusted Life Years)	37	Kyrgyzstan	1	Male	17	60-64 years	423	Larynx cancer	2	Percent	1990	0.006308094469254359	0.007910104262796787	0.00505509684643057
2	DALYs (Disability-Adjusted Life Years)	37	Kyrgyzstan	2	Female	17	60-64 years	423	Larynx cancer	2	Percent	1990	0.0004537665479915528	0.0005945459751025671	0.0003366652589296459
2	DALYs (Disability-Adjusted Life Years)	37	Kyrgyzstan	3	Both	17	60-64 years	423	Larynx cancer	2	Percent	1990	0.00373124720358024	0.004728715147528869	0.002970394035245578
2	DALYs (Disability-Adjusted Life Years)	37	Kyrgyzstan	1	Male	17	60-64 years	423	Larynx cancer	3	Rate	1990	655.6625566824281	828.1498846748298	509.7930571113406
2	DALYs (Disability-Adjusted Life Years)	37	Kyrgyzstan	2	Female	17	60-64 years	423	Larynx cancer	3	Rate	1990	29.09085202617286	38.3336487102879	21.75100227557787
2	DALYs (Disability-Adjusted Life Years)	37	Kyrgyzstan	3	Both	17	60-64 years	423	Larynx cancer	3	Rate	1990	304.5946458695699	385.6502729600358	237.0261655154836
2	DALYs (Disability-Adjusted Life Years)	37	Kyrgyzstan	1	Male	18	65-69 years	423	Larynx cancer	1	Number	1990	205.8766591846719	260.4725049985549	162.19154463625756
2	DALYs (Disability-Adjusted Life Years)	37	Kyrgyzstan	2	Female	18	65-69 years	423	Larynx cancer	1	Number	1990	18.61075840740066	23.940091443463118	13.953873902830935
2	DALYs (Disability-Adjusted Life Years)	37	Kyrgyzstan	3	Both	18	65-69 years	423	Larynx cancer	1	Number	1990	224.48741759207252	277.7532283661401	180.11686427573318
2	DALYs (Disability-Adjusted Life Years)	37	Kyrgyzstan	1	Male	18	65-69 years	423	Larynx cancer	2	Percent	1990	0.005386058659628832	0.006690767196613986	0.004293460296862535
2	DALYs (Disability-Adjusted Life Years)	37	Kyrgyzstan	2	Female	18	65-69 years	423	Larynx cancer	2	Percent	1990	0.00043055361506844444	0.0005621075081303287	0.00031941007861907366
2	DALYs (Disability-Adjusted Life Years)	37	Kyrgyzstan	3	Both	18	65-69 years	423	Larynx cancer	2	Percent	1990	0.002755350164806577	0.0034009571279780323	0.00220793457241458
2	DALYs (Disability-Adjusted Life Years)	37	Kyrgyzstan	1	Male	18	65-69 years	423	Larynx cancer	3	Rate	1990	683.005555642522	864.129856734061	538.0781216458255
2	DALYs (Disability-Adjusted Life Years)	37	Kyrgyzstan	2	Female	18	65-69 years	423	Larynx cancer	3	Rate	1990	34.59775144697511	44.50508223509173	25.94051518183158
2	DALYs (Disability-Adjusted Life Years)	37	Kyrgyzstan	3	Both	18	65-69 years	423	Larynx cancer	3	Rate	1990	267.45526963020285	330.9163844466113	214.5920026010135
2	DALYs (Disability-Adjusted Life Years)	37	Kyrgyzstan	1	Male	19	70-74 years	423	Larynx cancer	1	Number	1990	81.62323318257745	104.19307718567299	63.37901547135369
2	DALYs (Disability-Adjusted Life Years)	37	Kyrgyzstan	2	Female	19	70-74 years	423	Larynx cancer	1	Number	1990	10.437713538732856	13.527967539912733	7.936584830989064
2	DALYs (Disability-Adjusted Life Years)	37	Kyrgyzstan	3	Both	19	70-74 years	423	Larynx cancer	1	Number	1990	92.06094672131032	116.81173586578203	71.52173502482594
2	DALYs (Disability-Adjusted Life Years)	37	Kyrgyzstan	1	Male	19	70-74 years	423	Larynx cancer	2	Percent	1990	0.0033540148073373612	0.004210186926842394	0.0026666041196530405
2	DALYs (Disability-Adjusted Life Years)	37	Kyrgyzstan	2	Female	19	70-74 years	423	Larynx cancer	2	Percent	1990	0.0003163329127278508	0.0004082858297038683	0.0002409822610017728
2	DALYs (Disability-Adjusted Life Years)	37	Kyrgyzstan	3	Both	19	70-74 years	423	Larynx cancer	2	Percent	1990	0.0016057675489129068	0.002021823047521906	0.0012757774168387468
2	DALYs (Disability-Adjusted Life Years)	37	Kyrgyzstan	1	Male	19	70-74 years	423	Larynx cancer	3	Rate	1990	510.0507580665521	651.0861666673466	396.0455084444734
2	DALYs (Disability-Adjusted Life Years)	37	Kyrgyzstan	2	Female	19	70-74 years	423	Larynx cancer	3	Rate	1990	31.233922004261327	40.48123005578372	23.749518577170107
2	DALYs (Disability-Adjusted Life Years)	37	Kyrgyzstan	3	Both	19	70-74 years	423	Larynx cancer	3	Rate	1990	186.2796092587737	236.36129421727992	144.71978975260853
2	DALYs (Disability-Adjusted Life Years)	37	Kyrgyzstan	1	Male	20	75-79 years	423	Larynx cancer	1	Number	1990	47.60771161041029	58.60103922975614	37.62406197863458
2	DALYs (Disability-Adjusted Life Years)	37	Kyrgyzstan	2	Female	20	75-79 years	423	Larynx cancer	1	Number	1990	8.627426527251775	11.240552335904573	6.446623227442036
2	DALYs (Disability-Adjusted Life Years)	37	Kyrgyzstan	3	Both	20	75-79 years	423	Larynx cancer	1	Number	1990	56.23513813766206	69.05699793127036	44.60237715781142
2	DALYs (Disability-Adjusted Life Years)	37	Kyrgyzstan	1	Male	20	75-79 years	423	Larynx cancer	2	Percent	1990	0.0020064883174429116	0.002475914561389826	0.001583088770328078
2	DALYs (Disability-Adjusted Life Years)	37	Kyrgyzstan	2	Female	20	75-79 years	423	Larynx cancer	2	Percent	1990	0.00022898234058647043	0.00029742282382450144	0.00017139756589665714
2	DALYs (Disability-Adjusted Life Years)	37	Kyrgyzstan	3	Both	20	75-79 years	423	Larynx cancer	2	Percent	1990	0.0009159030681112716	0.001122101948241819	0.0007193758026132384
2	DALYs (Disability-Adjusted Life Years)	37	Kyrgyzstan	1	Male	20	75-79 years	423	Larynx cancer	3	Rate	1990	328.1765901905012	403.9574385221207	259.3558050071117
2	DALYs (Disability-Adjusted Life Years)	37	Kyrgyzstan	2	Female	20	75-79 years	423	Larynx cancer	3	Rate	1990	27.976455511218955	36.4501292886855	20.904688941764128
2	DALYs (Disability-Adjusted Life Years)	37	Kyrgyzstan	3	Both	20	75-79 years	423	Larynx cancer	3	Rate	1990	124.01644368800834	152.29274042577032	98.36248968753749
2	DALYs (Disability-Adjusted Life Years)	37	Kyrgyzstan	1	Male	30	80-84 years	423	Larynx cancer	1	Number	1990	19.851361212481343	24.671873899884368	15.355046363537731
2	DALYs (Disability-Adjusted Life Years)	37	Kyrgyzstan	2	Female	30	80-84 years	423	Larynx cancer	1	Number	1990	3.8210504033362884	4.765591419778379	2.921964901222096
2	DALYs (Disability-Adjusted Life Years)	37	Kyrgyzstan	3	Both	30	80-84 years	423	Larynx cancer	1	Number	1990	23.672411615817627	28.847330537484595	19.218125141596914
2	DALYs (Disability-Adjusted Life Years)	37	Kyrgyzstan	1	Male	30	80-84 years	423	Larynx cancer	2	Percent	1990	0.00135123224657615	0.0016888686772621223	0.0010462337808755297
2	DALYs (Disability-Adjusted Life Years)	37	Kyrgyzstan	2	Female	30	80-84 years	423	Larynx cancer	2	Percent	1990	0.0001345976768369093	0.0001687451111693359	0.00010200066727707408
2	DALYs (Disability-Adjusted Life Years)	37	Kyrgyzstan	3	Both	30	80-84 years	423	Larynx cancer	2	Percent	1990	0.000549478104509031	0.0006636244673620271	0.0004458316495221701
2	DALYs (Disability-Adjusted Life Years)	37	Kyrgyzstan	1	Male	30	80-84 years	423	Larynx cancer	3	Rate	1990	232.67566054076548	289.176369065551	179.9748398625629
2	DALYs (Disability-Adjusted Life Years)	37	Kyrgyzstan	2	Female	30	80-84 years	423	Larynx cancer	3	Rate	1990	18.462254262192523	23.026014109850564	14.118122834617026
2	DALYs (Disability-Adjusted Life Years)	37	Kyrgyzstan	3	Both	30	80-84 years	423	Larynx cancer	3	Rate	1990	80.99133075873148	98.69647955541316	65.75170942303707
2	DALYs (Disability-Adjusted Life Years)	37	Kyrgyzstan	1	Male	31	85-89 years	423	Larynx cancer	1	Number	1990	5.189034163213725	6.5681863814536925	3.9579939261343258
2	DALYs (Disability-Adjusted Life Years)	37	Kyrgyzstan	2	Female	31	85-89 years	423	Larynx cancer	1	Number	1990	1.5580789069269931	2.0307763561660357	1.114700685160091
2	DALYs (Disability-Adjusted Life Years)	37	Kyrgyzstan	3	Both	31	85-89 years	423	Larynx cancer	1	Number	1990	6.747113070140714	8.251676440967483	5.398309885934632
2	DALYs (Disability-Adjusted Life Years)	37	Kyrgyzstan	1	Male	31	85-89 years	423	Larynx cancer	2	Percent	1990	0.0006067972677085472	0.0007605944092831344	0.00046871665063911115
2	DALYs (Disability-Adjusted Life Years)	37	Kyrgyzstan	2	Female	31	85-89 years	423	Larynx cancer	2	Percent	1990	8.402491997948686e-05	0.00011192691762672447	6.115833266375769e-05
2	DALYs (Disability-Adjusted Life Years)	37	Kyrgyzstan	3	Both	31	85-89 years	423	Larynx cancer	2	Percent	1990	0.00024904028526541834	0.00030169166377700784	0.00020312396232292663
2	DALYs (Disability-Adjusted Life Years)	37	Kyrgyzstan	1	Male	31	85-89 years	423	Larynx cancer	3	Rate	1990	129.16952907064854	163.50047331643987	98.52550502127053
2	DALYs (Disability-Adjusted Life Years)	37	Kyrgyzstan	2	Female	31	85-89 years	423	Larynx cancer	3	Rate	1990	13.129395549777808	17.112654522631104	9.393199631936827
2	DALYs (Disability-Adjusted Life Years)	37	Kyrgyzstan	3	Both	31	85-89 years	423	Larynx cancer	3	Rate	1990	42.47653321289824	51.94853039561337	33.98512619837228
2	DALYs (Disability-Adjusted Life Years)	37	Kyrgyzstan	1	Male	32	90-94 years	423	Larynx cancer	1	Number	1990	1.2439277996781857	1.4942441281834078	1.010638469784559
2	DALYs (Disability-Adjusted Life Years)	37	Kyrgyzstan	2	Female	32	90-94 years	423	Larynx cancer	1	Number	1990	0.44644365655580187	0.6031869405613226	0.3028715730108138
2	DALYs (Disability-Adjusted Life Years)	37	Kyrgyzstan	3	Both	32	90-94 years	423	Larynx cancer	1	Number	1990	1.6903714562339867	2.092234084524374	1.3245816138001894
2	DALYs (Disability-Adjusted Life Years)	37	Kyrgyzstan	1	Male	32	90-94 years	423	Larynx cancer	2	Percent	1990	0.0004799670901448012	0.0005719750251582315	0.0003879163391660382
2	DALYs (Disability-Adjusted Life Years)	37	Kyrgyzstan	2	Female	32	90-94 years	423	Larynx cancer	2	Percent	1990	6.413752861592206e-05	8.744451675377971e-05	4.4151790726317e-05
2	DALYs (Disability-Adjusted Life Years)	37	Kyrgyzstan	3	Both	32	90-94 years	423	Larynx cancer	2	Percent	1990	0.0001769622110033834	0.0002174401879133391	0.00013883375210107835
2	DALYs (Disability-Adjusted Life Years)	37	Kyrgyzstan	1	Male	32	90-94 years	423	Larynx cancer	3	Rate	1990	165.03748331715775	198.24807391604955	134.0859410328297
2	DALYs (Disability-Adjusted Life Years)	37	Kyrgyzstan	2	Female	32	90-94 years	423	Larynx cancer	3	Rate	1990	13.697373953987931	18.506427334571462	9.292427240576416
2	DALYs (Disability-Adjusted Life Years)	37	Kyrgyzstan	3	Both	32	90-94 years	423	Larynx cancer	3	Rate	1990	42.12173797667533	52.13560343153699	33.006756863676095
2	DALYs (Disability-Adjusted Life Years)	37	Kyrgyzstan	1	Male	235	95+ years	423	Larynx cancer	1	Number	1990	0.3119312550037431	0.3792865032737748	0.2504161700446237
2	DALYs (Disability-Adjusted Life Years)	37	Kyrgyzstan	2	Female	235	95+ years	423	Larynx cancer	1	Number	1990	0.1309711165146083	0.1784402346363508	0.0942226205864438
2	DALYs (Disability-Adjusted Life Years)	37	Kyrgyzstan	3	Both	235	95+ years	423	Larynx cancer	1	Number	1990	0.4429023715183517	0.5442120331132496	0.35227028615808015
2	DALYs (Disability-Adjusted Life Years)	37	Kyrgyzstan	1	Male	235	95+ years	423	Larynx cancer	2	Percent	1990	0.0003928106843836806	0.00047356058142470616	0.00031516466547478454
2	DALYs (Disability-Adjusted Life Years)	37	Kyrgyzstan	2	Female	235	95+ years	423	Larynx cancer	2	Percent	1990	5.89494884192297e-05	8.02525844540615e-05	4.2641551016950804e-05
2	DALYs (Disability-Adjusted Life Years)	37	Kyrgyzstan	3	Both	235	95+ years	423	Larynx cancer	2	Percent	1990	0.00014688075922345323	0.00018088749107168298	0.00011802237450972734
2	DALYs (Disability-Adjusted Life Years)	37	Kyrgyzstan	1	Male	235	95+ years	423	Larynx cancer	3	Rate	1990	251.63299617377427	305.9680544865845	202.00916114652836
2	DALYs (Disability-Adjusted Life Years)	37	Kyrgyzstan	2	Female	235	95+ years	423	Larynx cancer	3	Rate	1990	21.965509330679453	29.92667958538949	15.802322731376863
2	DALYs (Disability-Adjusted Life Years)	37	Kyrgyzstan	3	Both	235	95+ years	423	Larynx cancer	3	Rate	1990	61.49535763599397	75.56182978063825	48.911427494868306
2	DALYs (Disability-Adjusted Life Years)	152	Saudi Arabia	1	Male	235	95+ years	423	Larynx cancer	1	Number	1993	0.7186473822912082	1.0986117426186888	0.43552882513252666
2	DALYs (Disability-Adjusted Life Years)	152	Saudi Arabia	2	Female	235	95+ years	423	Larynx cancer	1	Number	1993	0.11855031635930441	0.34718476336931137	0.044090853186584775
2	DALYs (Disability-Adjusted Life Years)	152	Saudi Arabia	3	Both	235	95+ years	423	Larynx cancer	1	Number	1993	0.8371976986505119	1.2953178143358952	0.524305666062389
2	DALYs (Disability-Adjusted Life Years)	152	Saudi Arabia	1	Male	235	95+ years	423	Larynx cancer	2	Percent	1993	0.00036107359552858587	0.0005421608899956286	0.00021750327435353416
2	DALYs (Disability-Adjusted Life Years)	152	Saudi Arabia	2	Female	235	95+ years	423	Larynx cancer	2	Percent	1993	3.576129740751683e-05	0.00010021319064468272	1.3351778789047794e-05
2	DALYs (Disability-Adjusted Life Years)	152	Saudi Arabia	3	Both	235	95+ years	423	Larynx cancer	2	Percent	1993	0.00015784876995246505	0.0002357038508000112	0.0001026290405035928
2	DALYs (Disability-Adjusted Life Years)	152	Saudi Arabia	1	Male	235	95+ years	423	Larynx cancer	3	Rate	1993	131.3719347264196	200.8311081309928	79.61660446652756
2	DALYs (Disability-Adjusted Life Years)	152	Saudi Arabia	2	Female	235	95+ years	423	Larynx cancer	3	Rate	1993	12.217845241381921	35.78100708019857	4.5440217903889595
2	DALYs (Disability-Adjusted Life Years)	152	Saudi Arabia	3	Both	235	95+ years	423	Larynx cancer	3	Rate	1993	55.17545206940488	85.36782422448042	34.554325930629496
2	DALYs (Disability-Adjusted Life Years)	131	Nicaragua	1	Male	17	60-64 years	423	Larynx cancer	1	Number	1991	68.12611710129532	93.35735389964239	46.74297931873451
2	DALYs (Disability-Adjusted Life Years)	131	Nicaragua	2	Female	17	60-64 years	423	Larynx cancer	1	Number	1991	12.421010929783844	19.593309273771816	7.37174786365809
2	DALYs (Disability-Adjusted Life Years)	131	Nicaragua	3	Both	17	60-64 years	423	Larynx cancer	1	Number	1991	80.54712803107913	106.63740679712512	57.26503991122006
2	DALYs (Disability-Adjusted Life Years)	131	Nicaragua	1	Male	17	60-64 years	423	Larynx cancer	2	Percent	1991	0.0039578469449823	0.005484342398971989	0.002751467656759307
2	DALYs (Disability-Adjusted Life Years)	131	Nicaragua	2	Female	17	60-64 years	423	Larynx cancer	2	Percent	1991	0.0008582094521869283	0.0013692801094667597	0.0005043309209391099
2	DALYs (Disability-Adjusted Life Years)	131	Nicaragua	3	Both	17	60-64 years	423	Larynx cancer	2	Percent	1991	0.00254175392228506	0.003470046814943734	0.0017913621091726643
2	DALYs (Disability-Adjusted Life Years)	131	Nicaragua	1	Male	17	60-64 years	423	Larynx cancer	3	Rate	1991	232.61565465707307	318.76735264579537	159.60323584393328
2	DALYs (Disability-Adjusted Life Years)	131	Nicaragua	2	Female	17	60-64 years	423	Larynx cancer	3	Rate	1991	39.86459061917859	62.883710310644	23.65924258450424
2	DALYs (Disability-Adjusted Life Years)	131	Nicaragua	3	Both	17	60-64 years	423	Larynx cancer	3	Rate	1991	133.25690969794928	176.4205830219666	94.73909795212681
2	DALYs (Disability-Adjusted Life Years)	131	Nicaragua	1	Male	18	65-69 years	423	Larynx cancer	1	Number	1991	62.32112192345331	86.27381728332983	43.284740078855805
2	DALYs (Disability-Adjusted Life Years)	131	Nicaragua	2	Female	18	65-69 years	423	Larynx cancer	1	Number	1991	10.669993680938166	16.621884337647412	6.357327991240997
2	DALYs (Disability-Adjusted Life Years)	131	Nicaragua	3	Both	18	65-69 years	423	Larynx cancer	1	Number	1991	72.99111560439152	96.32895696221692	53.67515897625687
2	DALYs (Disability-Adjusted Life Years)	131	Nicaragua	1	Male	18	65-69 years	423	Larynx cancer	2	Percent	1991	0.004041789401325644	0.00572122767510356	0.002759978155937726
2	DALYs (Disability-Adjusted Life Years)	131	Nicaragua	2	Female	18	65-69 years	423	Larynx cancer	2	Percent	1991	0.0008601031877374383	0.0013313664334177013	0.0004994133603151589
2	DALYs (Disability-Adjusted Life Years)	131	Nicaragua	3	Both	18	65-69 years	423	Larynx cancer	2	Percent	1991	0.0026240917767963987	0.00360189848776198	0.0019380686556889903
2	DALYs (Disability-Adjusted Life Years)	131	Nicaragua	1	Male	18	65-69 years	423	Larynx cancer	3	Rate	1991	288.5866222031139	399.50290922145786	200.43600863988692
2	DALYs (Disability-Adjusted Life Years)	131	Nicaragua	2	Female	18	65-69 years	423	Larynx cancer	3	Rate	1991	46.27086303899462	72.08147976800569	27.568812276073892
2	DALYs (Disability-Adjusted Life Years)	131	Nicaragua	3	Both	18	65-69 years	423	Larynx cancer	3	Rate	1991	163.45510516571645	215.71748370175095	120.199269220688
2	DALYs (Disability-Adjusted Life Years)	131	Nicaragua	1	Male	19	70-74 years	423	Larynx cancer	1	Number	1991	54.803007836908115	75.48302034681558	38.05704653552046
2	DALYs (Disability-Adjusted Life Years)	131	Nicaragua	2	Female	19	70-74 years	423	Larynx cancer	1	Number	1991	9.662664761593696	14.685292254634174	5.6070581741022085
2	DALYs (Disability-Adjusted Life Years)	131	Nicaragua	3	Both	19	70-74 years	423	Larynx cancer	1	Number	1991	64.4656725985018	85.6495319077345	46.99145202762243
2	DALYs (Disability-Adjusted Life Years)	131	Nicaragua	1	Male	19	70-74 years	423	Larynx cancer	2	Percent	1991	0.004095191852514748	0.005610244695154693	0.0028860870896360354
2	DALYs (Disability-Adjusted Life Years)	131	Nicaragua	2	Female	19	70-74 years	423	Larynx cancer	2	Percent	1991	0.0008674540859865937	0.001336348687868973	0.000502939195314711
2	DALYs (Disability-Adjusted Life Years)	131	Nicaragua	3	Both	19	70-74 years	423	Larynx cancer	2	Percent	1991	0.002629281694467865	0.003518691342395069	0.0019070756063755143
2	DALYs (Disability-Adjusted Life Years)	131	Nicaragua	1	Male	19	70-74 years	423	Larynx cancer	3	Rate	1991	351.27585763196333	483.8304274810502	243.93773605435607
2	DALYs (Disability-Adjusted Life Years)	131	Nicaragua	2	Female	19	70-74 years	423	Larynx cancer	3	Rate	1991	57.05884486646443	86.71788096244174	33.11014822587839
2	DALYs (Disability-Adjusted Life Years)	131	Nicaragua	3	Both	19	70-74 years	423	Larynx cancer	3	Rate	1991	198.13831657255605	263.24791758738775	144.43046698731737
2	DALYs (Disability-Adjusted Life Years)	131	Nicaragua	1	Male	20	75-79 years	423	Larynx cancer	1	Number	1991	32.64131652424054	45.748860367931314	23.12073718838509
2	DALYs (Disability-Adjusted Life Years)	131	Nicaragua	2	Female	20	75-79 years	423	Larynx cancer	1	Number	1991	7.0872265481609595	10.860957819627616	4.044782159444816
2	DALYs (Disability-Adjusted Life Years)	131	Nicaragua	3	Both	20	75-79 years	423	Larynx cancer	1	Number	1991	39.72854307240142	52.091522676878384	29.606128143349434
2	DALYs (Disability-Adjusted Life Years)	131	Nicaragua	1	Male	20	75-79 years	423	Larynx cancer	2	Percent	1991	0.0032467971439164105	0.004518749284990107	0.002259269719863779
2	DALYs (Disability-Adjusted Life Years)	131	Nicaragua	2	Female	20	75-79 years	423	Larynx cancer	2	Percent	1991	0.0007417096994793889	0.0011545544254641534	0.0004299111223602889
2	DALYs (Disability-Adjusted Life Years)	131	Nicaragua	3	Both	20	75-79 years	423	Larynx cancer	2	Percent	1991	0.0020265407112626424	0.0026698651511555234	0.0014896291238369612
2	DALYs (Disability-Adjusted Life Years)	131	Nicaragua	1	Male	20	75-79 years	423	Larynx cancer	3	Rate	1991	320.7830249882447	449.5976076115484	227.21938956538293
2	DALYs (Disability-Adjusted Life Years)	131	Nicaragua	2	Female	20	75-79 years	423	Larynx cancer	3	Rate	1991	59.14749723843452	90.64172963539202	33.756327666414265
2	DALYs (Disability-Adjusted Life Years)	131	Nicaragua	3	Both	20	75-79 years	423	Larynx cancer	3	Rate	1991	179.29818386123517	235.09332807673178	133.6148923858507
2	DALYs (Disability-Adjusted Life Years)	131	Nicaragua	1	Male	30	80-84 years	423	Larynx cancer	1	Number	1991	16.935714515762683	23.614229978946884	11.449884988468526
2	DALYs (Disability-Adjusted Life Years)	131	Nicaragua	2	Female	30	80-84 years	423	Larynx cancer	1	Number	1991	4.118073205607199	6.224531216149738	2.373131723101131
2	DALYs (Disability-Adjusted Life Years)	131	Nicaragua	3	Both	30	80-84 years	423	Larynx cancer	1	Number	1991	21.05378772136988	27.763665561067672	15.21061537788067
2	DALYs (Disability-Adjusted Life Years)	131	Nicaragua	1	Male	30	80-84 years	423	Larynx cancer	2	Percent	1991	0.00256876107813859	0.0036610426349256327	0.001713723639543165
2	DALYs (Disability-Adjusted Life Years)	131	Nicaragua	2	Female	30	80-84 years	423	Larynx cancer	2	Percent	1991	0.0006080657866466874	0.0009389507983962044	0.00034515323794385684
2	DALYs (Disability-Adjusted Life Years)	131	Nicaragua	3	Both	30	80-84 years	423	Larynx cancer	2	Percent	1991	0.0015751329086399252	0.0021512999339055434	0.0011188492289804708
2	DALYs (Disability-Adjusted Life Years)	131	Nicaragua	1	Male	30	80-84 years	423	Larynx cancer	3	Rate	1991	301.10703537499654	419.84710919673023	203.57221545353696
2	DALYs (Disability-Adjusted Life Years)	131	Nicaragua	2	Female	30	80-84 years	423	Larynx cancer	3	Rate	1991	52.787333928698914	79.78887004949661	30.41988096606874
2	DALYs (Disability-Adjusted Life Years)	131	Nicaragua	3	Both	30	80-84 years	423	Larynx cancer	3	Rate	1991	156.81664120256713	206.79437060813757	113.29446490819673
2	DALYs (Disability-Adjusted Life Years)	131	Nicaragua	1	Male	31	85-89 years	423	Larynx cancer	1	Number	1991	8.531072710776694	12.309271329713823	5.519473005014394
2	DALYs (Disability-Adjusted Life Years)	131	Nicaragua	2	Female	31	85-89 years	423	Larynx cancer	1	Number	1991	2.724714604518046	4.342066586984494	1.5085112688180553
2	DALYs (Disability-Adjusted Life Years)	131	Nicaragua	3	Both	31	85-89 years	423	Larynx cancer	1	Number	1991	11.255787315294738	15.822998309174213	7.913256780027956
2	DALYs (Disability-Adjusted Life Years)	131	Nicaragua	1	Male	31	85-89 years	423	Larynx cancer	2	Percent	1991	0.0020793239590902453	0.002983270901326611	0.001366045334449201
2	DALYs (Disability-Adjusted Life Years)	131	Nicaragua	2	Female	31	85-89 years	423	Larynx cancer	2	Percent	1991	0.000552516942224774	0.0008961522609598181	0.0003064671606553765
2	DALYs (Disability-Adjusted Life Years)	131	Nicaragua	3	Both	31	85-89 years	423	Larynx cancer	2	Percent	1991	0.001245845235175547	0.001707525654731857	0.0008739267177257928
2	DALYs (Disability-Adjusted Life Years)	131	Nicaragua	1	Male	31	85-89 years	423	Larynx cancer	3	Rate	1991	386.1710539316914	557.1965500331518	249.8467402348367
2	DALYs (Disability-Adjusted Life Years)	131	Nicaragua	2	Female	31	85-89 years	423	Larynx cancer	3	Rate	1991	64.29321875643384	102.45676243269375	35.59530412537287
2	DALYs (Disability-Adjusted Life Years)	131	Nicaragua	3	Both	31	85-89 years	423	Larynx cancer	3	Rate	1991	174.58699716817662	245.42839017952122	122.74145738063979
2	DALYs (Disability-Adjusted Life Years)	131	Nicaragua	1	Male	32	90-94 years	423	Larynx cancer	1	Number	1991	2.1003749175002446	3.0056707180929454	1.4188090757993632
2	DALYs (Disability-Adjusted Life Years)	131	Nicaragua	2	Female	32	90-94 years	423	Larynx cancer	1	Number	1991	1.1141275236437123	1.9736301045088005	0.5552961869249808
2	DALYs (Disability-Adjusted Life Years)	131	Nicaragua	3	Both	32	90-94 years	423	Larynx cancer	1	Number	1991	3.2145024411439618	4.391904901140524	2.270455369175346
2	DALYs (Disability-Adjusted Life Years)	131	Nicaragua	1	Male	32	90-94 years	423	Larynx cancer	2	Percent	1991	0.0015011331319725125	0.002166533124035159	0.0010113726371325108
2	DALYs (Disability-Adjusted Life Years)	131	Nicaragua	2	Female	32	90-94 years	423	Larynx cancer	2	Percent	1991	0.0004260785050023966	0.0007515068106112854	0.00021502008614664482
2	DALYs (Disability-Adjusted Life Years)	131	Nicaragua	3	Both	32	90-94 years	423	Larynx cancer	2	Percent	1991	0.0008006110864766204	0.001118728245163579	0.0005663899056910099
2	DALYs (Disability-Adjusted Life Years)	131	Nicaragua	1	Male	32	90-94 years	423	Larynx cancer	3	Rate	1991	361.59210826336147	517.4441965790387	244.25647091237602
2	DALYs (Disability-Adjusted Life Years)	131	Nicaragua	2	Female	32	90-94 years	423	Larynx cancer	3	Rate	1991	62.253161611254264	110.27886058769866	31.02781551765064
2	DALYs (Disability-Adjusted Life Years)	131	Nicaragua	3	Both	32	90-94 years	423	Larynx cancer	3	Rate	1991	135.6020738268832	185.27016966058562	95.7779507804613
2	DALYs (Disability-Adjusted Life Years)	155	Turkey	3	Both	30	80-84 years	423	Larynx cancer	3	Rate	1993	383.7075783847318	612.9665665740202	241.88438637775394
2	DALYs (Disability-Adjusted Life Years)	155	Turkey	1	Male	31	85-89 years	423	Larynx cancer	1	Number	1993	356.5717805761472	613.6938688493842	209.01758213045332
2	DALYs (Disability-Adjusted Life Years)	155	Turkey	2	Female	31	85-89 years	423	Larynx cancer	1	Number	1993	47.53075712813976	83.34072529739724	23.557650115414596
2	DALYs (Disability-Adjusted Life Years)	155	Turkey	3	Both	31	85-89 years	423	Larynx cancer	1	Number	1993	404.1025377042874	671.1540841314619	243.8417792149969
2	DALYs (Disability-Adjusted Life Years)	155	Turkey	1	Male	31	85-89 years	423	Larynx cancer	2	Percent	1993	0.0028993814487869177	0.0050419270633996205	0.0017109111566777128
2	DALYs (Disability-Adjusted Life Years)	155	Turkey	2	Female	31	85-89 years	423	Larynx cancer	2	Percent	1993	0.00034222959551179287	0.0005895521453036979	0.0001741535844986405
2	DALYs (Disability-Adjusted Life Years)	155	Turkey	3	Both	31	85-89 years	423	Larynx cancer	2	Percent	1993	0.0015440960787173963	0.0026000220996958696	0.0009455645550772171
2	DALYs (Disability-Adjusted Life Years)	155	Turkey	1	Male	31	85-89 years	423	Larynx cancer	3	Rate	1993	674.2873507407935	1160.512512582156	395.25817630677955
2	DALYs (Disability-Adjusted Life Years)	155	Turkey	2	Female	31	85-89 years	423	Larynx cancer	3	Rate	1993	50.3546188145834	88.29210194922015	24.957239551876096
2	DALYs (Disability-Adjusted Life Years)	155	Turkey	3	Both	31	85-89 years	423	Larynx cancer	3	Rate	1993	274.38948884693275	455.7200435527209	165.57090073829465
2	DALYs (Disability-Adjusted Life Years)	155	Turkey	1	Male	32	90-94 years	423	Larynx cancer	1	Number	1993	88.46481628446988	150.43141057871537	54.01615663284717
2	DALYs (Disability-Adjusted Life Years)	155	Turkey	2	Female	32	90-94 years	423	Larynx cancer	1	Number	1993	17.896401173751656	33.46239943143652	8.978722436778316
2	DALYs (Disability-Adjusted Life Years)	155	Turkey	3	Both	32	90-94 years	423	Larynx cancer	1	Number	1993	106.36121745822157	176.66002857411308	67.52084400623119
2	DALYs (Disability-Adjusted Life Years)	155	Turkey	1	Male	32	90-94 years	423	Larynx cancer	2	Percent	1993	0.002018995141177123	0.0034618567205374103	0.0012379541638986421
2	DALYs (Disability-Adjusted Life Years)	155	Turkey	2	Female	32	90-94 years	423	Larynx cancer	2	Percent	1993	0.00026356962290225447	0.0004947342532246583	0.00013085207627845836
2	DALYs (Disability-Adjusted Life Years)	155	Turkey	3	Both	32	90-94 years	423	Larynx cancer	2	Percent	1993	0.0009521973782403245	0.0015548646131664323	0.0006047820942884448
2	DALYs (Disability-Adjusted Life Years)	155	Turkey	1	Male	32	90-94 years	423	Larynx cancer	3	Rate	1993	533.8193027421719	907.7415641425865	325.94728934762315
2	DALYs (Disability-Adjusted Life Years)	155	Turkey	2	Female	32	90-94 years	423	Larynx cancer	3	Rate	1993	49.24047882562104	92.06904531592548	24.704217777468912
2	DALYs (Disability-Adjusted Life Years)	155	Turkey	3	Both	32	90-94 years	423	Larynx cancer	3	Rate	1993	200.9965022200079	333.8439393045765	127.59776351305952
2	DALYs (Disability-Adjusted Life Years)	155	Turkey	1	Male	235	95+ years	423	Larynx cancer	1	Number	1993	21.44843507729817	38.06286809547254	11.793160086247823
2	DALYs (Disability-Adjusted Life Years)	155	Turkey	2	Female	235	95+ years	423	Larynx cancer	1	Number	1993	4.51409907618523	8.7815815073287	1.9455915286720007
2	DALYs (Disability-Adjusted Life Years)	155	Turkey	3	Both	235	95+ years	423	Larynx cancer	1	Number	1993	25.962534153483407	43.61269027303954	14.761833553672915
2	DALYs (Disability-Adjusted Life Years)	155	Turkey	1	Male	235	95+ years	423	Larynx cancer	2	Percent	1993	0.002122964411850653	0.0037537679413599985	0.00117203515590756
2	DALYs (Disability-Adjusted Life Years)	155	Turkey	2	Female	235	95+ years	423	Larynx cancer	2	Percent	1993	0.0001821469614124776	0.0003612930201027558	8.012408597797456e-05
2	DALYs (Disability-Adjusted Life Years)	155	Turkey	3	Both	235	95+ years	423	Larynx cancer	2	Percent	1993	0.0007442766513917442	0.0012602139905871354	0.000430901487074837
2	DALYs (Disability-Adjusted Life Years)	155	Turkey	1	Male	235	95+ years	423	Larynx cancer	3	Rate	1993	656.5231069749968	1165.0804514343604	360.9812125208091
2	DALYs (Disability-Adjusted Life Years)	155	Turkey	2	Female	235	95+ years	423	Larynx cancer	3	Rate	1993	42.32010300752552	82.32815179439858	18.240103399225777
2	DALYs (Disability-Adjusted Life Years)	155	Turkey	3	Both	235	95+ years	423	Larynx cancer	3	Rate	1993	186.33130532678751	313.0052505409234	105.944654663212
2	DALYs (Disability-Adjusted Life Years)	75	Austria	1	Male	17	60-64 years	423	Larynx cancer	1	Number	1992	879.6501683204872	1056.4777601361031	737.5642070874544
2	DALYs (Disability-Adjusted Life Years)	75	Austria	2	Female	17	60-64 years	423	Larynx cancer	1	Number	1992	59.999834160503056	75.06879508638582	46.42362051375703
2	DALYs (Disability-Adjusted Life Years)	75	Austria	3	Both	17	60-64 years	423	Larynx cancer	1	Number	1992	939.6500024809905	1118.7731186156047	795.0866884235775
2	DALYs (Disability-Adjusted Life Years)	75	Austria	1	Male	17	60-64 years	423	Larynx cancer	2	Percent	1992	0.006721806244408259	0.00810955402921751	0.00557766478851077
2	DALYs (Disability-Adjusted Life Years)	75	Austria	2	Female	17	60-64 years	423	Larynx cancer	2	Percent	1992	0.0006975452871344528	0.0008916010240317705	0.0005322720124900594
2	DALYs (Disability-Adjusted Life Years)	75	Austria	3	Both	17	60-64 years	423	Larynx cancer	2	Percent	1992	0.004332111700961098	0.0053108329018128906	0.003588800868683595
2	DALYs (Disability-Adjusted Life Years)	75	Austria	1	Male	17	60-64 years	423	Larynx cancer	3	Rate	1992	474.7347417635189	570.1660895429769	398.0529601377923
2	DALYs (Disability-Adjusted Life Years)	75	Austria	2	Female	17	60-64 years	423	Larynx cancer	3	Rate	1992	28.8645656452699	36.11390254656206	22.333355759381984
2	DALYs (Disability-Adjusted Life Years)	75	Austria	3	Both	17	60-64 years	423	Larynx cancer	3	Rate	1992	238.99955272466957	284.5594362193625	202.22993924210414
2	DALYs (Disability-Adjusted Life Years)	75	Austria	1	Male	18	65-69 years	423	Larynx cancer	1	Number	1992	702.1764811318724	843.8799401227992	578.2414658605903
2	DALYs (Disability-Adjusted Life Years)	75	Austria	2	Female	18	65-69 years	423	Larynx cancer	1	Number	1992	74.4215917396032	94.68159383775253	57.00461936979288
2	DALYs (Disability-Adjusted Life Years)	75	Austria	3	Both	18	65-69 years	423	Larynx cancer	1	Number	1992	776.5980728714759	921.8962958648125	654.6968968046466
2	DALYs (Disability-Adjusted Life Years)	75	Austria	1	Male	18	65-69 years	423	Larynx cancer	2	Percent	1992	0.005193708647299582	0.006247020401305495	0.00428099664684339
2	DALYs (Disability-Adjusted Life Years)	75	Austria	2	Female	18	65-69 years	423	Larynx cancer	2	Percent	1992	0.000594676516467673	0.0007821058748172971	0.00045127001324535445
2	DALYs (Disability-Adjusted Life Years)	75	Austria	3	Both	18	65-69 years	423	Larynx cancer	2	Percent	1992	0.0029818360097057877	0.003563086542495841	0.002475831504093043
2	DALYs (Disability-Adjusted Life Years)	75	Austria	1	Male	18	65-69 years	423	Larynx cancer	3	Rate	1992	461.6887275172577	554.8603039290114	380.2000974748563
2	DALYs (Disability-Adjusted Life Years)	75	Austria	2	Female	18	65-69 years	423	Larynx cancer	3	Rate	1992	32.020604589673695	40.737665069120226	24.5267849552545
2	DALYs (Disability-Adjusted Life Years)	75	Austria	3	Both	18	65-69 years	423	Larynx cancer	3	Rate	1992	201.97265483735066	239.7608864416416	170.26937740456253
2	DALYs (Disability-Adjusted Life Years)	75	Austria	1	Male	19	70-74 years	423	Larynx cancer	1	Number	1992	400.644269088702	492.7566990440879	322.4674791979934
2	DALYs (Disability-Adjusted Life Years)	75	Austria	2	Female	19	70-74 years	423	Larynx cancer	1	Number	1992	55.03640733608228	69.6457556166431	43.26896412769091
2	DALYs (Disability-Adjusted Life Years)	75	Austria	3	Both	19	70-74 years	423	Larynx cancer	1	Number	1992	455.6806764247838	553.0115745431013	376.0102797828588
2	DALYs (Disability-Adjusted Life Years)	75	Austria	1	Male	19	70-74 years	423	Larynx cancer	2	Percent	1992	0.0037086103865260583	0.004576533042340856	0.0029882580525703523
2	DALYs (Disability-Adjusted Life Years)	75	Austria	2	Female	19	70-74 years	423	Larynx cancer	2	Percent	1992	0.0004423148983855804	0.0005659893401787632	0.0003461341339993726
2	DALYs (Disability-Adjusted Life Years)	75	Austria	3	Both	19	70-74 years	423	Larynx cancer	2	Percent	1992	0.0019606451093059835	0.002391299775005666	0.0016097614521919392
2	DALYs (Disability-Adjusted Life Years)	75	Austria	1	Male	19	70-74 years	423	Larynx cancer	3	Rate	1992	391.59549522980564	481.6275146750009	315.18437166035625
2	DALYs (Disability-Adjusted Life Years)	75	Austria	2	Female	19	70-74 years	423	Larynx cancer	3	Rate	1992	30.294342857339988	38.3359398138957	23.817049437143034
2	DALYs (Disability-Adjusted Life Years)	75	Austria	3	Both	19	70-74 years	423	Larynx cancer	3	Rate	1992	160.46056315737073	194.73406109722825	132.40592451779546
2	DALYs (Disability-Adjusted Life Years)	75	Austria	1	Male	20	75-79 years	423	Larynx cancer	1	Number	1992	281.11822916985136	338.4196143664145	229.2461930527939
2	DALYs (Disability-Adjusted Life Years)	75	Austria	2	Female	20	75-79 years	423	Larynx cancer	1	Number	1992	43.458999536804086	54.16642083553768	33.24875859281619
2	DALYs (Disability-Adjusted Life Years)	75	Austria	3	Both	20	75-79 years	423	Larynx cancer	1	Number	1992	324.57722870665555	380.47007255803817	269.605930197026
2	DALYs (Disability-Adjusted Life Years)	75	Austria	1	Male	20	75-79 years	423	Larynx cancer	2	Percent	1992	0.0026980162599641484	0.003264045717273054	0.0021945537296975447
2	DALYs (Disability-Adjusted Life Years)	75	Austria	2	Female	20	75-79 years	423	Larynx cancer	2	Percent	1992	0.0003112009639867815	0.0003899084320340392	0.00023738825495266835
2	DALYs (Disability-Adjusted Life Years)	75	Austria	3	Both	20	75-79 years	423	Larynx cancer	2	Percent	1992	0.0013310192053930256	0.0015823342894799094	0.001108786482056255
2	DALYs (Disability-Adjusted Life Years)	75	Austria	1	Male	20	75-79 years	423	Larynx cancer	3	Rate	1992	384.703906573069	463.119549707499	313.71820424042386
2	DALYs (Disability-Adjusted Life Years)	75	Austria	2	Female	20	75-79 years	423	Larynx cancer	3	Rate	1992	30.042772371850994	37.44470578485879	22.984534772934094
2	DALYs (Disability-Adjusted Life Years)	75	Austria	3	Both	20	75-79 years	423	Larynx cancer	3	Rate	1992	149.07257845017065	174.74317272765387	123.82523364339545
2	DALYs (Disability-Adjusted Life Years)	75	Austria	1	Male	30	80-84 years	423	Larynx cancer	1	Number	1992	189.36014731281813	235.28010848317962	149.31474161468952
2	DALYs (Disability-Adjusted Life Years)	75	Austria	2	Female	30	80-84 years	423	Larynx cancer	1	Number	1992	38.971133316513175	49.329124893246565	30.42547056461402
2	DALYs (Disability-Adjusted Life Years)	75	Austria	3	Both	30	80-84 years	423	Larynx cancer	1	Number	1992	228.33128062933133	275.02497356897356	187.05627741859948
2	DALYs (Disability-Adjusted Life Years)	75	Austria	1	Male	30	80-84 years	423	Larynx cancer	2	Percent	1992	0.001966504216866079	0.0024658192440303733	0.0015348653416252635
2	DALYs (Disability-Adjusted Life Years)	75	Austria	2	Female	30	80-84 years	423	Larynx cancer	2	Percent	1992	0.00023969527773757854	0.0003016510810637715	0.00018699452576180189
2	DALYs (Disability-Adjusted Life Years)	75	Austria	3	Both	30	80-84 years	423	Larynx cancer	2	Percent	1992	0.0008819960443488101	0.0010719542766187357	0.000712375526311096
2	DALYs (Disability-Adjusted Life Years)	75	Austria	1	Male	30	80-84 years	423	Larynx cancer	3	Rate	1992	346.8987372738229	431.0219108756381	273.5374684565255
2	DALYs (Disability-Adjusted Life Years)	75	Austria	2	Female	30	80-84 years	423	Larynx cancer	3	Rate	1992	31.50280663463623	39.8758196315859	24.594812477745254
2	DALYs (Disability-Adjusted Life Years)	75	Austria	3	Both	30	80-84 years	423	Larynx cancer	3	Rate	1992	128.06488136356336	154.25411934383595	104.91484088337155
2	DALYs (Disability-Adjusted Life Years)	75	Austria	1	Male	31	85-89 years	423	Larynx cancer	1	Number	1992	66.66666983246638	85.10952054697742	51.693647473232005
2	DALYs (Disability-Adjusted Life Years)	75	Austria	2	Female	31	85-89 years	423	Larynx cancer	1	Number	1992	19.350307870241267	25.71174331860304	14.298076169722208
2	DALYs (Disability-Adjusted Life Years)	75	Austria	3	Both	31	85-89 years	423	Larynx cancer	1	Number	1992	86.01697770270762	105.60681325536424	68.86095229951744
2	DALYs (Disability-Adjusted Life Years)	75	Austria	1	Male	31	85-89 years	423	Larynx cancer	2	Percent	1992	0.001378589322873064	0.0017750383119638615	0.001072141696163703
2	DALYs (Disability-Adjusted Life Years)	75	Austria	2	Female	31	85-89 years	423	Larynx cancer	2	Percent	1992	0.00017874593258913361	0.0002374119372769733	0.00013212407400678753
2	DALYs (Disability-Adjusted Life Years)	75	Austria	3	Both	31	85-89 years	423	Larynx cancer	2	Percent	1992	0.0005492261239003293	0.0006765943430213588	0.00044102246403398887
2	DALYs (Disability-Adjusted Life Years)	75	Austria	1	Male	31	85-89 years	423	Larynx cancer	3	Rate	1992	292.3655357322424	373.2463408351228	226.70160329659925
2	DALYs (Disability-Adjusted Life Years)	75	Austria	2	Female	31	85-89 years	423	Larynx cancer	3	Rate	1992	31.23100525849146	41.498233318716814	23.076805549416726
2	DALYs (Disability-Adjusted Life Years)	75	Austria	3	Both	31	85-89 years	423	Larynx cancer	3	Rate	1992	101.48160532797041	124.59341433462379	81.24117087582646
2	DALYs (Disability-Adjusted Life Years)	75	Austria	1	Male	32	90-94 years	423	Larynx cancer	1	Number	1992	16.991099117000257	20.619762744141457	13.524491559612162
2	DALYs (Disability-Adjusted Life Years)	75	Austria	2	Female	32	90-94 years	423	Larynx cancer	1	Number	1992	5.782599933700221	8.009080948636326	3.993685331465712
2	DALYs (Disability-Adjusted Life Years)	75	Austria	3	Both	32	90-94 years	423	Larynx cancer	1	Number	1992	22.77369905070052	26.916695971437033	18.591127743370905
2	DALYs (Disability-Adjusted Life Years)	75	Austria	1	Male	32	90-94 years	423	Larynx cancer	2	Percent	1992	0.001033809827132014	0.0012615543825048176	0.000821214184842234
2	DALYs (Disability-Adjusted Life Years)	75	Austria	2	Female	32	90-94 years	423	Larynx cancer	2	Percent	1992	0.00011643568306599803	0.00016202719878989077	8.15878166917021e-05
2	DALYs (Disability-Adjusted Life Years)	75	Austria	3	Both	32	90-94 years	423	Larynx cancer	2	Percent	1992	0.00034452168914902856	0.00040836265491570305	0.0002799595830787848
2	DALYs (Disability-Adjusted Life Years)	75	Austria	1	Male	32	90-94 years	423	Larynx cancer	3	Rate	1992	286.75895845941693	347.999952650161	228.2529862619183
2	DALYs (Disability-Adjusted Life Years)	75	Austria	2	Female	32	90-94 years	423	Larynx cancer	3	Rate	1992	28.337456939608348	39.24826014422062	19.570934771262692
2	DALYs (Disability-Adjusted Life Years)	75	Austria	3	Both	32	90-94 years	423	Larynx cancer	3	Rate	1992	86.48866480644134	102.22270393526156	70.6043323129221
2	DALYs (Disability-Adjusted Life Years)	75	Austria	1	Male	235	95+ years	423	Larynx cancer	1	Number	1992	2.5408585601130125	3.180907540915017	1.9841008867201526
2	DALYs (Disability-Adjusted Life Years)	75	Austria	2	Female	235	95+ years	423	Larynx cancer	1	Number	1992	1.0538595781884526	1.3937727897050718	0.735380863090539
2	DALYs (Disability-Adjusted Life Years)	75	Austria	3	Both	235	95+ years	423	Larynx cancer	1	Number	1992	3.5947181383014666	4.36373818346131	2.8347575938331087
2	DALYs (Disability-Adjusted Life Years)	75	Austria	1	Male	235	95+ years	423	Larynx cancer	2	Percent	1992	0.0008319538907187273	0.0010395755602462553	0.0006454601552033118
2	DALYs (Disability-Adjusted Life Years)	75	Austria	2	Female	235	95+ years	423	Larynx cancer	2	Percent	1992	8.303849961324894e-05	0.00010935987890309876	5.727573206434512e-05
2	DALYs (Disability-Adjusted Life Years)	75	Austria	3	Both	235	95+ years	423	Larynx cancer	2	Percent	1992	0.00022832455469290098	0.0002764928905680923	0.00017868815091003694
2	DALYs (Disability-Adjusted Life Years)	75	Austria	1	Male	235	95+ years	423	Larynx cancer	3	Rate	1992	307.1136091163172	384.4763382312279	239.81830147381737
2	DALYs (Disability-Adjusted Life Years)	75	Austria	2	Female	235	95+ years	423	Larynx cancer	3	Rate	1992	28.660232805945785	37.904340823286326	19.99904652709179
2	DALYs (Disability-Adjusted Life Years)	75	Austria	3	Both	235	95+ years	423	Larynx cancer	3	Rate	1992	79.80433414833136	96.87691961665953	62.932873606238005
2	DALYs (Disability-Adjusted Life Years)	164	Nepal	1	Male	17	60-64 years	423	Larynx cancer	1	Number	1993	1120.850062453064	1781.749476623299	664.36012266129
2	DALYs (Disability-Adjusted Life Years)	164	Nepal	2	Female	17	60-64 years	423	Larynx cancer	1	Number	1993	257.68611890262235	437.19711991063826	129.17434972756564
2	DALYs (Disability-Adjusted Life Years)	164	Nepal	3	Both	17	60-64 years	423	Larynx cancer	1	Number	1993	1378.5361813556851	2131.913872402798	873.3689391066744
2	DALYs (Disability-Adjusted Life Years)	164	Nepal	1	Male	17	60-64 years	423	Larynx cancer	2	Percent	1993	0.00516895215185142	0.008069253885897033	0.0031998163943344517
2	DALYs (Disability-Adjusted Life Years)	164	Nepal	2	Female	17	60-64 years	423	Larynx cancer	2	Percent	1993	0.001335806568025426	0.002225166390327118	0.0007077950417703842
2	DALYs (Disability-Adjusted Life Years)	164	Nepal	3	Both	17	60-64 years	423	Larynx cancer	2	Percent	1993	0.0033661444238336715	0.004989902076831393	0.0021796252162956577
2	DALYs (Disability-Adjusted Life Years)	164	Nepal	1	Male	17	60-64 years	423	Larynx cancer	3	Rate	1993	525.8767588185312	835.9553799217563	311.7023049709035
2	DALYs (Disability-Adjusted Life Years)	164	Nepal	2	Female	17	60-64 years	423	Larynx cancer	3	Rate	1993	128.35589169804703	217.7720181937859	64.34296466726883
2	DALYs (Disability-Adjusted Life Years)	164	Nepal	3	Both	17	60-64 years	423	Larynx cancer	3	Rate	1993	333.06149656282633	515.0814570476034	211.01046881794056
2	DALYs (Disability-Adjusted Life Years)	164	Nepal	1	Male	18	65-69 years	423	Larynx cancer	1	Number	1993	1023.1300808273763	1643.1278677160967	605.6910496134319
2	DALYs (Disability-Adjusted Life Years)	164	Nepal	2	Female	18	65-69 years	423	Larynx cancer	1	Number	1993	204.2640027741935	346.84754454822155	102.40759901305421
2	DALYs (Disability-Adjusted Life Years)	164	Nepal	3	Both	18	65-69 years	423	Larynx cancer	1	Number	1993	1227.3940836015693	1862.3130058325062	776.8674371377513
2	DALYs (Disability-Adjusted Life Years)	164	Nepal	1	Male	18	65-69 years	423	Larynx cancer	2	Percent	1993	0.0049087245269296125	0.00760887995094278	0.0030084133580461463
2	DALYs (Disability-Adjusted Life Years)	164	Nepal	2	Female	18	65-69 years	423	Larynx cancer	2	Percent	1993	0.0011117126031056138	0.0018309524432394608	0.0005629542858824848
2	DALYs (Disability-Adjusted Life Years)	164	Nepal	3	Both	18	65-69 years	423	Larynx cancer	2	Percent	1993	0.0031290952133955652	0.00464281505537245	0.001993841107999985
2	DALYs (Disability-Adjusted Life Years)	164	Nepal	1	Male	18	65-69 years	423	Larynx cancer	3	Rate	1993	622.6593271890672	999.9792907763533	368.6131299470329
2	DALYs (Disability-Adjusted Life Years)	164	Nepal	2	Female	18	65-69 years	423	Larynx cancer	3	Rate	1993	132.48079780430774	224.95710841919802	66.41914499967451
2	DALYs (Disability-Adjusted Life Years)	164	Nepal	3	Both	18	65-69 years	423	Larynx cancer	3	Rate	1993	385.367003765613	584.7135754683768	243.91438786666728
2	DALYs (Disability-Adjusted Life Years)	164	Nepal	1	Male	19	70-74 years	423	Larynx cancer	1	Number	1993	630.5463513204849	1038.1555852827755	366.30512160930385
2	DALYs (Disability-Adjusted Life Years)	164	Nepal	2	Female	19	70-74 years	423	Larynx cancer	1	Number	1993	142.75417989073074	246.20793492509478	80.40892420590563
2	DALYs (Disability-Adjusted Life Years)	164	Nepal	3	Both	19	70-74 years	423	Larynx cancer	1	Number	1993	773.3005312112157	1214.3354853598694	498.4623738153245
2	DALYs (Disability-Adjusted Life Years)	164	Nepal	1	Male	19	70-74 years	423	Larynx cancer	2	Percent	1993	0.0038928928399571123	0.006170933645925734	0.002363915001262828
2	DALYs (Disability-Adjusted Life Years)	164	Nepal	2	Female	19	70-74 years	423	Larynx cancer	2	Percent	1993	0.0009707777958422262	0.0016191772127726514	0.0005603863777363122
2	DALYs (Disability-Adjusted Life Years)	164	Nepal	3	Both	19	70-74 years	423	Larynx cancer	2	Percent	1993	0.002502169176456612	0.0037596472595849265	0.0016702555109504625
2	DALYs (Disability-Adjusted Life Years)	164	Nepal	1	Male	19	70-74 years	423	Larynx cancer	3	Rate	1993	594.1290424443507	978.1967376396937	345.14910868714594
2	DALYs (Disability-Adjusted Life Years)	164	Nepal	2	Female	19	70-74 years	423	Larynx cancer	3	Rate	1993	144.06047476920776	248.46089987981068	81.14471888424298
2	DALYs (Disability-Adjusted Life Years)	164	Nepal	3	Both	19	70-74 years	423	Larynx cancer	3	Rate	1993	376.81031623650387	591.7157945552757	242.88844650754436
2	DALYs (Disability-Adjusted Life Years)	164	Nepal	1	Male	20	75-79 years	423	Larynx cancer	1	Number	1993	264.8903857786292	415.3282057518426	158.72169987031532
2	DALYs (Disability-Adjusted Life Years)	164	Nepal	2	Female	20	75-79 years	423	Larynx cancer	1	Number	1993	62.531792393833854	107.5941571333885	33.880520100356605
2	DALYs (Disability-Adjusted Life Years)	164	Nepal	3	Both	20	75-79 years	423	Larynx cancer	1	Number	1993	327.4221781724629	478.1489083666311	212.96498393207537
2	DALYs (Disability-Adjusted Life Years)	164	Nepal	1	Male	20	75-79 years	423	Larynx cancer	2	Percent	1993	0.002709970890692269	0.004171628130125326	0.0016493582537297402
2	DALYs (Disability-Adjusted Life Years)	164	Nepal	2	Female	20	75-79 years	423	Larynx cancer	2	Percent	1993	0.0006446591213088564	0.0011035895380649117	0.0003590790227512233
2	DALYs (Disability-Adjusted Life Years)	164	Nepal	3	Both	20	75-79 years	423	Larynx cancer	2	Percent	1993	0.0016814319351188122	0.0024604339317025195	0.0011291536633596068
2	DALYs (Disability-Adjusted Life Years)	164	Nepal	1	Male	20	75-79 years	423	Larynx cancer	3	Rate	1993	471.4590735312296	739.2123746567063	282.49717463395336
2	DALYs (Disability-Adjusted Life Years)	164	Nepal	2	Female	20	75-79 years	423	Larynx cancer	3	Rate	1993	110.16512403134503	189.5535568690429	59.688864755303456
2	DALYs (Disability-Adjusted Life Years)	164	Nepal	3	Both	20	75-79 years	423	Larynx cancer	3	Rate	1993	289.8898196426565	423.33876581727907	188.55283758375148
2	DALYs (Disability-Adjusted Life Years)	164	Nepal	1	Male	30	80-84 years	423	Larynx cancer	1	Number	1993	123.37820525389148	197.9397931796405	72.46938906057702
2	DALYs (Disability-Adjusted Life Years)	164	Nepal	2	Female	30	80-84 years	423	Larynx cancer	1	Number	1993	24.06326592642968	41.32962850512425	13.1817921376499
2	DALYs (Disability-Adjusted Life Years)	164	Nepal	3	Both	30	80-84 years	423	Larynx cancer	1	Number	1993	147.44147118032112	221.48255836363853	94.18769804399295
2	DALYs (Disability-Adjusted Life Years)	164	Nepal	1	Male	30	80-84 years	423	Larynx cancer	2	Percent	1993	0.002202366619089468	0.003494180441520849	0.0012924084696265185
2	DALYs (Disability-Adjusted Life Years)	164	Nepal	2	Female	30	80-84 years	423	Larynx cancer	2	Percent	1993	0.00042759842084552424	0.0007278754373269748	0.00023670062972233662
2	DALYs (Disability-Adjusted Life Years)	164	Nepal	3	Both	30	80-84 years	423	Larynx cancer	2	Percent	1993	0.0013130081814808029	0.0019484350370456262	0.00083998265556705
2	DALYs (Disability-Adjusted Life Years)	164	Nepal	1	Male	30	80-84 years	423	Larynx cancer	3	Rate	1993	430.69801827912164	690.9832776835717	252.9816525541063
2	DALYs (Disability-Adjusted Life Years)	164	Nepal	2	Female	30	80-84 years	423	Larynx cancer	3	Rate	1993	81.53167440014265	140.0339349056351	44.66283121597415
2	DALYs (Disability-Adjusted Life Years)	164	Nepal	3	Both	30	80-84 years	423	Larynx cancer	3	Rate	1993	253.50959817894494	380.8152070440331	161.9455184039116
2	DALYs (Disability-Adjusted Life Years)	164	Nepal	1	Male	31	85-89 years	423	Larynx cancer	1	Number	1993	36.52474511659151	62.741519439468085	18.475728895166775
2	DALYs (Disability-Adjusted Life Years)	164	Nepal	2	Female	31	85-89 years	423	Larynx cancer	1	Number	1993	7.052507566698744	12.157679857524755	3.884604893806733
2	DALYs (Disability-Adjusted Life Years)	164	Nepal	3	Both	31	85-89 years	423	Larynx cancer	1	Number	1993	43.57725268329022	71.03412324690473	23.85497066348674
2	DALYs (Disability-Adjusted Life Years)	164	Nepal	1	Male	31	85-89 years	423	Larynx cancer	2	Percent	1993	0.001427553852379129	0.00245258558806618	0.0007423831784047279
2	DALYs (Disability-Adjusted Life Years)	164	Nepal	2	Female	31	85-89 years	423	Larynx cancer	2	Percent	1993	0.00027004331288256326	0.0004644883376343104	0.00015108037003671437
2	DALYs (Disability-Adjusted Life Years)	164	Nepal	3	Both	31	85-89 years	423	Larynx cancer	2	Percent	1993	0.0008431037059915463	0.001377317739760102	0.0004789346104702645
2	DALYs (Disability-Adjusted Life Years)	164	Nepal	1	Male	31	85-89 years	423	Larynx cancer	3	Rate	1993	309.4228819388727	531.5208004932872	156.51890964372305
2	DALYs (Disability-Adjusted Life Years)	164	Nepal	2	Female	31	85-89 years	423	Larynx cancer	3	Rate	1993	58.22775991133115	100.37769646153677	32.072541428387304
2	DALYs (Disability-Adjusted Life Years)	164	Nepal	3	Both	31	85-89 years	423	Larynx cancer	3	Rate	1993	182.20897374266218	297.0140130584992	99.74446427004648
2	DALYs (Disability-Adjusted Life Years)	164	Nepal	1	Male	32	90-94 years	423	Larynx cancer	1	Number	1993	9.185497387798407	15.559365051713009	5.267126693292641
2	DALYs (Disability-Adjusted Life Years)	164	Nepal	2	Female	32	90-94 years	423	Larynx cancer	1	Number	1993	1.3368817902818022	2.5138930968130158	0.6195390128755968
2	DALYs (Disability-Adjusted Life Years)	164	Nepal	3	Both	32	90-94 years	423	Larynx cancer	1	Number	1993	10.522379178080213	16.75904483715471	6.373990669438973
2	DALYs (Disability-Adjusted Life Years)	164	Nepal	1	Male	32	90-94 years	423	Larynx cancer	2	Percent	1993	0.0009713738685691455	0.0016392100625227208	0.000555040744698971
2	DALYs (Disability-Adjusted Life Years)	164	Nepal	2	Female	32	90-94 years	423	Larynx cancer	2	Percent	1993	0.00013002217595748625	0.00024125047856364215	6.0125665608206706e-05
2	DALYs (Disability-Adjusted Life Years)	164	Nepal	3	Both	32	90-94 years	423	Larynx cancer	2	Percent	1993	0.0005330444552804919	0.0008484319353830438	0.0003210181003560039
2	DALYs (Disability-Adjusted Life Years)	164	Nepal	1	Male	32	90-94 years	423	Larynx cancer	3	Rate	1993	254.77907853535257	431.57169645886233	146.0948306652013
2	DALYs (Disability-Adjusted Life Years)	164	Nepal	2	Female	32	90-94 years	423	Larynx cancer	3	Rate	1993	33.30318478680231	62.623821302692	15.433393123022432
2	DALYs (Disability-Adjusted Life Years)	164	Nepal	3	Both	32	90-94 years	423	Larynx cancer	3	Rate	1993	138.09702284726768	219.9478044467497	83.65305224311264
2	DALYs (Disability-Adjusted Life Years)	164	Nepal	1	Male	235	95+ years	423	Larynx cancer	1	Number	1993	1.6682008388193912	2.786686200738978	0.8621805794569122
2	DALYs (Disability-Adjusted Life Years)	164	Nepal	2	Female	235	95+ years	423	Larynx cancer	1	Number	1993	0.23657959735254158	0.49150004960495347	0.09797545772217531
2	DALYs (Disability-Adjusted Life Years)	164	Nepal	3	Both	235	95+ years	423	Larynx cancer	1	Number	1993	1.9047804361719336	3.064924363494171	1.0688937551336841
2	DALYs (Disability-Adjusted Life Years)	164	Nepal	1	Male	235	95+ years	423	Larynx cancer	2	Percent	1993	0.0008329614539427973	0.0014067685344850832	0.0004407623281451734
2	DALYs (Disability-Adjusted Life Years)	164	Nepal	2	Female	235	95+ years	423	Larynx cancer	2	Percent	1993	7.29301510797386e-05	0.00015224698138896942	3.1721899084459914e-05
2	DALYs (Disability-Adjusted Life Years)	164	Nepal	3	Both	235	95+ years	423	Larynx cancer	2	Percent	1993	0.00036296449722944416	0.0005945945025098347	0.00020430833508877465
2	DALYs (Disability-Adjusted Life Years)	164	Nepal	1	Male	235	95+ years	423	Larynx cancer	3	Rate	1993	277.06855598746483	462.83583107137787	143.19806260235612
2	DALYs (Disability-Adjusted Life Years)	164	Nepal	2	Female	235	95+ years	423	Larynx cancer	3	Rate	1993	23.833414998386957	49.51451767206574	9.870207615874241
2	DALYs (Disability-Adjusted Life Years)	164	Nepal	3	Both	235	95+ years	423	Larynx cancer	3	Rate	1993	119.44235310021953	192.19106365122929	67.02672019452268
2	DALYs (Disability-Adjusted Life Years)	35	Georgia	1	Male	17	60-64 years	423	Larynx cancer	1	Number	1993	1351.0183155465068	1520.4946449093334	1196.7789312577986
2	DALYs (Disability-Adjusted Life Years)	35	Georgia	2	Female	17	60-64 years	423	Larynx cancer	1	Number	1993	106.74027386129696	120.44610243160727	93.77218511733506
2	DALYs (Disability-Adjusted Life Years)	35	Georgia	3	Both	17	60-64 years	423	Larynx cancer	1	Number	1993	1457.7585894078043	1643.4224832729549	1292.0565288959624
2	DALYs (Disability-Adjusted Life Years)	35	Georgia	1	Male	17	60-64 years	423	Larynx cancer	2	Percent	1993	0.010736002118765133	0.012013411235916665	0.009568835909717858
2	DALYs (Disability-Adjusted Life Years)	35	Georgia	2	Female	17	60-64 years	423	Larynx cancer	2	Percent	1993	0.0011516270785839468	0.0013253029185548914	0.0010021569109015939
2	DALYs (Disability-Adjusted Life Years)	35	Georgia	3	Both	17	60-64 years	423	Larynx cancer	2	Percent	1993	0.006670415403588121	0.0075189733699755155	0.005910654772180234
2	DALYs (Disability-Adjusted Life Years)	35	Georgia	1	Male	17	60-64 years	423	Larynx cancer	3	Rate	1993	1010.4919092841577	1137.25144885934	895.1288175161064
2	DALYs (Disability-Adjusted Life Years)	35	Georgia	2	Female	17	60-64 years	423	Larynx cancer	3	Rate	1993	66.00547423096195	74.48081050082345	57.98633753166247
2	DALYs (Disability-Adjusted Life Years)	35	Georgia	3	Both	17	60-64 years	423	Larynx cancer	3	Rate	1993	493.4640229063725	556.3128736288905	437.37242723464635
2	DALYs (Disability-Adjusted Life Years)	35	Georgia	1	Male	18	65-69 years	423	Larynx cancer	1	Number	1993	999.4248617901695	1122.3772525023494	869.7253002762507
2	DALYs (Disability-Adjusted Life Years)	35	Georgia	2	Female	18	65-69 years	423	Larynx cancer	1	Number	1993	104.44195512134941	120.8493297159448	88.89322074890023
2	DALYs (Disability-Adjusted Life Years)	35	Georgia	3	Both	18	65-69 years	423	Larynx cancer	1	Number	1993	1103.8668169115185	1239.6660325959988	959.6682375401303
2	DALYs (Disability-Adjusted Life Years)	35	Georgia	1	Male	18	65-69 years	423	Larynx cancer	2	Percent	1993	0.009011384532075891	0.010187839619049722	0.007960973345971706
2	DALYs (Disability-Adjusted Life Years)	35	Georgia	2	Female	18	65-69 years	423	Larynx cancer	2	Percent	1993	0.0010232019223765953	0.001198681584750242	0.0008614221568158155
2	DALYs (Disability-Adjusted Life Years)	35	Georgia	3	Both	18	65-69 years	423	Larynx cancer	2	Percent	1993	0.005182718602419868	0.005899708518805316	0.004552144864749332
2	DALYs (Disability-Adjusted Life Years)	35	Georgia	1	Male	18	65-69 years	423	Larynx cancer	3	Rate	1993	1066.9586046027835	1198.2192088185568	928.4949056683679
2	DALYs (Disability-Adjusted Life Years)	35	Georgia	2	Female	18	65-69 years	423	Larynx cancer	3	Rate	1993	79.1040964221002	91.53100417632967	67.32752079585146
2	DALYs (Disability-Adjusted Life Years)	35	Georgia	3	Both	18	65-69 years	423	Larynx cancer	3	Rate	1993	489.0826746292493	549.2502986596073	425.19360232792184
2	DALYs (Disability-Adjusted Life Years)	35	Georgia	1	Male	19	70-74 years	423	Larynx cancer	1	Number	1993	354.3444085498008	407.4344329495074	307.84385165564316
2	DALYs (Disability-Adjusted Life Years)	35	Georgia	2	Female	19	70-74 years	423	Larynx cancer	1	Number	1993	67.75658177616585	76.44372407818932	59.7556778325786
2	DALYs (Disability-Adjusted Life Years)	35	Georgia	3	Both	19	70-74 years	423	Larynx cancer	1	Number	1993	422.10099032596696	483.4936080179043	368.7178374837876
2	DALYs (Disability-Adjusted Life Years)	35	Georgia	1	Male	19	70-74 years	423	Larynx cancer	2	Percent	1993	0.006201702625028197	0.0070847935345674865	0.005436772935601165
2	DALYs (Disability-Adjusted Life Years)	35	Georgia	2	Female	19	70-74 years	423	Larynx cancer	2	Percent	1993	0.0008054757916362581	0.000915147188670206	0.0007098446694480619
2	DALYs (Disability-Adjusted Life Years)	35	Georgia	3	Both	19	70-74 years	423	Larynx cancer	2	Percent	1993	0.002988098649634783	0.0034069064457736874	0.002620841878008643
2	DALYs (Disability-Adjusted Life Years)	35	Georgia	1	Male	19	70-74 years	423	Larynx cancer	3	Rate	1993	881.6427621069951	1013.7358179665351	765.9449313229171
2	DALYs (Disability-Adjusted Life Years)	35	Georgia	2	Female	19	70-74 years	423	Larynx cancer	3	Rate	1993	81.9241779046892	92.4277625421993	72.25032097610176
2	DALYs (Disability-Adjusted Life Years)	35	Georgia	3	Both	19	70-74 years	423	Larynx cancer	3	Rate	1993	343.45681573758344	393.4110055298986	300.01979921921736
2	DALYs (Disability-Adjusted Life Years)	35	Georgia	1	Male	20	75-79 years	423	Larynx cancer	1	Number	1993	181.72967765062037	209.29537444861285	157.51980061921932
2	DALYs (Disability-Adjusted Life Years)	35	Georgia	2	Female	20	75-79 years	423	Larynx cancer	1	Number	1993	45.637518550184865	52.46348521264289	39.603242385287245
2	DALYs (Disability-Adjusted Life Years)	35	Georgia	3	Both	20	75-79 years	423	Larynx cancer	1	Number	1993	227.36719620080538	260.28418424477746	196.93491304599632
2	DALYs (Disability-Adjusted Life Years)	35	Georgia	1	Male	20	75-79 years	423	Larynx cancer	2	Percent	1993	0.0038496243981172504	0.00441654994385638	0.003325108354302365
2	DALYs (Disability-Adjusted Life Years)	35	Georgia	2	Female	20	75-79 years	423	Larynx cancer	2	Percent	1993	0.0005448265975026466	0.0006341768966163976	0.00047217528381797414
2	DALYs (Disability-Adjusted Life Years)	35	Georgia	3	Both	20	75-79 years	423	Larynx cancer	2	Percent	1993	0.001735986736472977	0.0019875612196519313	0.001507040639604201
2	DALYs (Disability-Adjusted Life Years)	35	Georgia	1	Male	20	75-79 years	423	Larynx cancer	3	Rate	1993	626.7101093902394	721.7727380099903	543.2203080610185
2	DALYs (Disability-Adjusted Life Years)	35	Georgia	2	Female	20	75-79 years	423	Larynx cancer	3	Rate	1993	68.85490563279613	79.15347806458432	59.75078408772636
2	DALYs (Disability-Adjusted Life Years)	35	Georgia	3	Both	20	75-79 years	423	Larynx cancer	3	Rate	1993	238.6352825074237	273.18360290026243	206.69480644341013
2	DALYs (Disability-Adjusted Life Years)	35	Georgia	1	Male	30	80-84 years	423	Larynx cancer	1	Number	1993	84.24836623503239	97.36888317019113	72.51626830987561
2	DALYs (Disability-Adjusted Life Years)	35	Georgia	2	Female	30	80-84 years	423	Larynx cancer	1	Number	1993	23.00962855615329	26.81424468926422	19.423609552521555
2	DALYs (Disability-Adjusted Life Years)	35	Georgia	3	Both	30	80-84 years	423	Larynx cancer	1	Number	1993	107.25799479118562	121.35403963111021	94.03409906056372
2	DALYs (Disability-Adjusted Life Years)	35	Georgia	1	Male	30	80-84 years	423	Larynx cancer	2	Percent	1993	0.0025214558984500215	0.0029229961867268082	0.0021656343563449167
2	DALYs (Disability-Adjusted Life Years)	35	Georgia	2	Female	30	80-84 years	423	Larynx cancer	2	Percent	1993	0.0003565845698115203	0.0004153070579108999	0.0003023045642215743
2	DALYs (Disability-Adjusted Life Years)	35	Georgia	3	Both	30	80-84 years	423	Larynx cancer	2	Percent	1993	0.0010952554507799796	0.0012365439146507433	0.0009577082914965624
2	DALYs (Disability-Adjusted Life Years)	35	Georgia	1	Male	30	80-84 years	423	Larynx cancer	3	Rate	1993	424.73094348502974	490.87690910927466	365.5845737274334
2	DALYs (Disability-Adjusted Life Years)	35	Georgia	2	Female	30	80-84 years	423	Larynx cancer	3	Rate	1993	50.499882721938285	58.849981379776686	42.6295453681605
2	DALYs (Disability-Adjusted Life Years)	35	Georgia	3	Both	30	80-84 years	423	Larynx cancer	3	Rate	1993	164.0044815809362	185.55825508578505	143.78428104480585
2	DALYs (Disability-Adjusted Life Years)	35	Georgia	1	Male	31	85-89 years	423	Larynx cancer	1	Number	1993	20.226779568454077	23.599837962268204	16.979580594531747
2	DALYs (Disability-Adjusted Life Years)	35	Georgia	2	Female	31	85-89 years	423	Larynx cancer	1	Number	1993	7.147788399210289	8.278986453632017	5.838917130752413
2	DALYs (Disability-Adjusted Life Years)	35	Georgia	3	Both	31	85-89 years	423	Larynx cancer	1	Number	1993	27.37456796766438	31.614591884262076	22.746333525134844
2	DALYs (Disability-Adjusted Life Years)	35	Georgia	1	Male	31	85-89 years	423	Larynx cancer	2	Percent	1993	0.0013016241923488015	0.0015144913447912344	0.0010893581984173935
2	DALYs (Disability-Adjusted Life Years)	35	Georgia	2	Female	31	85-89 years	423	Larynx cancer	2	Percent	1993	0.0002095284566547189	0.00024401090968264845	0.0001720447792495013
2	DALYs (Disability-Adjusted Life Years)	35	Georgia	3	Both	31	85-89 years	423	Larynx cancer	2	Percent	1993	0.0005513140387177852	0.0006395200709456776	0.0004618202603897902
2	DALYs (Disability-Adjusted Life Years)	35	Georgia	1	Male	31	85-89 years	423	Larynx cancer	3	Rate	1993	227.3418887720932	265.25387884411805	190.84451431602065
2	DALYs (Disability-Adjusted Life Years)	35	Georgia	2	Female	31	85-89 years	423	Larynx cancer	3	Rate	1993	28.073944713671068	32.5168842449471	22.93316863360988
2	DALYs (Disability-Adjusted Life Years)	35	Georgia	3	Both	31	85-89 years	423	Larynx cancer	3	Rate	1993	79.6753145115445	92.01615727810218	66.20456183054189
2	DALYs (Disability-Adjusted Life Years)	35	Georgia	1	Male	32	90-94 years	423	Larynx cancer	1	Number	1993	5.300796844976614	5.890827091195215	4.512735296583122
2	DALYs (Disability-Adjusted Life Years)	35	Georgia	2	Female	32	90-94 years	423	Larynx cancer	1	Number	1993	2.353844058172962	2.7319930872624565	1.8176117462558539
2	DALYs (Disability-Adjusted Life Years)	35	Georgia	3	Both	32	90-94 years	423	Larynx cancer	1	Number	1993	7.654640903149585	8.612908266704181	6.334031392209845
2	DALYs (Disability-Adjusted Life Years)	35	Georgia	1	Male	32	90-94 years	423	Larynx cancer	2	Percent	1993	0.001038139050381111	0.001162449604417345	0.0008806739238331643
2	DALYs (Disability-Adjusted Life Years)	35	Georgia	2	Female	32	90-94 years	423	Larynx cancer	2	Percent	1993	0.0001513011968373001	0.00017677054808064912	0.00011531492438758006
2	DALYs (Disability-Adjusted Life Years)	35	Georgia	3	Both	32	90-94 years	423	Larynx cancer	2	Percent	1993	0.0003704437662722524	0.00042063947654464684	0.00030484382802381993
2	DALYs (Disability-Adjusted Life Years)	35	Georgia	1	Male	32	90-94 years	423	Larynx cancer	3	Rate	1993	223.6510630359211	248.545601658957	190.40119359356265
2	DALYs (Disability-Adjusted Life Years)	35	Georgia	2	Female	32	90-94 years	423	Larynx cancer	3	Rate	1993	23.923226361520666	27.76653313874155	18.47324468758095
2	DALYs (Disability-Adjusted Life Years)	35	Georgia	3	Both	32	90-94 years	423	Larynx cancer	3	Rate	1993	62.69528256811781	70.54396468057872	51.8788396417824
2	DALYs (Disability-Adjusted Life Years)	35	Georgia	1	Male	235	95+ years	423	Larynx cancer	1	Number	1993	0.6395895696495251	0.711362822597529	0.5310517182140977
2	DALYs (Disability-Adjusted Life Years)	35	Georgia	2	Female	235	95+ years	423	Larynx cancer	1	Number	1993	0.7203126310831223	0.8467444228558088	0.538417362554646
2	DALYs (Disability-Adjusted Life Years)	35	Georgia	3	Both	235	95+ years	423	Larynx cancer	1	Number	1993	1.3599022007326478	1.5473284938355452	1.075624064502268
2	DALYs (Disability-Adjusted Life Years)	35	Georgia	1	Male	235	95+ years	423	Larynx cancer	2	Percent	1993	0.0008271439058382855	0.0009212887226486307	0.0006808087677180779
2	DALYs (Disability-Adjusted Life Years)	35	Georgia	2	Female	235	95+ years	423	Larynx cancer	2	Percent	1993	0.000133506054005194	0.0001573048385535749	9.908777690920842e-05
2	DALYs (Disability-Adjusted Life Years)	35	Georgia	3	Both	235	95+ years	423	Larynx cancer	2	Percent	1993	0.00022045635586779794	0.0002536214554871646	0.00017272690442728984
2	DALYs (Disability-Adjusted Life Years)	35	Georgia	1	Male	235	95+ years	423	Larynx cancer	3	Rate	1993	240.21366828039046	267.1698870700496	199.4495960100082
2	DALYs (Disability-Adjusted Life Years)	35	Georgia	2	Female	235	95+ years	423	Larynx cancer	3	Rate	1993	30.802546518381103	36.20911719259579	23.02420524190379
2	DALYs (Disability-Adjusted Life Years)	35	Georgia	3	Both	235	95+ years	423	Larynx cancer	3	Rate	1993	52.20869735752953	59.40427554556455	41.29483077813985
2	DALYs (Disability-Adjusted Life Years)	118	Suriname	1	Male	17	60-64 years	423	Larynx cancer	1	Number	1993	11.920806501630423	17.383622021112927	8.086219663119063
2	DALYs (Disability-Adjusted Life Years)	118	Suriname	2	Female	17	60-64 years	423	Larynx cancer	1	Number	1993	2.0525131266484102	2.943636377152775	1.242830055904054
2	DALYs (Disability-Adjusted Life Years)	118	Suriname	3	Both	17	60-64 years	423	Larynx cancer	1	Number	1993	13.973319628278839	19.47186881397299	10.086620704738547
2	DALYs (Disability-Adjusted Life Years)	118	Suriname	1	Male	17	60-64 years	423	Larynx cancer	2	Percent	1993	0.0023229893761660407	0.0033921368551334905	0.0015394999329555689
2	DALYs (Disability-Adjusted Life Years)	118	Suriname	2	Female	17	60-64 years	423	Larynx cancer	2	Percent	1993	0.0005204203084438504	0.0007593002235149868	0.00031488565600242447
2	DALYs (Disability-Adjusted Life Years)	118	Suriname	3	Both	17	60-64 years	423	Larynx cancer	2	Percent	1993	0.001539531034209215	0.002129739519346073	0.0010867689248283932
2	DALYs (Disability-Adjusted Life Years)	118	Suriname	1	Male	17	60-64 years	423	Larynx cancer	3	Rate	1993	210.30901466558274	306.6849896505876	142.6585432359326
2	DALYs (Disability-Adjusted Life Years)	118	Suriname	2	Female	17	60-64 years	423	Larynx cancer	3	Rate	1993	36.24912052643033	51.98711201210922	21.94943160431894
2	DALYs (Disability-Adjusted Life Years)	118	Suriname	3	Both	17	60-64 years	423	Larynx cancer	3	Rate	1993	123.32508612300516	171.8539303716524	89.02203629440548
2	DALYs (Disability-Adjusted Life Years)	118	Suriname	1	Male	18	65-69 years	423	Larynx cancer	1	Number	1993	9.821573763736925	13.812382473997319	6.811773814323356
2	DALYs (Disability-Adjusted Life Years)	118	Suriname	2	Female	18	65-69 years	423	Larynx cancer	1	Number	1993	1.6073794442959755	2.3152344334147235	1.0156915703947929
2	DALYs (Disability-Adjusted Life Years)	118	Suriname	3	Both	18	65-69 years	423	Larynx cancer	1	Number	1993	11.428953208032906	15.368597795137543	8.161986992712556
2	DALYs (Disability-Adjusted Life Years)	118	Suriname	1	Male	18	65-69 years	423	Larynx cancer	2	Percent	1993	0.0021783651532387106	0.0030242451110909464	0.0014731383747951438
2	DALYs (Disability-Adjusted Life Years)	118	Suriname	2	Female	18	65-69 years	423	Larynx cancer	2	Percent	1993	0.00047335790101514497	0.0006766273735605225	0.00029257169261262875
2	DALYs (Disability-Adjusted Life Years)	118	Suriname	3	Both	18	65-69 years	423	Larynx cancer	2	Percent	1993	0.0014457038058734108	0.0019193423536793324	0.0010294372497773288
2	DALYs (Disability-Adjusted Life Years)	118	Suriname	1	Male	18	65-69 years	423	Larynx cancer	3	Rate	1993	243.0351601963609	341.7878507063321	168.55756317769232
2	DALYs (Disability-Adjusted Life Years)	118	Suriname	2	Female	18	65-69 years	423	Larynx cancer	3	Rate	1993	38.36113052213928	55.25453906029881	24.24012391126284
2	DALYs (Disability-Adjusted Life Years)	118	Suriname	3	Both	18	65-69 years	423	Larynx cancer	3	Rate	1993	138.84680407240688	186.7083229835325	99.15744584746149
2	DALYs (Disability-Adjusted Life Years)	118	Suriname	1	Male	19	70-74 years	423	Larynx cancer	1	Number	1993	5.941744112862476	8.449072278283296	4.205710886094149
2	DALYs (Disability-Adjusted Life Years)	118	Suriname	2	Female	19	70-74 years	423	Larynx cancer	1	Number	1993	1.0000085426092435	1.5175876362764495	0.6607495763278077
2	DALYs (Disability-Adjusted Life Years)	118	Suriname	3	Both	19	70-74 years	423	Larynx cancer	1	Number	1993	6.941752655471726	9.661896853117007	5.222024834813963
2	DALYs (Disability-Adjusted Life Years)	118	Suriname	1	Male	19	70-74 years	423	Larynx cancer	2	Percent	1993	0.001852725376406151	0.0026309268693599304	0.0012955256691584871
2	DALYs (Disability-Adjusted Life Years)	118	Suriname	2	Female	19	70-74 years	423	Larynx cancer	2	Percent	1993	0.00039096292436378193	0.0005832611982059916	0.00026093342600926934
2	DALYs (Disability-Adjusted Life Years)	118	Suriname	3	Both	19	70-74 years	423	Larynx cancer	2	Percent	1993	0.0012042411017031461	0.0016738499266159776	0.0009042440638580603
2	DALYs (Disability-Adjusted Life Years)	118	Suriname	1	Male	19	70-74 years	423	Larynx cancer	3	Rate	1993	227.59183526428438	323.63222474228974	161.09503219518777
2	DALYs (Disability-Adjusted Life Years)	118	Suriname	2	Female	19	70-74 years	423	Larynx cancer	3	Rate	1993	35.509294092435304	53.888005343411635	23.462550595874564
2	DALYs (Disability-Adjusted Life Years)	118	Suriname	3	Both	19	70-74 years	423	Larynx cancer	3	Rate	1993	127.91401148308223	178.03745629625627	96.22499933915375
2	DALYs (Disability-Adjusted Life Years)	118	Suriname	1	Male	20	75-79 years	423	Larynx cancer	1	Number	1993	3.269899515524951	4.516250486565409	2.285797586193536
2	DALYs (Disability-Adjusted Life Years)	118	Suriname	2	Female	20	75-79 years	423	Larynx cancer	1	Number	1993	0.650858144993415	0.9787407284221085	0.43935399557670823
2	DALYs (Disability-Adjusted Life Years)	118	Suriname	3	Both	20	75-79 years	423	Larynx cancer	1	Number	1993	3.920757660518361	5.1126220211006945	2.9217312105777893
2	DALYs (Disability-Adjusted Life Years)	118	Suriname	1	Male	20	75-79 years	423	Larynx cancer	2	Percent	1993	0.0014699033441708596	0.0020298308945353337	0.0010248328774480763
2	DALYs (Disability-Adjusted Life Years)	118	Suriname	2	Female	20	75-79 years	423	Larynx cancer	2	Percent	1993	0.0002954574034633545	0.000445346006640293	0.00019818329845278077
2	DALYs (Disability-Adjusted Life Years)	118	Suriname	3	Both	20	75-79 years	423	Larynx cancer	2	Percent	1993	0.0008855652617773759	0.0011677336739890584	0.0006586005215898649
2	DALYs (Disability-Adjusted Life Years)	118	Suriname	1	Male	20	75-79 years	423	Larynx cancer	3	Rate	1993	193.921377033482	267.83621613592544	135.55921624805603
2	DALYs (Disability-Adjusted Life Years)	118	Suriname	2	Female	20	75-79 years	423	Larynx cancer	3	Rate	1993	36.19359995795573	54.42683733707656	24.432056167928447
2	DALYs (Disability-Adjusted Life Years)	118	Suriname	3	Both	20	75-79 years	423	Larynx cancer	3	Rate	1993	112.52100958225732	146.726077263004	83.85015703794849
2	DALYs (Disability-Adjusted Life Years)	118	Suriname	1	Male	30	80-84 years	423	Larynx cancer	1	Number	1993	1.5551618450933673	2.2445695042216594	1.0581240304478645
2	DALYs (Disability-Adjusted Life Years)	118	Suriname	2	Female	30	80-84 years	423	Larynx cancer	1	Number	1993	0.30896852608687403	0.44813960932101227	0.20274016689233798
2	DALYs (Disability-Adjusted Life Years)	118	Suriname	3	Both	30	80-84 years	423	Larynx cancer	1	Number	1993	1.864130371180243	2.52313909033594	1.3421679971010725
2	DALYs (Disability-Adjusted Life Years)	118	Suriname	1	Male	30	80-84 years	423	Larynx cancer	2	Percent	1993	0.001056396222095463	0.0014986903882608761	0.000720317430549628
2	DALYs (Disability-Adjusted Life Years)	118	Suriname	2	Female	30	80-84 years	423	Larynx cancer	2	Percent	1993	0.00021524269148138895	0.0003212700716967078	0.00014324036894780134
2	DALYs (Disability-Adjusted Life Years)	118	Suriname	3	Both	30	80-84 years	423	Larynx cancer	2	Percent	1993	0.0006411125103157791	0.0008724758585037635	0.00046139948925707206
2	DALYs (Disability-Adjusted Life Years)	118	Suriname	1	Male	30	80-84 years	423	Larynx cancer	3	Rate	1993	168.20493549763341	242.77066073138684	114.44576321848581
2	DALYs (Disability-Adjusted Life Years)	118	Suriname	2	Female	30	80-84 years	423	Larynx cancer	3	Rate	1993	31.198141371972408	45.25096152365466	20.471717519557256
2	DALYs (Disability-Adjusted Life Years)	118	Suriname	3	Both	30	80-84 years	423	Larynx cancer	3	Rate	1993	97.34837682191562	131.76304551307553	70.09052476162772
2	DALYs (Disability-Adjusted Life Years)	118	Suriname	1	Male	31	85-89 years	423	Larynx cancer	1	Number	1993	0.7052732083339118	1.0297585278540506	0.4559993723728065
2	DALYs (Disability-Adjusted Life Years)	118	Suriname	2	Female	31	85-89 years	423	Larynx cancer	1	Number	1993	0.17412965657155552	0.2684528773110975	0.11193470258095412
2	DALYs (Disability-Adjusted Life Years)	118	Suriname	3	Both	31	85-89 years	423	Larynx cancer	1	Number	1993	0.879402864905468	1.2333311482036255	0.6106829404970979
2	DALYs (Disability-Adjusted Life Years)	118	Suriname	1	Male	31	85-89 years	423	Larynx cancer	2	Percent	1993	0.0007297021749223527	0.0010745732119196633	0.0004768219498699492
2	DALYs (Disability-Adjusted Life Years)	118	Suriname	2	Female	31	85-89 years	423	Larynx cancer	2	Percent	1993	0.0001703564218241813	0.0002689324583666163	0.00011153801193631766
2	DALYs (Disability-Adjusted Life Years)	118	Suriname	3	Both	31	85-89 years	423	Larynx cancer	2	Percent	1993	0.00044223884124384	0.0006187633501753573	0.00030816855256993566
2	DALYs (Disability-Adjusted Life Years)	118	Suriname	1	Male	31	85-89 years	423	Larynx cancer	3	Rate	1993	135.29949962780728	197.5487114918969	87.47884675554647
2	DALYs (Disability-Adjusted Life Years)	118	Suriname	2	Female	31	85-89 years	423	Larynx cancer	3	Rate	1993	26.149833345681017	40.31477544417599	16.809737500903463
2	DALYs (Disability-Adjusted Life Years)	118	Suriname	3	Both	31	85-89 years	423	Larynx cancer	3	Rate	1993	74.07617549120731	103.88919370068793	51.440651918517894
2	DALYs (Disability-Adjusted Life Years)	118	Suriname	1	Male	32	90-94 years	423	Larynx cancer	1	Number	1993	0.25784085336358226	0.363037690431819	0.1676731109851215
2	DALYs (Disability-Adjusted Life Years)	118	Suriname	2	Female	32	90-94 years	423	Larynx cancer	1	Number	1993	0.08884420631519879	0.14218284586792868	0.052650093378805704
2	DALYs (Disability-Adjusted Life Years)	118	Suriname	3	Both	32	90-94 years	423	Larynx cancer	1	Number	1993	0.34668505967878127	0.46394305765834476	0.24750906681618373
2	DALYs (Disability-Adjusted Life Years)	118	Suriname	1	Male	32	90-94 years	423	Larynx cancer	2	Percent	1993	0.000502513266669974	0.0007191792016442132	0.0003263290108799202
2	DALYs (Disability-Adjusted Life Years)	118	Suriname	2	Female	32	90-94 years	423	Larynx cancer	2	Percent	1993	0.00013041296356126	0.0002080842861124546	7.78042428991753e-05
2	DALYs (Disability-Adjusted Life Years)	118	Suriname	3	Both	32	90-94 years	423	Larynx cancer	2	Percent	1993	0.0002902962820366479	0.00038947878387543035	0.00020403474330755715
2	DALYs (Disability-Adjusted Life Years)	118	Suriname	1	Male	32	90-94 years	423	Larynx cancer	3	Rate	1993	111.83725083354553	157.46588144277717	72.72741897437612
2	DALYs (Disability-Adjusted Life Years)	118	Suriname	2	Female	32	90-94 years	423	Larynx cancer	3	Rate	1993	24.75236754864595	39.61273566392797	14.66853627077522
2	DALYs (Disability-Adjusted Life Years)	118	Suriname	3	Both	32	90-94 years	423	Larynx cancer	3	Rate	1993	58.811792513551744	78.70348630075483	41.987537323654465
2	DALYs (Disability-Adjusted Life Years)	118	Suriname	1	Male	235	95+ years	423	Larynx cancer	1	Number	1993	0.05699257959927588	0.08393365564161925	0.03505987671106434
2	DALYs (Disability-Adjusted Life Years)	118	Suriname	2	Female	235	95+ years	423	Larynx cancer	1	Number	1993	0.04211247043476764	0.06953181989029747	0.02344596962312829
2	DALYs (Disability-Adjusted Life Years)	118	Suriname	3	Both	235	95+ years	423	Larynx cancer	1	Number	1993	0.09910505003404345	0.1379585783834565	0.06457057191033129
2	DALYs (Disability-Adjusted Life Years)	118	Suriname	1	Male	235	95+ years	423	Larynx cancer	2	Percent	1993	0.00034131835375984744	0.0005051388903522965	0.00020877523544701328
2	DALYs (Disability-Adjusted Life Years)	118	Suriname	2	Female	235	95+ years	423	Larynx cancer	2	Percent	1993	9.978016149305441e-05	0.0001678293710747523	5.578757939131362e-05
2	DALYs (Disability-Adjusted Life Years)	118	Suriname	3	Both	235	95+ years	423	Larynx cancer	2	Percent	1993	0.00016820387164682228	0.00023719259033402806	0.00011020617761146488
2	DALYs (Disability-Adjusted Life Years)	118	Suriname	1	Male	235	95+ years	423	Larynx cancer	3	Rate	1993	91.91775010504914	135.36837319726502	56.54464158141721
2	DALYs (Disability-Adjusted Life Years)	118	Suriname	2	Female	235	95+ years	423	Larynx cancer	3	Rate	1993	21.598327792803406	35.66095796605094	12.024792944048283
2	DALYs (Disability-Adjusted Life Years)	118	Suriname	3	Both	235	95+ years	423	Larynx cancer	3	Rate	1993	38.56465850435474	53.68369685779557	25.126288259754862
2	DALYs (Disability-Adjusted Life Years)	215	Sao Tome and Principe	1	Male	17	60-64 years	423	Larynx cancer	1	Number	1990	3.1665304466023096	4.70459768946143	2.0535070132555946
2	DALYs (Disability-Adjusted Life Years)	215	Sao Tome and Principe	2	Female	17	60-64 years	423	Larynx cancer	1	Number	1990	0.01251289085549344	0.020630859413615622	0.006971794515565103
2	DALYs (Disability-Adjusted Life Years)	215	Sao Tome and Principe	3	Both	17	60-64 years	423	Larynx cancer	1	Number	1990	3.1790433374578044	4.71817661215133	2.064956055201465
2	DALYs (Disability-Adjusted Life Years)	215	Sao Tome and Principe	1	Male	17	60-64 years	423	Larynx cancer	2	Percent	1990	0.002700184878739121	0.003871949732383842	0.0017678754809627893
2	DALYs (Disability-Adjusted Life Years)	215	Sao Tome and Principe	2	Female	17	60-64 years	423	Larynx cancer	2	Percent	1990	1.2252759531564947e-05	2.0375763714159595e-05	6.93834458227142e-06
2	DALYs (Disability-Adjusted Life Years)	215	Sao Tome and Principe	3	Both	17	60-64 years	423	Larynx cancer	2	Percent	1990	0.001449287111832481	0.0020912664800259856	0.0009422976477952168
2	DALYs (Disability-Adjusted Life Years)	215	Sao Tome and Principe	1	Male	17	60-64 years	423	Larynx cancer	3	Rate	1990	233.15842270473223	346.40960989721333	151.20412208179616
2	DALYs (Disability-Adjusted Life Years)	215	Sao Tome and Principe	2	Female	17	60-64 years	423	Larynx cancer	3	Rate	1990	0.9033403549800626	1.4893990590557586	0.503313215568705
2	DALYs (Disability-Adjusted Life Years)	215	Sao Tome and Principe	3	Both	17	60-64 years	423	Larynx cancer	3	Rate	1990	115.88464474249635	171.99017518545202	75.27317921285325
2	DALYs (Disability-Adjusted Life Years)	215	Sao Tome and Principe	1	Male	18	65-69 years	423	Larynx cancer	1	Number	1990	1.8917339476044515	2.6779605286572123	1.2409505355498158
2	DALYs (Disability-Adjusted Life Years)	215	Sao Tome and Principe	2	Female	18	65-69 years	423	Larynx cancer	1	Number	1990	0.0279374118813619	0.04421354288935638	0.016405962375287693
2	DALYs (Disability-Adjusted Life Years)	215	Sao Tome and Principe	3	Both	18	65-69 years	423	Larynx cancer	1	Number	1990	1.9196713594858148	2.7122716733045227	1.264086008560907
2	DALYs (Disability-Adjusted Life Years)	215	Sao Tome and Principe	1	Male	18	65-69 years	423	Larynx cancer	2	Percent	1990	0.0016720782208532908	0.0023680197280535006	0.0011348998370679592
2	DALYs (Disability-Adjusted Life Years)	215	Sao Tome and Principe	2	Female	18	65-69 years	423	Larynx cancer	2	Percent	1990	2.8579202707814986e-05	4.489314762327592e-05	1.7318998716533304e-05
2	DALYs (Disability-Adjusted Life Years)	215	Sao Tome and Principe	3	Both	18	65-69 years	423	Larynx cancer	2	Percent	1990	0.0009100336486039817	0.0012756787502286146	0.000603091637897091
2	DALYs (Disability-Adjusted Life Years)	215	Sao Tome and Principe	1	Male	18	65-69 years	423	Larynx cancer	3	Rate	1990	187.83274870208072	265.8982187481139	123.21560882850889
2	DALYs (Disability-Adjusted Life Years)	215	Sao Tome and Principe	2	Female	18	65-69 years	423	Larynx cancer	3	Rate	1990	2.6559366898978687	4.203265901969812	1.559671940645294
2	DALYs (Disability-Adjusted Life Years)	215	Sao Tome and Principe	3	Both	18	65-69 years	423	Larynx cancer	3	Rate	1990	93.23215169818398	131.72615345990602	61.39251800957724
2	DALYs (Disability-Adjusted Life Years)	215	Sao Tome and Principe	1	Male	19	70-74 years	423	Larynx cancer	1	Number	1990	0.6888027243720609	1.086486966965916	0.4241615473104892
2	DALYs (Disability-Adjusted Life Years)	215	Sao Tome and Principe	2	Female	19	70-74 years	423	Larynx cancer	1	Number	1990	0.027443103796572218	0.04463092759030985	0.014922435755297746
2	DALYs (Disability-Adjusted Life Years)	215	Sao Tome and Principe	3	Both	19	70-74 years	423	Larynx cancer	1	Number	1990	0.7162458281686311	1.1148894665151774	0.4470077913608812
2	DALYs (Disability-Adjusted Life Years)	215	Sao Tome and Principe	1	Male	19	70-74 years	423	Larynx cancer	2	Percent	1990	0.0009938840060754561	0.0015403013592002746	0.0006317931066562535
2	DALYs (Disability-Adjusted Life Years)	215	Sao Tome and Principe	2	Female	19	70-74 years	423	Larynx cancer	2	Percent	1990	3.063798797266648e-05	4.952674085622875e-05	1.7056889214932912e-05
2	DALYs (Disability-Adjusted Life Years)	215	Sao Tome and Principe	3	Both	19	70-74 years	423	Larynx cancer	2	Percent	1990	0.0004505087237036552	0.0006875330496507955	0.0002847737917820197
2	DALYs (Disability-Adjusted Life Years)	215	Sao Tome and Principe	1	Male	19	70-74 years	423	Larynx cancer	3	Rate	1990	101.19815655433517	159.62549840013614	62.31735902059263
2	DALYs (Disability-Adjusted Life Years)	215	Sao Tome and Principe	2	Female	19	70-74 years	423	Larynx cancer	3	Rate	1990	3.6982757819371397	6.014533919200849	2.0109708861802917
2	DALYs (Disability-Adjusted Life Years)	215	Sao Tome and Principe	3	Both	19	70-74 years	423	Larynx cancer	3	Rate	1990	50.34416445026217	78.36440568124395	31.41970657806379
2	DALYs (Disability-Adjusted Life Years)	215	Sao Tome and Principe	1	Male	20	75-79 years	423	Larynx cancer	1	Number	1990	1.1333572370555787	1.6578098899511793	0.7509105550819071
2	DALYs (Disability-Adjusted Life Years)	215	Sao Tome and Principe	2	Female	20	75-79 years	423	Larynx cancer	1	Number	1990	0.018131301766992684	0.031115898617020486	0.0086782006749309
2	DALYs (Disability-Adjusted Life Years)	215	Sao Tome and Principe	3	Both	20	75-79 years	423	Larynx cancer	1	Number	1990	1.1514885388225722	1.6703109839485952	0.7620653914947075
2	DALYs (Disability-Adjusted Life Years)	215	Sao Tome and Principe	1	Male	20	75-79 years	423	Larynx cancer	2	Percent	1990	0.0016036549938727664	0.002279420690349961	0.001087364061980736
2	DALYs (Disability-Adjusted Life Years)	215	Sao Tome and Principe	2	Female	20	75-79 years	423	Larynx cancer	2	Percent	1990	2.5047080640282445e-05	4.087848416009773e-05	1.1969528728948214e-05
2	DALYs (Disability-Adjusted Life Years)	215	Sao Tome and Principe	3	Both	20	75-79 years	423	Larynx cancer	2	Percent	1990	0.0008048143386860474	0.001127157298244814	0.0005380532991581014
2	DALYs (Disability-Adjusted Life Years)	215	Sao Tome and Principe	1	Male	20	75-79 years	423	Larynx cancer	3	Rate	1990	274.2656814265937	401.1800906874244	181.7158688773266
2	DALYs (Disability-Adjusted Life Years)	215	Sao Tome and Principe	2	Female	20	75-79 years	423	Larynx cancer	3	Rate	1990	3.6019530777822433	6.1814649732194376	1.72400592259647
2	DALYs (Disability-Adjusted Life Years)	215	Sao Tome and Principe	3	Both	20	75-79 years	423	Larynx cancer	3	Rate	1990	125.62503723971041	182.22750160848256	83.13977079051796
2	DALYs (Disability-Adjusted Life Years)	215	Sao Tome and Principe	1	Male	30	80-84 years	423	Larynx cancer	1	Number	1990	0.2514834680509995	0.3616825300777199	0.16137328327114364
2	DALYs (Disability-Adjusted Life Years)	215	Sao Tome and Principe	2	Female	30	80-84 years	423	Larynx cancer	1	Number	1990	0.013880181934485751	0.022570071650766358	0.006045134001722508
2	DALYs (Disability-Adjusted Life Years)	215	Sao Tome and Principe	3	Both	30	80-84 years	423	Larynx cancer	1	Number	1990	0.265363649985485	0.37558887090216436	0.17553799029017642
2	DALYs (Disability-Adjusted Life Years)	215	Sao Tome and Principe	1	Male	30	80-84 years	423	Larynx cancer	2	Percent	1990	0.0006323722208140637	0.0009033555724623735	0.00040910825682491744
2	DALYs (Disability-Adjusted Life Years)	215	Sao Tome and Principe	2	Female	30	80-84 years	423	Larynx cancer	2	Percent	1990	2.178118199325568e-05	3.585334066710665e-05	9.550675447483774e-06
2	DALYs (Disability-Adjusted Life Years)	215	Sao Tome and Principe	3	Both	30	80-84 years	423	Larynx cancer	2	Percent	1990	0.0002564384927498743	0.00036176997252252574	0.00017182728109974672
2	DALYs (Disability-Adjusted Life Years)	215	Sao Tome and Principe	1	Male	30	80-84 years	423	Larynx cancer	3	Rate	1990	116.94432492084759	168.1888660252831	75.04147218368061
2	DALYs (Disability-Adjusted Life Years)	215	Sao Tome and Principe	2	Female	30	80-84 years	423	Larynx cancer	3	Rate	1990	3.658077820736153	5.94827062842481	1.5931758473667577
2	DALYs (Disability-Adjusted Life Years)	215	Sao Tome and Principe	3	Both	30	80-84 years	423	Larynx cancer	3	Rate	1990	44.637592286269985	63.178897665555695	29.527756502266627
2	DALYs (Disability-Adjusted Life Years)	215	Sao Tome and Principe	1	Male	31	85-89 years	423	Larynx cancer	1	Number	1990	0.2529012928495671	0.379248913373652	0.14987647410524307
2	DALYs (Disability-Adjusted Life Years)	215	Sao Tome and Principe	2	Female	31	85-89 years	423	Larynx cancer	1	Number	1990	0.005929525909950039	0.010891395746417946	0.002299531150790078
2	DALYs (Disability-Adjusted Life Years)	215	Sao Tome and Principe	3	Both	31	85-89 years	423	Larynx cancer	1	Number	1990	0.258830818759517	0.38497720101481603	0.15522480506912623
2	DALYs (Disability-Adjusted Life Years)	215	Sao Tome and Principe	1	Male	31	85-89 years	423	Larynx cancer	2	Percent	1990	0.0011896990362102546	0.001795913771492711	0.0007057449813785981
2	DALYs (Disability-Adjusted Life Years)	215	Sao Tome and Principe	2	Female	31	85-89 years	423	Larynx cancer	2	Percent	1990	1.5408748204631198e-05	2.828486963906962e-05	5.912818104501607e-06
2	DALYs (Disability-Adjusted Life Years)	215	Sao Tome and Principe	3	Both	31	85-89 years	423	Larynx cancer	2	Percent	1990	0.00043339800691086374	0.0006554705489998378	0.00026028744614764443
2	DALYs (Disability-Adjusted Life Years)	215	Sao Tome and Principe	1	Male	31	85-89 years	423	Larynx cancer	3	Rate	1990	376.67029602830263	564.8519976283321	223.22549336464124
2	DALYs (Disability-Adjusted Life Years)	215	Sao Tome and Principe	2	Female	31	85-89 years	423	Larynx cancer	3	Rate	1990	2.975138967902148	5.464756608220097	1.1537894999565117
2	DALYs (Disability-Adjusted Life Years)	215	Sao Tome and Principe	3	Both	31	85-89 years	423	Larynx cancer	3	Rate	1990	97.14275330318071	144.487219276148	58.257996546286435
2	DALYs (Disability-Adjusted Life Years)	215	Sao Tome and Principe	1	Male	32	90-94 years	423	Larynx cancer	1	Number	1990	0.039595118179783784	0.05745511280887585	0.023177413935026175
2	DALYs (Disability-Adjusted Life Years)	215	Sao Tome and Principe	2	Female	32	90-94 years	423	Larynx cancer	1	Number	1990	0.0017365799617369455	0.0032482234703281173	0.0005723547083522846
2	DALYs (Disability-Adjusted Life Years)	215	Sao Tome and Principe	3	Both	32	90-94 years	423	Larynx cancer	1	Number	1990	0.041331698141520705	0.060439005272822005	0.024916125757033645
2	DALYs (Disability-Adjusted Life Years)	215	Sao Tome and Principe	1	Male	32	90-94 years	423	Larynx cancer	2	Percent	1990	0.0013824307385310443	0.002002903644477199	0.0008023798303361786
2	DALYs (Disability-Adjusted Life Years)	215	Sao Tome and Principe	2	Female	32	90-94 years	423	Larynx cancer	2	Percent	1990	1.0049043902958813e-05	1.8744957814560082e-05	3.3038865060891542e-06
2	DALYs (Disability-Adjusted Life Years)	215	Sao Tome and Principe	3	Both	32	90-94 years	423	Larynx cancer	2	Percent	1990	0.00020522834853700997	0.00029971825772594587	0.0001214002118324661
2	DALYs (Disability-Adjusted Life Years)	215	Sao Tome and Principe	1	Male	32	90-94 years	423	Larynx cancer	3	Rate	1990	759.1416488910215	1101.5643109563725	444.37145386900295
2	DALYs (Disability-Adjusted Life Years)	215	Sao Tome and Principe	2	Female	32	90-94 years	423	Larynx cancer	3	Rate	1990	2.35730197984481	4.409266366245634	0.7769368050422745
2	DALYs (Disability-Adjusted Life Years)	215	Sao Tome and Principe	3	Both	32	90-94 years	423	Larynx cancer	3	Rate	1990	52.39561292021184	76.6176776650802	31.58582248827059
2	DALYs (Disability-Adjusted Life Years)	215	Sao Tome and Principe	1	Male	235	95+ years	423	Larynx cancer	1	Number	1990	0.0009940418691127386	0.001525470097001571	0.0006051387841723054
2	DALYs (Disability-Adjusted Life Years)	215	Sao Tome and Principe	2	Female	235	95+ years	423	Larynx cancer	1	Number	1990	0.0005662228969708536	0.0012280068204912013	0.00014450939332921444
2	DALYs (Disability-Adjusted Life Years)	215	Sao Tome and Principe	3	Both	235	95+ years	423	Larynx cancer	1	Number	1990	0.0015602647660835915	0.0023229778343774048	0.0008842859929871159
2	DALYs (Disability-Adjusted Life Years)	215	Sao Tome and Principe	1	Male	235	95+ years	423	Larynx cancer	2	Percent	1990	0.0002040394491917427	0.0003105199377421645	0.00012542737252340945
2	DALYs (Disability-Adjusted Life Years)	215	Sao Tome and Principe	2	Female	235	95+ years	423	Larynx cancer	2	Percent	1990	8.484553751601751e-06	1.818236406633472e-05	2.1772377449300936e-06
2	DALYs (Disability-Adjusted Life Years)	215	Sao Tome and Principe	3	Both	235	95+ years	423	Larynx cancer	2	Percent	1990	2.179856454184439e-05	3.267406035526231e-05	1.2274014113440036e-05
2	DALYs (Disability-Adjusted Life Years)	215	Sao Tome and Principe	1	Male	235	95+ years	423	Larynx cancer	3	Rate	1990	73.14358363479107	112.24713273093805	44.527318864617044
2	DALYs (Disability-Adjusted Life Years)	215	Sao Tome and Principe	2	Female	235	95+ years	423	Larynx cancer	3	Rate	1990	2.446222382659687	5.305291937883191	0.6243161736440578
2	DALYs (Disability-Adjusted Life Years)	215	Sao Tome and Principe	3	Both	235	95+ years	423	Larynx cancer	3	Rate	1990	6.366905663704803	9.479276243276923	3.6084680109881133
2	DALYs (Disability-Adjusted Life Years)	49	North Macedonia	1	Male	17	60-64 years	423	Larynx cancer	3	Rate	1991	989.2890389384006	1242.2909650668519	775.2348857115654
2	DALYs (Disability-Adjusted Life Years)	49	North Macedonia	2	Female	17	60-64 years	423	Larynx cancer	3	Rate	1991	86.46988178177166	115.5884009339785	62.80639437041139
2	DALYs (Disability-Adjusted Life Years)	49	North Macedonia	3	Both	17	60-64 years	423	Larynx cancer	3	Rate	1991	514.9316043525317	640.241727066199	407.51738691160904
2	DALYs (Disability-Adjusted Life Years)	49	North Macedonia	1	Male	18	65-69 years	423	Larynx cancer	1	Number	1991	302.635289144783	389.293106949474	236.09459410155677
2	DALYs (Disability-Adjusted Life Years)	49	North Macedonia	2	Female	18	65-69 years	423	Larynx cancer	1	Number	1991	29.831029530663987	42.57376012244515	21.234081277117266
2	DALYs (Disability-Adjusted Life Years)	49	North Macedonia	3	Both	18	65-69 years	423	Larynx cancer	1	Number	1991	332.4663186754472	419.7172618825959	262.34127397453267
2	DALYs (Disability-Adjusted Life Years)	49	North Macedonia	1	Male	18	65-69 years	423	Larynx cancer	2	Percent	1991	0.008983937149166267	0.011566363634405247	0.0070524640446633325
2	DALYs (Disability-Adjusted Life Years)	49	North Macedonia	2	Female	18	65-69 years	423	Larynx cancer	2	Percent	1991	0.0010825881184514234	0.0015367497212203241	0.000777574990677513
2	DALYs (Disability-Adjusted Life Years)	49	North Macedonia	3	Both	18	65-69 years	423	Larynx cancer	2	Percent	1991	0.0054303231314400836	0.00695361741685282	0.004281275681469578
2	DALYs (Disability-Adjusted Life Years)	49	North Macedonia	1	Male	18	65-69 years	423	Larynx cancer	3	Rate	1991	1011.748881178752	1301.4571648923002	789.2947385931759
2	DALYs (Disability-Adjusted Life Years)	49	North Macedonia	2	Female	18	65-69 years	423	Larynx cancer	3	Rate	1991	87.092606122272	124.29539911375889	61.99355188647832
2	DALYs (Disability-Adjusted Life Years)	49	North Macedonia	3	Both	18	65-69 years	423	Larynx cancer	3	Rate	1991	518.1494422642002	654.1302169180758	408.8594156976255
2	DALYs (Disability-Adjusted Life Years)	49	North Macedonia	1	Male	19	70-74 years	423	Larynx cancer	1	Number	1991	145.78298418224446	192.50678589703148	110.15577453445015
2	DALYs (Disability-Adjusted Life Years)	49	North Macedonia	2	Female	19	70-74 years	423	Larynx cancer	1	Number	1991	15.568091731439216	22.513676630819607	11.24743895231903
2	DALYs (Disability-Adjusted Life Years)	49	North Macedonia	3	Both	19	70-74 years	423	Larynx cancer	1	Number	1991	161.35107591368376	208.25255511489593	125.7502989791764
2	DALYs (Disability-Adjusted Life Years)	49	North Macedonia	1	Male	19	70-74 years	423	Larynx cancer	2	Percent	1991	0.0064333516519873785	0.008672652106633802	0.004867027430573991
2	DALYs (Disability-Adjusted Life Years)	49	North Macedonia	2	Female	19	70-74 years	423	Larynx cancer	2	Percent	1991	0.000725752750029233	0.0010338033932620616	0.0005274201094491098
2	DALYs (Disability-Adjusted Life Years)	49	North Macedonia	3	Both	19	70-74 years	423	Larynx cancer	2	Percent	1991	0.003658985568525951	0.0048309224076864676	0.002836433646184307
2	DALYs (Disability-Adjusted Life Years)	49	North Macedonia	1	Male	19	70-74 years	423	Larynx cancer	3	Rate	1991	858.1063153898543	1133.1314807435845	648.3977971428109
2	DALYs (Disability-Adjusted Life Years)	49	North Macedonia	2	Female	19	70-74 years	423	Larynx cancer	3	Rate	1991	81.58972639873593	117.99035798515125	58.94591852596686
2	DALYs (Disability-Adjusted Life Years)	49	North Macedonia	3	Both	19	70-74 years	423	Larynx cancer	3	Rate	1991	447.329306007305	577.358845773237	348.6298040098505
2	DALYs (Disability-Adjusted Life Years)	49	North Macedonia	1	Male	20	75-79 years	423	Larynx cancer	1	Number	1991	105.089583768214	132.66588804436714	80.99578626861769
2	DALYs (Disability-Adjusted Life Years)	49	North Macedonia	2	Female	20	75-79 years	423	Larynx cancer	1	Number	1991	11.950569588392192	17.388899649977382	8.429816554912613
2	DALYs (Disability-Adjusted Life Years)	49	North Macedonia	3	Both	20	75-79 years	423	Larynx cancer	1	Number	1991	117.0401533566061	143.61448499835637	93.21360466960287
2	DALYs (Disability-Adjusted Life Years)	49	North Macedonia	1	Male	20	75-79 years	423	Larynx cancer	2	Percent	1991	0.004211073917616536	0.005318220981366861	0.003256010372445663
2	DALYs (Disability-Adjusted Life Years)	49	North Macedonia	2	Female	20	75-79 years	423	Larynx cancer	2	Percent	1991	0.0005086697647037693	0.0007582970213786725	0.00036597740115668434
2	DALYs (Disability-Adjusted Life Years)	49	North Macedonia	3	Both	20	75-79 years	423	Larynx cancer	2	Percent	1991	0.0024166257899142824	0.0030013918531368406	0.001917831652036807
2	DALYs (Disability-Adjusted Life Years)	49	North Macedonia	1	Male	20	75-79 years	423	Larynx cancer	3	Rate	1991	828.6356410635954	1046.0759215621324	638.655068100539
2	DALYs (Disability-Adjusted Life Years)	49	North Macedonia	2	Female	20	75-79 years	423	Larynx cancer	3	Rate	1991	87.29866087379908	127.02554822042866	61.579633607628104
2	DALYs (Disability-Adjusted Life Years)	49	North Macedonia	3	Both	20	75-79 years	423	Larynx cancer	3	Rate	1991	443.81242616292616	544.5814209167909	353.4629343295651
2	DALYs (Disability-Adjusted Life Years)	49	North Macedonia	1	Male	30	80-84 years	423	Larynx cancer	1	Number	1991	48.26525502826014	64.82050125954036	36.64786590487104
2	DALYs (Disability-Adjusted Life Years)	49	North Macedonia	2	Female	30	80-84 years	423	Larynx cancer	1	Number	1991	5.614344968197219	8.330848958595226	4.066252389730384
2	DALYs (Disability-Adjusted Life Years)	49	North Macedonia	3	Both	30	80-84 years	423	Larynx cancer	1	Number	1991	53.87959999645739	70.76882183822846	42.30215503836685
2	DALYs (Disability-Adjusted Life Years)	49	North Macedonia	1	Male	30	80-84 years	423	Larynx cancer	2	Percent	1991	0.002976946289496039	0.004023850474367539	0.002285324812251203
2	DALYs (Disability-Adjusted Life Years)	49	North Macedonia	2	Female	30	80-84 years	423	Larynx cancer	2	Percent	1991	0.00034063275667379713	0.0005060034018917633	0.0002495085386378881
2	DALYs (Disability-Adjusted Life Years)	49	North Macedonia	3	Both	30	80-84 years	423	Larynx cancer	2	Percent	1991	0.0016482809653568852	0.002169519440334336	0.001288650080918987
2	DALYs (Disability-Adjusted Life Years)	49	North Macedonia	1	Male	30	80-84 years	423	Larynx cancer	3	Rate	1991	710.6450112372282	954.400133574708	539.5936075037523
2	DALYs (Disability-Adjusted Life Years)	49	North Macedonia	2	Female	30	80-84 years	423	Larynx cancer	3	Rate	1991	77.28867400610581	114.684842666824	55.977190065208134
2	DALYs (Disability-Adjusted Life Years)	49	North Macedonia	3	Both	30	80-84 years	423	Larynx cancer	3	Rate	1991	383.32435687571933	503.4820807833568	300.9570667860403
2	DALYs (Disability-Adjusted Life Years)	49	North Macedonia	1	Male	31	85-89 years	423	Larynx cancer	1	Number	1991	12.333036841897684	17.613353958704877	9.13459537496771
2	DALYs (Disability-Adjusted Life Years)	49	North Macedonia	2	Female	31	85-89 years	423	Larynx cancer	1	Number	1991	1.8549412441668582	2.755072883027214	1.3254852942014126
2	DALYs (Disability-Adjusted Life Years)	49	North Macedonia	3	Both	31	85-89 years	423	Larynx cancer	1	Number	1991	14.18797808606454	19.469092203996347	10.907390200021595
2	DALYs (Disability-Adjusted Life Years)	49	North Macedonia	1	Male	31	85-89 years	423	Larynx cancer	2	Percent	1991	0.0017467597506109886	0.002470224075497238	0.0012993222690369757
2	DALYs (Disability-Adjusted Life Years)	49	North Macedonia	2	Female	31	85-89 years	423	Larynx cancer	2	Percent	1991	0.00022549766235955245	0.00032976898560286465	0.0001607462235110312
2	DALYs (Disability-Adjusted Life Years)	49	North Macedonia	3	Both	31	85-89 years	423	Larynx cancer	2	Percent	1991	0.0009283973625754742	0.0012898663759185792	0.0007138242180922761
2	DALYs (Disability-Adjusted Life Years)	49	North Macedonia	1	Male	31	85-89 years	423	Larynx cancer	3	Rate	1991	405.108095545646	578.5527417012393	300.0476349314009
2	DALYs (Disability-Adjusted Life Years)	49	North Macedonia	2	Female	31	85-89 years	423	Larynx cancer	3	Rate	1991	44.00198163453848	65.3544508657621	31.442494340836916
2	DALYs (Disability-Adjusted Life Years)	49	North Macedonia	3	Both	31	85-89 years	423	Larynx cancer	3	Rate	1991	195.42757225177436	268.17051734172264	150.2402085387122
2	DALYs (Disability-Adjusted Life Years)	49	North Macedonia	1	Male	32	90-94 years	423	Larynx cancer	1	Number	1991	2.866517669194462	3.8855059691307945	2.183568592416111
2	DALYs (Disability-Adjusted Life Years)	49	North Macedonia	2	Female	32	90-94 years	423	Larynx cancer	1	Number	1991	0.6166258402697676	0.9174782193495155	0.4281722708095411
2	DALYs (Disability-Adjusted Life Years)	49	North Macedonia	3	Both	32	90-94 years	423	Larynx cancer	1	Number	1991	3.4831435094642345	4.640353123720162	2.731776302182606
2	DALYs (Disability-Adjusted Life Years)	49	North Macedonia	1	Male	32	90-94 years	423	Larynx cancer	2	Percent	1991	0.001162887672221022	0.0015906728117800984	0.0008810953060918137
2	DALYs (Disability-Adjusted Life Years)	49	North Macedonia	2	Female	32	90-94 years	423	Larynx cancer	2	Percent	1991	0.00016061912072412758	0.00023646002273233654	0.00011043805824955533
2	DALYs (Disability-Adjusted Life Years)	49	North Macedonia	3	Both	32	90-94 years	423	Larynx cancer	2	Percent	1991	0.0005525826111467634	0.0007367207419184531	0.00043557333565009157
2	DALYs (Disability-Adjusted Life Years)	49	North Macedonia	1	Male	32	90-94 years	423	Larynx cancer	3	Rate	1991	294.6450992388286	399.38539509834044	224.44577667230428
2	DALYs (Disability-Adjusted Life Years)	49	North Macedonia	2	Female	32	90-94 years	423	Larynx cancer	3	Rate	1991	28.162012295338187	41.90228694068707	19.555120735429846
2	DALYs (Disability-Adjusted Life Years)	49	North Macedonia	3	Both	32	90-94 years	423	Larynx cancer	3	Rate	1991	110.14110886194118	146.73344269875523	86.38199094226988
2	DALYs (Disability-Adjusted Life Years)	49	North Macedonia	1	Male	235	95+ years	423	Larynx cancer	1	Number	1991	0.8011309556311592	1.048351484173399	0.6126759760288205
2	DALYs (Disability-Adjusted Life Years)	49	North Macedonia	2	Female	235	95+ years	423	Larynx cancer	1	Number	1991	0.17140006597600377	0.25953913362212233	0.10983680204079861
2	DALYs (Disability-Adjusted Life Years)	49	North Macedonia	3	Both	235	95+ years	423	Larynx cancer	1	Number	1991	0.9725310216071628	1.2431586847067755	0.7507642287224799
2	DALYs (Disability-Adjusted Life Years)	49	North Macedonia	1	Male	235	95+ years	423	Larynx cancer	2	Percent	1991	0.000890754569960818	0.00116101764915447	0.0006805034394699184
2	DALYs (Disability-Adjusted Life Years)	49	North Macedonia	2	Female	235	95+ years	423	Larynx cancer	2	Percent	1991	0.00010003870191520769	0.00015197933579330885	6.19755665538624e-05
2	DALYs (Disability-Adjusted Life Years)	49	North Macedonia	3	Both	235	95+ years	423	Larynx cancer	2	Percent	1991	0.00037225483296016854	0.00047397396935883055	0.0002851502052894703
2	DALYs (Disability-Adjusted Life Years)	49	North Macedonia	1	Male	235	95+ years	423	Larynx cancer	3	Rate	1991	267.69875848251	350.30776029046984	204.72632717800812
2	DALYs (Disability-Adjusted Life Years)	49	North Macedonia	2	Female	235	95+ years	423	Larynx cancer	3	Rate	1991	17.03156336381598	25.789705356904204	10.914187477026251
2	DALYs (Disability-Adjusted Life Years)	49	North Macedonia	3	Both	235	95+ years	423	Larynx cancer	3	Rate	1991	74.48731710534831	95.21501433136326	57.50193251808943
2	DALYs (Disability-Adjusted Life Years)	51	Poland	1	Male	17	60-64 years	423	Larynx cancer	1	Number	1992	10218.356722154262	10751.339464708555	9693.92585975091
2	DALYs (Disability-Adjusted Life Years)	51	Poland	2	Female	17	60-64 years	423	Larynx cancer	1	Number	1992	811.4991994327522	863.5561354875963	757.0704477109848
2	DALYs (Disability-Adjusted Life Years)	51	Poland	3	Both	17	60-64 years	423	Larynx cancer	1	Number	1992	11029.855921587006	11585.576784390181	10488.83619860559
2	DALYs (Disability-Adjusted Life Years)	51	Poland	1	Male	17	60-64 years	423	Larynx cancer	2	Percent	1992	0.01115994858713514	0.011901479513043238	0.010379298596568571
2	DALYs (Disability-Adjusted Life Years)	51	Poland	2	Female	17	60-64 years	423	Larynx cancer	2	Percent	1992	0.001411405309170739	0.0015717233212703126	0.001257384750331992
2	DALYs (Disability-Adjusted Life Years)	51	Poland	3	Both	17	60-64 years	423	Larynx cancer	2	Percent	1992	0.007398392235840808	0.007982396036252195	0.006799826297319905
2	DALYs (Disability-Adjusted Life Years)	51	Poland	1	Male	17	60-64 years	423	Larynx cancer	3	Rate	1992	1198.9543001320649	1261.4909651220648	1137.421056118649
2	DALYs (Disability-Adjusted Life Years)	51	Poland	2	Female	17	60-64 years	423	Larynx cancer	3	Rate	1992	78.75301373749805	83.80494798848044	73.47090349628581
2	DALYs (Disability-Adjusted Life Years)	51	Poland	3	Both	17	60-64 years	423	Larynx cancer	3	Rate	1992	585.8505429132049	615.3676437253968	557.1142928036197
2	DALYs (Disability-Adjusted Life Years)	51	Poland	1	Male	18	65-69 years	423	Larynx cancer	1	Number	1992	7269.178896921899	7642.641070208997	6973.654798365837
2	DALYs (Disability-Adjusted Life Years)	51	Poland	2	Female	18	65-69 years	423	Larynx cancer	1	Number	1992	723.1869036660145	774.8690318024537	674.6131615063298
2	DALYs (Disability-Adjusted Life Years)	51	Poland	3	Both	18	65-69 years	423	Larynx cancer	1	Number	1992	7992.3658005879115	8389.312603061218	7671.091377088727
2	DALYs (Disability-Adjusted Life Years)	51	Poland	1	Male	18	65-69 years	423	Larynx cancer	2	Percent	1992	0.008880094544258865	0.009509145498125064	0.008310962371323276
2	DALYs (Disability-Adjusted Life Years)	51	Poland	2	Female	18	65-69 years	423	Larynx cancer	2	Percent	1992	0.001097052794000626	0.001221066752094326	0.0009745438000764658
2	DALYs (Disability-Adjusted Life Years)	51	Poland	3	Both	18	65-69 years	423	Larynx cancer	2	Percent	1992	0.005407561150739828	0.005831114743158244	0.004983834347405613
2	DALYs (Disability-Adjusted Life Years)	51	Poland	1	Male	18	65-69 years	423	Larynx cancer	3	Rate	1992	1151.690579141696	1210.8599671481836	1104.8692909270849
2	DALYs (Disability-Adjusted Life Years)	51	Poland	2	Female	18	65-69 years	423	Larynx cancer	3	Rate	1992	78.8482081295145	84.48304910246469	73.552270783275
2	DALYs (Disability-Adjusted Life Years)	51	Poland	3	Both	18	65-69 years	423	Larynx cancer	3	Rate	1992	516.1815229532245	541.8180628894987	495.43223227442087
2	DALYs (Disability-Adjusted Life Years)	51	Poland	1	Male	19	70-74 years	423	Larynx cancer	1	Number	1992	3535.6843606725724	3725.762876342213	3357.200927595107
2	DALYs (Disability-Adjusted Life Years)	51	Poland	2	Female	19	70-74 years	423	Larynx cancer	1	Number	1992	354.66784455192743	376.91699330046407	332.122968857295
2	DALYs (Disability-Adjusted Life Years)	51	Poland	3	Both	19	70-74 years	423	Larynx cancer	1	Number	1992	3890.3522052245007	4083.4101653251255	3701.785902400055
2	DALYs (Disability-Adjusted Life Years)	51	Poland	1	Male	19	70-74 years	423	Larynx cancer	2	Percent	1992	0.006285215775608587	0.006672572034034458	0.005863714786924328
2	DALYs (Disability-Adjusted Life Years)	51	Poland	2	Female	19	70-74 years	423	Larynx cancer	2	Percent	1992	0.0006518091203654787	0.0007209442786663698	0.0005873635737586895
2	DALYs (Disability-Adjusted Life Years)	51	Poland	3	Both	19	70-74 years	423	Larynx cancer	2	Percent	1992	0.0035151908469527324	0.0037757312466256956	0.0032575115724060065
2	DALYs (Disability-Adjusted Life Years)	51	Poland	1	Male	19	70-74 years	423	Larynx cancer	3	Rate	1992	907.3119317018461	956.0890530833577	861.5102899479733
2	DALYs (Disability-Adjusted Life Years)	51	Poland	2	Female	19	70-74 years	423	Larynx cancer	3	Rate	1992	57.738465056981504	61.36053488174367	54.06825210279322
2	DALYs (Disability-Adjusted Life Years)	51	Poland	3	Both	19	70-74 years	423	Larynx cancer	3	Rate	1992	387.50303469400046	406.73279628482965	368.7206698255
2	DALYs (Disability-Adjusted Life Years)	51	Poland	1	Male	20	75-79 years	423	Larynx cancer	1	Number	1992	1763.5927086338863	1864.7363236443812	1662.7008675635475
2	DALYs (Disability-Adjusted Life Years)	51	Poland	2	Female	20	75-79 years	423	Larynx cancer	1	Number	1992	258.45442582808	276.269077447279	240.0631332389097
2	DALYs (Disability-Adjusted Life Years)	51	Poland	3	Both	20	75-79 years	423	Larynx cancer	1	Number	1992	2022.0471344619675	2134.6619348989243	1913.4059811134175
2	DALYs (Disability-Adjusted Life Years)	51	Poland	1	Male	20	75-79 years	423	Larynx cancer	2	Percent	1992	0.0041027205620590935	0.004386819348695958	0.003846314269488743
2	DALYs (Disability-Adjusted Life Years)	51	Poland	2	Female	20	75-79 years	423	Larynx cancer	2	Percent	1992	0.00047462244557999685	0.0005153228405295927	0.00043603198816227263
2	DALYs (Disability-Adjusted Life Years)	51	Poland	3	Both	20	75-79 years	423	Larynx cancer	2	Percent	1992	0.002075222018830496	0.0022331677582132954	0.0019339904310568799
2	DALYs (Disability-Adjusted Life Years)	51	Poland	1	Male	20	75-79 years	423	Larynx cancer	3	Rate	1992	773.2518352783101	817.598517792171	729.015543706953
2	DALYs (Disability-Adjusted Life Years)	51	Poland	2	Female	20	75-79 years	423	Larynx cancer	3	Rate	1992	60.86157137263334	65.05661538291345	56.53073833325126
2	DALYs (Disability-Adjusted Life Years)	51	Poland	3	Both	20	75-79 years	423	Larynx cancer	3	Rate	1992	309.78105143555496	327.0338299153447	293.13704243106656
2	DALYs (Disability-Adjusted Life Years)	51	Poland	1	Male	30	80-84 years	423	Larynx cancer	1	Number	1992	982.9045382260821	1052.1686046481855	905.1000894095823
2	DALYs (Disability-Adjusted Life Years)	51	Poland	2	Female	30	80-84 years	423	Larynx cancer	1	Number	1992	178.95822666599716	194.66734036241888	158.65694603619488
2	DALYs (Disability-Adjusted Life Years)	51	Poland	3	Both	30	80-84 years	423	Larynx cancer	1	Number	1992	1161.862764892079	1239.1908292709022	1066.044642284258
2	DALYs (Disability-Adjusted Life Years)	51	Poland	1	Male	30	80-84 years	423	Larynx cancer	2	Percent	1992	0.0027900637397412983	0.0030365295700260963	0.00255138543472373
2	DALYs (Disability-Adjusted Life Years)	51	Poland	2	Female	30	80-84 years	423	Larynx cancer	2	Percent	1992	0.00031696636271147334	0.00034675889782517224	0.00028161037881221126
2	DALYs (Disability-Adjusted Life Years)	51	Poland	3	Both	30	80-84 years	423	Larynx cancer	2	Percent	1992	0.0012671979237663179	0.001373301608750515	0.0011589298464883288
2	DALYs (Disability-Adjusted Life Years)	51	Poland	1	Male	30	80-84 years	423	Larynx cancer	3	Rate	1992	586.9389714060579	628.2998343587929	540.4782405993926
2	DALYs (Disability-Adjusted Life Years)	51	Poland	2	Female	30	80-84 years	423	Larynx cancer	3	Rate	1992	49.91909608172496	54.30103912273411	44.25620146535958
2	DALYs (Disability-Adjusted Life Years)	51	Poland	3	Both	30	80-84 years	423	Larynx cancer	3	Rate	1992	220.90353050216302	235.60581974349776	202.68574935817122
2	DALYs (Disability-Adjusted Life Years)	51	Poland	1	Male	31	85-89 years	423	Larynx cancer	1	Number	1992	262.0531690195852	284.53181304104606	236.83992189302728
2	DALYs (Disability-Adjusted Life Years)	51	Poland	2	Female	31	85-89 years	423	Larynx cancer	1	Number	1992	65.11941399631506	70.87704079751961	56.87939515600365
2	DALYs (Disability-Adjusted Life Years)	51	Poland	3	Both	31	85-89 years	423	Larynx cancer	1	Number	1992	327.1725830159005	354.3355842058834	296.89675186753936
2	DALYs (Disability-Adjusted Life Years)	51	Poland	1	Male	31	85-89 years	423	Larynx cancer	2	Percent	1992	0.0017775944166190105	0.0019323530032023055	0.0016215721220127818
2	DALYs (Disability-Adjusted Life Years)	51	Poland	2	Female	31	85-89 years	423	Larynx cancer	2	Percent	1992	0.00020196944921263286	0.00022034687739909837	0.0001767807781210879
2	DALYs (Disability-Adjusted Life Years)	51	Poland	3	Both	31	85-89 years	423	Larynx cancer	2	Percent	1992	0.0006963293373659195	0.0007557419646696919	0.000632316018521321
2	DALYs (Disability-Adjusted Life Years)	51	Poland	1	Male	31	85-89 years	423	Larynx cancer	3	Rate	1992	417.99865742428364	453.85414070976475	377.7812332746822
2	DALYs (Disability-Adjusted Life Years)	51	Poland	2	Female	31	85-89 years	423	Larynx cancer	3	Rate	1992	39.779496504580344	43.29665799540937	34.74591618590004
2	DALYs (Disability-Adjusted Life Years)	51	Poland	3	Both	31	85-89 years	423	Larynx cancer	3	Rate	1992	144.5151363255145	156.51328355348625	131.14202350095687
2	DALYs (Disability-Adjusted Life Years)	51	Poland	1	Male	32	90-94 years	423	Larynx cancer	1	Number	1992	51.264012178425084	55.04133378972936	45.167019811327506
2	DALYs (Disability-Adjusted Life Years)	51	Poland	2	Female	32	90-94 years	423	Larynx cancer	1	Number	1992	24.72722093891213	27.18577840908757	21.043847601076628
2	DALYs (Disability-Adjusted Life Years)	51	Poland	3	Both	32	90-94 years	423	Larynx cancer	1	Number	1992	75.9912331173372	81.59526201413854	66.4759421845369
2	DALYs (Disability-Adjusted Life Years)	51	Poland	1	Male	32	90-94 years	423	Larynx cancer	2	Percent	1992	0.0012516339584879145	0.0013479017290040445	0.001110366209453977
2	DALYs (Disability-Adjusted Life Years)	51	Poland	2	Female	32	90-94 years	423	Larynx cancer	2	Percent	1992	0.00020610118408040295	0.00022658890300314034	0.00017512701980632793
2	DALYs (Disability-Adjusted Life Years)	51	Poland	3	Both	32	90-94 years	423	Larynx cancer	2	Percent	1992	0.0004721924151962965	0.0005096692460835686	0.00041452285008557275
2	DALYs (Disability-Adjusted Life Years)	51	Poland	1	Male	32	90-94 years	423	Larynx cancer	3	Rate	1992	361.067015518758	387.67176576930785	318.12416449947983
2	DALYs (Disability-Adjusted Life Years)	51	Poland	2	Female	32	90-94 years	423	Larynx cancer	3	Rate	1992	52.81496634654862	58.066208706907624	44.94763506172067
2	DALYs (Disability-Adjusted Life Years)	51	Poland	3	Both	32	90-94 years	423	Larynx cancer	3	Rate	1992	124.54208671454984	133.72653371172655	108.94746954815707
2	DALYs (Disability-Adjusted Life Years)	51	Poland	1	Male	235	95+ years	423	Larynx cancer	1	Number	1992	8.926530101089906	9.962154215840217	7.343473166910078
2	DALYs (Disability-Adjusted Life Years)	51	Poland	2	Female	235	95+ years	423	Larynx cancer	1	Number	1992	4.1744776729485755	4.692862772064419	3.308995737505586
2	DALYs (Disability-Adjusted Life Years)	51	Poland	3	Both	235	95+ years	423	Larynx cancer	1	Number	1992	13.101007774038482	14.579970760554989	10.626150902182715
2	DALYs (Disability-Adjusted Life Years)	51	Poland	1	Male	235	95+ years	423	Larynx cancer	2	Percent	1992	0.001119928202796073	0.0012555017886435858	0.0009353359959664628
2	DALYs (Disability-Adjusted Life Years)	51	Poland	2	Female	235	95+ years	423	Larynx cancer	2	Percent	1992	0.00015409992587607008	0.000173000732837158	0.00012314823871637865
2	DALYs (Disability-Adjusted Life Years)	51	Poland	3	Both	235	95+ years	423	Larynx cancer	2	Percent	1992	0.00037367757160070367	0.000415988493139185	0.0003085335345867937
2	DALYs (Disability-Adjusted Life Years)	51	Poland	1	Male	235	95+ years	423	Larynx cancer	3	Rate	1992	372.80684869559576	416.05856669586217	306.6921926922251
2	DALYs (Disability-Adjusted Life Years)	51	Poland	2	Female	235	95+ years	423	Larynx cancer	3	Rate	1992	42.94002309673479	48.27229934132541	34.03739689787946
2	DALYs (Disability-Adjusted Life Years)	51	Poland	3	Both	235	95+ years	423	Larynx cancer	3	Rate	1992	108.12928349082915	120.33591757575736	87.70303041841936
2	DALYs (Disability-Adjusted Life Years)	14	Maldives	1	Male	17	60-64 years	423	Larynx cancer	1	Number	1993	5.248045836338871	7.910268481411972	3.1022841477630543
2	DALYs (Disability-Adjusted Life Years)	14	Maldives	2	Female	17	60-64 years	423	Larynx cancer	1	Number	1993	0.4859814610775066	0.9401743409326473	0.17311019044002407
2	DALYs (Disability-Adjusted Life Years)	14	Maldives	3	Both	17	60-64 years	423	Larynx cancer	1	Number	1993	5.734027297416378	8.4754514908504	3.3709342464631407
2	DALYs (Disability-Adjusted Life Years)	14	Maldives	1	Male	17	60-64 years	423	Larynx cancer	2	Percent	1993	0.002293158357771554	0.003446794575181035	0.001343555115499235
2	DALYs (Disability-Adjusted Life Years)	14	Maldives	2	Female	17	60-64 years	423	Larynx cancer	2	Percent	1993	0.0003275231754777298	0.0006181583894046883	0.00011898314980417703
2	DALYs (Disability-Adjusted Life Years)	14	Maldives	3	Both	17	60-64 years	423	Larynx cancer	2	Percent	1993	0.0015211908662713328	0.002242905656111111	0.0009015635281385968
2	DALYs (Disability-Adjusted Life Years)	14	Maldives	1	Male	17	60-64 years	423	Larynx cancer	3	Rate	1993	192.00467197853166	289.4045807525134	113.49997098938874
2	DALYs (Disability-Adjusted Life Years)	14	Maldives	2	Female	17	60-64 years	423	Larynx cancer	3	Rate	1993	26.06013095628386	50.41564011952116	9.282811370483092
2	DALYs (Disability-Adjusted Life Years)	14	Maldives	3	Both	17	60-64 years	423	Larynx cancer	3	Rate	1993	124.70326463690861	184.323585389456	73.31086575045063
2	DALYs (Disability-Adjusted Life Years)	14	Maldives	1	Male	18	65-69 years	423	Larynx cancer	1	Number	1993	4.835490227432993	7.186407727258016	3.062535322911395
2	DALYs (Disability-Adjusted Life Years)	14	Maldives	2	Female	18	65-69 years	423	Larynx cancer	1	Number	1993	0.42640839765864336	0.8064144833397702	0.15420887900395658
2	DALYs (Disability-Adjusted Life Years)	14	Maldives	3	Both	18	65-69 years	423	Larynx cancer	1	Number	1993	5.261898625091635	7.7805609745422615	3.3681601774834906
2	DALYs (Disability-Adjusted Life Years)	14	Maldives	1	Male	18	65-69 years	423	Larynx cancer	2	Percent	1993	0.0023090691186044045	0.00343364900003775	0.0014485481373225264
2	DALYs (Disability-Adjusted Life Years)	14	Maldives	2	Female	18	65-69 years	423	Larynx cancer	2	Percent	1993	0.00030766239731859415	0.0005934277707915173	0.0001129816746689857
2	DALYs (Disability-Adjusted Life Years)	14	Maldives	3	Both	18	65-69 years	423	Larynx cancer	2	Percent	1993	0.001512581960377179	0.002219817040287228	0.0009681434790683245
2	DALYs (Disability-Adjusted Life Years)	14	Maldives	1	Male	18	65-69 years	423	Larynx cancer	3	Rate	1993	263.48122786756045	391.58046917200653	166.87461442701274
2	DALYs (Disability-Adjusted Life Years)	14	Maldives	2	Female	18	65-69 years	423	Larynx cancer	3	Rate	1993	33.49411119636771	63.343349998857974	12.11301036561805
2	DALYs (Disability-Adjusted Life Years)	14	Maldives	3	Both	18	65-69 years	423	Larynx cancer	3	Rate	1993	169.28454162321165	250.3143431661794	108.35964209571182
2	DALYs (Disability-Adjusted Life Years)	14	Maldives	1	Male	19	70-74 years	423	Larynx cancer	1	Number	1993	3.1199853716875494	4.651517524599972	2.054919482113308
2	DALYs (Disability-Adjusted Life Years)	14	Maldives	2	Female	19	70-74 years	423	Larynx cancer	1	Number	1993	0.3173569861638113	0.5337695695072798	0.12167727838933969
2	DALYs (Disability-Adjusted Life Years)	14	Maldives	3	Both	19	70-74 years	423	Larynx cancer	1	Number	1993	3.4373423578513624	4.934055833960647	2.355287313072248
2	DALYs (Disability-Adjusted Life Years)	14	Maldives	1	Male	19	70-74 years	423	Larynx cancer	2	Percent	1993	0.002118817114483012	0.0031655541634934958	0.001384504545932229
2	DALYs (Disability-Adjusted Life Years)	14	Maldives	2	Female	19	70-74 years	423	Larynx cancer	2	Percent	1993	0.0003345999142994957	0.0005711602851999175	0.00012863670880369494
2	DALYs (Disability-Adjusted Life Years)	14	Maldives	3	Both	19	70-74 years	423	Larynx cancer	2	Percent	1993	0.00141998244275645	0.002043252985807353	0.0009677566935113039
2	DALYs (Disability-Adjusted Life Years)	14	Maldives	1	Male	19	70-74 years	423	Larynx cancer	3	Rate	1993	282.4420534020799	421.0866413047214	186.02512799285776
2	DALYs (Disability-Adjusted Life Years)	14	Maldives	2	Female	19	70-74 years	423	Larynx cancer	3	Rate	1993	46.34977224838436	77.95668303646676	17.770883853296013
2	DALYs (Disability-Adjusted Life Years)	14	Maldives	3	Both	19	70-74 years	423	Larynx cancer	3	Rate	1993	192.10044360600426	275.746264353229	131.62836009840873
2	DALYs (Disability-Adjusted Life Years)	14	Maldives	1	Male	20	75-79 years	423	Larynx cancer	1	Number	1993	1.577944957671656	2.418249929021508	1.054208228661857
2	DALYs (Disability-Adjusted Life Years)	14	Maldives	2	Female	20	75-79 years	423	Larynx cancer	1	Number	1993	0.17315913818462655	0.2884975506912919	0.07124006702185583
2	DALYs (Disability-Adjusted Life Years)	14	Maldives	3	Both	20	75-79 years	423	Larynx cancer	1	Number	1993	1.7511040958562833	2.5771621328857446	1.2032134117764328
2	DALYs (Disability-Adjusted Life Years)	14	Maldives	1	Male	20	75-79 years	423	Larynx cancer	2	Percent	1993	0.001642626202378932	0.002509669453113917	0.001090078578813242
2	DALYs (Disability-Adjusted Life Years)	14	Maldives	2	Female	20	75-79 years	423	Larynx cancer	2	Percent	1993	0.00026213130711751293	0.0004374279210830784	0.00010825606751886707
2	DALYs (Disability-Adjusted Life Years)	14	Maldives	3	Both	20	75-79 years	423	Larynx cancer	2	Percent	1993	0.0010801998522655878	0.001580740001148518	0.0007653848713885794
2	DALYs (Disability-Adjusted Life Years)	14	Maldives	1	Male	20	75-79 years	423	Larynx cancer	3	Rate	1993	254.5085907731164	390.0423640128772	170.03448019761788
2	DALYs (Disability-Adjusted Life Years)	14	Maldives	2	Female	20	75-79 years	423	Larynx cancer	3	Rate	1993	43.88668847662941	73.1188793510836	18.05559129723113
2	DALYs (Disability-Adjusted Life Years)	14	Maldives	3	Both	20	75-79 years	423	Larynx cancer	3	Rate	1993	172.59801642708666	254.01863498558447	118.5950331008327
2	DALYs (Disability-Adjusted Life Years)	14	Maldives	1	Male	30	80-84 years	423	Larynx cancer	1	Number	1993	0.6707993915538595	1.086871652176033	0.4183254863472977
2	DALYs (Disability-Adjusted Life Years)	14	Maldives	2	Female	30	80-84 years	423	Larynx cancer	1	Number	1993	0.055021109287301334	0.08546755694728667	0.023093626720331516
2	DALYs (Disability-Adjusted Life Years)	14	Maldives	3	Both	30	80-84 years	423	Larynx cancer	1	Number	1993	0.7258205008411597	1.1283737132690561	0.4735341272980118
2	DALYs (Disability-Adjusted Life Years)	14	Maldives	1	Male	30	80-84 years	423	Larynx cancer	2	Percent	1993	0.0013812938789844599	0.002255224252616131	0.0008574836594643537
2	DALYs (Disability-Adjusted Life Years)	14	Maldives	2	Female	30	80-84 years	423	Larynx cancer	2	Percent	1993	0.00019827832150251472	0.00031250501709282117	8.201423772393263e-05
2	DALYs (Disability-Adjusted Life Years)	14	Maldives	3	Both	30	80-84 years	423	Larynx cancer	2	Percent	1993	0.0009513022720878856	0.0015078017227781468	0.0006130228308105666
2	DALYs (Disability-Adjusted Life Years)	14	Maldives	1	Male	30	80-84 years	423	Larynx cancer	3	Rate	1993	224.6357598166887	363.96908298355265	140.0878782233751
2	DALYs (Disability-Adjusted Life Years)	14	Maldives	2	Female	30	80-84 years	423	Larynx cancer	3	Rate	1993	37.00789005014822	57.48655363969488	15.533063756721491
2	DALYs (Disability-Adjusted Life Years)	14	Maldives	3	Both	30	80-84 years	423	Larynx cancer	3	Rate	1993	162.27050286814472	252.26866651350707	105.86725074977225
2	DALYs (Disability-Adjusted Life Years)	14	Maldives	1	Male	31	85-89 years	423	Larynx cancer	1	Number	1993	0.28205615879445667	0.4428318003608543	0.16718682453150788
2	DALYs (Disability-Adjusted Life Years)	14	Maldives	2	Female	31	85-89 years	423	Larynx cancer	1	Number	1993	0.018627320266151326	0.030890077388746787	0.0073013277873041245
2	DALYs (Disability-Adjusted Life Years)	14	Maldives	3	Both	31	85-89 years	423	Larynx cancer	1	Number	1993	0.3006834790606076	0.4608206043143154	0.1891641846074652
2	DALYs (Disability-Adjusted Life Years)	14	Maldives	1	Male	31	85-89 years	423	Larynx cancer	2	Percent	1993	0.0009729484494672678	0.0015266845729277041	0.0005840942770482409
2	DALYs (Disability-Adjusted Life Years)	14	Maldives	2	Female	31	85-89 years	423	Larynx cancer	2	Percent	1993	0.00015754787947469203	0.00026719557267453504	6.372108119375083e-05
2	DALYs (Disability-Adjusted Life Years)	14	Maldives	3	Both	31	85-89 years	423	Larynx cancer	2	Percent	1993	0.0007368470517827762	0.0011384495259322246	0.0004638985475599334
2	DALYs (Disability-Adjusted Life Years)	14	Maldives	1	Male	31	85-89 years	423	Larynx cancer	3	Rate	1993	193.21580653877862	303.35130363203217	114.52732421295183
2	DALYs (Disability-Adjusted Life Years)	14	Maldives	2	Female	31	85-89 years	423	Larynx cancer	3	Rate	1993	33.29261828733685	55.20984986974335	13.049666594027272
2	DALYs (Disability-Adjusted Life Years)	14	Maldives	3	Both	31	85-89 years	423	Larynx cancer	3	Rate	1993	148.9046910775612	228.20791465488878	93.6780250112636
2	DALYs (Disability-Adjusted Life Years)	14	Maldives	1	Male	32	90-94 years	423	Larynx cancer	1	Number	1993	0.05099522346849216	0.07636300000198776	0.030869517150443906
2	DALYs (Disability-Adjusted Life Years)	14	Maldives	2	Female	32	90-94 years	423	Larynx cancer	1	Number	1993	0.0027335599742613235	0.00495563321573283	0.001137537706890166
2	DALYs (Disability-Adjusted Life Years)	14	Maldives	3	Both	32	90-94 years	423	Larynx cancer	1	Number	1993	0.053728783442753426	0.07889285794176756	0.03297197186225105
2	DALYs (Disability-Adjusted Life Years)	14	Maldives	1	Male	32	90-94 years	423	Larynx cancer	2	Percent	1993	0.0006949718044755336	0.0010170778748386843	0.00041584487768724673
2	DALYs (Disability-Adjusted Life Years)	14	Maldives	2	Female	32	90-94 years	423	Larynx cancer	2	Percent	1993	0.00010533906870755332	0.00018997018201643922	4.4428813462538095e-05
2	DALYs (Disability-Adjusted Life Years)	14	Maldives	3	Both	32	90-94 years	423	Larynx cancer	2	Percent	1993	0.0005409593236365356	0.0007851829280700977	0.00033307537552188074
2	DALYs (Disability-Adjusted Life Years)	14	Maldives	1	Male	32	90-94 years	423	Larynx cancer	3	Rate	1993	166.84573585821425	249.84381008830172	100.99862211086939
2	DALYs (Disability-Adjusted Life Years)	14	Maldives	2	Female	32	90-94 years	423	Larynx cancer	3	Rate	1993	26.018019327752945	47.16770877618396	10.827082018536563
2	DALYs (Disability-Adjusted Life Years)	14	Maldives	3	Both	32	90-94 years	423	Larynx cancer	3	Rate	1993	130.820208819647	192.0903375993479	80.28099591741197
2	DALYs (Disability-Adjusted Life Years)	14	Maldives	1	Male	235	95+ years	423	Larynx cancer	1	Number	1993	0.00504091966943493	0.007754754154380359	0.0028896835170844903
2	DALYs (Disability-Adjusted Life Years)	14	Maldives	2	Female	235	95+ years	423	Larynx cancer	1	Number	1993	0.00023781110720563442	0.00047739781878708366	0.00010620831584534427
2	DALYs (Disability-Adjusted Life Years)	14	Maldives	3	Both	235	95+ years	423	Larynx cancer	1	Number	1993	0.005278730776640564	0.008030788309454459	0.003117101025814177
2	DALYs (Disability-Adjusted Life Years)	14	Maldives	1	Male	235	95+ years	423	Larynx cancer	2	Percent	1993	0.0004915255307218692	0.0007517219446975777	0.0002813581744082854
2	DALYs (Disability-Adjusted Life Years)	14	Maldives	2	Female	235	95+ years	423	Larynx cancer	2	Percent	1993	7.024615168846533e-05	0.00014087331399758175	3.120323746843453e-05
2	DALYs (Disability-Adjusted Life Years)	14	Maldives	3	Both	235	95+ years	423	Larynx cancer	2	Percent	1993	0.0003870093632514499	0.0005861830391162687	0.00022785575846363977
2	DALYs (Disability-Adjusted Life Years)	14	Maldives	1	Male	235	95+ years	423	Larynx cancer	3	Rate	1993	125.96991032573514	193.78719548905633	72.21165925813946
2	DALYs (Disability-Adjusted Life Years)	14	Maldives	2	Female	235	95+ years	423	Larynx cancer	3	Rate	1993	18.31551950535576	36.76779089316633	8.179855446425085
2	DALYs (Disability-Adjusted Life Years)	14	Maldives	3	Both	235	95+ years	423	Larynx cancer	3	Rate	1993	99.5968402527645	151.52148768411524	58.81213232043596
2	DALYs (Disability-Adjusted Life Years)	131	Nicaragua	1	Male	235	95+ years	423	Larynx cancer	1	Number	1991	0.4549649361231959	0.659836208180115	0.2998499026811079
2	DALYs (Disability-Adjusted Life Years)	131	Nicaragua	2	Female	235	95+ years	423	Larynx cancer	1	Number	1991	0.28722380332797404	0.523875902957265	0.13907759771550826
2	DALYs (Disability-Adjusted Life Years)	131	Nicaragua	3	Both	235	95+ years	423	Larynx cancer	1	Number	1991	0.7421887394511703	1.065614327519612	0.49456335126819007
2	DALYs (Disability-Adjusted Life Years)	131	Nicaragua	1	Male	235	95+ years	423	Larynx cancer	2	Percent	1991	0.0010631565307814522	0.0015308357515933604	0.0006914985318596397
2	DALYs (Disability-Adjusted Life Years)	131	Nicaragua	2	Female	235	95+ years	423	Larynx cancer	2	Percent	1991	0.00024279373416032045	0.00044655321139329364	0.00011705591236643693
2	DALYs (Disability-Adjusted Life Years)	131	Nicaragua	3	Both	235	95+ years	423	Larynx cancer	2	Percent	1991	0.0004605170044841598	0.0006637640706386361	0.00030843418844697407
2	DALYs (Disability-Adjusted Life Years)	131	Nicaragua	1	Male	235	95+ years	423	Larynx cancer	3	Rate	1991	322.5415695142909	467.7824362076636	212.57475148213078
2	DALYs (Disability-Adjusted Life Years)	131	Nicaragua	2	Female	235	95+ years	423	Larynx cancer	3	Rate	1991	36.78369680997097	67.09086140199086	17.811156763998294
2	DALYs (Disability-Adjusted Life Years)	131	Nicaragua	3	Both	235	95+ years	423	Larynx cancer	3	Rate	1991	80.50628487152747	115.58872568979365	53.64600124983942
2	DALYs (Disability-Adjusted Life Years)	83	Iceland	1	Male	17	60-64 years	423	Larynx cancer	1	Number	1992	8.413844148855311	10.473064690926927	6.788914122148921
2	DALYs (Disability-Adjusted Life Years)	83	Iceland	2	Female	17	60-64 years	423	Larynx cancer	1	Number	1992	1.5276776180363705	1.930704361980814	1.1759178145056426
2	DALYs (Disability-Adjusted Life Years)	83	Iceland	3	Both	17	60-64 years	423	Larynx cancer	1	Number	1992	9.941521766891679	12.145386751727427	8.141513636214718
2	DALYs (Disability-Adjusted Life Years)	83	Iceland	1	Male	17	60-64 years	423	Larynx cancer	2	Percent	1992	0.002996450589798848	0.0036965250117793674	0.0024136366007142607
2	DALYs (Disability-Adjusted Life Years)	83	Iceland	2	Female	17	60-64 years	423	Larynx cancer	2	Percent	1992	0.0006982162342551475	0.0009036959398400766	0.0005299039370027728
2	DALYs (Disability-Adjusted Life Years)	83	Iceland	3	Both	17	60-64 years	423	Larynx cancer	2	Percent	1992	0.0019898419216284576	0.0024336765901005917	0.0016198231943368615
2	DALYs (Disability-Adjusted Life Years)	83	Iceland	1	Male	17	60-64 years	423	Larynx cancer	3	Rate	1992	162.45872685445025	202.21919087766386	131.0837621301273
2	DALYs (Disability-Adjusted Life Years)	83	Iceland	2	Female	17	60-64 years	423	Larynx cancer	3	Rate	1992	28.936111684160167	36.56993883250175	22.27334406827627
2	DALYs (Disability-Adjusted Life Years)	83	Iceland	3	Both	17	60-64 years	423	Larynx cancer	3	Rate	1992	95.05640190259298	116.12877700267762	77.8455261121895
2	DALYs (Disability-Adjusted Life Years)	83	Iceland	1	Male	18	65-69 years	423	Larynx cancer	1	Number	1992	7.4488235204433355	9.259009059621622	5.999143423218193
2	DALYs (Disability-Adjusted Life Years)	83	Iceland	2	Female	18	65-69 years	423	Larynx cancer	1	Number	1992	1.315519822563975	1.6774606961311949	1.0097500567292554
2	DALYs (Disability-Adjusted Life Years)	83	Iceland	3	Both	18	65-69 years	423	Larynx cancer	1	Number	1992	8.764343343007313	10.521744938141449	7.264165592709048
2	DALYs (Disability-Adjusted Life Years)	83	Iceland	1	Male	18	65-69 years	423	Larynx cancer	2	Percent	1992	0.0025020951465430457	0.003083603154916718	0.002016557749090912
2	DALYs (Disability-Adjusted Life Years)	83	Iceland	2	Female	18	65-69 years	423	Larynx cancer	2	Percent	1992	0.0005824992046676792	0.0007674382713266021	0.0004435782615130489
2	DALYs (Disability-Adjusted Life Years)	83	Iceland	3	Both	18	65-69 years	423	Larynx cancer	2	Percent	1992	0.001673793089960912	0.001997887645997706	0.001362142406795679
2	DALYs (Disability-Adjusted Life Years)	83	Iceland	1	Male	18	65-69 years	423	Larynx cancer	3	Rate	1992	175.68735302789298	218.38224370355155	141.49531473893308
2	DALYs (Disability-Adjusted Life Years)	83	Iceland	2	Female	18	65-69 years	423	Larynx cancer	3	Rate	1992	28.67906198826936	36.569573838475954	22.013111450617135
2	DALYs (Disability-Adjusted Life Years)	83	Iceland	3	Both	18	65-69 years	423	Larynx cancer	3	Rate	1992	99.29177963520063	119.20148936306407	82.29617451492749
2	DALYs (Disability-Adjusted Life Years)	83	Iceland	1	Male	19	70-74 years	423	Larynx cancer	1	Number	1992	6.4575004145550725	7.857914454381829	5.202258246522186
2	DALYs (Disability-Adjusted Life Years)	83	Iceland	2	Female	19	70-74 years	423	Larynx cancer	1	Number	1992	1.2247462320313183	1.5736898438495388	0.9339614674067702
2	DALYs (Disability-Adjusted Life Years)	83	Iceland	3	Both	19	70-74 years	423	Larynx cancer	1	Number	1992	7.682246646586391	9.148980402337791	6.3607246671016515
2	DALYs (Disability-Adjusted Life Years)	83	Iceland	1	Male	19	70-74 years	423	Larynx cancer	2	Percent	1992	0.0020409962490790783	0.0025110883421814705	0.001608566011441923
2	DALYs (Disability-Adjusted Life Years)	83	Iceland	2	Female	19	70-74 years	423	Larynx cancer	2	Percent	1992	0.0004908427159914719	0.0006323085413250053	0.0003701660542500657
2	DALYs (Disability-Adjusted Life Years)	83	Iceland	3	Both	19	70-74 years	423	Larynx cancer	2	Percent	1992	0.0013575741325412758	0.0016386371993034458	0.0011114473657203407
2	DALYs (Disability-Adjusted Life Years)	83	Iceland	1	Male	19	70-74 years	423	Larynx cancer	3	Rate	1992	190.27349583716938	231.53739949510677	153.28715435811887
2	DALYs (Disability-Adjusted Life Years)	83	Iceland	2	Female	19	70-74 years	423	Larynx cancer	3	Rate	1992	31.73340608366465	40.77460094062919	24.199117936911932
2	DALYs (Disability-Adjusted Life Years)	83	Iceland	3	Both	19	70-74 years	423	Larynx cancer	3	Rate	1992	105.91403563310661	126.13568411922525	87.69440113500373
2	DALYs (Disability-Adjusted Life Years)	83	Iceland	1	Male	20	75-79 years	423	Larynx cancer	1	Number	1992	3.9130735863293244	4.7909523766555555	3.116374322855322
2	DALYs (Disability-Adjusted Life Years)	83	Iceland	2	Female	20	75-79 years	423	Larynx cancer	1	Number	1992	0.8864242768965499	1.14723500533901	0.6682007444937588
2	DALYs (Disability-Adjusted Life Years)	83	Iceland	3	Both	20	75-79 years	423	Larynx cancer	1	Number	1992	4.7994978632258745	5.763901171755181	3.982236782119974
2	DALYs (Disability-Adjusted Life Years)	83	Iceland	1	Male	20	75-79 years	423	Larynx cancer	2	Percent	1992	0.0014698970242558104	0.0017765535297433253	0.0011737780655005732
2	DALYs (Disability-Adjusted Life Years)	83	Iceland	2	Female	20	75-79 years	423	Larynx cancer	2	Percent	1992	0.00034101389381747347	0.0004417863057570668	0.000256198407522348
2	DALYs (Disability-Adjusted Life Years)	83	Iceland	3	Both	20	75-79 years	423	Larynx cancer	2	Percent	1992	0.000912154404222286	0.001080341580266582	0.0007559348330950983
2	DALYs (Disability-Adjusted Life Years)	83	Iceland	1	Male	20	75-79 years	423	Larynx cancer	3	Rate	1992	170.81587583843643	209.1375764508261	136.03787346567563
2	DALYs (Disability-Adjusted Life Years)	83	Iceland	2	Female	20	75-79 years	423	Larynx cancer	3	Rate	1992	29.531995997255006	38.221132327512336	22.261689155040457
2	DALYs (Disability-Adjusted Life Years)	83	Iceland	3	Both	20	75-79 years	423	Larynx cancer	3	Rate	1992	90.68683971345551	108.90930605307794	75.24463580413203
2	DALYs (Disability-Adjusted Life Years)	83	Iceland	1	Male	30	80-84 years	423	Larynx cancer	1	Number	1992	2.2165194102987495	2.82316957140287	1.7265709785526404
2	DALYs (Disability-Adjusted Life Years)	83	Iceland	2	Female	30	80-84 years	423	Larynx cancer	1	Number	1992	0.5686414097792071	0.7243866654828546	0.4287452468806555
2	DALYs (Disability-Adjusted Life Years)	83	Iceland	3	Both	30	80-84 years	423	Larynx cancer	1	Number	1992	2.785160820077954	3.4274598392917097	2.2212728233227077
2	DALYs (Disability-Adjusted Life Years)	83	Iceland	1	Male	30	80-84 years	423	Larynx cancer	2	Percent	1992	0.0010857827284596873	0.0013627177941428893	0.0008421058998202048
2	DALYs (Disability-Adjusted Life Years)	83	Iceland	2	Female	30	80-84 years	423	Larynx cancer	2	Percent	1992	0.0002402650211466876	0.0003085304876991465	0.00017984029366961544
2	DALYs (Disability-Adjusted Life Years)	83	Iceland	3	Both	30	80-84 years	423	Larynx cancer	2	Percent	1992	0.0006317895684079521	0.0007772894038005422	0.0004991921169203101
2	DALYs (Disability-Adjusted Life Years)	83	Iceland	1	Male	30	80-84 years	423	Larynx cancer	3	Rate	1992	154.81020644829593	197.18097759789873	120.59033112700978
2	DALYs (Disability-Adjusted Life Years)	83	Iceland	2	Female	30	80-84 years	423	Larynx cancer	3	Rate	1992	27.07065916558459	34.48504485980843	20.410783048102644
2	DALYs (Disability-Adjusted Life Years)	83	Iceland	3	Both	30	80-84 years	423	Larynx cancer	3	Rate	1992	78.84729995260079	97.03064615728807	62.883752821204716
2	DALYs (Disability-Adjusted Life Years)	83	Iceland	1	Male	31	85-89 years	423	Larynx cancer	1	Number	1992	1.0955546905782114	1.4181302963320477	0.840830473555989
2	DALYs (Disability-Adjusted Life Years)	83	Iceland	2	Female	31	85-89 years	423	Larynx cancer	1	Number	1992	0.29931525935102	0.3940546771021888	0.2095723913645562
2	DALYs (Disability-Adjusted Life Years)	83	Iceland	3	Both	31	85-89 years	423	Larynx cancer	1	Number	1992	1.3948699499292294	1.7404392209942006	1.1097512275046046
2	DALYs (Disability-Adjusted Life Years)	83	Iceland	1	Male	31	85-89 years	423	Larynx cancer	2	Percent	1992	0.0007483761528910589	0.000962276495235438	0.0005759760634025574
2	DALYs (Disability-Adjusted Life Years)	83	Iceland	2	Female	31	85-89 years	423	Larynx cancer	2	Percent	1992	0.00016045655429418378	0.00021211878128394687	0.00011203256397974192
2	DALYs (Disability-Adjusted Life Years)	83	Iceland	3	Both	31	85-89 years	423	Larynx cancer	2	Percent	1992	0.00041903068163283923	0.0005134373270836952	0.0003294281744916988
2	DALYs (Disability-Adjusted Life Years)	83	Iceland	1	Male	31	85-89 years	423	Larynx cancer	3	Rate	1992	140.6852931696542	182.10873287114973	107.97496710617985
2	DALYs (Disability-Adjusted Life Years)	83	Iceland	2	Female	31	85-89 years	423	Larynx cancer	3	Rate	1992	24.12043165439082	31.755042919444822	16.888469213084246
2	DALYs (Disability-Adjusted Life Years)	83	Iceland	3	Both	31	85-89 years	423	Larynx cancer	3	Rate	1992	69.06502930140913	86.17540710614969	54.94777563225077
2	DALYs (Disability-Adjusted Life Years)	83	Iceland	1	Male	32	90-94 years	423	Larynx cancer	1	Number	1992	0.2931257640862087	0.3605620765406362	0.23077216649503304
2	DALYs (Disability-Adjusted Life Years)	83	Iceland	2	Female	32	90-94 years	423	Larynx cancer	1	Number	1992	0.10761749356737481	0.15209052423836156	0.07136876403418127
2	DALYs (Disability-Adjusted Life Years)	83	Iceland	3	Both	32	90-94 years	423	Larynx cancer	1	Number	1992	0.4007432576535832	0.4848498299165347	0.31192552058600465
2	DALYs (Disability-Adjusted Life Years)	83	Iceland	1	Male	32	90-94 years	423	Larynx cancer	2	Percent	1992	0.000513385116992929	0.0006301950681394813	0.0003973900824145155
2	DALYs (Disability-Adjusted Life Years)	83	Iceland	2	Female	32	90-94 years	423	Larynx cancer	2	Percent	1992	9.812630514378256e-05	0.0001401381577187269	6.579899141000277e-05
2	DALYs (Disability-Adjusted Life Years)	83	Iceland	3	Both	32	90-94 years	423	Larynx cancer	2	Percent	1992	0.00024032034396140762	0.00029340476213440657	0.00018516982095627635
2	DALYs (Disability-Adjusted Life Years)	83	Iceland	1	Male	32	90-94 years	423	Larynx cancer	3	Rate	1992	108.82944664771311	133.86667458042814	85.67928943278451
2	DALYs (Disability-Adjusted Life Years)	83	Iceland	2	Female	32	90-94 years	423	Larynx cancer	3	Rate	1992	20.261674899574082	28.634831153117407	13.436948277741534
2	DALYs (Disability-Adjusted Life Years)	83	Iceland	3	Both	32	90-94 years	423	Larynx cancer	3	Rate	1992	50.06272214152321	60.56970854007135	38.967195000061636
2	DALYs (Disability-Adjusted Life Years)	83	Iceland	1	Male	235	95+ years	423	Larynx cancer	1	Number	1992	0.09553138904133972	0.11969452066695861	0.07199360974367351
2	DALYs (Disability-Adjusted Life Years)	83	Iceland	2	Female	235	95+ years	423	Larynx cancer	1	Number	1992	0.0299980774704216	0.04114701850585971	0.019353082200561793
2	DALYs (Disability-Adjusted Life Years)	83	Iceland	3	Both	235	95+ years	423	Larynx cancer	1	Number	1992	0.12552946651176125	0.1534812053419216	0.09585211742672337
2	DALYs (Disability-Adjusted Life Years)	83	Iceland	1	Male	235	95+ years	423	Larynx cancer	2	Percent	1992	0.0003951912233789588	0.0004950601142332737	0.00029947128070187336
2	DALYs (Disability-Adjusted Life Years)	83	Iceland	2	Female	235	95+ years	423	Larynx cancer	2	Percent	1992	6.130124804054873e-05	8.335370540503984e-05	4.0027977642517914e-05
2	DALYs (Disability-Adjusted Life Years)	83	Iceland	3	Both	235	95+ years	423	Larynx cancer	2	Percent	1992	0.0001717011277870147	0.0002090749919479911	0.00012910167868035406
2	DALYs (Disability-Adjusted Life Years)	83	Iceland	1	Male	235	95+ years	423	Larynx cancer	3	Rate	1992	92.72125492303753	116.17360822471946	69.8758586979635
2	DALYs (Disability-Adjusted Life Years)	83	Iceland	2	Female	235	95+ years	423	Larynx cancer	3	Rate	1992	14.76609254971068	20.253987409735316	9.526257246899434
2	DALYs (Disability-Adjusted Life Years)	83	Iceland	3	Both	235	95+ years	423	Larynx cancer	3	Rate	1992	40.99779685422046	50.12680649733704	31.305204646428628
2	DALYs (Disability-Adjusted Life Years)	204	Chad	1	Male	17	60-64 years	423	Larynx cancer	1	Number	1993	119.28917798211461	180.44365274734815	73.40337569375478
2	DALYs (Disability-Adjusted Life Years)	204	Chad	2	Female	17	60-64 years	423	Larynx cancer	1	Number	1993	5.776366526754409	9.619369056764938	2.835320107467378
2	DALYs (Disability-Adjusted Life Years)	204	Chad	3	Both	17	60-64 years	423	Larynx cancer	1	Number	1993	125.06554450886917	186.4854477565125	78.17796877680792
2	DALYs (Disability-Adjusted Life Years)	204	Chad	1	Male	17	60-64 years	423	Larynx cancer	2	Percent	1993	0.002083140694731259	0.0031462557514297506	0.0013163253873602412
2	DALYs (Disability-Adjusted Life Years)	204	Chad	2	Female	17	60-64 years	423	Larynx cancer	2	Percent	1993	0.00011045986999697395	0.00018705033004912417	5.577554729869969e-05
2	DALYs (Disability-Adjusted Life Years)	204	Chad	3	Both	17	60-64 years	423	Larynx cancer	2	Percent	1993	0.0011416312799390545	0.0016963706223168608	0.0007368103642508793
2	DALYs (Disability-Adjusted Life Years)	204	Chad	1	Male	17	60-64 years	423	Larynx cancer	3	Rate	1993	237.2219082979438	358.8354649521967	145.97207518853205
2	DALYs (Disability-Adjusted Life Years)	204	Chad	2	Female	17	60-64 years	423	Larynx cancer	3	Rate	1993	10.658449906168007	17.74949057432462	5.23168278768692
2	DALYs (Disability-Adjusted Life Years)	204	Chad	3	Both	17	60-64 years	423	Larynx cancer	3	Rate	1993	119.70161164224645	178.48727826629712	74.82499591913978
2	DALYs (Disability-Adjusted Life Years)	204	Chad	1	Male	18	65-69 years	423	Larynx cancer	1	Number	1993	85.43012631196382	129.35018553909882	55.085708215637204
2	DALYs (Disability-Adjusted Life Years)	204	Chad	2	Female	18	65-69 years	423	Larynx cancer	1	Number	1993	9.147714995584208	15.995453853463388	4.936119420006001
2	DALYs (Disability-Adjusted Life Years)	204	Chad	3	Both	18	65-69 years	423	Larynx cancer	1	Number	1993	94.57784130754798	138.41420286139413	63.725241575161164
2	DALYs (Disability-Adjusted Life Years)	204	Chad	1	Male	18	65-69 years	423	Larynx cancer	2	Percent	1993	0.0014372150290680728	0.0021426361989128552	0.0009302705482553096
2	DALYs (Disability-Adjusted Life Years)	204	Chad	2	Female	18	65-69 years	423	Larynx cancer	2	Percent	1993	0.00017645590005723694	0.00031183580414680947	9.568926616290729e-05
2	DALYs (Disability-Adjusted Life Years)	204	Chad	3	Both	18	65-69 years	423	Larynx cancer	2	Percent	1993	0.0008496585576106888	0.0012480884981534383	0.000579105591294937
2	DALYs (Disability-Adjusted Life Years)	204	Chad	1	Male	18	65-69 years	423	Larynx cancer	3	Rate	1993	203.298277682799	307.8149485817464	131.08759273375824
2	DALYs (Disability-Adjusted Life Years)	204	Chad	2	Female	18	65-69 years	423	Larynx cancer	3	Rate	1993	20.952163291860163	36.63640168358524	11.305815732782676
2	DALYs (Disability-Adjusted Life Years)	204	Chad	3	Both	18	65-69 years	423	Larynx cancer	3	Rate	1993	110.38231051965471	161.54396536599245	74.37407437346602
2	DALYs (Disability-Adjusted Life Years)	204	Chad	1	Male	19	70-74 years	423	Larynx cancer	1	Number	1993	64.05466259945504	96.49014312048436	41.87236886830344
2	DALYs (Disability-Adjusted Life Years)	204	Chad	2	Female	19	70-74 years	423	Larynx cancer	1	Number	1993	7.311846205558343	12.177308345908505	4.007328853532559
2	DALYs (Disability-Adjusted Life Years)	204	Chad	3	Both	19	70-74 years	423	Larynx cancer	1	Number	1993	71.36650880501341	102.914238384057	48.23786066371281
2	DALYs (Disability-Adjusted Life Years)	204	Chad	1	Male	19	70-74 years	423	Larynx cancer	2	Percent	1993	0.0009750402124396868	0.0014494733043711404	0.0006488590913607593
2	DALYs (Disability-Adjusted Life Years)	204	Chad	2	Female	19	70-74 years	423	Larynx cancer	2	Percent	1993	0.0001428943979073019	0.0002391350331157233	7.892368959502735e-05
2	DALYs (Disability-Adjusted Life Years)	204	Chad	3	Both	19	70-74 years	423	Larynx cancer	2	Percent	1993	0.0006106778276210184	0.0008844397894683896	0.000423071332674627
2	DALYs (Disability-Adjusted Life Years)	204	Chad	1	Male	19	70-74 years	423	Larynx cancer	3	Rate	1993	163.98469747902752	247.02193856306906	107.19637670306625
2	DALYs (Disability-Adjusted Life Years)	204	Chad	2	Female	19	70-74 years	423	Larynx cancer	3	Rate	1993	21.27553476985683	35.43274021815398	11.660264994738338
2	DALYs (Disability-Adjusted Life Years)	204	Chad	3	Both	19	70-74 years	423	Larynx cancer	3	Rate	1993	97.19149819856311	140.15522381568317	65.69341875205248
2	DALYs (Disability-Adjusted Life Years)	204	Chad	1	Male	20	75-79 years	423	Larynx cancer	1	Number	1993	54.207247195122534	80.5101124011996	34.37805091682228
2	DALYs (Disability-Adjusted Life Years)	204	Chad	2	Female	20	75-79 years	423	Larynx cancer	1	Number	1993	3.939044823110156	6.240273342081695	2.1779297508518365
2	DALYs (Disability-Adjusted Life Years)	204	Chad	3	Both	20	75-79 years	423	Larynx cancer	1	Number	1993	58.14629201823275	84.19356054803573	37.90604425516125
2	DALYs (Disability-Adjusted Life Years)	204	Chad	1	Male	20	75-79 years	423	Larynx cancer	2	Percent	1993	0.0011433035793494107	0.0016413204491079448	0.0007351708451078906
2	DALYs (Disability-Adjusted Life Years)	204	Chad	2	Female	20	75-79 years	423	Larynx cancer	2	Percent	1993	9.937990351558688e-05	0.00015460137564336297	5.4446314714815935e-05
2	DALYs (Disability-Adjusted Life Years)	204	Chad	3	Both	20	75-79 years	423	Larynx cancer	2	Percent	1993	0.0006677766942253031	0.0009378936749438598	0.00043555623962291686
2	DALYs (Disability-Adjusted Life Years)	204	Chad	1	Male	20	75-79 years	423	Larynx cancer	3	Rate	1993	217.60794447356503	323.19737628250334	138.0062147057407
2	DALYs (Disability-Adjusted Life Years)	204	Chad	2	Female	20	75-79 years	423	Larynx cancer	3	Rate	1993	17.096556218419575	27.08453160656537	9.452824249866548
2	DALYs (Disability-Adjusted Life Years)	204	Chad	3	Both	20	75-79 years	423	Larynx cancer	3	Rate	1993	121.26316313026537	175.58432554999285	79.05244975372345
2	DALYs (Disability-Adjusted Life Years)	204	Chad	1	Male	30	80-84 years	423	Larynx cancer	1	Number	1993	12.886641537927732	19.299478519945268	7.914873853503133
2	DALYs (Disability-Adjusted Life Years)	204	Chad	2	Female	30	80-84 years	423	Larynx cancer	1	Number	1993	1.9158971883613503	3.125706620646091	1.116341699010736
2	DALYs (Disability-Adjusted Life Years)	204	Chad	3	Both	30	80-84 years	423	Larynx cancer	1	Number	1993	14.80253872628908	21.219124634589548	9.627118741533256
2	DALYs (Disability-Adjusted Life Years)	204	Chad	1	Male	30	80-84 years	423	Larynx cancer	2	Percent	1993	0.0005220159796539408	0.0007791417635748951	0.0003326274684729906
2	DALYs (Disability-Adjusted Life Years)	204	Chad	2	Female	30	80-84 years	423	Larynx cancer	2	Percent	1993	7.768976316747965e-05	0.00012876250650890276	4.424491266329171e-05
2	DALYs (Disability-Adjusted Life Years)	204	Chad	3	Both	30	80-84 years	423	Larynx cancer	2	Percent	1993	0.0002998222351714253	0.00043476601198862185	0.00019978587873974963
2	DALYs (Disability-Adjusted Life Years)	204	Chad	1	Male	30	80-84 years	423	Larynx cancer	3	Rate	1993	110.33233990288029	165.23751496802748	67.76525518483194
2	DALYs (Disability-Adjusted Life Years)	204	Chad	2	Female	30	80-84 years	423	Larynx cancer	3	Rate	1993	14.886081829670685	24.28602370374447	8.673719019109061
2	DALYs (Disability-Adjusted Life Years)	204	Chad	3	Both	30	80-84 years	423	Larynx cancer	3	Rate	1993	60.2949002154065	86.43145788422417	39.213960160206774
2	DALYs (Disability-Adjusted Life Years)	204	Chad	1	Male	31	85-89 years	423	Larynx cancer	1	Number	1993	5.418317512351735	8.508054460324814	3.0831670064567023
2	DALYs (Disability-Adjusted Life Years)	204	Chad	2	Female	31	85-89 years	423	Larynx cancer	1	Number	1993	0.5886971438096166	0.9897378822060539	0.31095174234963974
2	DALYs (Disability-Adjusted Life Years)	204	Chad	3	Both	31	85-89 years	423	Larynx cancer	1	Number	1993	6.0070146561613464	8.992635172501107	3.5818886520923234
2	DALYs (Disability-Adjusted Life Years)	204	Chad	1	Male	31	85-89 years	423	Larynx cancer	2	Percent	1993	0.0005582466257738255	0.0008632183949364449	0.00031994478541454716
2	DALYs (Disability-Adjusted Life Years)	204	Chad	2	Female	31	85-89 years	423	Larynx cancer	2	Percent	1993	4.858162202047237e-05	7.997197553626606e-05	2.5764756918573032e-05
2	DALYs (Disability-Adjusted Life Years)	204	Chad	3	Both	31	85-89 years	423	Larynx cancer	2	Percent	1993	0.0002752607113098682	0.0004122229146247049	0.00016943401941858202
2	DALYs (Disability-Adjusted Life Years)	204	Chad	1	Male	31	85-89 years	423	Larynx cancer	3	Rate	1993	130.4702849466029	204.86955355593318	74.24106781364597
2	DALYs (Disability-Adjusted Life Years)	204	Chad	2	Female	31	85-89 years	423	Larynx cancer	3	Rate	1993	10.663244552080114	17.92741342708824	5.632360386721911
2	DALYs (Disability-Adjusted Life Years)	204	Chad	3	Both	31	85-89 years	423	Larynx cancer	3	Rate	1993	62.096222137328326	92.95943213636492	37.02700361873832
2	DALYs (Disability-Adjusted Life Years)	204	Chad	1	Male	32	90-94 years	423	Larynx cancer	1	Number	1993	1.557698847668956	2.3265166983697103	0.9486435267462388
2	DALYs (Disability-Adjusted Life Years)	204	Chad	2	Female	32	90-94 years	423	Larynx cancer	1	Number	1993	0.11581993462977745	0.21819411503120956	0.054026856035023316
2	DALYs (Disability-Adjusted Life Years)	204	Chad	3	Both	32	90-94 years	423	Larynx cancer	1	Number	1993	1.6735187822987334	2.434245052679708	1.06594145640361
2	DALYs (Disability-Adjusted Life Years)	204	Chad	1	Male	32	90-94 years	423	Larynx cancer	2	Percent	1993	0.0005187471797376432	0.000772816132771357	0.0003127114746474496
2	DALYs (Disability-Adjusted Life Years)	204	Chad	2	Female	32	90-94 years	423	Larynx cancer	2	Percent	1993	2.621428031300242e-05	4.917143219353476e-05	1.2123245678054327e-05
2	DALYs (Disability-Adjusted Life Years)	204	Chad	3	Both	32	90-94 years	423	Larynx cancer	2	Percent	1993	0.00022548260182444222	0.0003284771563395792	0.00014050724183949662
2	DALYs (Disability-Adjusted Life Years)	204	Chad	1	Male	32	90-94 years	423	Larynx cancer	3	Rate	1993	146.19670396344637	218.3535498704148	89.03425527604539
2	DALYs (Disability-Adjusted Life Years)	204	Chad	2	Female	32	90-94 years	423	Larynx cancer	3	Rate	1993	6.825084898257296	12.857832843269902	3.183716865353473
2	DALYs (Disability-Adjusted Life Years)	204	Chad	3	Both	32	90-94 years	423	Larynx cancer	3	Rate	1993	60.58083517367745	88.11887853817056	38.58673374820221
2	DALYs (Disability-Adjusted Life Years)	204	Chad	1	Male	235	95+ years	423	Larynx cancer	1	Number	1993	0.12169517331958188	0.19328471985363643	0.0692373491821009
2	DALYs (Disability-Adjusted Life Years)	204	Chad	2	Female	235	95+ years	423	Larynx cancer	1	Number	1993	0.025657332032186835	0.050586927530890585	0.011432367331964143
2	DALYs (Disability-Adjusted Life Years)	204	Chad	3	Both	235	95+ years	423	Larynx cancer	1	Number	1993	0.14735250535176872	0.22768089740125055	0.09167562402507326
2	DALYs (Disability-Adjusted Life Years)	204	Chad	1	Male	235	95+ years	423	Larynx cancer	2	Percent	1993	0.00017534944248184773	0.0002817372780090374	0.000100990992612868
2	DALYs (Disability-Adjusted Life Years)	204	Chad	2	Female	235	95+ years	423	Larynx cancer	2	Percent	1993	1.7330488087889846e-05	3.329683075098936e-05	7.68232619717875e-06
2	DALYs (Disability-Adjusted Life Years)	204	Chad	3	Both	235	95+ years	423	Larynx cancer	2	Percent	1993	6.77792606828916e-05	0.0001049091226339868	4.227279279868451e-05
2	DALYs (Disability-Adjusted Life Years)	204	Chad	1	Male	235	95+ years	423	Larynx cancer	3	Rate	1993	63.001706369357144	100.0636823444405	35.844241180446865
2	DALYs (Disability-Adjusted Life Years)	204	Chad	2	Female	235	95+ years	423	Larynx cancer	3	Rate	1993	5.704248919936472	11.246704309278586	2.5416933032578912
2	DALYs (Disability-Adjusted Life Years)	204	Chad	3	Both	235	95+ years	423	Larynx cancer	3	Rate	1993	22.918010238085603	35.411635012256305	14.25848094658335
2	DALYs (Disability-Adjusted Life Years)	26	Papua New Guinea	1	Male	17	60-64 years	423	Larynx cancer	1	Number	1993	32.93769458444106	55.71775232923881	18.44455888177624
2	DALYs (Disability-Adjusted Life Years)	26	Papua New Guinea	2	Female	17	60-64 years	423	Larynx cancer	1	Number	1993	8.130214107614453	13.936782898488708	4.394705443622077
2	DALYs (Disability-Adjusted Life Years)	26	Papua New Guinea	3	Both	17	60-64 years	423	Larynx cancer	1	Number	1993	41.06790869205548	65.57156893111355	25.268057099979508
2	DALYs (Disability-Adjusted Life Years)	26	Papua New Guinea	1	Male	17	60-64 years	423	Larynx cancer	2	Percent	1993	0.0007234314251411426	0.0011529739766844636	0.00042682074741560695
2	DALYs (Disability-Adjusted Life Years)	26	Papua New Guinea	2	Female	17	60-64 years	423	Larynx cancer	2	Percent	1993	0.00023236400440967435	0.0003846081916303407	0.0001306952561745299
2	DALYs (Disability-Adjusted Life Years)	26	Papua New Guinea	3	Both	17	60-64 years	423	Larynx cancer	2	Percent	1993	0.0005099696632883788	0.0007735886651905774	0.0003211805393472417
2	DALYs (Disability-Adjusted Life Years)	26	Papua New Guinea	1	Male	17	60-64 years	423	Larynx cancer	3	Rate	1993	78.51860846110662	132.82290805923617	43.96910941545158
2	DALYs (Disability-Adjusted Life Years)	26	Papua New Guinea	2	Female	17	60-64 years	423	Larynx cancer	3	Rate	1993	21.944151512313134	37.616583213008006	11.861690335622264
2	DALYs (Disability-Adjusted Life Years)	26	Papua New Guinea	3	Both	17	60-64 years	423	Larynx cancer	3	Rate	1993	51.98569865306972	83.00358920690016	31.98550020644715
2	DALYs (Disability-Adjusted Life Years)	26	Papua New Guinea	1	Male	18	65-69 years	423	Larynx cancer	1	Number	1993	33.2189604088203	52.7966299559981	18.445891652241144
2	DALYs (Disability-Adjusted Life Years)	26	Papua New Guinea	2	Female	18	65-69 years	423	Larynx cancer	1	Number	1993	5.395482347982255	8.831954817089452	2.848007415849256
2	DALYs (Disability-Adjusted Life Years)	26	Papua New Guinea	3	Both	18	65-69 years	423	Larynx cancer	1	Number	1993	38.61444275680259	58.94603751532962	22.375742499845266
2	DALYs (Disability-Adjusted Life Years)	26	Papua New Guinea	1	Male	18	65-69 years	423	Larynx cancer	2	Percent	1993	0.0007755918947662733	0.0012208407743005624	0.00043824113169299345
2	DALYs (Disability-Adjusted Life Years)	26	Papua New Guinea	2	Female	18	65-69 years	423	Larynx cancer	2	Percent	1993	0.0001609450184181676	0.000262737988031444	8.741503949421609e-05
2	DALYs (Disability-Adjusted Life Years)	26	Papua New Guinea	3	Both	18	65-69 years	423	Larynx cancer	2	Percent	1993	0.0005053133822062076	0.0007697719603879704	0.00031301968879033943
2	DALYs (Disability-Adjusted Life Years)	26	Papua New Guinea	1	Male	18	65-69 years	423	Larynx cancer	3	Rate	1993	104.66722088019965	166.35308454346847	58.11982651283451
2	DALYs (Disability-Adjusted Life Years)	26	Papua New Guinea	2	Female	18	65-69 years	423	Larynx cancer	3	Rate	1993	18.759892929576505	30.708380834461835	9.902416640090097
2	DALYs (Disability-Adjusted Life Years)	26	Papua New Guinea	3	Both	18	65-69 years	423	Larynx cancer	3	Rate	1993	63.82718868485972	97.43400629685277	36.9856622688116
2	DALYs (Disability-Adjusted Life Years)	26	Papua New Guinea	1	Male	19	70-74 years	423	Larynx cancer	1	Number	1993	26.133602304063597	42.56961554848931	15.16675142374692
2	DALYs (Disability-Adjusted Life Years)	26	Papua New Guinea	2	Female	19	70-74 years	423	Larynx cancer	1	Number	1993	0.9304473047129571	1.5376892353271343	0.4913130944568069
2	DALYs (Disability-Adjusted Life Years)	26	Papua New Guinea	3	Both	19	70-74 years	423	Larynx cancer	1	Number	1993	27.064049608776518	43.662657246792456	15.959176503686809
2	DALYs (Disability-Adjusted Life Years)	26	Papua New Guinea	1	Male	19	70-74 years	423	Larynx cancer	2	Percent	1993	0.0007690607938849905	0.0012105640106898877	0.0004664265851965189
2	DALYs (Disability-Adjusted Life Years)	26	Papua New Guinea	2	Female	19	70-74 years	423	Larynx cancer	2	Percent	1993	3.223703090423471e-05	5.34305627064828e-05	1.7124482834375882e-05
2	DALYs (Disability-Adjusted Life Years)	26	Papua New Guinea	3	Both	19	70-74 years	423	Larynx cancer	2	Percent	1993	0.0004301942560735651	0.0006591186346737745	0.0002641889098370723
2	DALYs (Disability-Adjusted Life Years)	26	Papua New Guinea	1	Male	19	70-74 years	423	Larynx cancer	3	Rate	1993	124.62940333582105	203.01165236675257	72.32922421071586
2	DALYs (Disability-Adjusted Life Years)	26	Papua New Guinea	2	Female	19	70-74 years	423	Larynx cancer	3	Rate	1993	4.70333693734308	7.772896478968357	2.4835485182816592
2	DALYs (Disability-Adjusted Life Years)	26	Papua New Guinea	3	Both	19	70-74 years	423	Larynx cancer	3	Rate	1993	66.41198378861009	107.14300805527931	39.16193572519579
2	DALYs (Disability-Adjusted Life Years)	26	Papua New Guinea	1	Male	20	75-79 years	423	Larynx cancer	1	Number	1993	16.27500900345245	24.95634282838677	9.92351626585194
2	DALYs (Disability-Adjusted Life Years)	26	Papua New Guinea	2	Female	20	75-79 years	423	Larynx cancer	1	Number	1993	1.642772585172586	2.7275686486723867	0.8787938989648176
2	DALYs (Disability-Adjusted Life Years)	26	Papua New Guinea	3	Both	20	75-79 years	423	Larynx cancer	1	Number	1993	17.91778158862505	27.079106683127627	11.286477352356538
2	DALYs (Disability-Adjusted Life Years)	26	Papua New Guinea	1	Male	20	75-79 years	423	Larynx cancer	2	Percent	1993	0.0008494188444459437	0.0013022264956224685	0.0005340069453092877
2	DALYs (Disability-Adjusted Life Years)	26	Papua New Guinea	2	Female	20	75-79 years	423	Larynx cancer	2	Percent	1993	9.711589903834302e-05	0.0001554081499395083	5.1998994837787235e-05
2	DALYs (Disability-Adjusted Life Years)	26	Papua New Guinea	3	Both	20	75-79 years	423	Larynx cancer	2	Percent	1993	0.0004964809731333637	0.0007339077279843078	0.00032533552810554926
2	DALYs (Disability-Adjusted Life Years)	26	Papua New Guinea	1	Male	20	75-79 years	423	Larynx cancer	3	Rate	1993	156.59812960271813	240.129919917128	95.48406922447225
2	DALYs (Disability-Adjusted Life Years)	26	Papua New Guinea	2	Female	20	75-79 years	423	Larynx cancer	3	Rate	1993	16.775164487749777	27.8525543621132	8.97379974503107
2	DALYs (Disability-Adjusted Life Years)	26	Papua New Guinea	3	Both	20	75-79 years	423	Larynx cancer	3	Rate	1993	88.76457224214982	134.14971655605572	55.9131346337344
2	DALYs (Disability-Adjusted Life Years)	26	Papua New Guinea	1	Male	30	80-84 years	423	Larynx cancer	1	Number	1993	8.889590860139258	14.6767899426953	5.322515191573892
2	DALYs (Disability-Adjusted Life Years)	26	Papua New Guinea	2	Female	30	80-84 years	423	Larynx cancer	1	Number	1993	0.058858517617266515	0.0945114159823568	0.034959342170008206
2	DALYs (Disability-Adjusted Life Years)	26	Papua New Guinea	3	Both	30	80-84 years	423	Larynx cancer	1	Number	1993	8.948449377756532	14.723978042156004	5.3926035270470365
2	DALYs (Disability-Adjusted Life Years)	26	Papua New Guinea	1	Male	30	80-84 years	423	Larynx cancer	2	Percent	1993	0.0010295902996732159	0.0017154986036311977	0.0006124621033545814
2	DALYs (Disability-Adjusted Life Years)	26	Papua New Guinea	2	Female	30	80-84 years	423	Larynx cancer	2	Percent	1993	7.514358922507309e-06	1.153858729945026e-05	4.56991082515438e-06
2	DALYs (Disability-Adjusted Life Years)	26	Papua New Guinea	3	Both	30	80-84 years	423	Larynx cancer	2	Percent	1993	0.0005434998275026582	0.000912359062901388	0.0003230938336271788
2	DALYs (Disability-Adjusted Life Years)	26	Papua New Guinea	1	Male	30	80-84 years	423	Larynx cancer	3	Rate	1993	214.94179654904434	354.87072999065515	128.69332182274943
2	DALYs (Disability-Adjusted Life Years)	26	Papua New Guinea	2	Female	30	80-84 years	423	Larynx cancer	3	Rate	1993	1.4901534457268797	2.392797472448069	0.8850848832744032
2	DALYs (Disability-Adjusted Life Years)	26	Papua New Guinea	3	Both	30	80-84 years	423	Larynx cancer	3	Rate	1993	110.67085311498718	182.10028826025294	66.69356976334707
2	DALYs (Disability-Adjusted Life Years)	26	Papua New Guinea	1	Male	31	85-89 years	423	Larynx cancer	1	Number	1993	0.23992086703033294	0.4041125295345259	0.13793525997311618
2	DALYs (Disability-Adjusted Life Years)	26	Papua New Guinea	2	Female	31	85-89 years	423	Larynx cancer	1	Number	1993	0.01314089018122279	0.022816350388086735	0.006920292108460518
2	DALYs (Disability-Adjusted Life Years)	26	Papua New Guinea	3	Both	31	85-89 years	423	Larynx cancer	1	Number	1993	0.2530617572115559	0.4172425888473459	0.14736260558720057
2	DALYs (Disability-Adjusted Life Years)	26	Papua New Guinea	1	Male	31	85-89 years	423	Larynx cancer	2	Percent	1993	8.136199015193316e-05	0.0001343103630128674	4.683462555091629e-05
2	DALYs (Disability-Adjusted Life Years)	26	Papua New Guinea	2	Female	31	85-89 years	423	Larynx cancer	2	Percent	1993	4.702152853279858e-06	7.898158177912608e-06	2.5897737477490367e-06
2	DALYs (Disability-Adjusted Life Years)	26	Papua New Guinea	3	Both	31	85-89 years	423	Larynx cancer	2	Percent	1993	4.408647154708454e-05	7.173840574410112e-05	2.6187368659489924e-05
2	DALYs (Disability-Adjusted Life Years)	26	Papua New Guinea	1	Male	31	85-89 years	423	Larynx cancer	3	Rate	1993	19.081666281909072	32.140349125784994	10.970428007758928
2	DALYs (Disability-Adjusted Life Years)	26	Papua New Guinea	2	Female	31	85-89 years	423	Larynx cancer	3	Rate	1993	1.0764504770247216	1.869026444975109	0.5668833418870836
2	DALYs (Disability-Adjusted Life Years)	26	Papua New Guinea	3	Both	31	85-89 years	423	Larynx cancer	3	Rate	1993	10.21193366393608	16.837208774757848	5.946600424272044
2	DALYs (Disability-Adjusted Life Years)	26	Papua New Guinea	1	Male	32	90-94 years	423	Larynx cancer	1	Number	1993	0.5418114788168701	0.9489949422573207	0.3335349834430103
2	DALYs (Disability-Adjusted Life Years)	26	Papua New Guinea	2	Female	32	90-94 years	423	Larynx cancer	1	Number	1993	0.015537693754613809	0.029434799712118834	0.007625436594577586
2	DALYs (Disability-Adjusted Life Years)	26	Papua New Guinea	3	Both	32	90-94 years	423	Larynx cancer	1	Number	1993	0.5573491725714838	0.9661147299014945	0.3455764854114608
2	DALYs (Disability-Adjusted Life Years)	26	Papua New Guinea	1	Male	32	90-94 years	423	Larynx cancer	2	Percent	1993	0.0007868269083388185	0.0013565291088720086	0.0004835582891280069
2	DALYs (Disability-Adjusted Life Years)	26	Papua New Guinea	2	Female	32	90-94 years	423	Larynx cancer	2	Percent	1993	2.153520350966785e-05	3.9564900329048954e-05	1.0876612772624403e-05
2	DALYs (Disability-Adjusted Life Years)	26	Papua New Guinea	3	Both	32	90-94 years	423	Larynx cancer	2	Percent	1993	0.0003951961511612847	0.00067535954087829	0.00024468713752099453
2	DALYs (Disability-Adjusted Life Years)	26	Papua New Guinea	1	Male	32	90-94 years	423	Larynx cancer	3	Rate	1993	220.31938013334045	385.89432967417235	135.6269176234735
2	DALYs (Disability-Adjusted Life Years)	26	Papua New Guinea	2	Female	32	90-94 years	423	Larynx cancer	3	Rate	1993	5.761293670188105	10.914266167353725	2.8274710699401666
2	DALYs (Disability-Adjusted Life Years)	26	Papua New Guinea	3	Both	32	90-94 years	423	Larynx cancer	3	Rate	1993	108.09468794070456	187.37243254851342	67.02258510199236
2	DALYs (Disability-Adjusted Life Years)	26	Papua New Guinea	1	Male	235	95+ years	423	Larynx cancer	1	Number	1993	0.0052344348017466305	0.009237998724154303	0.002826054272645355
2	DALYs (Disability-Adjusted Life Years)	26	Papua New Guinea	2	Female	235	95+ years	423	Larynx cancer	1	Number	1993	0.002364205120962092	0.004898638650102342	0.0010210262791784455
2	DALYs (Disability-Adjusted Life Years)	26	Papua New Guinea	3	Both	235	95+ years	423	Larynx cancer	1	Number	1993	0.007598639922708721	0.012444230270242796	0.004509932877012053
2	DALYs (Disability-Adjusted Life Years)	26	Papua New Guinea	1	Male	235	95+ years	423	Larynx cancer	2	Percent	1993	3.381124515131923e-05	6.224363690190332e-05	1.8747222783194028e-05
2	DALYs (Disability-Adjusted Life Years)	26	Papua New Guinea	2	Female	235	95+ years	423	Larynx cancer	2	Percent	1993	9.448433873715853e-06	1.962979072760151e-05	4.178615649528605e-06
2	DALYs (Disability-Adjusted Life Years)	26	Papua New Guinea	3	Both	235	95+ years	423	Larynx cancer	2	Percent	1993	1.875452520412241e-05	3.0482180894855932e-05	1.1181371655194674e-05
2	DALYs (Disability-Adjusted Life Years)	26	Papua New Guinea	1	Male	235	95+ years	423	Larynx cancer	3	Rate	1993	12.187281362919348	21.50873856409303	6.57987344805913
2	DALYs (Disability-Adjusted Life Years)	26	Papua New Guinea	2	Female	235	95+ years	423	Larynx cancer	3	Rate	1993	3.176582392990573	6.581886295553676	1.3718666254724405
2	DALYs (Disability-Adjusted Life Years)	26	Papua New Guinea	3	Both	235	95+ years	423	Larynx cancer	3	Rate	1993	6.473757312457426	10.60201924677732	3.8422943103272145
2	DALYs (Disability-Adjusted Life Years)	26	Papua New Guinea	1	Male	17	60-64 years	423	Larynx cancer	1	Number	1992	33.12477590104868	55.99213845590796	18.064606887763556
2	DALYs (Disability-Adjusted Life Years)	26	Papua New Guinea	2	Female	17	60-64 years	423	Larynx cancer	1	Number	1992	8.283569614890679	14.422684264775668	4.453545947237459
2	DALYs (Disability-Adjusted Life Years)	26	Papua New Guinea	3	Both	17	60-64 years	423	Larynx cancer	1	Number	1992	41.40834551593935	66.3889426394808	24.802589891057764
2	DALYs (Disability-Adjusted Life Years)	26	Papua New Guinea	1	Male	17	60-64 years	423	Larynx cancer	2	Percent	1992	0.0007208750738665228	0.0011518597912049894	0.00041335432932448327
2	DALYs (Disability-Adjusted Life Years)	26	Papua New Guinea	2	Female	17	60-64 years	423	Larynx cancer	2	Percent	1992	0.00023105060982609729	0.00037562871758659467	0.000128022071261349
2	DALYs (Disability-Adjusted Life Years)	26	Papua New Guinea	3	Both	17	60-64 years	423	Larynx cancer	2	Percent	1992	0.0005061884990864698	0.0007763909646624049	0.00031876825039977024
2	DALYs (Disability-Adjusted Life Years)	26	Papua New Guinea	1	Male	17	60-64 years	423	Larynx cancer	3	Rate	1992	79.54831332798575	134.46370738023685	43.381697528985036
2	DALYs (Disability-Adjusted Life Years)	26	Papua New Guinea	2	Female	17	60-64 years	423	Larynx cancer	3	Rate	1992	22.058541699354	38.40655623866204	11.859468025780938
2	DALYs (Disability-Adjusted Life Years)	26	Papua New Guinea	3	Both	17	60-64 years	423	Larynx cancer	3	Rate	1992	52.287396750812654	83.83104759211558	31.31887647098169
2	DALYs (Disability-Adjusted Life Years)	26	Papua New Guinea	1	Male	18	65-69 years	423	Larynx cancer	1	Number	1992	32.85361570087199	52.33499260578367	17.98883531799855
2	DALYs (Disability-Adjusted Life Years)	26	Papua New Guinea	2	Female	18	65-69 years	423	Larynx cancer	1	Number	1992	5.365309258376724	8.77476489366501	2.8480862349216105
2	DALYs (Disability-Adjusted Life Years)	26	Papua New Guinea	3	Both	18	65-69 years	423	Larynx cancer	1	Number	1992	38.218924959248696	58.04407307828948	22.508417422990583
2	DALYs (Disability-Adjusted Life Years)	26	Papua New Guinea	1	Male	18	65-69 years	423	Larynx cancer	2	Percent	1992	0.0007707536193736315	0.001210963704811688	0.0004410573850536136
2	DALYs (Disability-Adjusted Life Years)	26	Papua New Guinea	2	Female	18	65-69 years	423	Larynx cancer	2	Percent	1992	0.00016115269002255097	0.00026065010827697513	8.830291270957262e-05
2	DALYs (Disability-Adjusted Life Years)	26	Papua New Guinea	3	Both	18	65-69 years	423	Larynx cancer	2	Percent	1992	0.0005030130879302185	0.0007512557261438243	0.0003133230725930803
2	DALYs (Disability-Adjusted Life Years)	26	Papua New Guinea	1	Male	18	65-69 years	423	Larynx cancer	3	Rate	1992	105.31509784950022	167.76433125090395	57.66476265391036
2	DALYs (Disability-Adjusted Life Years)	26	Papua New Guinea	2	Female	18	65-69 years	423	Larynx cancer	3	Rate	1992	18.93368079595651	30.965334812122975	10.050633254210274
2	DALYs (Disability-Adjusted Life Years)	26	Papua New Guinea	3	Both	18	65-69 years	423	Larynx cancer	3	Rate	1992	64.1979647252491	97.49911490087769	37.80835251862976
2	DALYs (Disability-Adjusted Life Years)	26	Papua New Guinea	1	Male	19	70-74 years	423	Larynx cancer	1	Number	1992	25.324953200536214	41.60917501832057	14.36084313020082
2	DALYs (Disability-Adjusted Life Years)	26	Papua New Guinea	2	Female	19	70-74 years	423	Larynx cancer	1	Number	1992	0.8861177645312206	1.5015256212019765	0.4757858964586341
2	DALYs (Disability-Adjusted Life Years)	26	Papua New Guinea	3	Both	19	70-74 years	423	Larynx cancer	1	Number	1992	26.211070965067464	42.67930368705801	15.124768240958694
2	DALYs (Disability-Adjusted Life Years)	26	Papua New Guinea	1	Male	19	70-74 years	423	Larynx cancer	2	Percent	1992	0.0007672855309954635	0.001193036046025033	0.0004584564739459554
2	DALYs (Disability-Adjusted Life Years)	26	Papua New Guinea	2	Female	19	70-74 years	423	Larynx cancer	2	Percent	1992	3.2162242991131077e-05	5.2525667623770764e-05	1.751200176489402e-05
2	DALYs (Disability-Adjusted Life Years)	26	Papua New Guinea	3	Both	19	70-74 years	423	Larynx cancer	2	Percent	1992	0.0004323825232471246	0.0006639880850335563	0.00026112956238280203
2	DALYs (Disability-Adjusted Life Years)	26	Papua New Guinea	1	Male	19	70-74 years	423	Larynx cancer	3	Rate	1992	125.63744704080781	206.42369924163427	71.24434362997167
2	DALYs (Disability-Adjusted Life Years)	26	Papua New Guinea	2	Female	19	70-74 years	423	Larynx cancer	3	Rate	1992	4.7234127097898	8.003817875169746	2.536156299338321
2	DALYs (Disability-Adjusted Life Years)	26	Papua New Guinea	3	Both	19	70-74 years	423	Larynx cancer	3	Rate	1992	67.35071507209364	109.66669869893275	38.86388151349762
2	DALYs (Disability-Adjusted Life Years)	26	Papua New Guinea	1	Male	20	75-79 years	423	Larynx cancer	1	Number	1992	15.267523598820112	23.360948026775397	9.143750841414484
2	DALYs (Disability-Adjusted Life Years)	26	Papua New Guinea	2	Female	20	75-79 years	423	Larynx cancer	1	Number	1992	1.523615947639312	2.6306809882486766	0.7985613553457406
2	DALYs (Disability-Adjusted Life Years)	26	Papua New Guinea	3	Both	20	75-79 years	423	Larynx cancer	1	Number	1992	16.79113954645943	25.599879581342194	10.59903066373646
2	DALYs (Disability-Adjusted Life Years)	26	Papua New Guinea	1	Male	20	75-79 years	423	Larynx cancer	2	Percent	1992	0.0008444807484052081	0.0012777791212193247	0.0005230100936009618
2	DALYs (Disability-Adjusted Life Years)	26	Papua New Guinea	2	Female	20	75-79 years	423	Larynx cancer	2	Percent	1992	9.703903339096746e-05	0.0001582871748686988	5.2079230526087464e-05
2	DALYs (Disability-Adjusted Life Years)	26	Papua New Guinea	3	Both	20	75-79 years	423	Larynx cancer	2	Percent	1992	0.0004969322570372684	0.0007321216722145357	0.00032798023559624126
2	DALYs (Disability-Adjusted Life Years)	26	Papua New Guinea	1	Male	20	75-79 years	423	Larynx cancer	3	Rate	1992	157.14866772479525	240.45431044754667	94.11665575200473
2	DALYs (Disability-Adjusted Life Years)	26	Papua New Guinea	2	Female	20	75-79 years	423	Larynx cancer	3	Rate	1992	16.87572380078367	29.13768777128004	8.844946058535497
2	DALYs (Disability-Adjusted Life Years)	26	Papua New Guinea	3	Both	20	75-79 years	423	Larynx cancer	3	Rate	1992	89.58243499565747	136.57795780607466	56.54690515935595
2	DALYs (Disability-Adjusted Life Years)	26	Papua New Guinea	1	Male	30	80-84 years	423	Larynx cancer	1	Number	1992	8.386590086866068	13.75032775680436	4.93956618890701
2	DALYs (Disability-Adjusted Life Years)	26	Papua New Guinea	2	Female	30	80-84 years	423	Larynx cancer	1	Number	1992	0.054793397553591444	0.0896228821674029	0.032710732092164956
2	DALYs (Disability-Adjusted Life Years)	26	Papua New Guinea	3	Both	30	80-84 years	423	Larynx cancer	1	Number	1992	8.441383484419655	13.800019973847625	5.000634680659893
2	DALYs (Disability-Adjusted Life Years)	26	Papua New Guinea	1	Male	30	80-84 years	423	Larynx cancer	2	Percent	1992	0.0010227715746723251	0.0016829811207390234	0.0006153531968499887
2	DALYs (Disability-Adjusted Life Years)	26	Papua New Guinea	2	Female	30	80-84 years	423	Larynx cancer	2	Percent	1992	7.449791037381167e-06	1.146821313367307e-05	4.518339553790436e-06
2	DALYs (Disability-Adjusted Life Years)	26	Papua New Guinea	3	Both	30	80-84 years	423	Larynx cancer	2	Percent	1992	0.0005428699564326833	0.0008993392213821232	0.00032588116850866056
2	DALYs (Disability-Adjusted Life Years)	26	Papua New Guinea	1	Male	30	80-84 years	423	Larynx cancer	3	Rate	1992	215.23149856458573	352.8852153494411	126.76787849240134
2	DALYs (Disability-Adjusted Life Years)	26	Papua New Guinea	2	Female	30	80-84 years	423	Larynx cancer	3	Rate	1992	1.4850945619598093	2.429096586021995	0.8865763489165919
2	DALYs (Disability-Adjusted Life Years)	26	Papua New Guinea	3	Both	30	80-84 years	423	Larynx cancer	3	Rate	1992	111.27434794328514	181.91191373173078	65.91838463683574
2	DALYs (Disability-Adjusted Life Years)	26	Papua New Guinea	1	Male	31	85-89 years	423	Larynx cancer	1	Number	1992	0.22464176081097031	0.3916083186299415	0.12451040038748709
2	DALYs (Disability-Adjusted Life Years)	26	Papua New Guinea	2	Female	31	85-89 years	423	Larynx cancer	1	Number	1992	0.012455200463981396	0.022155358882621504	0.006509739845602849
2	DALYs (Disability-Adjusted Life Years)	26	Papua New Guinea	3	Both	31	85-89 years	423	Larynx cancer	1	Number	1992	0.23709696127495167	0.4059321905467479	0.13442287780116408
2	DALYs (Disability-Adjusted Life Years)	26	Papua New Guinea	1	Male	31	85-89 years	423	Larynx cancer	2	Percent	1992	8.099330353274244e-05	0.00013822144949107018	4.737801548008962e-05
2	DALYs (Disability-Adjusted Life Years)	26	Papua New Guinea	2	Female	31	85-89 years	423	Larynx cancer	2	Percent	1992	4.691706168385233e-06	7.927763069210875e-06	2.6630657930886037e-06
2	DALYs (Disability-Adjusted Life Years)	26	Papua New Guinea	3	Both	31	85-89 years	423	Larynx cancer	2	Percent	1992	4.370600856830544e-05	7.267553110119115e-05	2.616376793529594e-05
2	DALYs (Disability-Adjusted Life Years)	26	Papua New Guinea	1	Male	31	85-89 years	423	Larynx cancer	3	Rate	1992	19.11773980106148	33.327133443359266	10.596237442854479
2	DALYs (Disability-Adjusted Life Years)	26	Papua New Guinea	2	Female	31	85-89 years	423	Larynx cancer	3	Rate	1992	1.0808788015413593	1.9226714034847188	0.5649238503233253
2	DALYs (Disability-Adjusted Life Years)	26	Papua New Guinea	3	Both	31	85-89 years	423	Larynx cancer	3	Rate	1992	10.187355431680059	17.44170605992952	5.7757536281610165
2	DALYs (Disability-Adjusted Life Years)	26	Papua New Guinea	1	Male	32	90-94 years	423	Larynx cancer	1	Number	1992	0.47757044670621446	0.8234136428355352	0.29166128153610427
2	DALYs (Disability-Adjusted Life Years)	26	Papua New Guinea	2	Female	32	90-94 years	423	Larynx cancer	1	Number	1992	0.01367748298594829	0.025313358278691876	0.006892035952364702
2	DALYs (Disability-Adjusted Life Years)	26	Papua New Guinea	3	Both	32	90-94 years	423	Larynx cancer	1	Number	1992	0.4912479296921625	0.8379313912475148	0.30047724151596034
2	DALYs (Disability-Adjusted Life Years)	26	Papua New Guinea	1	Male	32	90-94 years	423	Larynx cancer	2	Percent	1992	0.0007820209946806915	0.0013425168967331118	0.0004824754555271934
2	DALYs (Disability-Adjusted Life Years)	26	Papua New Guinea	2	Female	32	90-94 years	423	Larynx cancer	2	Percent	1992	2.1501410218812105e-05	3.918476892030984e-05	1.1300078308088133e-05
2	DALYs (Disability-Adjusted Life Years)	26	Papua New Guinea	3	Both	32	90-94 years	423	Larynx cancer	2	Percent	1992	0.0003940365817847525	0.0006694911244391123	0.000249960588008277
2	DALYs (Disability-Adjusted Life Years)	26	Papua New Guinea	1	Male	32	90-94 years	423	Larynx cancer	3	Rate	1992	220.51664476974497	380.2086478090323	134.67367517645172
2	DALYs (Disability-Adjusted Life Years)	26	Papua New Guinea	2	Female	32	90-94 years	423	Larynx cancer	3	Rate	1992	5.790717841667419	10.717068013722535	2.917922515112858
2	DALYs (Disability-Adjusted Life Years)	26	Papua New Guinea	3	Both	32	90-94 years	423	Larynx cancer	3	Rate	1992	108.49940222619212	185.06959431643435	66.36486205140125
2	DALYs (Disability-Adjusted Life Years)	26	Papua New Guinea	1	Male	235	95+ years	423	Larynx cancer	1	Number	1992	0.005466504355596376	0.009434944395162882	0.002982772035761325
2	DALYs (Disability-Adjusted Life Years)	26	Papua New Guinea	2	Female	235	95+ years	423	Larynx cancer	1	Number	1992	0.002561972132025826	0.005300019943266277	0.001101037525549705
2	DALYs (Disability-Adjusted Life Years)	26	Papua New Guinea	3	Both	235	95+ years	423	Larynx cancer	1	Number	1992	0.008028476487622206	0.013576155514302399	0.0048150847053489145
2	DALYs (Disability-Adjusted Life Years)	26	Papua New Guinea	1	Male	235	95+ years	423	Larynx cancer	2	Percent	1992	3.370005506688188e-05	5.8325518150301306e-05	1.8559429890818923e-05
2	DALYs (Disability-Adjusted Life Years)	26	Papua New Guinea	2	Female	235	95+ years	423	Larynx cancer	2	Percent	1992	9.31163761656894e-06	1.953870450125038e-05	4.090164330209542e-06
2	DALYs (Disability-Adjusted Life Years)	26	Papua New Guinea	3	Both	235	95+ years	423	Larynx cancer	2	Percent	1992	1.8349108928087318e-05	3.0117741538005692e-05	1.1125820275873365e-05
2	DALYs (Disability-Adjusted Life Years)	26	Papua New Guinea	1	Male	235	95+ years	423	Larynx cancer	3	Rate	1992	12.225076969144624	21.099941375219544	6.670554955519873
2	DALYs (Disability-Adjusted Life Years)	26	Papua New Guinea	2	Female	235	95+ years	423	Larynx cancer	3	Rate	1992	3.1394733217039503	6.494712026093033	1.3492254246048063
2	DALYs (Disability-Adjusted Life Years)	26	Papua New Guinea	3	Both	235	95+ years	423	Larynx cancer	3	Rate	1992	6.35563228340882	10.74737559539569	3.811795157878986
2	DALYs (Disability-Adjusted Life Years)	380	Palau	1	Male	17	60-64 years	423	Larynx cancer	1	Number	1992	0.21101982048416154	0.324993029877894	0.12510207188804204
2	DALYs (Disability-Adjusted Life Years)	380	Palau	2	Female	17	60-64 years	423	Larynx cancer	1	Number	1992	0.03205545439512197	0.05094303504212132	0.017983559584575197
2	DALYs (Disability-Adjusted Life Years)	380	Palau	3	Both	17	60-64 years	423	Larynx cancer	1	Number	1992	0.24307527487928346	0.36117582691480005	0.1533680853756118
2	DALYs (Disability-Adjusted Life Years)	380	Palau	1	Male	17	60-64 years	423	Larynx cancer	2	Percent	1992	0.0008634156199434336	0.001262500425241337	0.0005404269159443272
2	DALYs (Disability-Adjusted Life Years)	380	Palau	2	Female	17	60-64 years	423	Larynx cancer	2	Percent	1992	0.00020944302986376385	0.0003214864155205787	0.0001260777356777906
2	DALYs (Disability-Adjusted Life Years)	380	Palau	3	Both	17	60-64 years	423	Larynx cancer	2	Percent	1992	0.000611747604280558	0.0008640888225496864	0.00041144071952851696
2	DALYs (Disability-Adjusted Life Years)	380	Palau	1	Male	17	60-64 years	423	Larynx cancer	3	Rate	1992	97.4837439764261	150.13536285856867	57.79276239963292
2	DALYs (Disability-Adjusted Life Years)	380	Palau	2	Female	17	60-64 years	423	Larynx cancer	3	Rate	1992	15.38718187245888	24.453552760975757	8.632424879435469
2	DALYs (Disability-Adjusted Life Years)	380	Palau	3	Both	17	60-64 years	423	Larynx cancer	3	Rate	1992	57.22213680817362	85.0240839583036	36.104246175302244
2	DALYs (Disability-Adjusted Life Years)	380	Palau	1	Male	18	65-69 years	423	Larynx cancer	1	Number	1992	0.1788050120188707	0.272607467957501	0.10962324821244962
2	DALYs (Disability-Adjusted Life Years)	380	Palau	2	Female	18	65-69 years	423	Larynx cancer	1	Number	1992	0.02653006925629073	0.04671394602207535	0.014166049096964933
2	DALYs (Disability-Adjusted Life Years)	380	Palau	3	Both	18	65-69 years	423	Larynx cancer	1	Number	1992	0.20533508127516145	0.3026632736624149	0.13362798960396144
2	DALYs (Disability-Adjusted Life Years)	380	Palau	1	Male	18	65-69 years	423	Larynx cancer	2	Percent	1992	0.0009306637396268807	0.0013559828116514359	0.000601840885491783
2	DALYs (Disability-Adjusted Life Years)	380	Palau	2	Female	18	65-69 years	423	Larynx cancer	2	Percent	1992	0.00015827623593295495	0.00025596258112186904	8.970511099334593e-05
2	DALYs (Disability-Adjusted Life Years)	380	Palau	3	Both	18	65-69 years	423	Larynx cancer	2	Percent	1992	0.0005714159371985611	0.0008023060968628155	0.00038146877945685744
2	DALYs (Disability-Adjusted Life Years)	380	Palau	1	Male	18	65-69 years	423	Larynx cancer	3	Rate	1992	115.83076112421351	176.59645076576203	71.01447623859964
2	DALYs (Disability-Adjusted Life Years)	380	Palau	2	Female	18	65-69 years	423	Larynx cancer	3	Rate	1992	16.171395303327984	28.474470986244462	8.634910735449834
2	DALYs (Disability-Adjusted Life Years)	380	Palau	3	Both	18	65-69 years	423	Larynx cancer	3	Rate	1992	64.48500241937795	95.05069378877052	41.9655578549715
2	DALYs (Disability-Adjusted Life Years)	380	Palau	1	Male	19	70-74 years	423	Larynx cancer	1	Number	1992	0.16002169735476834	0.24598006249083193	0.1009915976615337
2	DALYs (Disability-Adjusted Life Years)	380	Palau	2	Female	19	70-74 years	423	Larynx cancer	1	Number	1992	0.005420606803128417	0.008836097686523398	0.002989501087899411
2	DALYs (Disability-Adjusted Life Years)	380	Palau	3	Both	19	70-74 years	423	Larynx cancer	1	Number	1992	0.16544230415789699	0.2535236034370093	0.10520941143059517
2	DALYs (Disability-Adjusted Life Years)	380	Palau	1	Male	19	70-74 years	423	Larynx cancer	2	Percent	1992	0.000882198542756116	0.0013311359506946738	0.0005619241777850162
2	DALYs (Disability-Adjusted Life Years)	380	Palau	2	Female	19	70-74 years	423	Larynx cancer	2	Percent	1992	3.301736039488714e-05	5.16382644899413e-05	1.806039585033902e-05
2	DALYs (Disability-Adjusted Life Years)	380	Palau	3	Both	19	70-74 years	423	Larynx cancer	2	Percent	1992	0.0004788966143215494	0.0007169442193623144	0.0003098516537116614
2	DALYs (Disability-Adjusted Life Years)	380	Palau	1	Male	19	70-74 years	423	Larynx cancer	3	Rate	1992	130.20999944907746	200.15450611304766	82.17708031627686
2	DALYs (Disability-Adjusted Life Years)	380	Palau	2	Female	19	70-74 years	423	Larynx cancer	3	Rate	1992	4.383892719318836	7.14615645849535	2.417746302143564
2	DALYs (Disability-Adjusted Life Years)	380	Palau	3	Both	19	70-74 years	423	Larynx cancer	3	Rate	1992	67.10475359232233	102.83124999420603	42.67379897529289
2	DALYs (Disability-Adjusted Life Years)	380	Palau	1	Male	20	75-79 years	423	Larynx cancer	1	Number	1992	0.1381799588224581	0.20198983370345752	0.08923321503157375
2	DALYs (Disability-Adjusted Life Years)	380	Palau	2	Female	20	75-79 years	423	Larynx cancer	1	Number	1992	0.015037118020108953	0.024374727598963912	0.008703971311717618
2	DALYs (Disability-Adjusted Life Years)	380	Palau	3	Both	20	75-79 years	423	Larynx cancer	1	Number	1992	0.153217076842567	0.21614735498651227	0.10140713290502543
2	DALYs (Disability-Adjusted Life Years)	380	Palau	1	Male	20	75-79 years	423	Larynx cancer	2	Percent	1992	0.0010005312188891976	0.0014753792030907506	0.0006637495081939979
2	DALYs (Disability-Adjusted Life Years)	380	Palau	2	Female	20	75-79 years	423	Larynx cancer	2	Percent	1992	0.00011039224407252652	0.0001789300160737092	6.231333511309224e-05
2	DALYs (Disability-Adjusted Life Years)	380	Palau	3	Both	20	75-79 years	423	Larynx cancer	2	Percent	1992	0.0005585968561176773	0.0007896281244386457	0.0003808088517364117
2	DALYs (Disability-Adjusted Life Years)	380	Palau	1	Male	20	75-79 years	423	Larynx cancer	3	Rate	1992	169.95884519788342	248.44383491285717	109.75523736800972
2	DALYs (Disability-Adjusted Life Years)	380	Palau	2	Female	20	75-79 years	423	Larynx cancer	3	Rate	1992	18.38529628870213	29.802026443103575	10.642005418876947
2	DALYs (Disability-Adjusted Life Years)	380	Palau	3	Both	20	75-79 years	423	Larynx cancer	3	Rate	1992	93.94585227545632	132.5318815614686	62.17831408807007
2	DALYs (Disability-Adjusted Life Years)	380	Palau	1	Male	30	80-84 years	423	Larynx cancer	1	Number	1992	0.07874179209716506	0.12012255727049773	0.0489154479704057
2	DALYs (Disability-Adjusted Life Years)	380	Palau	2	Female	30	80-84 years	423	Larynx cancer	1	Number	1992	0.0007851007667177447	0.0012298439731968926	0.0004461222339666074
2	DALYs (Disability-Adjusted Life Years)	380	Palau	3	Both	30	80-84 years	423	Larynx cancer	1	Number	1992	0.07952689286388277	0.12073424226861848	0.049585431313966824
2	DALYs (Disability-Adjusted Life Years)	380	Palau	1	Male	30	80-84 years	423	Larynx cancer	2	Percent	1992	0.0012513117059199223	0.0018975664784092916	0.0007832109132652904
2	DALYs (Disability-Adjusted Life Years)	380	Palau	2	Female	30	80-84 years	423	Larynx cancer	2	Percent	1992	9.215544458672585e-06	1.44660050079752e-05	5.381555377200479e-06
2	DALYs (Disability-Adjusted Life Years)	380	Palau	3	Both	30	80-84 years	423	Larynx cancer	2	Percent	1992	0.0005369788246773172	0.0008142147260305883	0.0003378546913080619
2	DALYs (Disability-Adjusted Life Years)	380	Palau	1	Male	30	80-84 years	423	Larynx cancer	3	Rate	1992	245.44003764155397	374.4248662983142	152.47061403295257
2	DALYs (Disability-Adjusted Life Years)	380	Palau	2	Female	30	80-84 years	423	Larynx cancer	3	Rate	1992	1.9037587435558745	2.982198357761668	1.0817835615666247
2	DALYs (Disability-Adjusted Life Years)	380	Palau	3	Both	30	80-84 years	423	Larynx cancer	3	Rate	1992	108.46342028975396	164.6644096225387	67.62750666068116
2	DALYs (Disability-Adjusted Life Years)	380	Palau	1	Male	31	85-89 years	423	Larynx cancer	1	Number	1992	0.00242732365593062	0.003794110990733678	0.0013793707700208964
2	DALYs (Disability-Adjusted Life Years)	380	Palau	2	Female	31	85-89 years	423	Larynx cancer	1	Number	1992	0.0002179067931191597	0.000355600628923216	0.00012267507618519865
2	DALYs (Disability-Adjusted Life Years)	380	Palau	3	Both	31	85-89 years	423	Larynx cancer	1	Number	1992	0.002645230449049782	0.004057575227277866	0.0015521397291528376
2	DALYs (Disability-Adjusted Life Years)	380	Palau	1	Male	31	85-89 years	423	Larynx cancer	2	Percent	1992	9.972843958696299e-05	0.00015434152953724213	5.671911148942888e-05
2	DALYs (Disability-Adjusted Life Years)	380	Palau	2	Female	31	85-89 years	423	Larynx cancer	2	Percent	1992	5.8554043048948906e-06	9.77037859060923e-06	3.353827488113096e-06
2	DALYs (Disability-Adjusted Life Years)	380	Palau	3	Both	31	85-89 years	423	Larynx cancer	2	Percent	1992	4.2977502280753446e-05	6.509898238510891e-05	2.529986531354308e-05
2	DALYs (Disability-Adjusted Life Years)	380	Palau	1	Male	31	85-89 years	423	Larynx cancer	3	Rate	1992	23.65878645223043	36.98067272014179	13.444535262793872
2	DALYs (Disability-Adjusted Life Years)	380	Palau	2	Female	31	85-89 years	423	Larynx cancer	3	Rate	1992	1.5120929973304853	2.467574384186708	0.8512636113422414
2	DALYs (Disability-Adjusted Life Years)	380	Palau	3	Both	31	85-89 years	423	Larynx cancer	3	Rate	1992	10.722174930227995	16.446972094647236	6.291441903714547
2	DALYs (Disability-Adjusted Life Years)	380	Palau	1	Male	32	90-94 years	423	Larynx cancer	1	Number	1992	0.007286959951512695	0.010900971141262813	0.004548061681955546
2	DALYs (Disability-Adjusted Life Years)	380	Palau	2	Female	32	90-94 years	423	Larynx cancer	1	Number	1992	0.00025045029253189263	0.00042795085546357137	0.00013381868909245558
2	DALYs (Disability-Adjusted Life Years)	380	Palau	3	Both	32	90-94 years	423	Larynx cancer	1	Number	1992	0.007537410244044578	0.011133223830273	0.004721820150255212
2	DALYs (Disability-Adjusted Life Years)	380	Palau	1	Male	32	90-94 years	423	Larynx cancer	2	Percent	1992	0.0009906505629120217	0.001482663682953119	0.000608432677648514
2	DALYs (Disability-Adjusted Life Years)	380	Palau	2	Female	32	90-94 years	423	Larynx cancer	2	Percent	1992	2.7103544725108964e-05	4.6335721592214755e-05	1.4226126543540348e-05
2	DALYs (Disability-Adjusted Life Years)	380	Palau	3	Both	32	90-94 years	423	Larynx cancer	2	Percent	1992	0.00045436847013058396	0.0006692113176911911	0.0002821307837751494
2	DALYs (Disability-Adjusted Life Years)	380	Palau	1	Male	32	90-94 years	423	Larynx cancer	3	Rate	1992	304.55413537741185	455.5995727700185	190.0835193836316
2	DALYs (Disability-Adjusted Life Years)	380	Palau	2	Female	32	90-94 years	423	Larynx cancer	3	Rate	1992	8.772092824406514	14.989100593414486	4.687037697150758
2	DALYs (Disability-Adjusted Life Years)	380	Palau	3	Both	32	90-94 years	423	Larynx cancer	3	Rate	1992	143.6314065943699	212.15252280258036	89.97807574593047
2	DALYs (Disability-Adjusted Life Years)	380	Palau	1	Male	235	95+ years	423	Larynx cancer	1	Number	1992	5.6846567700705656e-05	8.792869775561493e-05	3.193913726312428e-05
2	DALYs (Disability-Adjusted Life Years)	380	Palau	2	Female	235	95+ years	423	Larynx cancer	1	Number	1992	3.1836386092266134e-05	5.799799248098965e-05	1.4615846829577025e-05
2	DALYs (Disability-Adjusted Life Years)	380	Palau	3	Both	235	95+ years	423	Larynx cancer	1	Number	1992	8.868295379297184e-05	0.0001290433584573641	5.6750951560226506e-05
2	DALYs (Disability-Adjusted Life Years)	380	Palau	1	Male	235	95+ years	423	Larynx cancer	2	Percent	1992	4.079249679976753e-05	6.219077977882906e-05	2.3453610038026476e-05
2	DALYs (Disability-Adjusted Life Years)	380	Palau	2	Female	235	95+ years	423	Larynx cancer	2	Percent	1992	1.2098572466276865e-05	2.1749199222949838e-05	5.98507322985433e-06
2	DALYs (Disability-Adjusted Life Years)	380	Palau	3	Both	235	95+ years	423	Larynx cancer	2	Percent	1992	2.2038410127128363e-05	3.2915565756192876e-05	1.4380311877277614e-05
2	DALYs (Disability-Adjusted Life Years)	380	Palau	1	Male	235	95+ years	423	Larynx cancer	3	Rate	1992	17.929017614488043	27.732108281004383	10.07338486286479
2	DALYs (Disability-Adjusted Life Years)	380	Palau	2	Female	235	95+ years	423	Larynx cancer	3	Rate	1992	4.95144430377468	9.02030238822003	2.273171060289812
2	DALYs (Disability-Adjusted Life Years)	380	Palau	3	Both	235	95+ years	423	Larynx cancer	3	Rate	1992	9.237458317702314	13.441508135926446	5.911333882172537
2	DALYs (Disability-Adjusted Life Years)	50	Montenegro	1	Male	17	60-64 years	423	Larynx cancer	1	Number	1993	173.59652361221933	229.0535213140481	126.92885284019692
2	DALYs (Disability-Adjusted Life Years)	50	Montenegro	2	Female	17	60-64 years	423	Larynx cancer	1	Number	1993	37.249302293206775	56.130367259092736	26.145327056843453
2	DALYs (Disability-Adjusted Life Years)	50	Montenegro	3	Both	17	60-64 years	423	Larynx cancer	1	Number	1993	210.84582590542604	266.9943655654493	160.39585094137772
2	DALYs (Disability-Adjusted Life Years)	50	Montenegro	1	Male	17	60-64 years	423	Larynx cancer	2	Percent	1993	0.01563021599605939	0.020741750806726585	0.011750292878732627
2	DALYs (Disability-Adjusted Life Years)	50	Montenegro	2	Female	17	60-64 years	423	Larynx cancer	2	Percent	1993	0.005155978568917747	0.007893564762395668	0.0035607145352660255
2	DALYs (Disability-Adjusted Life Years)	50	Montenegro	3	Both	17	60-64 years	423	Larynx cancer	2	Percent	1993	0.011498887476365259	0.014714469666776296	0.008850677297212398
2	DALYs (Disability-Adjusted Life Years)	50	Montenegro	1	Male	17	60-64 years	423	Larynx cancer	3	Rate	1993	1263.625075462463	1667.3016667197448	923.9268040115746
2	DALYs (Disability-Adjusted Life Years)	50	Montenegro	2	Female	17	60-64 years	423	Larynx cancer	3	Rate	1993	242.31846323427075	365.1457476420734	170.0836011182718
2	DALYs (Disability-Adjusted Life Years)	50	Montenegro	3	Both	17	60-64 years	423	Larynx cancer	3	Rate	1993	724.3066592680526	917.1905402236707	550.9987331118234
2	DALYs (Disability-Adjusted Life Years)	50	Montenegro	1	Male	18	65-69 years	423	Larynx cancer	1	Number	1993	124.13141253461244	162.9558953805839	90.02174176532081
2	DALYs (Disability-Adjusted Life Years)	50	Montenegro	2	Female	18	65-69 years	423	Larynx cancer	1	Number	1993	30.523886157096612	46.39030323723152	20.42259397420971
2	DALYs (Disability-Adjusted Life Years)	50	Montenegro	3	Both	18	65-69 years	423	Larynx cancer	1	Number	1993	154.6552986917091	196.4941775900012	118.72916854378818
2	DALYs (Disability-Adjusted Life Years)	50	Montenegro	1	Male	18	65-69 years	423	Larynx cancer	2	Percent	1993	0.012367852574533418	0.01625187985721625	0.009383313789517799
2	DALYs (Disability-Adjusted Life Years)	50	Montenegro	2	Female	18	65-69 years	423	Larynx cancer	2	Percent	1993	0.0038896714198653954	0.005920374372472869	0.0025774747958210017
2	DALYs (Disability-Adjusted Life Years)	50	Montenegro	3	Both	18	65-69 years	423	Larynx cancer	2	Percent	1993	0.00864688020688805	0.011154480591897059	0.006716434866324928
2	DALYs (Disability-Adjusted Life Years)	50	Montenegro	1	Male	18	65-69 years	423	Larynx cancer	3	Rate	1993	1248.9361064372624	1639.5648558407795	905.7449791262974
2	DALYs (Disability-Adjusted Life Years)	50	Montenegro	2	Female	18	65-69 years	423	Larynx cancer	3	Rate	1993	244.45583776846954	371.52479156243356	163.55788688492484
2	DALYs (Disability-Adjusted Life Years)	50	Montenegro	3	Both	18	65-69 years	423	Larynx cancer	3	Rate	1993	689.6423712433424	876.2112369574011	529.4397671657533
2	DALYs (Disability-Adjusted Life Years)	50	Montenegro	1	Male	19	70-74 years	423	Larynx cancer	1	Number	1993	55.75351558889895	73.64922495800397	41.01775096810789
2	DALYs (Disability-Adjusted Life Years)	50	Montenegro	2	Female	19	70-74 years	423	Larynx cancer	1	Number	1993	16.2824254602709	24.92699885504352	11.468244313235765
2	DALYs (Disability-Adjusted Life Years)	50	Montenegro	3	Both	19	70-74 years	423	Larynx cancer	1	Number	1993	72.03594104916984	92.02309311202316	56.15162865865383
2	DALYs (Disability-Adjusted Life Years)	50	Montenegro	1	Male	19	70-74 years	423	Larynx cancer	2	Percent	1993	0.008905217499308895	0.011613155699601158	0.006756746633856682
2	DALYs (Disability-Adjusted Life Years)	50	Montenegro	2	Female	19	70-74 years	423	Larynx cancer	2	Percent	1993	0.0026341294125803018	0.003988564917033515	0.001839622135909498
2	DALYs (Disability-Adjusted Life Years)	50	Montenegro	3	Both	19	70-74 years	423	Larynx cancer	2	Percent	1993	0.00578885388921786	0.00741141564567146	0.004573275082760165
2	DALYs (Disability-Adjusted Life Years)	50	Montenegro	1	Male	19	70-74 years	423	Larynx cancer	3	Rate	1993	1057.546426134536	1396.996652484165	778.0348106521178
2	DALYs (Disability-Adjusted Life Years)	50	Montenegro	2	Female	19	70-74 years	423	Larynx cancer	3	Rate	1993	217.5513187216999	333.05243656240833	153.22850271015852
2	DALYs (Disability-Adjusted Life Years)	50	Montenegro	3	Both	19	70-74 years	423	Larynx cancer	3	Rate	1993	564.7054069262309	721.3890383824495	440.1848278710191
2	DALYs (Disability-Adjusted Life Years)	50	Montenegro	1	Male	20	75-79 years	423	Larynx cancer	1	Number	1993	25.194662771097043	33.0621489212226	18.454700333607484
2	DALYs (Disability-Adjusted Life Years)	50	Montenegro	2	Female	20	75-79 years	423	Larynx cancer	1	Number	1993	8.679571866795765	12.180306095652043	5.971350718080071
2	DALYs (Disability-Adjusted Life Years)	50	Montenegro	3	Both	20	75-79 years	423	Larynx cancer	1	Number	1993	33.87423463789279	42.9737426107462	26.162728118152554
2	DALYs (Disability-Adjusted Life Years)	50	Montenegro	1	Male	20	75-79 years	423	Larynx cancer	2	Percent	1993	0.005935961826936267	0.007829621157335811	0.004485288530726715
2	DALYs (Disability-Adjusted Life Years)	50	Montenegro	2	Female	20	75-79 years	423	Larynx cancer	2	Percent	1993	0.001573655746175702	0.0022322291658555737	0.001086869498868961
2	DALYs (Disability-Adjusted Life Years)	50	Montenegro	3	Both	20	75-79 years	423	Larynx cancer	2	Percent	1993	0.003470126479271496	0.00442275940015638	0.0027086388374012917
2	DALYs (Disability-Adjusted Life Years)	50	Montenegro	1	Male	20	75-79 years	423	Larynx cancer	3	Rate	1993	832.0655385993714	1091.8929536516212	609.4751222623519
2	DALYs (Disability-Adjusted Life Years)	50	Montenegro	2	Female	20	75-79 years	423	Larynx cancer	3	Rate	1993	162.66352115368392	228.27064613958606	111.90885319612731
2	DALYs (Disability-Adjusted Life Years)	50	Montenegro	3	Both	20	75-79 years	423	Larynx cancer	3	Rate	1993	405.0066268275245	513.8020304512851	312.80642579848814
2	DALYs (Disability-Adjusted Life Years)	50	Montenegro	1	Male	30	80-84 years	423	Larynx cancer	1	Number	1993	18.780380175429364	25.26685935330785	13.78327934609247
2	DALYs (Disability-Adjusted Life Years)	50	Montenegro	2	Female	30	80-84 years	423	Larynx cancer	1	Number	1993	6.218773474849431	8.77927792400444	4.278565555684123
2	DALYs (Disability-Adjusted Life Years)	50	Montenegro	3	Both	30	80-84 years	423	Larynx cancer	1	Number	1993	24.99915365027881	32.06037855880547	19.301814712118457
2	DALYs (Disability-Adjusted Life Years)	50	Montenegro	1	Male	30	80-84 years	423	Larynx cancer	2	Percent	1993	0.004010203747046793	0.005389757654977353	0.003019961127278515
2	DALYs (Disability-Adjusted Life Years)	50	Montenegro	2	Female	30	80-84 years	423	Larynx cancer	2	Percent	1993	0.0011161774459033295	0.001580328738062519	0.0007594412448724882
2	DALYs (Disability-Adjusted Life Years)	50	Montenegro	3	Both	30	80-84 years	423	Larynx cancer	2	Percent	1993	0.0024374986857530452	0.003088830886694487	0.001922327855942458
2	DALYs (Disability-Adjusted Life Years)	50	Montenegro	1	Male	30	80-84 years	423	Larynx cancer	3	Rate	1993	679.5000822777945	914.1898539379082	498.698075451156
2	DALYs (Disability-Adjusted Life Years)	50	Montenegro	2	Female	30	80-84 years	423	Larynx cancer	3	Rate	1993	134.75979170543886	190.24549923675116	92.71580729124688
2	DALYs (Disability-Adjusted Life Years)	50	Montenegro	3	Both	30	80-84 years	423	Larynx cancer	3	Rate	1993	338.80791607449856	434.5071117216516	261.5931607347045
2	DALYs (Disability-Adjusted Life Years)	50	Montenegro	1	Male	31	85-89 years	423	Larynx cancer	1	Number	1993	5.074321496432872	6.771733958885624	3.773768309231026
2	DALYs (Disability-Adjusted Life Years)	50	Montenegro	2	Female	31	85-89 years	423	Larynx cancer	1	Number	1993	1.9133141737215584	2.7357480361729998	1.362340918748857
2	DALYs (Disability-Adjusted Life Years)	50	Montenegro	3	Both	31	85-89 years	423	Larynx cancer	1	Number	1993	6.98763567015443	8.91094747577959	5.459873015853779
2	DALYs (Disability-Adjusted Life Years)	50	Montenegro	1	Male	31	85-89 years	423	Larynx cancer	2	Percent	1993	0.002211610727740909	0.00294937933683295	0.0016291082596249225
2	DALYs (Disability-Adjusted Life Years)	50	Montenegro	2	Female	31	85-89 years	423	Larynx cancer	2	Percent	1993	0.0007181212315628591	0.0010338031823146814	0.0005083226641745737
2	DALYs (Disability-Adjusted Life Years)	50	Montenegro	3	Both	31	85-89 years	423	Larynx cancer	2	Percent	1993	0.0014090906870443767	0.0017957398996008903	0.0011097178780375538
2	DALYs (Disability-Adjusted Life Years)	50	Montenegro	1	Male	31	85-89 years	423	Larynx cancer	3	Rate	1993	422.6593371230169	564.0432101608143	314.33136689441056
2	DALYs (Disability-Adjusted Life Years)	50	Montenegro	2	Female	31	85-89 years	423	Larynx cancer	3	Rate	1993	97.62321213684308	139.58633378479058	69.51085103552674
2	DALYs (Disability-Adjusted Life Years)	50	Montenegro	3	Both	31	85-89 years	423	Larynx cancer	3	Rate	1993	221.09504839073088	281.9503557948388	172.75527025592015
2	DALYs (Disability-Adjusted Life Years)	50	Montenegro	1	Male	32	90-94 years	423	Larynx cancer	1	Number	1993	1.513930125228296	1.9597591431297512	1.1098936815508251
2	DALYs (Disability-Adjusted Life Years)	50	Montenegro	2	Female	32	90-94 years	423	Larynx cancer	1	Number	1993	0.7721716790508484	1.0830917067140766	0.5349320325138387
2	DALYs (Disability-Adjusted Life Years)	50	Montenegro	3	Both	32	90-94 years	423	Larynx cancer	1	Number	1993	2.286101804279145	2.8675944704295047	1.7559923461615907
2	DALYs (Disability-Adjusted Life Years)	50	Montenegro	1	Male	32	90-94 years	423	Larynx cancer	2	Percent	1993	0.0014886684393595054	0.0019155765541579058	0.0010910957833001572
2	DALYs (Disability-Adjusted Life Years)	50	Montenegro	2	Female	32	90-94 years	423	Larynx cancer	2	Percent	1993	0.0005401665921085564	0.0007688197400445067	0.0003770946757203266
2	DALYs (Disability-Adjusted Life Years)	50	Montenegro	3	Both	32	90-94 years	423	Larynx cancer	2	Percent	1993	0.0009344119970813165	0.001165031746362042	0.0007218243454694703
2	DALYs (Disability-Adjusted Life Years)	50	Montenegro	1	Male	32	90-94 years	423	Larynx cancer	3	Rate	1993	347.81743682086847	450.244295024424	254.99220144157695
2	DALYs (Disability-Adjusted Life Years)	50	Montenegro	2	Female	32	90-94 years	423	Larynx cancer	3	Rate	1993	88.91171058172297	124.71259821287106	61.59475068319791
2	DALYs (Disability-Adjusted Life Years)	50	Montenegro	3	Both	32	90-94 years	423	Larynx cancer	3	Rate	1993	175.35006930033748	219.95209844717823	134.68926843675214
2	DALYs (Disability-Adjusted Life Years)	50	Montenegro	1	Male	235	95+ years	423	Larynx cancer	1	Number	1993	0.3175586782990502	0.4148097885952952	0.2196404005237721
2	DALYs (Disability-Adjusted Life Years)	50	Montenegro	2	Female	235	95+ years	423	Larynx cancer	1	Number	1993	0.17859190407132888	0.25698422528903236	0.11807021879438825
2	DALYs (Disability-Adjusted Life Years)	50	Montenegro	3	Both	235	95+ years	423	Larynx cancer	1	Number	1993	0.496150582370379	0.621080343238092	0.35751415524314123
2	DALYs (Disability-Adjusted Life Years)	50	Montenegro	1	Male	235	95+ years	423	Larynx cancer	2	Percent	1993	0.0011511014117201158	0.0014849756943299654	0.0007852499181049059
2	DALYs (Disability-Adjusted Life Years)	50	Montenegro	2	Female	235	95+ years	423	Larynx cancer	2	Percent	1993	0.00034139860768027315	0.0004911584850263853	0.00022528623704038255
2	DALYs (Disability-Adjusted Life Years)	50	Montenegro	3	Both	235	95+ years	423	Larynx cancer	2	Percent	1993	0.0006209310849806279	0.0007759276114210846	0.0004511641726893559
2	DALYs (Disability-Adjusted Life Years)	50	Montenegro	1	Male	235	95+ years	423	Larynx cancer	3	Rate	1993	336.268355352723	439.24923148783563	232.58100408009886
2	DALYs (Disability-Adjusted Life Years)	50	Montenegro	2	Female	235	95+ years	423	Larynx cancer	3	Rate	1993	63.21936742926403	90.96929811321883	41.79542506828754
2	DALYs (Disability-Adjusted Life Years)	50	Montenegro	3	Both	235	95+ years	423	Larynx cancer	3	Rate	1993	131.62879524043797	164.7726723152757	94.84853834340085
2	DALYs (Disability-Adjusted Life Years)	27	Samoa	1	Male	17	60-64 years	423	Larynx cancer	1	Number	1991	0.9537209818164017	1.4338946628033065	0.6167323822943639
2	DALYs (Disability-Adjusted Life Years)	27	Samoa	2	Female	17	60-64 years	423	Larynx cancer	1	Number	1991	0.35948451000408316	0.5887725866324651	0.21144817293298662
2	DALYs (Disability-Adjusted Life Years)	27	Samoa	3	Both	17	60-64 years	423	Larynx cancer	1	Number	1991	1.313205491820484	1.8984155459174317	0.8844612210280067
2	DALYs (Disability-Adjusted Life Years)	27	Samoa	1	Male	17	60-64 years	423	Larynx cancer	2	Percent	1991	0.0005268775195766705	0.0007785011675516196	0.0003460629697321387
2	DALYs (Disability-Adjusted Life Years)	27	Samoa	2	Female	17	60-64 years	423	Larynx cancer	2	Percent	1991	0.0002886285380370559	0.0004519191611631185	0.0001724655395953519
2	DALYs (Disability-Adjusted Life Years)	27	Samoa	3	Both	17	60-64 years	423	Larynx cancer	2	Percent	1991	0.00042981472779937636	0.0006090749063996429	0.0003019815429747264
2	DALYs (Disability-Adjusted Life Years)	27	Samoa	1	Male	17	60-64 years	423	Larynx cancer	3	Rate	1991	51.95453994084681	78.11229798855656	33.5968777028484
2	DALYs (Disability-Adjusted Life Years)	27	Samoa	2	Female	17	60-64 years	423	Larynx cancer	3	Rate	1991	20.35181549439784	33.332704797675994	11.970903008062283
2	DALYs (Disability-Adjusted Life Years)	27	Samoa	3	Both	17	60-64 years	423	Larynx cancer	3	Rate	1991	36.457324944839435	52.703977305105425	24.554489253183412
2	DALYs (Disability-Adjusted Life Years)	27	Samoa	1	Male	18	65-69 years	423	Larynx cancer	1	Number	1991	0.8586355746270562	1.2686737339351137	0.554047056774021
2	DALYs (Disability-Adjusted Life Years)	27	Samoa	2	Female	18	65-69 years	423	Larynx cancer	1	Number	1991	0.28073542562932685	0.4884742302917786	0.15688946134539478
2	DALYs (Disability-Adjusted Life Years)	27	Samoa	3	Both	18	65-69 years	423	Larynx cancer	1	Number	1991	1.139371000256383	1.609647923007404	0.7981543725046936
2	DALYs (Disability-Adjusted Life Years)	27	Samoa	1	Male	18	65-69 years	423	Larynx cancer	2	Percent	1991	0.0004689543672517511	0.0006880725958008041	0.00030450343302204023
2	DALYs (Disability-Adjusted Life Years)	27	Samoa	2	Female	18	65-69 years	423	Larynx cancer	2	Percent	1991	0.0002215100681196541	0.00037031082811977685	0.00012796374063051133
2	DALYs (Disability-Adjusted Life Years)	27	Samoa	3	Both	18	65-69 years	423	Larynx cancer	2	Percent	1991	0.00036792294765992137	0.0005219264644469537	0.0002617004107785851
2	DALYs (Disability-Adjusted Life Years)	27	Samoa	1	Male	18	65-69 years	423	Larynx cancer	3	Rate	1991	57.865923415579104	85.4995754853655	37.33882627660499
2	DALYs (Disability-Adjusted Life Years)	27	Samoa	2	Female	18	65-69 years	423	Larynx cancer	3	Rate	1991	19.753068322317766	34.369958201802106	11.039035212816675
2	DALYs (Disability-Adjusted Life Years)	27	Samoa	3	Both	18	65-69 years	423	Larynx cancer	3	Rate	1991	39.22021333533072	55.408409482878355	27.474619555102837
2	DALYs (Disability-Adjusted Life Years)	27	Samoa	1	Male	19	70-74 years	423	Larynx cancer	1	Number	1991	0.5349374343963742	0.7935001268629929	0.35081276402206785
2	DALYs (Disability-Adjusted Life Years)	27	Samoa	2	Female	19	70-74 years	423	Larynx cancer	1	Number	1991	0.046722034244658706	0.07696952132427907	0.027392943410736705
2	DALYs (Disability-Adjusted Life Years)	27	Samoa	3	Both	19	70-74 years	423	Larynx cancer	1	Number	1991	0.5816594686410322	0.8345283642312852	0.3886453348553866
2	DALYs (Disability-Adjusted Life Years)	27	Samoa	1	Male	19	70-74 years	423	Larynx cancer	2	Percent	1991	0.0003675540588072976	0.0005452220890774618	0.00024149733334008695
2	DALYs (Disability-Adjusted Life Years)	27	Samoa	2	Female	19	70-74 years	423	Larynx cancer	2	Percent	1991	4.465121954255777e-05	7.259961598678048e-05	2.6597787256251728e-05
2	DALYs (Disability-Adjusted Life Years)	27	Samoa	3	Both	19	70-74 years	423	Larynx cancer	2	Percent	1991	0.0002327525060224688	0.0003419420909080924	0.0001586937271620231
2	DALYs (Disability-Adjusted Life Years)	27	Samoa	1	Male	19	70-74 years	423	Larynx cancer	3	Rate	1991	55.727127526961496	82.6629058260834	36.54593300392915
2	DALYs (Disability-Adjusted Life Years)	27	Samoa	2	Female	19	70-74 years	423	Larynx cancer	3	Rate	1991	5.1739632340255985	8.523547399220856	3.0334741277901
2	DALYs (Disability-Adjusted Life Years)	27	Samoa	3	Both	19	70-74 years	423	Larynx cancer	3	Rate	1991	31.22257851714986	44.79618880420966	20.861879049604287
2	DALYs (Disability-Adjusted Life Years)	27	Samoa	1	Male	20	75-79 years	423	Larynx cancer	1	Number	1991	0.29747323783288737	0.4485495488785392	0.2046040185188955
2	DALYs (Disability-Adjusted Life Years)	27	Samoa	2	Female	20	75-79 years	423	Larynx cancer	1	Number	1991	0.11640172716502244	0.19444689255818254	0.0693992675605003
2	DALYs (Disability-Adjusted Life Years)	27	Samoa	3	Both	20	75-79 years	423	Larynx cancer	1	Number	1991	0.4138749649979101	0.5733199247119344	0.3012444275253514
2	DALYs (Disability-Adjusted Life Years)	27	Samoa	1	Male	20	75-79 years	423	Larynx cancer	2	Percent	1991	0.00033502484006296327	0.0005183463940931876	0.0002304238259855472
2	DALYs (Disability-Adjusted Life Years)	27	Samoa	2	Female	20	75-79 years	423	Larynx cancer	2	Percent	1991	0.00013408098923674532	0.00022080667278847257	8.050556421364342e-05
2	DALYs (Disability-Adjusted Life Years)	27	Samoa	3	Both	20	75-79 years	423	Larynx cancer	2	Percent	1991	0.00023586276930854047	0.00033339155477576037	0.00017230998897228096
2	DALYs (Disability-Adjusted Life Years)	27	Samoa	1	Male	20	75-79 years	423	Larynx cancer	3	Rate	1991	60.01424074880378	90.49338626315877	41.27818325782908
2	DALYs (Disability-Adjusted Life Years)	27	Samoa	2	Female	20	75-79 years	423	Larynx cancer	3	Rate	1991	19.521971012196015	32.61108483855119	11.639092671391477
2	DALYs (Disability-Adjusted Life Years)	27	Samoa	3	Both	20	75-79 years	423	Larynx cancer	3	Rate	1991	37.903025811753366	52.50513257031308	27.58822416861557
2	DALYs (Disability-Adjusted Life Years)	27	Samoa	1	Male	30	80-84 years	423	Larynx cancer	1	Number	1991	0.16608882832123953	0.25301884401743424	0.11086983364534655
2	DALYs (Disability-Adjusted Life Years)	27	Samoa	2	Female	30	80-84 years	423	Larynx cancer	1	Number	1991	0.006448163645257294	0.01049265624180339	0.00394792044955049
2	DALYs (Disability-Adjusted Life Years)	27	Samoa	3	Both	30	80-84 years	423	Larynx cancer	1	Number	1991	0.17253699196649702	0.2604065430816664	0.1172006884022659
2	DALYs (Disability-Adjusted Life Years)	27	Samoa	1	Male	30	80-84 years	423	Larynx cancer	2	Percent	1991	0.0003721529483189796	0.0005532816795692369	0.00024904827495220627
2	DALYs (Disability-Adjusted Life Years)	27	Samoa	2	Female	30	80-84 years	423	Larynx cancer	2	Percent	1991	1.0796467947542318e-05	1.764777801609476e-05	6.623869306148366e-06
2	DALYs (Disability-Adjusted Life Years)	27	Samoa	3	Both	30	80-84 years	423	Larynx cancer	2	Percent	1991	0.00016541561562048553	0.0002451555005035062	0.00011275543235687207
2	DALYs (Disability-Adjusted Life Years)	27	Samoa	1	Male	30	80-84 years	423	Larynx cancer	3	Rate	1991	77.78549363181358	118.49801024534125	51.92441193154883
2	DALYs (Disability-Adjusted Life Years)	27	Samoa	2	Female	30	80-84 years	423	Larynx cancer	3	Rate	1991	1.954334315414808	3.1801547357270135	1.196550961413529
2	DALYs (Disability-Adjusted Life Years)	27	Samoa	3	Both	30	80-84 years	423	Larynx cancer	3	Rate	1991	31.747681294644533	47.91612420368509	21.565520880476452
2	DALYs (Disability-Adjusted Life Years)	27	Samoa	1	Male	31	85-89 years	423	Larynx cancer	1	Number	1991	0.011814496953671124	0.018938210547880373	0.007275231955163424
2	DALYs (Disability-Adjusted Life Years)	27	Samoa	2	Female	31	85-89 years	423	Larynx cancer	1	Number	1991	0.0030354634409698426	0.005252447813529619	0.0017164890683158225
2	DALYs (Disability-Adjusted Life Years)	27	Samoa	3	Both	31	85-89 years	423	Larynx cancer	1	Number	1991	0.014849960394640952	0.02177480935693679	0.009855418695801043
2	DALYs (Disability-Adjusted Life Years)	27	Samoa	1	Male	31	85-89 years	423	Larynx cancer	2	Percent	1991	4.912726041248734e-05	7.786232270509612e-05	3.0135408780298313e-05
2	DALYs (Disability-Adjusted Life Years)	27	Samoa	2	Female	31	85-89 years	423	Larynx cancer	2	Percent	1991	6.939544349743185e-06	1.1844265447161402e-05	4.0718359241701215e-06
2	DALYs (Disability-Adjusted Life Years)	27	Samoa	3	Both	31	85-89 years	423	Larynx cancer	2	Percent	1991	2.19218666091043e-05	3.2443362144711586e-05	1.4479327158775858e-05
2	DALYs (Disability-Adjusted Life Years)	27	Samoa	1	Male	31	85-89 years	423	Larynx cancer	3	Rate	1991	12.285136373655982	19.692628485669577	7.565046321450887
2	DALYs (Disability-Adjusted Life Years)	27	Samoa	2	Female	31	85-89 years	423	Larynx cancer	3	Rate	1991	1.5467113817048268	2.6763691847994147	0.8746319071751819
2	DALYs (Disability-Adjusted Life Years)	27	Samoa	3	Both	31	85-89 years	423	Larynx cancer	3	Rate	1991	5.0782676968867815	7.446370766288747	3.3702752783261247
2	DALYs (Disability-Adjusted Life Years)	27	Samoa	1	Male	32	90-94 years	423	Larynx cancer	1	Number	1991	0.019917555425261312	0.031784340928573865	0.01301365815585017
2	DALYs (Disability-Adjusted Life Years)	27	Samoa	2	Female	32	90-94 years	423	Larynx cancer	1	Number	1991	0.005439764226534985	0.009732780799955223	0.002733778310736546
2	DALYs (Disability-Adjusted Life Years)	27	Samoa	3	Both	32	90-94 years	423	Larynx cancer	1	Number	1991	0.025357319651796287	0.03870282898819856	0.017116818595765203
2	DALYs (Disability-Adjusted Life Years)	27	Samoa	1	Male	32	90-94 years	423	Larynx cancer	2	Percent	1991	0.00029696364579564875	0.00047864502228615836	0.00019194575147393566
2	DALYs (Disability-Adjusted Life Years)	27	Samoa	2	Female	32	90-94 years	423	Larynx cancer	2	Percent	1991	3.146883274496301e-05	5.6743523170869543e-05	1.582522043394004e-05
2	DALYs (Disability-Adjusted Life Years)	27	Samoa	3	Both	32	90-94 years	423	Larynx cancer	2	Percent	1991	0.00010573127134723325	0.0001601044830793416	7.103932756304717e-05
2	DALYs (Disability-Adjusted Life Years)	27	Samoa	1	Male	32	90-94 years	423	Larynx cancer	3	Rate	1991	92.82099179183781	148.1233005481357	60.647033788791646
2	DALYs (Disability-Adjusted Life Years)	27	Samoa	2	Female	32	90-94 years	423	Larynx cancer	3	Rate	1991	8.635354112325386	15.450303580306196	4.339736575833558
2	DALYs (Disability-Adjusted Life Years)	27	Samoa	3	Both	32	90-94 years	423	Larynx cancer	3	Rate	1991	30.02566988170833	45.82812310785932	20.26807058628236
2	DALYs (Disability-Adjusted Life Years)	27	Samoa	1	Male	235	95+ years	423	Larynx cancer	1	Number	1991	0.0005094354817602845	0.0008141484698149469	0.0003118056418502402
2	DALYs (Disability-Adjusted Life Years)	27	Samoa	2	Female	235	95+ years	423	Larynx cancer	1	Number	1991	0.0007246152191278789	0.0014845046045299738	0.0003540482352200206
2	DALYs (Disability-Adjusted Life Years)	27	Samoa	3	Both	235	95+ years	423	Larynx cancer	1	Number	1991	0.001234050700888164	0.002021712148503669	0.0007459670285495902
2	DALYs (Disability-Adjusted Life Years)	27	Samoa	1	Male	235	95+ years	423	Larynx cancer	2	Percent	1991	3.241648566752337e-05	5.114054930469124e-05	1.9693740445407878e-05
2	DALYs (Disability-Adjusted Life Years)	27	Samoa	2	Female	235	95+ years	423	Larynx cancer	2	Percent	1991	1.3715712304996403e-05	2.6544612567139417e-05	6.761224078872034e-06
2	DALYs (Disability-Adjusted Life Years)	27	Samoa	3	Both	235	95+ years	423	Larynx cancer	2	Percent	1991	1.800762657943914e-05	2.9606839785133063e-05	1.0932791075736565e-05
2	DALYs (Disability-Adjusted Life Years)	27	Samoa	1	Male	235	95+ years	423	Larynx cancer	3	Rate	1991	12.93961350935616	20.679294858374774	7.919834090938606
2	DALYs (Disability-Adjusted Life Years)	27	Samoa	2	Female	235	95+ years	423	Larynx cancer	3	Rate	1991	4.784713348024623	9.80234586439878	2.337819124114803
2	DALYs (Disability-Adjusted Life Years)	27	Samoa	3	Both	235	95+ years	423	Larynx cancer	3	Rate	1991	6.46729527897515	10.59519631086002	3.909392894909186
2	DALYs (Disability-Adjusted Life Years)	131	Nicaragua	1	Male	17	60-64 years	423	Larynx cancer	1	Number	1992	64.2653659908857	90.37771244253364	44.520146099410724
2	DALYs (Disability-Adjusted Life Years)	131	Nicaragua	2	Female	17	60-64 years	423	Larynx cancer	1	Number	1992	12.595280149474542	19.187571030868195	7.512375796588816
2	DALYs (Disability-Adjusted Life Years)	131	Nicaragua	3	Both	17	60-64 years	423	Larynx cancer	1	Number	1992	76.86064614036016	103.93011370583402	54.79754593266489
2	DALYs (Disability-Adjusted Life Years)	131	Nicaragua	1	Male	17	60-64 years	423	Larynx cancer	2	Percent	1992	0.0038366631965640616	0.005348881725505706	0.0026554572126407786
2	DALYs (Disability-Adjusted Life Years)	131	Nicaragua	2	Female	17	60-64 years	423	Larynx cancer	2	Percent	1992	0.0008495073757322012	0.0013074886853906681	0.0005062277215511982
2	DALYs (Disability-Adjusted Life Years)	131	Nicaragua	3	Both	17	60-64 years	423	Larynx cancer	2	Percent	1992	0.0024336772108685925	0.003301678340307851	0.0017428514132779291
2	DALYs (Disability-Adjusted Life Years)	131	Nicaragua	1	Male	17	60-64 years	423	Larynx cancer	3	Rate	1992	212.26172806719472	298.5080552491201	147.0453485973321
2	DALYs (Disability-Adjusted Life Years)	131	Nicaragua	2	Female	17	60-64 years	423	Larynx cancer	3	Rate	1992	39.25830301238572	59.805853356340236	23.415368444797952
2	DALYs (Disability-Adjusted Life Years)	131	Nicaragua	3	Both	17	60-64 years	423	Larynx cancer	3	Rate	1992	123.25396599383762	166.66264653879898	87.87351137533369
2	DALYs (Disability-Adjusted Life Years)	131	Nicaragua	1	Male	18	65-69 years	423	Larynx cancer	1	Number	1992	60.10100354392166	83.42671788365953	42.88274547637721
2	DALYs (Disability-Adjusted Life Years)	131	Nicaragua	2	Female	18	65-69 years	423	Larynx cancer	1	Number	1992	10.975048822135648	17.064442831615178	6.318129313495652
2	DALYs (Disability-Adjusted Life Years)	131	Nicaragua	3	Both	18	65-69 years	423	Larynx cancer	1	Number	1992	71.07605236605725	95.4602616556325	52.393075824371586
2	DALYs (Disability-Adjusted Life Years)	131	Nicaragua	1	Male	18	65-69 years	423	Larynx cancer	2	Percent	1992	0.00393538286415652	0.0055252170036974736	0.0027005103668095217
2	DALYs (Disability-Adjusted Life Years)	131	Nicaragua	2	Female	18	65-69 years	423	Larynx cancer	2	Percent	1992	0.0008482058705668323	0.0012974212731170485	0.0004966119134775793
2	DALYs (Disability-Adjusted Life Years)	131	Nicaragua	3	Both	18	65-69 years	423	Larynx cancer	2	Percent	1992	0.0025197102146313714	0.003469218390513407	0.001825817887793465
2	DALYs (Disability-Adjusted Life Years)	131	Nicaragua	1	Male	18	65-69 years	423	Larynx cancer	3	Rate	1992	264.5136816524527	367.1737074982519	188.7335022123566
2	DALYs (Disability-Adjusted Life Years)	131	Nicaragua	2	Female	18	65-69 years	423	Larynx cancer	3	Rate	1992	45.24000559152077	70.34096172414415	26.04382086155258
2	DALYs (Disability-Adjusted Life Years)	131	Nicaragua	3	Both	18	65-69 years	423	Larynx cancer	3	Rate	1992	151.28702368763348	203.18937793484096	111.51987539329022
2	DALYs (Disability-Adjusted Life Years)	131	Nicaragua	1	Male	19	70-74 years	423	Larynx cancer	1	Number	1992	52.971717558723064	73.95290885884923	35.988805480395584
2	DALYs (Disability-Adjusted Life Years)	131	Nicaragua	2	Female	19	70-74 years	423	Larynx cancer	1	Number	1992	9.997984466365855	15.19726771240803	5.783096717947695
2	DALYs (Disability-Adjusted Life Years)	131	Nicaragua	3	Both	19	70-74 years	423	Larynx cancer	1	Number	1992	62.969702025088914	84.37127438202234	45.952597915483324
2	DALYs (Disability-Adjusted Life Years)	131	Nicaragua	1	Male	19	70-74 years	423	Larynx cancer	2	Percent	1992	0.004009171197001761	0.00556806156375877	0.0027182646007010225
2	DALYs (Disability-Adjusted Life Years)	131	Nicaragua	2	Female	19	70-74 years	423	Larynx cancer	2	Percent	1992	0.000857891464843885	0.0012947654190442353	0.0004984274715625848
2	DALYs (Disability-Adjusted Life Years)	131	Nicaragua	3	Both	19	70-74 years	423	Larynx cancer	2	Percent	1992	0.0025327340940234197	0.003426021807208238	0.001841603801919108
2	DALYs (Disability-Adjusted Life Years)	131	Nicaragua	1	Male	19	70-74 years	423	Larynx cancer	3	Rate	1992	321.72577550578154	449.15585240644407	218.57940210965117
2	DALYs (Disability-Adjusted Life Years)	131	Nicaragua	2	Female	19	70-74 years	423	Larynx cancer	3	Rate	1992	56.1551804637945	85.35773523331682	32.48163076552305
2	DALYs (Disability-Adjusted Life Years)	131	Nicaragua	3	Both	19	70-74 years	423	Larynx cancer	3	Rate	1992	183.75081963627557	246.20238500218315	134.09349671087853
2	DALYs (Disability-Adjusted Life Years)	131	Nicaragua	1	Male	20	75-79 years	423	Larynx cancer	1	Number	1992	31.751298163848578	43.57874810718389	22.47865820726993
2	DALYs (Disability-Adjusted Life Years)	131	Nicaragua	2	Female	20	75-79 years	423	Larynx cancer	1	Number	1992	7.236180063460788	11.284055507323608	4.174111027755969
2	DALYs (Disability-Adjusted Life Years)	131	Nicaragua	3	Both	20	75-79 years	423	Larynx cancer	1	Number	1992	38.98747822730935	51.66824841003867	28.875189648415507
2	DALYs (Disability-Adjusted Life Years)	131	Nicaragua	1	Male	20	75-79 years	423	Larynx cancer	2	Percent	1992	0.0031807621888245764	0.004450449851834532	0.002234621126615293
2	DALYs (Disability-Adjusted Life Years)	131	Nicaragua	2	Female	20	75-79 years	423	Larynx cancer	2	Percent	1992	0.0007334872500199219	0.0011412560616938525	0.000425957478893825
2	DALYs (Disability-Adjusted Life Years)	131	Nicaragua	3	Both	20	75-79 years	423	Larynx cancer	2	Percent	1992	0.001964916358680896	0.0026562927407264864	0.0014453231224408037
2	DALYs (Disability-Adjusted Life Years)	131	Nicaragua	1	Male	20	75-79 years	423	Larynx cancer	3	Rate	1992	294.4120176794983	404.08134155568933	208.43201696443612
2	DALYs (Disability-Adjusted Life Years)	131	Nicaragua	2	Female	20	75-79 years	423	Larynx cancer	3	Rate	1992	57.987695922283265	90.42566295895949	33.449565779268426
2	DALYs (Disability-Adjusted Life Years)	131	Nicaragua	3	Both	20	75-79 years	423	Larynx cancer	3	Rate	1992	167.59100375380137	222.10037701729888	124.1224679509953
2	DALYs (Disability-Adjusted Life Years)	131	Nicaragua	1	Male	30	80-84 years	423	Larynx cancer	1	Number	1992	16.53108321663758	23.129255400120677	11.213541706714576
2	DALYs (Disability-Adjusted Life Years)	131	Nicaragua	2	Female	30	80-84 years	423	Larynx cancer	1	Number	1992	4.267170344942512	6.525353976367983	2.438591093626184
2	DALYs (Disability-Adjusted Life Years)	131	Nicaragua	3	Both	30	80-84 years	423	Larynx cancer	1	Number	1992	20.798253561580072	28.08106791041664	14.711434484406485
2	DALYs (Disability-Adjusted Life Years)	131	Nicaragua	1	Male	30	80-84 years	423	Larynx cancer	2	Percent	1992	0.0024957659256769713	0.0035185473456078743	0.001663392319130747
2	DALYs (Disability-Adjusted Life Years)	131	Nicaragua	2	Female	30	80-84 years	423	Larynx cancer	2	Percent	1992	0.0006037570946504685	0.0009367904866878815	0.00034593212154301173
2	DALYs (Disability-Adjusted Life Years)	131	Nicaragua	3	Both	30	80-84 years	423	Larynx cancer	2	Percent	1992	0.0015191335648084554	0.0020408395209742347	0.0010679161355536073
2	DALYs (Disability-Adjusted Life Years)	131	Nicaragua	1	Male	30	80-84 years	423	Larynx cancer	3	Rate	1992	275.5953896746047	385.59579377498574	186.9448212071261
2	DALYs (Disability-Adjusted Life Years)	131	Nicaragua	2	Female	30	80-84 years	423	Larynx cancer	3	Rate	1992	51.928085984404234	79.40839361267064	29.675723665615408
2	DALYs (Disability-Adjusted Life Years)	131	Nicaragua	3	Both	30	80-84 years	423	Larynx cancer	3	Rate	1992	146.30401654621318	197.5345195228407	103.4866676594946
2	DALYs (Disability-Adjusted Life Years)	131	Nicaragua	1	Male	31	85-89 years	423	Larynx cancer	1	Number	1992	9.04200335254406	13.11231321548725	5.8779234122061546
2	DALYs (Disability-Adjusted Life Years)	131	Nicaragua	2	Female	31	85-89 years	423	Larynx cancer	1	Number	1992	2.8072610574872083	4.599322745365852	1.5445679205594351
2	DALYs (Disability-Adjusted Life Years)	131	Nicaragua	3	Both	31	85-89 years	423	Larynx cancer	1	Number	1992	11.849264410031264	16.10314809535594	8.296582728467772
2	DALYs (Disability-Adjusted Life Years)	131	Nicaragua	1	Male	31	85-89 years	423	Larynx cancer	2	Percent	1992	0.002068877876505571	0.0030045388459827077	0.0013413830122540587
2	DALYs (Disability-Adjusted Life Years)	131	Nicaragua	2	Female	31	85-89 years	423	Larynx cancer	2	Percent	1992	0.0005413011941063211	0.0008775063976844306	0.00030315184964518546
2	DALYs (Disability-Adjusted Life Years)	131	Nicaragua	3	Both	31	85-89 years	423	Larynx cancer	2	Percent	1992	0.0012399764423574194	0.001693289013392139	0.0008768776816008305
2	DALYs (Disability-Adjusted Life Years)	131	Nicaragua	1	Male	31	85-89 years	423	Larynx cancer	3	Rate	1992	386.37015619189526	560.296906291174	251.16714718084074
2	DALYs (Disability-Adjusted Life Years)	131	Nicaragua	2	Female	31	85-89 years	423	Larynx cancer	3	Rate	1992	62.048833510017765	101.65873619943655	34.13955303233973
2	DALYs (Disability-Adjusted Life Years)	131	Nicaragua	3	Both	31	85-89 years	423	Larynx cancer	3	Rate	1992	172.6160500416182	234.58517940593535	120.86179275560944
2	DALYs (Disability-Adjusted Life Years)	131	Nicaragua	1	Male	32	90-94 years	423	Larynx cancer	1	Number	1992	2.244560121310727	3.2396808601860108	1.534594241309284
2	DALYs (Disability-Adjusted Life Years)	131	Nicaragua	2	Female	32	90-94 years	423	Larynx cancer	1	Number	1992	1.199539519239798	2.143916361861645	0.6054338390133567
2	DALYs (Disability-Adjusted Life Years)	131	Nicaragua	3	Both	32	90-94 years	423	Larynx cancer	1	Number	1992	3.444099640550525	4.705309865185437	2.4185510210531262
2	DALYs (Disability-Adjusted Life Years)	131	Nicaragua	1	Male	32	90-94 years	423	Larynx cancer	2	Percent	1992	0.0015017621866463028	0.0021874731004999193	0.0010243592050982358
2	DALYs (Disability-Adjusted Life Years)	131	Nicaragua	2	Female	32	90-94 years	423	Larynx cancer	2	Percent	1992	0.00041906492518198666	0.0007613662654384208	0.0002092520316974452
2	DALYs (Disability-Adjusted Life Years)	131	Nicaragua	3	Both	32	90-94 years	423	Larynx cancer	2	Percent	1992	0.0007903628565687568	0.001084375369014174	0.0005568963259554671
2	DALYs (Disability-Adjusted Life Years)	131	Nicaragua	1	Male	32	90-94 years	423	Larynx cancer	3	Rate	1992	365.5371631332386	527.5972516155683	249.91588338530644
2	DALYs (Disability-Adjusted Life Years)	131	Nicaragua	2	Female	32	90-94 years	423	Larynx cancer	3	Rate	1992	60.49756369988668	108.12625560777857	30.534443971458185
2	DALYs (Disability-Adjusted Life Years)	131	Nicaragua	3	Both	32	90-94 years	423	Larynx cancer	3	Rate	1992	132.62686456569264	181.19408825518622	93.13459893487807
2	DALYs (Disability-Adjusted Life Years)	179	Ethiopia	1	Male	17	60-64 years	423	Larynx cancer	1	Number	1992	1397.792370707813	2108.7773840994055	773.648698429749
2	DALYs (Disability-Adjusted Life Years)	179	Ethiopia	2	Female	17	60-64 years	423	Larynx cancer	1	Number	1992	253.074697662855	396.6249456358458	120.73576566036132
2	DALYs (Disability-Adjusted Life Years)	179	Ethiopia	3	Both	17	60-64 years	423	Larynx cancer	1	Number	1992	1650.867068370667	2422.725210028613	991.1204401809712
2	DALYs (Disability-Adjusted Life Years)	179	Ethiopia	1	Male	17	60-64 years	423	Larynx cancer	2	Percent	1992	0.0016967528626566054	0.002556477227330579	0.0009324195229169075
2	DALYs (Disability-Adjusted Life Years)	179	Ethiopia	2	Female	17	60-64 years	423	Larynx cancer	2	Percent	1992	0.0004348825112999372	0.000684650222679443	0.00021009177591920818
2	DALYs (Disability-Adjusted Life Years)	179	Ethiopia	3	Both	17	60-64 years	423	Larynx cancer	2	Percent	1992	0.0011745157910516171	0.0017074376183879394	0.0006896794852491379
2	DALYs (Disability-Adjusted Life Years)	179	Ethiopia	1	Male	17	60-64 years	423	Larynx cancer	3	Rate	1992	301.2695054360545	454.5097919375947	166.74633918566371
2	DALYs (Disability-Adjusted Life Years)	179	Ethiopia	2	Female	17	60-64 years	423	Larynx cancer	3	Rate	1992	63.4803329402622	99.48795290044663	30.284918534715082
2	DALYs (Disability-Adjusted Life Years)	179	Ethiopia	3	Both	17	60-64 years	423	Larynx cancer	3	Rate	1992	191.37520463403425	280.85213020746806	114.89470030061797
2	DALYs (Disability-Adjusted Life Years)	179	Ethiopia	1	Male	18	65-69 years	423	Larynx cancer	1	Number	1992	1167.1593668519097	1754.9208566548573	651.2197211294641
2	DALYs (Disability-Adjusted Life Years)	179	Ethiopia	2	Female	18	65-69 years	423	Larynx cancer	1	Number	1992	187.55980191198822	294.04680179295605	92.29342498213774
2	DALYs (Disability-Adjusted Life Years)	179	Ethiopia	3	Both	18	65-69 years	423	Larynx cancer	1	Number	1992	1354.7191687638974	2019.6124023362627	792.8615277787967
2	DALYs (Disability-Adjusted Life Years)	179	Ethiopia	1	Male	18	65-69 years	423	Larynx cancer	2	Percent	1992	0.0016119480542401965	0.0024640116478379425	0.000902189879689851
2	DALYs (Disability-Adjusted Life Years)	179	Ethiopia	2	Female	18	65-69 years	423	Larynx cancer	2	Percent	1992	0.00039689511714069284	0.00061778816549319	0.00019696102706082063
2	DALYs (Disability-Adjusted Life Years)	179	Ethiopia	3	Both	18	65-69 years	423	Larynx cancer	2	Percent	1992	0.0011322232891544505	0.0016575101977192386	0.0006619029312248223
2	DALYs (Disability-Adjusted Life Years)	179	Ethiopia	1	Male	18	65-69 years	423	Larynx cancer	3	Rate	1992	339.7654420736351	510.86550611664165	189.57304608145742
2	DALYs (Disability-Adjusted Life Years)	179	Ethiopia	2	Female	18	65-69 years	423	Larynx cancer	3	Rate	1992	67.63895515879824	106.04094394594547	33.283415583623054
2	DALYs (Disability-Adjusted Life Years)	179	Ethiopia	3	Both	18	65-69 years	423	Larynx cancer	3	Rate	1992	218.21635317946135	325.3164666415363	127.71307526861945
2	DALYs (Disability-Adjusted Life Years)	179	Ethiopia	1	Male	19	70-74 years	423	Larynx cancer	1	Number	1992	888.6196649162882	1368.323878399875	521.546482631483
2	DALYs (Disability-Adjusted Life Years)	179	Ethiopia	2	Female	19	70-74 years	423	Larynx cancer	1	Number	1992	119.33423083736636	185.81964469776904	58.22854760851958
2	DALYs (Disability-Adjusted Life Years)	179	Ethiopia	3	Both	19	70-74 years	423	Larynx cancer	1	Number	1992	1007.9538957536544	1508.876686463721	622.5848315056826
2	DALYs (Disability-Adjusted Life Years)	179	Ethiopia	1	Male	19	70-74 years	423	Larynx cancer	2	Percent	1992	0.0014300491506652898	0.0021767890373818807	0.0008415934699846378
2	DALYs (Disability-Adjusted Life Years)	179	Ethiopia	2	Female	19	70-74 years	423	Larynx cancer	2	Percent	1992	0.0002957531296702577	0.0004519411376527215	0.0001455427258339425
2	DALYs (Disability-Adjusted Life Years)	179	Ethiopia	3	Both	19	70-74 years	423	Larynx cancer	2	Percent	1992	0.0009834394676804632	0.0014588337157218573	0.0006046131296679139
2	DALYs (Disability-Adjusted Life Years)	179	Ethiopia	1	Male	19	70-74 years	423	Larynx cancer	3	Rate	1992	341.6214063462217	526.0391437771272	200.50360115345532
2	DALYs (Disability-Adjusted Life Years)	179	Ethiopia	2	Female	19	70-74 years	423	Larynx cancer	3	Rate	1992	60.95670019530649	94.91788142228114	29.74352031663028
2	DALYs (Disability-Adjusted Life Years)	179	Ethiopia	3	Both	19	70-74 years	423	Larynx cancer	3	Rate	1992	221.09725623600693	330.97594719465303	136.56556971501143
2	DALYs (Disability-Adjusted Life Years)	179	Ethiopia	1	Male	20	75-79 years	423	Larynx cancer	1	Number	1992	344.75829503913434	499.9205183686934	212.78967951063163
2	DALYs (Disability-Adjusted Life Years)	179	Ethiopia	2	Female	20	75-79 years	423	Larynx cancer	1	Number	1992	58.209557661120144	94.86009449652909	30.226043123772964
2	DALYs (Disability-Adjusted Life Years)	179	Ethiopia	3	Both	20	75-79 years	423	Larynx cancer	1	Number	1992	402.96785270025435	566.5673336191926	260.61066480847484
2	DALYs (Disability-Adjusted Life Years)	179	Ethiopia	1	Male	20	75-79 years	423	Larynx cancer	2	Percent	1992	0.0009896492573812786	0.0014300238184412127	0.0006079247036570334
2	DALYs (Disability-Adjusted Life Years)	179	Ethiopia	2	Female	20	75-79 years	423	Larynx cancer	2	Percent	1992	0.00022020667438454056	0.000352675033086056	0.00011583408160717581
2	DALYs (Disability-Adjusted Life Years)	179	Ethiopia	3	Both	20	75-79 years	423	Larynx cancer	2	Percent	1992	0.0006577468565368933	0.0009187684377016635	0.0004243512786236881
2	DALYs (Disability-Adjusted Life Years)	179	Ethiopia	1	Male	20	75-79 years	423	Larynx cancer	3	Rate	1992	253.12172829357428	367.0419173077168	156.23029877976668
2	DALYs (Disability-Adjusted Life Years)	179	Ethiopia	2	Female	20	75-79 years	423	Larynx cancer	3	Rate	1992	51.498012214735525	83.9227525746364	26.74098894640574
2	DALYs (Disability-Adjusted Life Years)	179	Ethiopia	3	Both	20	75-79 years	423	Larynx cancer	3	Rate	1992	161.68175889921204	227.32235939060524	104.5641492039064
2	DALYs (Disability-Adjusted Life Years)	179	Ethiopia	1	Male	30	80-84 years	423	Larynx cancer	1	Number	1992	83.1388888151322	122.33666984795263	53.89530926663895
2	DALYs (Disability-Adjusted Life Years)	179	Ethiopia	2	Female	30	80-84 years	423	Larynx cancer	1	Number	1992	15.233292043239233	22.421249477222197	8.286762635467362
2	DALYs (Disability-Adjusted Life Years)	179	Ethiopia	3	Both	30	80-84 years	423	Larynx cancer	1	Number	1992	98.37218085837145	139.84932172840314	67.28999523649
2	DALYs (Disability-Adjusted Life Years)	179	Ethiopia	1	Male	30	80-84 years	423	Larynx cancer	2	Percent	1992	0.0007767406565533705	0.0011503698422050033	0.0004972125560681002
2	DALYs (Disability-Adjusted Life Years)	179	Ethiopia	2	Female	30	80-84 years	423	Larynx cancer	2	Percent	1992	0.00013750028270768084	0.00020130147443548046	7.489560906555252e-05
2	DALYs (Disability-Adjusted Life Years)	179	Ethiopia	3	Both	30	80-84 years	423	Larynx cancer	2	Percent	1992	0.0004516648533057634	0.0006359868571590391	0.00030480317681650304
2	DALYs (Disability-Adjusted Life Years)	179	Ethiopia	1	Male	30	80-84 years	423	Larynx cancer	3	Rate	1992	209.45235028569644	308.2035782647502	135.7788076813623
2	DALYs (Disability-Adjusted Life Years)	179	Ethiopia	2	Female	30	80-84 years	423	Larynx cancer	3	Rate	1992	34.52814084548439	50.820535553564525	18.782972624587845
2	DALYs (Disability-Adjusted Life Years)	179	Ethiopia	3	Both	30	80-84 years	423	Larynx cancer	3	Rate	1992	117.37250660463054	166.860847192687	80.286879292545
2	DALYs (Disability-Adjusted Life Years)	179	Ethiopia	1	Male	31	85-89 years	423	Larynx cancer	1	Number	1992	10.681028850087221	16.06734589204504	6.641357399834741
2	DALYs (Disability-Adjusted Life Years)	179	Ethiopia	2	Female	31	85-89 years	423	Larynx cancer	1	Number	1992	2.887527381823846	4.354229086849312	1.6420943996967847
2	DALYs (Disability-Adjusted Life Years)	179	Ethiopia	3	Both	31	85-89 years	423	Larynx cancer	1	Number	1992	13.56855623191107	19.430424406334247	8.942998274775555
2	DALYs (Disability-Adjusted Life Years)	179	Ethiopia	1	Male	31	85-89 years	423	Larynx cancer	2	Percent	1992	0.0004433740469631101	0.0006698303988477818	0.00027859448129915023
2	DALYs (Disability-Adjusted Life Years)	179	Ethiopia	2	Female	31	85-89 years	423	Larynx cancer	2	Percent	1992	8.349382701667477e-05	0.0001260559653413647	4.724426206340499e-05
2	DALYs (Disability-Adjusted Life Years)	179	Ethiopia	3	Both	31	85-89 years	423	Larynx cancer	2	Percent	1992	0.00023123408593147206	0.0003341940371461239	0.00015437794532403832
2	DALYs (Disability-Adjusted Life Years)	179	Ethiopia	1	Male	31	85-89 years	423	Larynx cancer	3	Rate	1992	122.11500434692151	183.69616270014544	75.92989393935166
2	DALYs (Disability-Adjusted Life Years)	179	Ethiopia	2	Female	31	85-89 years	423	Larynx cancer	3	Rate	1992	23.321729126558118	35.167857440139464	13.262724721168642
2	DALYs (Disability-Adjusted Life Years)	179	Ethiopia	3	Both	31	85-89 years	423	Larynx cancer	3	Rate	1992	64.2208188837963	91.9654048158619	42.327765951379526
2	DALYs (Disability-Adjusted Life Years)	179	Ethiopia	1	Male	32	90-94 years	423	Larynx cancer	1	Number	1992	1.219884135341092	1.8064806673887275	0.8119738330197124
2	DALYs (Disability-Adjusted Life Years)	179	Ethiopia	2	Female	32	90-94 years	423	Larynx cancer	1	Number	1992	0.2922123097332943	0.4796676179051707	0.15525698612311628
2	DALYs (Disability-Adjusted Life Years)	179	Ethiopia	3	Both	32	90-94 years	423	Larynx cancer	1	Number	1992	1.5120964450743837	2.1108164217669376	1.0366606302895418
2	DALYs (Disability-Adjusted Life Years)	179	Ethiopia	1	Male	32	90-94 years	423	Larynx cancer	2	Percent	1992	0.0002884855514104473	0.0004269212275782244	0.00019161462476266803
2	DALYs (Disability-Adjusted Life Years)	179	Ethiopia	2	Female	32	90-94 years	423	Larynx cancer	2	Percent	1992	3.907622116194874e-05	6.356963304341341e-05	2.1116362455847595e-05
2	DALYs (Disability-Adjusted Life Years)	179	Ethiopia	3	Both	32	90-94 years	423	Larynx cancer	2	Percent	1992	0.00012917045490993588	0.00018098855119539703	8.898489761744607e-05
2	DALYs (Disability-Adjusted Life Years)	179	Ethiopia	1	Male	32	90-94 years	423	Larynx cancer	3	Rate	1992	87.51370412402918	129.5957624593845	58.25048110775881
2	DALYs (Disability-Adjusted Life Years)	179	Ethiopia	2	Female	32	90-94 years	423	Larynx cancer	3	Rate	1992	11.918799308558613	19.56475440012827	6.332645125532351
2	DALYs (Disability-Adjusted Life Years)	179	Ethiopia	3	Both	32	90-94 years	423	Larynx cancer	3	Rate	1992	39.31988860303263	54.88873863548112	26.95686550610814
2	DALYs (Disability-Adjusted Life Years)	179	Ethiopia	1	Male	235	95+ years	423	Larynx cancer	1	Number	1992	0.15705780015400675	0.25544525304024074	0.0925629890869718
2	DALYs (Disability-Adjusted Life Years)	179	Ethiopia	2	Female	235	95+ years	423	Larynx cancer	1	Number	1992	0.036211631713734614	0.06220551384749585	0.019472594654927813
2	DALYs (Disability-Adjusted Life Years)	179	Ethiopia	3	Both	235	95+ years	423	Larynx cancer	1	Number	1992	0.19326943186774123	0.2915828267105814	0.12496172020773069
2	DALYs (Disability-Adjusted Life Years)	179	Ethiopia	1	Male	235	95+ years	423	Larynx cancer	2	Percent	1992	0.00023842323998326677	0.00038572729317362073	0.0001429792689458473
2	DALYs (Disability-Adjusted Life Years)	179	Ethiopia	2	Female	235	95+ years	423	Larynx cancer	2	Percent	1992	2.106143683271555e-05	3.633388690862078e-05	1.1323926664550371e-05
2	DALYs (Disability-Adjusted Life Years)	179	Ethiopia	3	Both	235	95+ years	423	Larynx cancer	2	Percent	1992	8.124776769802244e-05	0.00012369545568668462	5.1851492486161595e-05
2	DALYs (Disability-Adjusted Life Years)	179	Ethiopia	1	Male	235	95+ years	423	Larynx cancer	3	Rate	1992	90.97147114017326	147.95973483684202	53.61460100750575
2	DALYs (Disability-Adjusted Life Years)	179	Ethiopia	2	Female	235	95+ years	423	Larynx cancer	3	Rate	1992	7.398466159275122	12.709324803677957	3.9784822105412703
2	DALYs (Disability-Adjusted Life Years)	179	Ethiopia	3	Both	235	95+ years	423	Larynx cancer	3	Rate	1992	29.190680099111894	44.03956142804818	18.873743064111725
2	DALYs (Disability-Adjusted Life Years)	95	United Kingdom	1	Male	17	60-64 years	423	Larynx cancer	1	Number	1991	3331.7553872525477	3466.793679767612	3216.163565178231
2	DALYs (Disability-Adjusted Life Years)	95	United Kingdom	2	Female	17	60-64 years	423	Larynx cancer	1	Number	1991	807.1626306935622	850.356398737674	770.0579954277554
2	DALYs (Disability-Adjusted Life Years)	95	United Kingdom	3	Both	17	60-64 years	423	Larynx cancer	1	Number	1991	4138.918017946112	4292.971784596792	4008.374404177799
2	DALYs (Disability-Adjusted Life Years)	95	United Kingdom	1	Male	17	60-64 years	423	Larynx cancer	2	Percent	1991	0.0034705365102662552	0.003687210229414804	0.003236925110864969
2	DALYs (Disability-Adjusted Life Years)	95	United Kingdom	2	Female	17	60-64 years	423	Larynx cancer	2	Percent	1991	0.0010905308175839813	0.0011882595042479616	0.0009885902464812225
2	DALYs (Disability-Adjusted Life Years)	95	United Kingdom	3	Both	17	60-64 years	423	Larynx cancer	2	Percent	1991	0.0024343848820998016	0.0026112228431268546	0.002253910441407289
2	DALYs (Disability-Adjusted Life Years)	95	United Kingdom	1	Male	17	60-64 years	423	Larynx cancer	3	Rate	1991	239.37849023604915	249.08066186305027	231.0735000324911
2	DALYs (Disability-Adjusted Life Years)	95	United Kingdom	2	Female	17	60-64 years	423	Larynx cancer	3	Rate	1991	53.80674301810125	56.68610820270604	51.333289096167206
2	DALYs (Disability-Adjusted Life Years)	95	United Kingdom	3	Both	17	60-64 years	423	Larynx cancer	3	Rate	1991	143.11858775800704	148.44557356111991	138.6045535195084
2	DALYs (Disability-Adjusted Life Years)	95	United Kingdom	1	Male	18	65-69 years	423	Larynx cancer	1	Number	1991	3894.927586124306	4026.82023993633	3772.1856309867517
2	DALYs (Disability-Adjusted Life Years)	95	United Kingdom	2	Female	18	65-69 years	423	Larynx cancer	1	Number	1991	990.1113708231095	1038.899134393956	938.9488052495205
2	DALYs (Disability-Adjusted Life Years)	95	United Kingdom	3	Both	18	65-69 years	423	Larynx cancer	1	Number	1991	4885.038956947414	5042.636374220996	4736.981615991463
2	DALYs (Disability-Adjusted Life Years)	95	United Kingdom	1	Male	18	65-69 years	423	Larynx cancer	2	Percent	1991	0.003191080359261712	0.003352053922465368	0.0030208237777107454
2	DALYs (Disability-Adjusted Life Years)	95	United Kingdom	2	Female	18	65-69 years	423	Larynx cancer	2	Percent	1991	0.0010442959018793442	0.0011172426861917914	0.0009572027415613694
2	DALYs (Disability-Adjusted Life Years)	95	United Kingdom	3	Both	18	65-69 years	423	Larynx cancer	2	Percent	1991	0.00225256975915896	0.002378523888478555	0.002108670856608679
2	DALYs (Disability-Adjusted Life Years)	95	United Kingdom	1	Male	18	65-69 years	423	Larynx cancer	3	Rate	1991	301.43971677113996	311.6472709117937	291.94036168058295
2	DALYs (Disability-Adjusted Life Years)	95	United Kingdom	2	Female	18	65-69 years	423	Larynx cancer	3	Rate	1991	65.97113246758063	69.22186173721181	62.56217011213312
2	DALYs (Disability-Adjusted Life Years)	95	United Kingdom	3	Both	18	65-69 years	423	Larynx cancer	3	Rate	1991	174.9071000575855	180.54982010031603	169.6059590887885
2	DALYs (Disability-Adjusted Life Years)	95	United Kingdom	1	Male	19	70-74 years	423	Larynx cancer	1	Number	1991	3086.775532404586	3188.748806570845	2987.030298448684
2	DALYs (Disability-Adjusted Life Years)	95	United Kingdom	2	Female	19	70-74 years	423	Larynx cancer	1	Number	1991	865.7542577716674	911.3013377538343	821.8626943162838
2	DALYs (Disability-Adjusted Life Years)	95	United Kingdom	3	Both	19	70-74 years	423	Larynx cancer	1	Number	1991	3952.5297901762533	4081.844606868435	3833.9551607029234
2	DALYs (Disability-Adjusted Life Years)	95	United Kingdom	1	Male	19	70-74 years	423	Larynx cancer	2	Percent	1991	0.0026518625204481655	0.0027772271725106518	0.0025158689580876406
2	DALYs (Disability-Adjusted Life Years)	95	United Kingdom	2	Female	19	70-74 years	423	Larynx cancer	2	Percent	1991	0.0008603937309146213	0.0009226095561240413	0.0008015032211740233
2	DALYs (Disability-Adjusted Life Years)	95	United Kingdom	3	Both	19	70-74 years	423	Larynx cancer	2	Percent	1991	0.0018213011905054595	0.001919791953432574	0.0017118186821146635
2	DALYs (Disability-Adjusted Life Years)	95	United Kingdom	1	Male	19	70-74 years	423	Larynx cancer	3	Rate	1991	314.113364605772	324.4902669467329	303.9631898644063
2	DALYs (Disability-Adjusted Life Years)	95	United Kingdom	2	Female	19	70-74 years	423	Larynx cancer	3	Rate	1991	66.72281411426265	70.23308198048095	63.34013524975936
2	DALYs (Disability-Adjusted Life Years)	95	United Kingdom	3	Both	19	70-74 years	423	Larynx cancer	3	Rate	1991	173.33883056188364	179.00995267599373	168.1387210881233
2	DALYs (Disability-Adjusted Life Years)	95	United Kingdom	1	Male	20	75-79 years	423	Larynx cancer	1	Number	1991	2145.3548604536945	2232.191710657571	2064.2871740732553
2	DALYs (Disability-Adjusted Life Years)	95	United Kingdom	2	Female	20	75-79 years	423	Larynx cancer	1	Number	1991	666.9701661144652	699.4603049075054	624.2327637921674
2	DALYs (Disability-Adjusted Life Years)	95	United Kingdom	3	Both	20	75-79 years	423	Larynx cancer	1	Number	1991	2812.3250265681577	2912.0476178694653	2699.7746438175063
2	DALYs (Disability-Adjusted Life Years)	95	United Kingdom	1	Male	20	75-79 years	423	Larynx cancer	2	Percent	1991	0.002000585976986262	0.0020921317726809423	0.0019127766555665639
2	DALYs (Disability-Adjusted Life Years)	95	United Kingdom	2	Female	20	75-79 years	423	Larynx cancer	2	Percent	1991	0.0006013907470221943	0.0006406711898729071	0.0005560533066788559
2	DALYs (Disability-Adjusted Life Years)	95	United Kingdom	3	Both	20	75-79 years	423	Larynx cancer	2	Percent	1991	0.001289226732723313	0.0013570066598828688	0.001220013827141978
2	DALYs (Disability-Adjusted Life Years)	95	United Kingdom	1	Male	20	75-79 years	423	Larynx cancer	3	Rate	1991	295.15979211841386	307.10688167774885	284.00642914772556
2	DALYs (Disability-Adjusted Life Years)	95	United Kingdom	2	Female	20	75-79 years	423	Larynx cancer	3	Rate	1991	58.65308357622314	61.510253091214985	54.894773898230454
2	DALYs (Disability-Adjusted Life Years)	95	United Kingdom	3	Both	20	75-79 years	423	Larynx cancer	3	Rate	1991	150.87665808773477	156.22661272286803	144.83851333010827
2	DALYs (Disability-Adjusted Life Years)	95	United Kingdom	1	Male	30	80-84 years	423	Larynx cancer	1	Number	1991	1187.835489108791	1238.971244847397	1118.9531677256991
2	DALYs (Disability-Adjusted Life Years)	95	United Kingdom	2	Female	30	80-84 years	423	Larynx cancer	1	Number	1991	416.14986083532034	445.07899258106886	374.59689250135995
2	DALYs (Disability-Adjusted Life Years)	95	United Kingdom	3	Both	30	80-84 years	423	Larynx cancer	1	Number	1991	1603.9853499441106	1673.6937908590382	1497.782254494754
2	DALYs (Disability-Adjusted Life Years)	95	United Kingdom	1	Male	30	80-84 years	423	Larynx cancer	2	Percent	1991	0.001584638920071517	0.001665274087729675	0.0014860745486793205
2	DALYs (Disability-Adjusted Life Years)	95	United Kingdom	2	Female	30	80-84 years	423	Larynx cancer	2	Percent	1991	0.0004022913564833095	0.0004341583234368044	0.0003557758222689036
2	DALYs (Disability-Adjusted Life Years)	95	United Kingdom	3	Both	30	80-84 years	423	Larynx cancer	2	Percent	1991	0.0008990985206520756	0.000951801393717947	0.0008289741735575197
2	DALYs (Disability-Adjusted Life Years)	95	United Kingdom	1	Male	30	80-84 years	423	Larynx cancer	3	Rate	1991	284.16164950527485	296.39467405506616	267.68317732167515
2	DALYs (Disability-Adjusted Life Years)	95	United Kingdom	2	Female	30	80-84 years	423	Larynx cancer	3	Rate	1991	49.98549176684902	53.46029018152745	44.994391800178036
2	DALYs (Disability-Adjusted Life Years)	95	United Kingdom	3	Both	30	80-84 years	423	Larynx cancer	3	Rate	1991	128.26184897243962	133.83604796437322	119.7693740321881
2	DALYs (Disability-Adjusted Life Years)	95	United Kingdom	1	Male	31	85-89 years	423	Larynx cancer	1	Number	1991	458.1791038770662	482.64858205554134	415.76024817541116
2	DALYs (Disability-Adjusted Life Years)	95	United Kingdom	2	Female	31	85-89 years	423	Larynx cancer	1	Number	1991	203.63274274105322	222.48758846359328	170.9594216833927
2	DALYs (Disability-Adjusted Life Years)	95	United Kingdom	3	Both	31	85-89 years	423	Larynx cancer	1	Number	1991	661.8118466181189	703.0975024568523	586.3481416969303
2	DALYs (Disability-Adjusted Life Years)	95	United Kingdom	1	Male	31	85-89 years	423	Larynx cancer	2	Percent	1991	0.0013057716661475523	0.0013794851455739118	0.0011837196390679738
2	DALYs (Disability-Adjusted Life Years)	95	United Kingdom	2	Female	31	85-89 years	423	Larynx cancer	2	Percent	1991	0.00028029519297056234	0.0003042330143624408	0.00023556339470096017
2	DALYs (Disability-Adjusted Life Years)	95	United Kingdom	3	Both	31	85-89 years	423	Larynx cancer	2	Percent	1991	0.0006143107522189688	0.0006553665268385302	0.0005450059056779568
2	DALYs (Disability-Adjusted Life Years)	95	United Kingdom	1	Male	31	85-89 years	423	Larynx cancer	3	Rate	1991	279.1391600865897	294.0468447206085	253.29607022893595
2	DALYs (Disability-Adjusted Life Years)	95	United Kingdom	2	Female	31	85-89 years	423	Larynx cancer	3	Rate	1991	44.517306384157386	48.639270919711954	37.37440674762177
2	DALYs (Disability-Adjusted Life Years)	95	United Kingdom	3	Both	31	85-89 years	423	Larynx cancer	3	Rate	1991	106.4752872982543	113.11751059659677	94.33434466760552
2	DALYs (Disability-Adjusted Life Years)	95	United Kingdom	1	Male	32	90-94 years	423	Larynx cancer	1	Number	1991	104.1416803787272	111.32970006658054	93.10394065972363
2	DALYs (Disability-Adjusted Life Years)	95	United Kingdom	2	Female	32	90-94 years	423	Larynx cancer	1	Number	1991	69.43527826089513	76.7833593665886	56.685847530314504
2	DALYs (Disability-Adjusted Life Years)	95	United Kingdom	3	Both	32	90-94 years	423	Larynx cancer	1	Number	1991	173.57695863962235	187.38244241598932	150.13135913570676
2	DALYs (Disability-Adjusted Life Years)	95	United Kingdom	1	Male	32	90-94 years	423	Larynx cancer	2	Percent	1991	0.0010035456424416014	0.0010711139306126287	0.0008843049852550452
2	DALYs (Disability-Adjusted Life Years)	95	United Kingdom	2	Female	32	90-94 years	423	Larynx cancer	2	Percent	1991	0.0001984616326498498	0.0002192929659084087	0.00016158356906861878
2	DALYs (Disability-Adjusted Life Years)	95	United Kingdom	3	Both	32	90-94 years	423	Larynx cancer	2	Percent	1991	0.0003826436269873356	0.0004124385637494719	0.0003251522296930607
2	DALYs (Disability-Adjusted Life Years)	95	United Kingdom	1	Male	32	90-94 years	423	Larynx cancer	3	Rate	1991	283.32098551123556	302.87623768722005	253.29243898085545
2	DALYs (Disability-Adjusted Life Years)	95	United Kingdom	2	Female	32	90-94 years	423	Larynx cancer	3	Rate	1991	43.262481404970316	47.84079130966771	35.31879595111163
2	DALYs (Disability-Adjusted Life Years)	95	United Kingdom	3	Both	32	90-94 years	423	Larynx cancer	3	Rate	1991	87.99615283139354	94.99494731320446	76.11022872407221
2	DALYs (Disability-Adjusted Life Years)	95	United Kingdom	1	Male	235	95+ years	423	Larynx cancer	1	Number	1991	19.62718603902894	21.544847742236982	15.736953346827418
2	DALYs (Disability-Adjusted Life Years)	95	United Kingdom	2	Female	235	95+ years	423	Larynx cancer	1	Number	1991	18.05745977734298	20.025747517378043	14.38203556628741
2	DALYs (Disability-Adjusted Life Years)	95	United Kingdom	3	Both	235	95+ years	423	Larynx cancer	1	Number	1991	37.68464581637194	41.37541873229911	30.062912547483677
2	DALYs (Disability-Adjusted Life Years)	95	United Kingdom	1	Male	235	95+ years	423	Larynx cancer	2	Percent	1991	0.0007583605463931694	0.000834316771812648	0.0006071220312826805
2	DALYs (Disability-Adjusted Life Years)	95	United Kingdom	2	Female	235	95+ years	423	Larynx cancer	2	Percent	1991	0.00015093654553649874	0.00016744149602052413	0.00012004512971968879
2	DALYs (Disability-Adjusted Life Years)	95	United Kingdom	3	Both	235	95+ years	423	Larynx cancer	2	Percent	1991	0.00025897074328822364	0.0002846435325352182	0.0002059830355906334
2	DALYs (Disability-Adjusted Life Years)	95	United Kingdom	1	Male	235	95+ years	423	Larynx cancer	3	Rate	1991	209.10066817784934	229.53071569879842	167.65559022887098
2	DALYs (Disability-Adjusted Life Years)	95	United Kingdom	2	Female	235	95+ years	423	Larynx cancer	3	Rate	1991	50.61550474828652	56.13266378838259	40.31320011072782
2	DALYs (Disability-Adjusted Life Years)	95	United Kingdom	3	Both	235	95+ years	423	Larynx cancer	3	Rate	1991	83.62801901467576	91.81841117322202	66.71422187190245
2	DALYs (Disability-Adjusted Life Years)	107	Barbados	1	Male	17	60-64 years	423	Larynx cancer	1	Number	1991	12.861048972620875	14.955890082772816	11.006324499567185
2	DALYs (Disability-Adjusted Life Years)	107	Barbados	2	Female	17	60-64 years	423	Larynx cancer	1	Number	1991	1.6557969453375347	1.9509053307906836	1.4136949243296826
2	DALYs (Disability-Adjusted Life Years)	107	Barbados	3	Both	17	60-64 years	423	Larynx cancer	1	Number	1991	14.516845917958417	16.64070220305483	12.636273439292813
2	DALYs (Disability-Adjusted Life Years)	107	Barbados	1	Male	17	60-64 years	423	Larynx cancer	2	Percent	1991	0.005090602157523729	0.005897607613399218	0.00434765077838116
2	DALYs (Disability-Adjusted Life Years)	107	Barbados	2	Female	17	60-64 years	423	Larynx cancer	2	Percent	1991	0.0006277589679754788	0.0007460700447651044	0.0005193563820149058
2	DALYs (Disability-Adjusted Life Years)	107	Barbados	3	Both	17	60-64 years	423	Larynx cancer	2	Percent	1991	0.0028114353940365128	0.0032773638654512768	0.002407305473886056
2	DALYs (Disability-Adjusted Life Years)	107	Barbados	1	Male	17	60-64 years	423	Larynx cancer	3	Rate	1991	338.37217694575116	393.4871172827771	289.574667588795
2	DALYs (Disability-Adjusted Life Years)	107	Barbados	2	Female	17	60-64 years	423	Larynx cancer	3	Rate	1991	33.73047240602912	39.742166823236786	28.798578092511942
2	DALYs (Disability-Adjusted Life Years)	107	Barbados	3	Both	17	60-64 years	423	Larynx cancer	3	Rate	1991	166.6732371946203	191.05801088263257	145.08169419900608
2	DALYs (Disability-Adjusted Life Years)	107	Barbados	1	Male	18	65-69 years	423	Larynx cancer	1	Number	1991	13.462201788331125	15.721701640127016	11.510439396746953
2	DALYs (Disability-Adjusted Life Years)	107	Barbados	2	Female	18	65-69 years	423	Larynx cancer	1	Number	1991	1.6395634666336056	1.973130969841094	1.3520005912030642
2	DALYs (Disability-Adjusted Life Years)	107	Barbados	3	Both	18	65-69 years	423	Larynx cancer	1	Number	1991	15.101765254964725	17.371611451838646	13.090346553653635
2	DALYs (Disability-Adjusted Life Years)	107	Barbados	1	Male	18	65-69 years	423	Larynx cancer	2	Percent	1991	0.004568513825268583	0.005336792956621979	0.0038861809072928107
2	DALYs (Disability-Adjusted Life Years)	107	Barbados	2	Female	18	65-69 years	423	Larynx cancer	2	Percent	1991	0.0005541294643817655	0.0006769232820951996	0.00044778529330105697
2	DALYs (Disability-Adjusted Life Years)	107	Barbados	3	Both	18	65-69 years	423	Larynx cancer	2	Percent	1991	0.002557392342558976	0.0029975433474219897	0.0021872305376946302
2	DALYs (Disability-Adjusted Life Years)	107	Barbados	1	Male	18	65-69 years	423	Larynx cancer	3	Rate	1991	380.82721829638444	444.74536904393744	325.614538078891
2	DALYs (Disability-Adjusted Life Years)	107	Barbados	2	Female	18	65-69 years	423	Larynx cancer	3	Rate	1991	35.15712779141316	42.309809328900094	28.990922600018123
2	DALYs (Disability-Adjusted Life Years)	107	Barbados	3	Both	18	65-69 years	423	Larynx cancer	3	Rate	1991	184.20111163044143	211.88715929674677	159.667187650001
2	DALYs (Disability-Adjusted Life Years)	107	Barbados	1	Male	19	70-74 years	423	Larynx cancer	1	Number	1991	12.345737615499225	14.490900754904462	10.40604620268719
2	DALYs (Disability-Adjusted Life Years)	107	Barbados	2	Female	19	70-74 years	423	Larynx cancer	1	Number	1991	1.652813353405776	1.9318166228184057	1.4236667260527534
2	DALYs (Disability-Adjusted Life Years)	107	Barbados	3	Both	19	70-74 years	423	Larynx cancer	1	Number	1991	13.998550968905	16.071550752795623	12.125739791661116
2	DALYs (Disability-Adjusted Life Years)	107	Barbados	1	Male	19	70-74 years	423	Larynx cancer	2	Percent	1991	0.003680520333441258	0.004341737106718433	0.0031386020482164862
2	DALYs (Disability-Adjusted Life Years)	107	Barbados	2	Female	19	70-74 years	423	Larynx cancer	2	Percent	1991	0.00048427814317820864	0.0005654125570734212	0.0004115714857482668
2	DALYs (Disability-Adjusted Life Years)	107	Barbados	3	Both	19	70-74 years	423	Larynx cancer	2	Percent	1991	0.0020688760109427687	0.002431551541949701	0.0017785931802893162
2	DALYs (Disability-Adjusted Life Years)	107	Barbados	1	Male	19	70-74 years	423	Larynx cancer	3	Rate	1991	394.38534020174336	462.91270736856603	332.4217798578162
2	DALYs (Disability-Adjusted Life Years)	107	Barbados	2	Female	19	70-74 years	423	Larynx cancer	3	Rate	1991	38.588523394625355	45.10246168458483	33.238596875583774
2	DALYs (Disability-Adjusted Life Years)	107	Barbados	3	Both	19	70-74 years	423	Larynx cancer	3	Rate	1991	188.82391371394417	216.78623161326638	163.56190360161662
2	DALYs (Disability-Adjusted Life Years)	107	Barbados	1	Male	20	75-79 years	423	Larynx cancer	1	Number	1991	9.647461379502069	11.384350189904358	8.113553967370342
2	DALYs (Disability-Adjusted Life Years)	107	Barbados	2	Female	20	75-79 years	423	Larynx cancer	1	Number	1991	1.532766558980736	1.7892357892110675	1.2988774326907704
2	DALYs (Disability-Adjusted Life Years)	107	Barbados	3	Both	20	75-79 years	423	Larynx cancer	1	Number	1991	11.180227938482812	12.934339312210682	9.654199039058511
2	DALYs (Disability-Adjusted Life Years)	107	Barbados	1	Male	20	75-79 years	423	Larynx cancer	2	Percent	1991	0.002851161829153486	0.0033631411921584108	0.002412819295097013
2	DALYs (Disability-Adjusted Life Years)	107	Barbados	2	Female	20	75-79 years	423	Larynx cancer	2	Percent	1991	0.00040907564084491615	0.0004748378147869704	0.00034570067504371277
2	DALYs (Disability-Adjusted Life Years)	107	Barbados	3	Both	20	75-79 years	423	Larynx cancer	2	Percent	1991	0.0015681688724176095	0.0018345360111656336	0.0013541126397078407
2	DALYs (Disability-Adjusted Life Years)	107	Barbados	1	Male	20	75-79 years	423	Larynx cancer	3	Rate	1991	355.37265382496037	419.35246796165995	298.86983652120546
2	DALYs (Disability-Adjusted Life Years)	107	Barbados	2	Female	20	75-79 years	423	Larynx cancer	3	Rate	1991	40.44260274623072	47.209636600188496	34.27135314153025
2	DALYs (Disability-Adjusted Life Years)	107	Barbados	3	Both	20	75-79 years	423	Larynx cancer	3	Rate	1991	171.87856381638483	198.84528983925748	148.4182500357929
2	DALYs (Disability-Adjusted Life Years)	107	Barbados	1	Male	30	80-84 years	423	Larynx cancer	1	Number	1991	5.730289458440194	6.652741772025806	4.862125698717749
2	DALYs (Disability-Adjusted Life Years)	107	Barbados	2	Female	30	80-84 years	423	Larynx cancer	1	Number	1991	0.8927270421833439	1.0522963148518878	0.7519076832183085
2	DALYs (Disability-Adjusted Life Years)	107	Barbados	3	Both	30	80-84 years	423	Larynx cancer	1	Number	1991	6.623016500623542	7.598988369134587	5.755825309547635
2	DALYs (Disability-Adjusted Life Years)	107	Barbados	1	Male	30	80-84 years	423	Larynx cancer	2	Percent	1991	0.0021426756960314392	0.0025000525992776544	0.0018364218272681572
2	DALYs (Disability-Adjusted Life Years)	107	Barbados	2	Female	30	80-84 years	423	Larynx cancer	2	Percent	1991	0.00026480288986635526	0.0003088371212709428	0.0002204650802879026
[truncated: 498,001 more rows]
