# Supplementary material for: Age-period-cohort analysis of global, regional, and national trends in laryngeal Cancer among older adults, 1990–2021: insights from the 2021 global burden of disease study
Source: Front Public Health. 2025 Mar 27;13:1547801. doi: 10.3389/fpubh.2025.1547801 (PMC11983630; doi:10.3389/fpubh.2025.1547801)
Supplement: Supplementary file 6 [file Data_Sheet_6.zip › script.R]

# Set working directory
setwd("C:\\Users\\84191\\Desktop\\GBDLy")

# Load required libraries
library(easyGBDR)
library(tidyverse)
library(patchwork)
library(ggsci)
library(dplyr)
library(readr)
library(data.table)
library(tidyverse)
library(readxl)
library(data.table)
library(ggplot2)
library(cowplot)
library(magick)
library(writexl)
library(ggpubr)
library(gridExtra)
library(RColorBrewer)
library(readxl)
library(jpeg)
library(png)

# --- Begin custom implementations replacing the GBDR package functions ---

# Function to read GBD data.
# For file "26.zip", read the CSV file "IHME-GBD_2021_DATA-4fd1ed85-1.csv".
# For file "204.zip", read and merge three CSV files.
GBDread <- function(file) {
  if(file == "26.zip") {
    df <- read.csv("IHME-GBD_2021_DATA-4fd1ed85-1.csv", stringsAsFactors = FALSE)
    return(df)
  } else if(file == "204.zip") {
    df1 <- read.csv("IHME-GBD_2021_DATA-f736f11e-1.csv", stringsAsFactors = FALSE)
    df2 <- read.csv("IHME-GBD_2021_DATA-4fd1ed85-2.csv", stringsAsFactors = FALSE)
    df3 <- read.csv("IHME-GBD_2021_DATA-4fd1ed85-3.csv", stringsAsFactors = FALSE)
    df <- rbind(df1, df2, df3)
    return(df)
  } else {
    stop("File not recognized")
  }
}

# Placeholder for age recalculation.
# In your actual implementation, replace this with the real age-standardization calculation.
GBDage_recal <- function(data, startage, endage, CI = TRUE) {
  # For demonstration, simply return the data unchanged.
  return(data)
}

# Simplified Average Annual Percent Change (AAPC) calculation.
# Assumes 'data' contains columns: year, val, location, and measure.
GBDASR_aapc <- function(data, model = "ln", joinpoints = 3, rei_included = FALSE, CI = TRUE, 
                        digits = 2, sep = " to ", constant_variance = TRUE, AAPCrange = NULL) {
  aapc_df <- data %>%
    group_by(location, measure) %>%
    summarise(
      first_val = first(val),
      last_val = last(val),
      first_year = first(year),
      last_year = last(year),
      AAPC = round((log(last_val/first_val) / (last_year - first_year)) * 100, digits)
    ) %>% ungroup()
  return(list(AAPC = aapc_df))
}

# Dummy function for APC analysis.
# This function filters the data based on year, location, measure, and sex.
GBDapc_web <- function(data, startyear, endyear, reference_age, reference_year, 
                       measure_name, cause_name, sex_name, location_name, rei_name) {
  data_filtered <- data %>%
    filter(year >= startyear, year <= endyear,
           location %in% location_name,
           measure == measure_name,
           sex == sex_name)
  return(data_filtered)
}

# Plotting function: cohort relative risk (dummy implementation).
ggcohortRR <- function(data, CI = TRUE, group_name, line_size, measure_name, cause_name, 
                       sex_name, location_name, rei_name, continous_x = FALSE) {
  p <- ggplot(data, aes(x = year, y = val, color = location)) +
    geom_line(size = line_size) +
    labs(title = paste(measure_name, "of", cause_name),
         x = "Year", y = "Rate")
  return(p)
}

# Plotting function: drift analysis (dummy implementation).
ggdrift <- function(data, CI = TRUE, group_name, line_size, measure_name, cause_name, 
                    sex_name, location_name, rei_name, continous_x = FALSE) {
  p <- ggplot(data, aes(x = year, y = val, color = location)) +
    geom_line(size = line_size) +
    labs(title = paste("Drift -", measure_name),
         x = "Year", y = "Drift")
  return(p)
}

# Plotting function: period relative risk (dummy implementation).
ggperiodRR <- function(data, CI = TRUE, group_name, line_size, measure_name, cause_name, 
                       sex_name, location_name, rei_name, continous_x = FALSE) {
  p <- ggplot(data, aes(x = year, y = val, color = location)) +
    geom_line(size = line_size) +
    labs(title = paste("Period RR -", measure_name),
         x = "Year", y = "Relative Risk")
  return(p)
}

# Dummy function for decomposition analysis.
# Here it simply filters for two years and computes a difference.
GBDdecomposition <- function(data, byear, compareyear, startage, endage, percent = "byear") {
  data_decomp <- data %>%
    filter(year %in% c(byear, compareyear)) %>%
    arrange(year) %>%
    group_by(location, measure) %>%
    mutate(decomp = val - lag(val)) %>%
    ungroup()
  return(data_decomp)
}

# Plotting function for decomposition analysis.
ggdecomposition <- function(data, measure_name, location_name, sex_name, rei_name, cause_name, percent = TRUE) {
  p <- ggplot(data, aes(x = factor(year), y = decomp, fill = measure)) +
    geom_bar(stat = "identity", position = "dodge") +
    labs(title = "Decomposition Analysis", x = "Year", y = "Difference")
  return(p)
}

# Dummy joinpoint analysis plotting function.
ggjoinpoint_apc <- function(data, location_name, measure_name, cause_name, sex_name, age_name, 
                            rei_name, facet_name, point_color, joinpoint_color, line_size) {
  p <- ggplot(data, aes(x = year, y = val)) +
    geom_line(color = point_color, size = line_size) +
    geom_point(color = joinpoint_color, size = 2) +
    labs(title = paste("Joinpoint APC for", measure_name),
         x = "Year", y = "Value")
  return(p)
}

# Dummy prediction function using a simple linear regression.
GBDnorpred_prediction <- function(data, measure_name, cause_name, location_name, rei_name, 
                                  By_sex = TRUE, predyear, full_age_adjusted = FALSE, pop_predict = "WHO") {
  df <- data %>% filter(location == location_name, measure == measure_name, sex == "Both")
  model <- lm(val ~ year, data = df)
  future_years <- data.frame(year = seq(max(df$year) + 1, predyear))
  future_years$predicted <- predict(model, newdata = future_years)
  return(future_years)
}

# Dummy function for joinpoint comparison plotting.
ggjoinpoint_compare <- function(data, group_name, location_name, measure_name, cause_name, 
                                sex_name, age_name, rei_name, facet_name, color_name, shape_name, line_size) {
  p <- ggplot(data, aes(x = year, y = val, color = location, shape = location)) +
    geom_line(size = line_size) +
    geom_point(size = 3) +
    labs(title = paste("Joinpoint Comparison for", measure_name),
         x = "Year", y = "Value")
  return(p)
}

# Dummy function to plot correlation between SDI and ASR.
ggGBDsdiASR <- function(data, span_val, se_plot, rate, cor, fig_type) {
  p <- ggplot(data, aes(x = SDI, y = val)) +
    geom_point() +
    geom_smooth(span = span_val, method = "loess") +
    labs(title = paste("Correlation between SDI and", rate),
         x = "SDI", y = rate)
  return(p)
}

# Dummy map plotting function.
ggGBDmap <- function(data, variable, color, guide_name) {
  p <- ggplot(data, aes(x = long, y = lat, fill = .data[[variable]])) +
    geom_tile() +
    labs(fill = guide_name, title = "Map Plot") +
    theme_minimal()
  return(p)
}

# --- End of custom implementations ---

# -------------------- Main Code --------------------

# Read data: replace '26.zip' with the CSV file
data26 <- GBDread("26.zip")

# Perform age recalculation (placeholder implementation)
recal26 <- GBDage_recal(data = data26,
                        startage = 60,   # age range starting at 60
                        endage = 95,     # age range ending at 95
                        CI = TRUE)

# Calculate Age-Standardized Rate (ASR) Average Annual Percent Change (AAPC)
res_ASR_aapc <- GBDASR_aapc(
  data = recal26,
  model = "ln",
  joinpoints = 3,
  rei_included = FALSE,
  CI = TRUE,
  digits = 2,
  sep = " to ",
  constant_variance = TRUE
)

# Filter data to construct a multi-location APC model
apc <- data26 %>% filter(location %in% c("Global", "Low SDI",
                                         "Low-middle SDI", "Middle SDI",
                                         "High-middle SDI", "High SDI"))
apc$location <- factor(apc$location, levels = c("Global", "Low SDI",
                                                "Low-middle SDI", "Middle SDI",
                                                "High-middle SDI", "High SDI"))

# Build APC model for Incidence
apc1 <- GBDapc_web(
  data = apc,    
  startyear = 1992,  
  endyear = 2021,  
  reference_age = 60,  
  reference_year = 1992, 
  measure_name = "Incidence", 
  cause_name = "Larynx cancer",
  sex_name = "Both",
  location_name = c("Global", "Low SDI",
                    "Low-middle SDI", "Middle SDI",
                    "High-middle SDI", "High SDI"),
  rei_name = NULL
)

# Plot cohort relative risk (cohortRR) for APC model (Incidence)
p1 <- ggcohortRR(
  data = apc1,
  CI = TRUE,
  group_name = "location",
  line_size = 1,
  measure_name = "Incidence",
  cause_name = "Larynx cancer",
  sex_name = "Both",
  location_name = c("Global", "Low SDI",
                    "Low-middle SDI", "Middle SDI",
                    "High-middle SDI", "High SDI"),
  rei_name = NULL,
  continous_x = FALSE
) + facet_wrap(vars(location))

p11 <- ggdrift(
  data = apc1,
  CI = TRUE,
  group_name = "location",
  line_size = 1,
  measure_name = "Incidence",
  cause_name = "Larynx cancer",
  sex_name = "Both",
  location_name = c("Global", "Low SDI",
                    "Low-middle SDI", "Middle SDI",
                    "High-middle SDI", "High SDI"),
  rei_name = NULL,
  continous_x = FALSE
) +
  theme_minimal() +
  theme(axis.text.x = element_text(angle = 45, hjust = 1))

p12 <- ggperiodRR(
  data = apc1,
  CI = TRUE,
  group_name = "location",
  line_size = 1,
  measure_name = "Incidence",
  cause_name = "Larynx cancer",
  sex_name = "Both",
  location_name = c("Global", "Low SDI",
                    "Low-middle SDI", "Middle SDI",
                    "High-middle SDI", "High SDI"),
  rei_name = NULL,
  continous_x = FALSE
) +
  theme_minimal() +
  theme(axis.text.x = element_text(angle = 45, hjust = 1))

p11 <- p11 + 
  labs(tag = "A") +  # Label "A" on the plot
  theme(plot.tag.position = c(0, 1),
        plot.tag = element_text(size = 14))

apc1f <- p11 + p12 + p1  # Combine the three plots

ggsave("apc1f.jpg", plot = apc1f, device = "jpg", dpi = 300, width = 18, height = 4)

# Build APC model for Deaths
apc2 <- GBDapc_web(
  data = apc,    
  startyear = 1992,  
  endyear = 2021,  
  reference_age = 60,  
  reference_year = 1992, 
  measure_name = "Deaths", 
  cause_name = "Larynx cancer",
  sex_name = "Both",
  location_name = c("Global", "Low SDI",
                    "Low-middle SDI", "Middle SDI",
                    "High-middle SDI", "High SDI"),
  rei_name = NULL
)

p2 <- ggcohortRR(
  data = apc2,
  CI = TRUE,
  group_name = "location",
  line_size = 1,
  measure_name = "Deaths",
  cause_name = "Larynx cancer",
  sex_name = "Both",
  location_name = c("Global", "Low SDI",
                    "Low-middle SDI", "Middle SDI",
                    "High-middle SDI", "High SDI"),
  rei_name = NULL,
  continous_x = FALSE
) + facet_wrap(vars(location))

p21 <- ggdrift(
  data = apc2,
  CI = TRUE,
  group_name = "location",
  line_size = 1,
  measure_name = "Deaths",
  cause_name = "Larynx cancer",
  sex_name = "Both",
  location_name = c("Global", "Low SDI",
                    "Low-middle SDI", "Middle SDI",
                    "High-middle SDI", "High SDI"),
  rei_name = NULL,
  continous_x = FALSE
) +
  theme_minimal() +
  theme(axis.text.x = element_text(angle = 45, hjust = 1))

p22 <- ggperiodRR(
  data = apc2,
  CI = TRUE,
  group_name = "location",
  line_size = 1,
  measure_name = "Deaths",
  cause_name = "Larynx cancer",
  sex_name = "Both",
  location_name = c("Global", "Low SDI",
                    "Low-middle SDI", "Middle SDI",
                    "High-middle SDI", "High SDI"),
  rei_name = NULL,
  continous_x = FALSE
) +
  theme_minimal() +
  theme(axis.text.x = element_text(angle = 45, hjust = 1))

p21 <- p21 +
  labs(tag = "B") +
  theme(plot.tag.position = c(0, 1),
        plot.tag = element_text(size = 14))

apc2f <- p21 + p22 + p2

ggsave("apc2f.jpg", plot = apc2f, device = "jpg", dpi = 300, width = 18, height = 4)

# Build APC model for DALYs
apc3 <- GBDapc_web(
  data = apc,    
  startyear = 1992,  
  endyear = 2021,  
  reference_age = 60,  
  reference_year = 1992, 
  measure_name = "DALYs (Disability-Adjusted Life Years)", 
  cause_name = "Larynx cancer",
  sex_name = "Both",
  location_name = c("Global", "Low SDI",
                    "Low-middle SDI", "Middle SDI",
                    "High-middle SDI", "High SDI"),
  rei_name = NULL
)

p3 <- ggcohortRR(
  data = apc3,
  CI = TRUE,
  group_name = "location",
  line_size = 1,
  measure_name = "DALYs (Disability-Adjusted Life Years)",
  cause_name = "Larynx cancer",
  sex_name = "Both",
  location_name = c("Global", "Low SDI",
                    "Low-middle SDI", "Middle SDI",
                    "High-middle SDI", "High SDI"),
  rei_name = NULL,
  continous_x = FALSE
) + facet_wrap(vars(location))

p31 <- ggdrift(
  data = apc3,
  CI = TRUE,
  group_name = "location",
  line_size = 1,
  measure_name = "DALYs (Disability-Adjusted Life Years)",
  cause_name = "Larynx cancer",
  sex_name = "Both",
  location_name = c("Global", "Low SDI",
                    "Low-middle SDI", "Middle SDI",
                    "High-middle SDI", "High SDI"),
  rei_name = NULL,
  continous_x = FALSE
) +
  theme_minimal() +
  theme(axis.text.x = element_text(angle = 45, hjust = 1))

p32 <- ggperiodRR(
  data = apc3,
  CI = TRUE,
  group_name = "location",
  line_size = 1,
  measure_name = "DALYs (Disability-Adjusted Life Years)",
  cause_name = "Larynx cancer",
  sex_name = "Both",
  location_name = c("Global", "Low SDI",
                    "Low-middle SDI", "Middle SDI",
                    "High-middle SDI", "High SDI"),
  rei_name = NULL,
  continous_x = FALSE
) +
  theme_minimal() +
  theme(axis.text.x = element_text(angle = 45, hjust = 1))

p31 <- p31 +
  labs(tag = "C") +
  theme(plot.tag.position = c(0, 1),
        plot.tag = element_text(size = 14))

apc3f <- p31 + p32 + p3

ggsave("apc3f.jpg", plot = apc3f, device = "jpg", dpi = 300, width = 18, height = 4)

# Combine apc1f, apc2f, and apc3f vertically to form Figure 1
figure1 <- (apc1f / apc2f / apc3f) + plot_layout(ncol = 1)
ggsave("Figure_1.jpg", plot = figure1, device = "jpg", dpi = 300, width = 18, height = 12)

# Decomposition analysis
data_decomposition <- GBDdecomposition(
  data26,
  byear = 1990,
  compareyear = 2021,
  startage = 60,
  endage = 95,
  percent = "byear"
)

# Plot the decomposition results (with percent change)
p_decomp <- ggdecomposition(
  data = data_decomposition,
  measure_name = c('Deaths', 'DALYs (Disability-Adjusted Life Years)', 'Incidence'),
  location_name = c('Global', 'High SDI', 'High-middle SDI', 'Middle SDI', 'Low-middle SDI', 'Low SDI'),
  sex_name = 'Both',
  rei_name = NULL,
  cause_name = "Larynx cancer",
  percent = TRUE
) + facet_grid(. ~ measure)
ggsave("Figure.4.jpg", plot = p_decomp, width = 12, height = 8, dpi = 300)

# AAPC calculation for recalculated data
aapc261 <- GBDASR_aapc(
  data = recal26,
  model = "ln",
  joinpoints = 5,
  rei_included = FALSE,
  CI = TRUE,
  digits = 2,
  sep = " to ",
  constant_variance = TRUE,
  AAPCrange = NULL
)

# Generate joinpoint plots for Global data (AAPC)
fig11 <- ggjoinpoint_apc(
  data = aapc261[["AAPC"]],
  location_name = "Global",
  measure_name = "Incidence",
  cause_name = "Larynx cancer",
  sex_name = "Both",
  age_name = "Age-standardized",
  rei_name = NULL,
  facet_name = NULL,
  point_color = "black",
  joinpoint_color = "black",
  line_size = 1
)

fig12 <- ggjoinpoint_apc(
  data = aapc261[["AAPC"]],
  location_name = "Global",
  measure_name = "Deaths",
  cause_name = "Larynx cancer",
  sex_name = "Both",
  age_name = "Age-standardized",
  rei_name = NULL,
  facet_name = NULL,
  point_color = "black",
  joinpoint_color = "black",
  line_size = 1
)

fig13 <- ggjoinpoint_apc(
  data = aapc261[["AAPC"]],
  location_name = "Global",
  measure_name = "DALYs (Disability-Adjusted Life Years)",
  cause_name = "Larynx cancer",
  sex_name = "Both",
  age_name = "Age-standardized",
  rei_name = NULL,
  facet_name = NULL,
  point_color = "black",
  joinpoint_color = "black",
  line_size = 1
)

figure3 <- plot_grid(
  fig11, fig12, fig13, 
  labels = c("A", "B", "C"),
  label_size = 14,
  ncol = 3
)
ggsave("figure3.jpg", plot = figure3, width = 20, height = 5, dpi = 300)

# Save combined APC plots again (re-saving apc3f and Figure 1)
ggsave("apc3f.jpg", plot = apc3f, device = "jpg", dpi = 300, width = 18, height = 4)
figure1 <- (apc1f / apc2f / apc3f) + plot_layout(ncol = 1)
ggsave("Figure_1.jpg", plot = figure1, device = "jpg", dpi = 300, width = 18, height = 12)

# Prediction: forecast Incidence for Global up to year 2040
nordpred_results1 <- GBDnorpred_prediction(
  data = data26,
  measure_name = "Incidence", 
  cause_name = "Larynx cancer", 
  location_name = "Global",  
  rei_name = NULL,
  By_sex = TRUE,
  predyear = 2040,
  full_age_adjusted = FALSE,
  pop_predict = "WHO"
)

# Joinpoint comparison for SDI groups (Incidence)
figs21 <- ggjoinpoint_compare(
  data = aapc261[["AAPC"]],
  group_name = "location",
  location_name = c("High SDI", "High-middle SDI", "Middle SDI", "Low-middle SDI", "Low SDI"),
  measure_name = "Incidence",
  cause_name = "Larynx cancer",
  sex_name = "Both",
  age_name = "Age-standardized",
  rei_name = NULL,
  facet_name = NULL,
  color_name = pal_lancet("lanonc")(9)[1:5],
  shape_name = c(14, 15, 16, 17, 18),
  line_size = 1
)
ggsave("Figure.21.jpg", plot = figs21, width = 12, height = 10, dpi = 300)

figs22 <- ggjoinpoint_compare(
  data = aapc261[["AAPC"]],
  group_name = "location",
  location_name = c("High SDI", "High-middle SDI", "Middle SDI", "Low-middle SDI", "Low SDI"),
  measure_name = "Deaths",
  cause_name = "Larynx cancer",
  sex_name = "Both",
  age_name = "Age-standardized",
  rei_name = NULL,
  facet_name = NULL,
  color_name = pal_lancet("lanonc")(9)[1:5],
  shape_name = c(14, 15, 16, 17, 18),
  line_size = 1
)
ggsave("Figure.22.jpg", plot = figs22, width = 12, height = 10, dpi = 300)

figs23 <- ggjoinpoint_compare(
  data = aapc261[["AAPC"]],
  group_name = "location",
  location_name = c("High SDI", "High-middle SDI", "Middle SDI", "Low-middle SDI", "Low SDI"),
  measure_name = "DALYs (Disability-Adjusted Life Years)",
  cause_name = "Larynx cancer",
  sex_name = "Both",
  age_name = "Age-standardized",
  rei_name = NULL,
  facet_name = NULL,
  color_name = pal_lancet("lanonc")(9)[1:5],
  shape_name = c(14, 15, 16, 17, 18),
  line_size = 1
)
ggsave("Figure.23.jpg", plot = figs23, width = 12, height = 10, dpi = 300)

FigureS2 <- figs21 + figs22 + figs23
ggsave("FigureS2.jpg", plot = FigureS2, device = "jpg", dpi = 300, width = 30, height = 8)

# Create summary trend line plots for Global data (ASIR, ASMR, DALYs)
datas3 <- recal26 %>% 
  filter(metric == "Rate", location == "Global", age == "Age-standardized")

create_line_plot <- function(measure_name) {
  ggplot(data = datas3 %>% filter(measure == measure_name), aes(x = year, y = val, color = location)) +
    geom_line() +
    labs(title = measure_name, y = "Rate", x = "Year") +
    theme_minimal() +
    theme(plot.title = element_text(hjust = 0.5))
}

plot_ASIR <- create_line_plot("Incidence")
ggsave("plot_ASIR.jpg", plot = plot_ASIR, device = "jpg", dpi = 300, width = 8, height = 6)

plot_ASMR <- create_line_plot("Deaths")
ggsave("plot_ASMR.jpg", plot = plot_ASMR, device = "jpg", dpi = 300, width = 8, height = 6)

plot_DALYs <- create_line_plot("DALYs (Disability-Adjusted Life Years)")
ggsave("plot_DALYs.jpg", plot = plot_DALYs, device = "jpg", dpi = 300, width = 8, height = 6)

# Combine summary trend plots with magick (adding labels and concatenating images)
image_ASIR <- image_read("plot_ASIR.jpg")
image_ASMR <- image_read("plot_ASMR.jpg")
image_DALYs <- image_read("plot_DALYs.jpg")

image_ASIR <- image_annotate(image_ASIR, "A", size = 80, gravity = "northwest", color = "black", location = "+10+10")
image_ASMR <- image_annotate(image_ASMR, "B", size = 80, gravity = "northwest", color = "black", location = "+10+10")
image_DALYs <- image_annotate(image_DALYs, "C", size = 80, gravity = "northwest", color = "black", location = "+10+10")

combined_image <- image_append(c(image_ASIR, image_ASMR, image_DALYs), stack = FALSE)
image_write(combined_image, path = "FigureS3.jpg", format = "jpg")

# AAPC bar plots across SDI groups
aapc6 <- aapc261[["AAPC"]] %>%
  filter(location %in% c("High SDI", "High-middle SDI", "Middle SDI", 
                         "Low-middle SDI", "Low SDI"))

aapc6$location <- as.factor(aapc6$location)
aapc6$AAPC <- as.numeric(aapc6$AAPC)
aapc6$measure <- as.factor(aapc6$measure)

data_summary <- aapc6 %>%
  group_by(location, measure) %>%
  summarise(
    mean_AAPC = mean(AAPC, na.rm = TRUE),
    se_AAPC = sd(AAPC, na.rm = TRUE) / sqrt(n())
  )

scale_factor <- 10

plot1 <- ggplot(data_summary %>% filter(measure == "Incidence"), aes(x = location, y = mean_AAPC)) +
  geom_bar(stat = "identity", fill = "skyblue") +
  geom_errorbar(aes(ymin = mean_AAPC - se_AAPC * scale_factor, ymax = mean_AAPC + se_AAPC * scale_factor),
                width = 0.4, size = 0.8) +
  labs(title = "ASIR", x = NULL, y = "AAPC") +
  theme(axis.text.x = element_text(angle = 45, hjust = 1))

plot2 <- ggplot(data_summary %>% filter(measure == "Deaths"), aes(x = location, y = mean_AAPC)) +
  geom_bar(stat = "identity", fill = "skyblue") +
  geom_errorbar(aes(ymin = mean_AAPC - se_AAPC * scale_factor, ymax = mean_AAPC + se_AAPC * scale_factor),
                width = 0.4, size = 0.8) +
  labs(title = "ASMR", x = NULL, y = "AAPC") +
  theme(axis.text.x = element_text(angle = 45, hjust = 1))

plot3 <- ggplot(data_summary %>% filter(measure == "DALYs (Disability-Adjusted Life Years)"), aes(x = location, y = mean_AAPC)) +
  geom_bar(stat = "identity", fill = "skyblue") +
  geom_errorbar(aes(ymin = mean_AAPC - se_AAPC * scale_factor, ymax = mean_AAPC + se_AAPC * scale_factor),
                width = 0.4, size = 0.8) +
  labs(title = "ASDR", x = NULL, y = "AAPC") +
  theme(axis.text.x = element_text(angle = 45, hjust = 1))

combined_plot <- ggarrange(plot1, plot2, plot3, ncol = 3, nrow = 1)
ggsave("Figures4.jpg", plot = combined_plot, dpi = 300, width = 12, height = 4, units = "in")

# Export data frames to Excel files
write_xlsx(recal26, "recal26.xlsx")
write_xlsx(aapc261[["AAPC"]], "aapc261.xlsx")

# Read and process the data for '204.zip' (merged from three CSV files)
data204 <- GBDread("204.zip")
recal204 <- GBDage_recal(data = data204,
                         startage = 60,
                         endage = 95,
                         CI = TRUE)

# Plot the correlation between SDI and rate for 2021
figs1 <- recal204 %>% filter(year == 2021,
                             cause == "Larynx cancer",
                             age == "Age-standardized",
                             sex == "Both")
p_sdi <- ggGBDsdiASR(
  data = figs1,
  span_val = 0.5,
  se_plot = FALSE,
  rate = "Age-standardized",
  cor = "spearman",
  fig_type = "country"
)
ggsave("Figure.S1.jpg", plot = p_sdi, width = 12, height = 8, dpi = 300)

# AAPC calculation for the 204 data
aapc2041 <- GBDASR_aapc(
  data = recal204,
  model = "ln",
  joinpoints = 5,
  rei_included = FALSE,
  CI = TRUE,
  digits = 2,
  sep = " to ",
  constant_variance = TRUE,
  AAPCrange = NULL
)

# Map plots for Incidence
data("GBDRegion2021")
location_name <- GBDRegion2021$location
map211 <- recal204 %>% filter(measure == "Incidence",
                              sex == "Both",
                              age == "Age-standardized",
                              cause == "Larynx cancer",
                              metric == "Rate",
                              year == 1990,
                              location %in% location_name)
m211 <- mean(map211$val, na.rm = TRUE)
figure211 <- ggGBDmap(data = map211,
                      variable = 'val',
                      color = "scale_fill_gradient2(low = '#32CD32', mid = '#FFA500', high = '#8B0000', midpoint = m211) + 
                              scale_color_gradient2(low = '#32CD32', mid = '#FFA500', high = '#8B0000', midpoint = m211)",
                      guide_name = 'ASIR')
ggsave("figure211.jpg", plot = figure211, width = 12, height = 8, dpi = 300)

map212 <- recal204 %>% filter(measure == "Incidence",
                              sex == "Both",
                              age == "Age-standardized",
                              cause == "Larynx cancer",
                              metric == "Rate",
                              year == 2021,
                              location %in% location_name)
m212 <- mean(map212$val, na.rm = TRUE)
figure212 <- ggGBDmap(data = map212,
                      variable = 'val',
                      color = "scale_fill_gradient2(low = '#32CD32', mid = '#FFA500', high = '#8B0000', midpoint = m212) + 
                              scale_color_gradient2(low = '#32CD32', mid = '#FFA500', high = '#8B0000', midpoint = m212)",
                      guide_name = 'ASIR')
ggsave("figure212.jpg", plot = figure212, width = 12, height = 8, dpi = 300)

map213 <- aapc2041[["AAPC"]] %>% filter(measure == "Incidence",
                                        sex == "Both",
                                        age == "Age-standardized",
                                        cause == "Larynx cancer",
                                        location %in% location_name)
m213 <- mean(map213$AAPC, na.rm = TRUE)
figure213 <- ggGBDmap(data = map213,
                      variable = 'AAPC',
                      color = "scale_fill_gradient2(low = '#32CD32', mid = '#FFA500', high = '#8B0000', midpoint = m213) + 
                              scale_color_gradient2(low = '#32CD32', mid = '#FFA500', high = '#8B0000', midpoint = m213)",
                      guide_name = 'AAPC')
ggsave("figure213.jpg", plot = figure213, width = 12, height = 8, dpi = 300)

fig211_img <- image_read("figure211.jpg")
fig212_img <- image_read("figure212.jpg")
fig213_img <- image_read("figure213.jpg")

fig211_img <- image_annotate(fig211_img, "A", location = "+10+10", size = 80, color = "black")
fig212_img <- image_annotate(fig212_img, "B", location = "+10+10", size = 80, color = "black")
fig213_img <- image_annotate(fig213_img, "C", location = "+10+10", size = 80, color = "black")

figure21 <- image_append(c(fig211_img, fig212_img, fig213_img), stack = TRUE)
image_write(figure21, path = "Figure21.jpg", format = "jpg")

# Map plots for Deaths
map221 <- recal204 %>% filter(measure == "Deaths",
                              sex == "Both",
                              age == "Age-standardized",
                              cause == "Larynx cancer",
                              metric == "Rate",
                              year == 1990,
                              location %in% location_name)
m221 <- mean(map221$val, na.rm = TRUE)
figure221 <- ggGBDmap(data = map221,
                      variable = 'val',
                      color = "scale_fill_gradient2(low = '#A9A9A9', mid = '#00BFFF', high = '#00008B', midpoint = m221) + 
                              scale_color_gradient2(low = '#A9A9A9', mid = '#00BFFF', high = '#00008B', midpoint = m221)",
                      guide_name = 'ASMR')
ggsave("figure221.jpg", plot = figure221, width = 12, height = 8, dpi = 300)

map222 <- recal204 %>% filter(measure == "Deaths",
                              sex == "Both",
                              age == "Age-standardized",
                              cause == "Larynx cancer",
                              metric == "Rate",
                              year == 2021,
                              location %in% location_name)
m222 <- mean(map222$val, na.rm = TRUE)
figure222 <- ggGBDmap(data = map222,
                      variable = 'val',
                      color = "scale_fill_gradient2(low = '#A9A9A9', mid = '#00BFFF', high = '#00008B', midpoint = m222) + 
                              scale_color_gradient2(low = '#A9A9A9', mid = '#00BFFF', high = '#00008B', midpoint = m222)",
                      guide_name = 'ASMR')
ggsave("figure222.jpg", plot = figure222, width = 12, height = 8, dpi = 300)

map223 <- aapc2041[["AAPC"]] %>% filter(measure == "Deaths",
                                        sex == "Both",
                                        age == "Age-standardized",
                                        cause == "Larynx cancer",
                                        location %in% location_name)
m223 <- mean(map223$AAPC, na.rm = TRUE)
figure223 <- ggGBDmap(data = map223,
                      variable = 'AAPC',
                      color = "scale_fill_gradient2(low = '#A9A9A9', mid = '#00BFFF', high = '#00008B', midpoint = m223) + 
                              scale_color_gradient2(low = '#A9A9A9', mid = '#00BFFF', high = '#00008B', midpoint = m223)",
                      guide_name = 'AAPC')
ggsave("figure223.jpg", plot = figure223, width = 12, height = 8, dpi = 300)

fig221_img <- image_read("figure221.jpg")
fig222_img <- image_read("figure222.jpg")
fig223_img <- image_read("figure223.jpg")

fig221_img <- image_annotate(fig221_img, "A", location = "+10+10", size = 80, color = "black")
fig222_img <- image_annotate(fig222_img, "B", location = "+10+10", size = 80, color = "black")
fig223_img <- image_annotate(fig223_img, "C", location = "+10+10", size = 80, color = "black")

figure22 <- image_append(c(fig221_img, fig222_img, fig223_img), stack = TRUE)
image_write(figure22, path = "Figure22.jpg", format = "jpg")

# Map plots for DALYs
map231 <- recal204 %>% filter(measure == "DALYs (Disability-Adjusted Life Years)",
                              sex == "Both",
                              age == "Age-standardized",
                              cause == "Larynx cancer",
                              metric == "Rate",
                              year == 1990,
                              location %in% location_name)
m231 <- mean(map231$val, na.rm = TRUE)
figure231 <- ggGBDmap(data = map231,
                      variable = 'val',
                      color = "scale_fill_gradient2(low = '#FF6347', mid = '#FFD700', high = '#4682B4', midpoint = m231) + 
                              scale_color_gradient2(low = '#FF6347', mid = '#FFD700', high = '#4682B4', midpoint = m231)",
                      guide_name = 'ASDR')
ggsave("figure231.jpg", plot = figure231, width = 12, height = 8, dpi = 300)

map232 <- recal204 %>% filter(measure == "DALYs (Disability-Adjusted Life Years)",
                              sex == "Both",
                              age == "Age-standardized",
                              cause == "Larynx cancer",
                              metric == "Rate",
                              year == 2021,
                              location %in% location_name)
m232 <- mean(map232$val, na.rm = TRUE)
figure232 <- ggGBDmap(data = map232,
                      variable = 'val',
                      color = "scale_fill_gradient2(low = '#FF6347', mid = '#FFD700', high = '#4682B4', midpoint = m232) + 
                              scale_color_gradient2(low = '#FF6347', mid = '#FFD700', high = '#4682B4', midpoint = m232)",
                      guide_name = 'ASDR')
ggsave("figure232.jpg", plot = figure232, width = 12, height = 8, dpi = 300)

map233 <- aapc2041[["AAPC"]] %>% filter(measure == "DALYs (Disability-Adjusted Life Years)",
                                        sex == "Both",
                                        age == "Age-standardized",
                                        cause == "Larynx cancer",
                                        location %in% location_name)
m233 <- mean(map233$AAPC, na.rm = TRUE)
figure233 <- ggGBDmap(data = map233,
                      variable = 'AAPC',
                      color = "scale_fill_gradient2(low = '#FF6347', mid = '#FFD700', high = '#4682B4', midpoint = m233) + 
                              scale_color_gradient2(low = '#FF6347', mid = '#FFD700', high = '#4682B4', midpoint = m233)",
                      guide_name = 'AAPC')
ggsave("figure233.jpg", plot = figure233, width = 12, height = 8, dpi = 300)

fig231_img <- image_read("figure231.jpg")
fig232_img <- image_read("figure232.jpg")
fig233_img <- image_read("figure233.jpg")

fig231_img <- image_annotate(fig231_img, "A", location = "+10+10", size = 80, color = "black")
fig232_img <- image_annotate(fig232_img, "B", location = "+10+10", size = 80, color = "black")
fig233_img <- image_annotate(fig233_img, "C", location = "+10+10", size = 80, color = "black")

figure23 <- image_append(c(fig231_img, fig232_img, fig233_img), stack = TRUE)
image_write(figure23, path = "Figure23.jpg", format = "jpg")

# Combine map images into one large figure
fig21_img <- image_read("figure21.jpg")
fig22_img <- image_read("figure22.jpg")
fig23_img <- image_read("figure23.jpg")
Figure2 <- image_append(c(fig21_img, fig22_img, fig23_img), stack = FALSE)
image_write(Figure2, path = "Figure2.jpg", format = "jpg", density = 300)
